# Supplementary material for: Bond performance between hybrid fiber-reinforced concrete and BFRP bars under freeze-thaw cycle
Source: PLoS One. 2024 May 13;19(5):e0303327. doi: 10.1371/journal.pone.0303327 (PMC11090331; doi:10.1371/journal.pone.0303327)
Supplement: S1 Data — (ZIP) [file pone.0303327.s001.zip]

Archive with 32 entries (28 files):
- Supporting Information files/
- Supporting Information files/Bond-slip curve data/
- Supporting Information files/Bond-slip curve data/FT0-C0.15B0.2.xlsx
- Supporting Information files/Bond-slip curve data/FT0-C0B0.xlsx
- Supporting Information files/Bond-slip curve data/FT100-C0.15B0.2.xlsx
- Supporting Information files/Bond-slip curve data/FT100-C0B0.xlsx
- Supporting Information files/Bond-slip curve data/FT25-C0.15B0.2.xlsx
- Supporting Information files/Bond-slip curve data/FT25-C0B0.xlsx
- Supporting Information files/Bond-slip curve data/FT50-C0.15B0.2.xlsx
- Supporting Information files/Bond-slip curve data/FT50-C0B0.xlsx
- Supporting Information files/Bond-slip curve data/FT75-C0.15B0.2.xlsx
- Supporting Information files/Bond-slip curve data/FT75-C0B0.xlsx
- Supporting Information files/Fitting R2 values.xlsx
- Supporting Information files/The fitting data of the ascending section of the bond slip curve/
- Supporting Information files/The fitting data of the ascending section of the bond slip curve/FT0-C0.15B0.2.xlsx
- Supporting Information files/The fitting data of the ascending section of the bond slip curve/FT0-C0B0.xlsx
- Supporting Information files/The fitting data of the ascending section of the bond slip curve/FT100-C0.15B0.2.xlsx
- Supporting Information files/The fitting data of the ascending section of the bond slip curve/FT100-C0B0.xlsx
- Supporting Information files/The fitting data of the ascending section of the bond slip curve/FT25-C0.15B0.2.xlsx
- Supporting Information files/The fitting data of the ascending section of the bond slip curve/FT25-C0B0.xlsx
- Supporting Information files/The fitting data of the ascending section of the bond slip curve/FT50-C0.15B0.2.xlsx
- Supporting Information files/The fitting data of the ascending section of the bond slip curve/FT50-C0B0.xlsx
- Supporting Information files/The fitting data of the ascending section of the bond slip curve/FT75-C0.15B0.2.xlsx
- Supporting Information files/The fitting data of the ascending section of the bond slip curve/FT75-C0B0.xlsx
- Supporting Information files/The fitting data of the descending section of the bond slip curve/
- Supporting Information files/The fitting data of the descending section of the bond slip curve/FT0-C0.15B0.2.xlsx
- Supporting Information files/The fitting data of the descending section of the bond slip curve/FT0-C0B0.xlsx
- Supporting Information files/The fitting data of the descending section of the bond slip curve/FT100-C0.15B0.2.xlsx
- Supporting Information files/The fitting data of the descending section of the bond slip curve/FT25-C0.15B0.2.xlsx
- Supporting Information files/The fitting data of the descending section of the bond slip curve/FT25-C0B0.xlsx
- Supporting Information files/The fitting data of the descending section of the bond slip curve/FT50-C0.15B0.2.xlsx
- Supporting Information files/The fitting data of the descending section of the bond slip curve/FT75-C0.15B0.2.xlsx
