# Supplementary material for: Bond performance between hybrid fiber-reinforced concrete and BFRP bars under freeze-thaw cycle
Source: PLoS One. 2024 May 13;19(5):e0303327. doi: 10.1371/journal.pone.0303327 (PMC11090331; doi:10.1371/journal.pone.0303327)
Supplement: S1 Data — (ZIP) [file pone.0303327.s001.zip › Supporting Information files/Bond-slip curve data/FT0-C0.15B0.2.xlsx]

## Sheet: Sheet1
Slip(mm)	Bond stress(MPa)
0.0684	0.30348
0.0741	0.34239
0.0798	0.3813
0.0855	0.42799
0.0912	0.46689
0.0969	0.51358
0.1026	0.55249
0.1083	0.59918
0.114	0.64587
0.1197	0.70034
0.1254	0.74703
0.1311	0.79372
0.1368	0.84819
0.1425	0.90266
0.1482	0.95713
0.1539	1.0116
0.1539	1.0116
0.1596	1.07385
0.1653	1.12832
0.171	1.19058
0.1767	1.25283
0.1824	1.31508
0.1881	1.37733
0.1938	1.44737
0.1995	1.50962
0.2052	1.57965
0.2109	1.64969
0.2166	1.71972
0.2166	1.71972
0.2223	1.8131
0.228	1.94539
0.2337	2.08546
0.2394	2.24109
0.2451	2.38894
0.2508	2.52122
0.2565	2.62238
0.2622	2.67685
0.2622	2.67685
0.2679	2.71576
0.2736	2.73911
0.2793	2.77023
0.285	2.79358
0.2964	2.83248
0.3021	2.85583
0.3078	2.87917
0.3135	2.90252
0.3249	2.94143
0.3363	2.98033
0.342	3.00368
0.3534	3.04259
0.3648	3.08149
0.3762	3.1204
0.3876	3.15931
0.399	3.19822
0.4104	3.23713
0.4218	3.27603
0.4332	3.31494
0.4389	3.33829
0.4503	3.37719
0.456	3.40054
0.4674	3.43945
0.4731	3.46279
0.4788	3.48613
0.4902	3.52504
0.4959	3.55617
0.5016	3.57951
0.5073	3.60286
0.513	3.63398
0.5187	3.66511
0.5244	3.69624
0.5301	3.73514
0.5358	3.76627
0.5415	3.80518
0.5472	3.84409
0.5529	3.89078
0.5586	3.93746
0.5643	3.98415
0.57	4.03084
0.5757	4.08531
0.5814	4.13978
0.5871	4.19426
0.5871	4.19426
0.5928	4.26429
0.5985	4.33432
0.6042	4.41992
0.6099	4.49774
0.6156	4.59111
0.6213	4.67671
0.62699	4.75453
0.63269	4.83234
0.63839	4.90238
0.63839	4.90238
0.64409	4.97241
0.64979	5.02688
0.65549	5.08913
0.66119	5.1436
0.66689	5.19808
0.67259	5.25255
0.67829	5.30702
0.68399	5.36927
0.68969	5.42374
0.69539	5.48599
0.70109	5.54825
0.70679	5.6105
0.70679	5.6105
0.71249	5.68831
0.71819	5.76613
0.72389	5.84394
0.72959	5.92954
0.73529	6.01514
0.74099	6.10074
0.74669	6.17855
0.75239	6.25637
0.75809	6.31862
0.75809	6.31862
0.76379	6.38865
0.76949	6.44312
0.77519	6.50538
0.78089	6.55985
0.78659	6.6221
0.79229	6.67657
0.79799	6.73882
0.80369	6.79329
0.80939	6.84776
0.81509	6.91002
0.82079	6.97227
0.82649	7.02674
0.82649	7.02674
0.83219	7.08899
0.83789	7.15125
0.84359	7.2135
0.84929	7.27575
0.85499	7.338
0.86069	7.40025
0.86639	7.46251
0.87209	7.53254
0.87779	7.59479
0.88349	7.66483
0.88919	7.73486
0.88919	7.73486
0.89489	7.81268
0.90059	7.89049
0.90629	7.96831
0.91199	8.04612
0.91769	8.12394
0.92339	8.20175
0.92909	8.28735
0.93479	8.36517
0.94049	8.44298
0.94049	8.44298
0.94619	8.52858
0.95189	8.61418
0.95759	8.69199
0.96329	8.77759
0.96899	8.8554
0.97469	8.941
0.98039	9.01882
0.98609	9.10441
0.99179	9.18223
0.99179	9.18223
0.99749	9.26783
1.00319	9.34564
1.00889	9.43124
1.01459	9.50905
1.02029	9.58687
1.02599	9.67247
1.03169	9.75028
1.03739	9.8281
1.03739	9.8281
1.04309	9.9137
1.04879	9.98373
1.05449	10.0615
1.06019	10.1316
1.06589	10.2016
1.07159	10.2716
1.07729	10.3495
1.08299	10.4195
1.08869	10.4973
1.09439	10.5673
1.09439	10.5673
1.10009	10.6763
1.10579	10.8241
1.11149	11.0109
1.11719	11.2054
1.12289	11.4155
1.12859	11.6101
1.13429	11.789
1.13999	11.9291
1.13999	11.9291
1.14569	12.0225
1.15139	12.077
1.15709	12.1003
1.16849	12.1626
1.17419	12.2404
1.17419	12.2404
1.17989	12.4271
1.18559	12.6761
1.19129	12.9096
1.19699	13.0341
1.19699	13.0341
1.20269	13.0652
1.20839	13.0886
1.21409	13.1119
1.22549	13.1353
1.23689	13.1742
1.24259	13.3064
1.24829	13.5944
1.25399	13.9601
1.25969	14.3414
1.26539	14.6604
1.27109	14.8472
1.27109	14.8472
1.27679	14.9484
1.28249	15.0495
1.28819	15.1429
1.29389	15.2285
1.29959	15.3141
1.30529	15.3997
1.31099	15.4697
1.31669	15.5398
1.32239	15.6098
1.32809	15.6643
1.32809	15.6643
1.33379	15.7187
1.33949	15.7732
1.34519	15.8277
1.35089	15.8744
1.35659	15.921
1.36229	15.9755
1.36799	16.03
1.37369	16.0845
1.37939	16.1467
1.37939	16.1467
1.38509	16.2168
1.39079	16.2868
1.39649	16.3568
1.40219	16.4269
1.40789	16.5047
1.41359	16.5825
1.41929	16.6525
1.42499	16.7303
1.43069	16.8082
1.43639	16.886
1.43639	16.886
1.44209	16.9716
1.44779	17.0649
1.45349	17.1583
1.45919	17.2517
1.46489	17.3529
1.47059	17.4462
1.47629	17.5396
1.48199	17.6252
1.48769	17.6953
1.48769	17.6953
1.49339	17.7653
1.49909	17.8275
1.50479	17.882
1.51049	17.9365
1.51619	17.991
1.52189	18.0376
1.52759	18.0843
1.53329	18.131
1.53899	18.1777
1.54469	18.2322
1.55039	18.2866
1.55609	18.3411
1.55609	18.3411
1.56179	18.4111
1.56749	18.4812
1.57319	18.5512
1.57889	18.629
1.58459	18.6991
1.59029	18.7769
1.59599	18.8391
1.60169	18.8936
1.60169	18.8936
1.60739	18.9481
1.61309	19.0025
1.61879	19.057
1.62449	19.1037
1.63019	19.1504
1.63589	19.2049
1.64159	19.2438
1.64729	19.2905
1.65299	19.3372
1.65869	19.3761
1.66439	19.4228
1.67009	19.4617
1.67579	19.5006
1.68149	19.5395
1.68719	19.5784
1.69289	19.6173
1.69859	19.6562
1.70429	19.6873
1.70999	19.7185
1.71569	19.7574
1.72139	19.7885
1.72709	19.8274
1.73279	19.8585
1.73849	19.8896
1.74419	19.9286
1.74989	19.9597
1.75559	19.9908
1.76129	20.0297
1.76699	20.0608
1.77269	20.092
1.77839	20.1231
1.78409	20.1542
1.78979	20.1853
1.79549	20.2165
1.80119	20.2476
1.80689	20.2787
1.81259	20.3099
1.81829	20.341
1.82399	20.3643
1.82969	20.3954
1.83539	20.4188
1.84109	20.4499
1.84679	20.4733
1.85249	20.5044
1.85819	20.5277
1.86389	20.5589
1.86959	20.5822
1.87528	20.6056
1.88098	20.6367
1.88668	20.66
1.89238	20.6911
1.89808	20.7145
1.90378	20.7378
1.90948	20.7612
1.91518	20.7923
1.92088	20.8157
1.92658	20.839
1.93228	20.8623
1.93798	20.8857
1.94368	20.9168
1.94938	20.9401
1.95508	20.9635
1.96078	20.9868
1.96648	21.0102
1.97788	21.0491
1.98358	21.0724
1.98928	21.0958
1.99498	21.1191
2.00068	21.1425
2.00638	21.1658
2.01208	21.1892
2.02348	21.2281
2.02918	21.2514
2.03488	21.2748
2.04058	21.2981
2.05198	21.337
2.05768	21.3604
2.06338	21.3837
2.06908	21.4071
2.08048	21.4459
2.08618	21.4693
2.09188	21.4926
2.10328	21.5315
2.10898	21.5549
2.11468	21.5782
2.12608	21.6171
2.13748	21.6561
2.14318	21.6794
2.14888	21.7027
2.15458	21.7261
2.16028	21.7494
2.16598	21.7728
2.17168	21.7961
2.17738	21.8195
2.18308	21.8428
2.18878	21.8662
2.19448	21.8895
2.20588	21.9284
2.21158	21.9518
2.21728	21.9751
2.22298	21.9984
2.22868	22.0218
2.24008	22.0607
2.25148	22.0996
2.26288	22.1307
2.27428	22.1619
2.29138	22.2008
2.30278	22.2241
2.31418	22.2475
2.32558	22.2708
2.33698	22.2941
2.34838	22.3175
2.35978	22.3408
2.37118	22.3642
2.38258	22.3875
2.39398	22.4109
2.40538	22.4342
2.42248	22.4653
2.43388	22.4887
2.45098	22.5198
2.46238	22.5432
2.47948	22.5743
2.49088	22.5976
2.50798	22.6288
2.53078	22.6677
2.54218	22.691
2.55358	22.7143
2.56498	22.7377
2.57638	22.761
2.58778	22.7844
2.59918	22.8077
2.61628	22.8389
2.62768	22.8622
2.64478	22.8933
2.65618	22.9167
2.66758	22.94
2.68468	22.9711
2.69608	22.9945
2.71318	23.0256
2.72458	23.049
2.74168	23.0801
2.76448	23.119
2.77588	23.1423
2.78728	23.1657
2.80438	23.189
2.82148	23.2046
2.83858	23.2202
2.85568	23.2357
2.87278	23.2735
2.88988	23.2435
2.90698	23.2435
2.92408	23.2435
2.94118	23.2357
2.95828	23.2279
2.97538	23.2124
2.99248	23.2046
3.00958	23.189
3.02668	23.1657
3.04378	23.1501
3.06088	23.1268
3.08368	23.0956
3.10078	23.0723
3.11218	23.049
3.12358	23.0178
3.12927	22.9945
3.14067	22.9556
3.15207	22.9167
3.15777	22.8855
3.16347	22.8622
3.16917	22.8311
3.17487	22.8077
3.18057	22.7766
3.18627	22.7455
3.19197	22.7066
3.19767	22.6754
3.20337	22.6365
3.20907	22.5976
3.21477	22.5509
3.22047	22.512
3.22617	22.4653
3.23187	22.4264
3.23757	22.3797
3.24327	22.3331
3.24897	22.2864
3.25467	22.2319
3.26037	22.1852
3.26607	22.1307
3.27177	22.084
3.27747	22.0296
3.28317	21.9751
3.28887	21.9206
3.29457	21.8739
3.30027	21.8117
3.30027	21.8117
3.30597	21.7572
3.31167	21.7027
3.31737	21.6483
3.32307	21.5938
3.32877	21.5315
3.33447	21.4771
3.34017	21.4148
3.34587	21.3526
3.35157	21.2903
3.35727	21.2358
3.36297	21.1736
3.36867	21.1036
3.36867	21.1036
3.37437	21.0413
3.38007	20.9713
3.38577	20.8935
3.39147	20.8157
3.39717	20.73
3.40287	20.6522
3.40857	20.5666
3.41427	20.481
3.41997	20.3954
3.41997	20.3954
3.42567	20.3176
3.43137	20.2243
3.43707	20.1231
3.44277	20.0064
3.44847	19.8585
3.45417	19.6873
3.45417	19.6873
3.45987	19.3605
3.46557	18.9792
3.46557	18.9792
3.47127	18.7146
3.47697	18.4578
3.48267	18.2166
3.48267	18.2166
3.48837	18.0143
3.49407	17.8275
3.49977	17.6174
3.49977	17.6174
3.50547	17.384
3.51117	17.1194
3.51687	16.8471
3.52257	16.5981
3.52257	16.5981
3.52827	16.4813
3.53397	16.349
3.53397	16.349
3.53967	16.0767
3.54537	15.7576
3.55107	15.4075
3.55107	15.4075
3.55677	15.0106
3.56247	14.6449
3.56247	14.6449
3.56817	14.3959
3.57387	14.1391
3.57387	14.1391
3.57957	13.8745
3.58527	13.6099
3.59097	13.3454
3.59097	13.3454
3.59667	13.1275
3.60237	12.9407
3.60807	12.7851
3.61377	12.6372
3.61377	12.6372
3.61947	12.4972
3.62517	12.3493
3.63087	12.2093
3.63657	12.0847
3.64227	11.9836
3.64797	11.898
3.64797	11.898
3.65367	11.8357
3.65937	11.7735
3.66507	11.7112
3.67077	11.649
3.67647	11.5867
3.68217	11.5245
3.68787	11.4622
3.69357	11.4
3.69927	11.3455
3.70497	11.2833
3.71067	11.221
3.71637	11.1587
3.71637	11.1587
3.72207	11.1043
3.72777	11.042
3.73347	10.9876
3.73917	10.9253
3.74487	10.863
3.75057	10.8086
3.75627	10.7463
3.76197	10.6919
3.76767	10.6296
3.77337	10.5751
3.77907	10.5129
3.77907	10.5129
3.78477	10.4584
3.79047	10.4039
3.79617	10.3572
3.80187	10.3028
3.80757	10.2561
3.81327	10.2094
3.81897	10.1627
3.82467	10.116
3.83037	10.0771
3.83607	10.0382
3.84177	9.99929
3.84747	9.96038
3.85317	9.92148
3.85887	9.89035
3.86457	9.85922
3.87027	9.8281
3.87597	9.80475
3.88167	9.77363
3.88737	9.75028
3.89307	9.72694
3.89877	9.70359
3.90447	9.68025
3.91017	9.6569
3.91587	9.63356
3.92727	9.59465
3.93297	9.57131
3.94437	9.5324
3.95577	9.49349
3.96717	9.46237
3.97287	9.43902
3.98427	9.40789
3.99567	9.37677
4.00707	9.34564
4.01847	9.31452
4.02987	9.29117
4.04127	9.26783
4.05267	9.2367
4.06977	9.20557
4.08687	9.17445
4.10397	9.1511
4.12107	9.11998
4.13817	9.09663
4.14957	9.07329
4.16667	9.04994
4.18377	9.01882
4.20087	8.99547
4.21797	8.97213
4.22937	8.94878
4.24647	8.92544
4.26357	8.90209
4.28067	8.87875
4.29777	8.8554
4.31487	8.83206
4.33197	8.8165
4.34907	8.80093
4.36617	8.77759
4.38326	8.76203
4.41176	8.73868
4.42886	8.7309
4.44596	8.71534
4.46306	8.70756
4.48016	8.69977
4.49726	8.68421
4.51436	8.67643
4.53146	8.66087
4.54856	8.65308
4.56566	8.63752
4.58276	8.62974
4.59986	8.62196
4.61696	8.61418
4.63406	8.59861
4.65116	8.59083
4.66826	8.58305
4.68536	8.57527
4.70246	8.56749
4.71956	8.56749
4.73666	8.55971
4.75376	8.55192
4.77086	8.55192
4.78796	8.54414
4.80506	8.54414
4.82216	8.54414
4.83926	8.53636
4.87346	8.53636
4.89056	8.54414
4.90766	8.54414
4.92476	8.54414
4.94186	8.54414
4.95896	8.55192
4.97606	8.55192
4.99316	8.55971
5.01026	8.55971
5.02736	8.55971
5.04446	8.56749
5.06156	8.56749
5.07866	8.57527
5.09576	8.57527
5.11286	8.57527
5.12996	8.58305
5.14706	8.58305
5.16416	8.59083
5.18126	8.59083
5.19836	8.59861
5.21546	8.59861
5.23256	8.59861
5.24966	8.6064
5.26676	8.6064
5.28386	8.6064
5.30096	8.61418
5.31806	8.61418
5.33516	8.61418
5.35226	8.61418
5.38646	8.61418
5.40356	8.62196
5.42066	8.62196
5.43776	8.62196
5.45486	8.62196
5.47196	8.62196
5.48906	8.62196
5.50616	8.62196
5.52326	8.62196
5.54036	8.62196
5.55746	8.62196
5.57456	8.62196
5.59166	8.62196
5.60876	8.62196
5.62585	8.62196
5.64295	8.62196
5.66005	8.62974
5.67715	8.62974
5.67715	8.62974
5.69425	8.62974
5.71135	8.62974
5.72845	8.62974
5.74555	8.62974
5.76265	8.62974
5.77975	8.62974
5.79685	8.62974
5.81395	8.62974
5.83105	8.62974
5.84815	8.62974
5.86525	8.62974
5.89945	8.62974
5.91655	8.63752
5.93365	8.63752
5.95075	8.63752
5.96785	8.63752
5.98495	8.63752
6.00205	8.63752
6.01915	8.63752
6.03625	8.63752
6.05335	8.63752
6.07045	8.63752
6.08755	8.63752
6.10465	8.63752
6.12175	8.63752
6.13885	8.63752
6.15595	8.63752
6.17305	8.6453
6.19015	8.6453
6.20725	8.6453
6.22435	8.6453
6.24145	8.6453
6.25855	8.6453
6.27565	8.6453
6.29275	8.6453
6.30985	8.6453
6.32695	8.6453
6.34405	8.6453
6.36115	8.6453
6.37825	8.6453
6.41245	8.6453
6.42955	8.65308
6.44665	8.65308
6.46375	8.65308
6.48085	8.65308
6.49795	8.65308
6.51505	8.65308
6.53215	8.65308
6.54925	8.65308
6.56635	8.66087
6.58345	8.66087
6.60055	8.66087
6.61765	8.66087
6.63475	8.66087
6.65185	8.66087
6.66895	8.66865
6.68605	8.66865
6.70315	8.66865
6.72025	8.66865
6.73735	8.66865
6.75445	8.67643
6.77155	8.67643
6.78865	8.67643
6.80575	8.67643
6.82285	8.67643
6.83995	8.68421
6.85705	8.68421
6.87415	8.68421
6.89124	8.68421
6.92544	8.68421
6.94254	8.69199
6.95964	8.69199
6.97674	8.69199
6.99384	8.69199
7.01094	8.69977
7.02804	8.69977
7.04514	8.69977
7.06224	8.69977
7.07934	8.69977
7.09644	8.70756
7.11354	8.70756
7.13064	8.70756
7.14774	8.70756
7.16484	8.71534
7.18194	8.71534
7.19904	8.71534
7.21614	8.71534
7.23324	8.72312
7.25034	8.72312
7.26744	8.72312
7.28454	8.7309
7.30164	8.7309
7.31874	8.7309
7.33584	8.73868
7.35294	8.73868
7.37004	8.73868
7.38714	8.74646
7.40424	8.74646
7.43844	8.74646
7.45554	8.75424
7.47264	8.75424
7.48974	8.76203
7.50684	8.76203
7.52394	8.76981
7.54104	8.76981
7.55814	8.77759
7.57524	8.77759
7.59234	8.78537
7.60944	8.78537
7.62654	8.79315
7.64364	8.79315
7.66074	8.80093
7.67784	8.80872
7.69494	8.80872
7.71204	8.8165
7.72914	8.82428
7.74624	8.82428
7.76334	8.83206
7.78044	8.83984
7.79754	8.84762
7.81464	8.84762
7.83174	8.8554
7.84884	8.86319
7.86594	8.87097
7.88304	8.87097
7.90014	8.87875
7.91724	8.88653
7.95144	8.89431
7.96854	8.90209
7.98564	8.90988
8.00274	8.91766
8.01984	8.92544
8.03694	8.93322
8.05404	8.941
8.07114	8.941
8.08824	8.94878
8.10534	8.95656
8.12244	8.96435
8.13953	8.97213
8.15663	8.97991
8.17373	8.98769
8.19083	8.99547
8.20793	9.01104
8.22503	9.01882
8.24213	9.0266
8.25923	9.03438
8.27633	9.04216
8.29343	9.04994
8.31053	9.05772
8.32763	9.06551
8.34473	9.08107
8.36183	9.08885
8.37893	9.09663
8.39603	9.10441
8.43023	9.11998
8.44733	9.13554
8.46443	9.14332
8.48153	9.1511
8.49863	9.16667
8.51573	9.17445
8.53283	9.19001
8.54993	9.19779
8.56703	9.21336
8.58413	9.22114
8.60123	9.2367
8.61833	9.25226
8.63543	9.26005
8.65253	9.27561
8.66963	9.29117
8.68673	9.30673
8.70383	9.3223
8.72093	9.33008
8.73803	9.34564
8.75513	9.36121
8.77223	9.38455
8.78933	9.40011
8.81213	9.41568
8.82923	9.43902
8.84633	9.45458
8.86343	9.47793
8.88053	9.50127
8.89763	9.51684
8.91473	9.54018
8.93183	9.56353
8.94893	9.58687
8.96603	9.61022
8.98313	9.63356
9.00023	9.6569
9.01733	9.68025
9.03443	9.70359
9.05153	9.72694
9.06863	9.75028
9.08573	9.76585
9.10853	9.78919
9.12563	9.81254
9.14273	9.8281
9.15983	9.84366
9.17693	9.85922
9.19403	9.87479
9.21113	9.89035
9.22823	9.90591
9.24533	9.92148
9.26243	9.92926
9.27953	9.94482
9.29663	9.96038
9.31373	9.97595
9.33083	9.99151
9.34793	10.0071
9.36503	10.0149
9.38212	10.0304
9.39922	10.046
9.41632	10.0693
9.43912	10.0849
9.45622	10.1082
9.47332	10.1238
9.49042	10.1471
9.50752	10.1627
9.52462	10.1783
9.54172	10.2016
9.55882	10.225
9.57592	10.2405
9.59302	10.2639
9.61012	10.2872
9.62722	10.3105
9.64432	10.3261
9.66142	10.3495
9.67852	10.3728
9.71272	10.4195
9.72412	10.4428
9.74122	10.4662
9.75262	10.4895
9.76972	10.5207
9.78682	10.5518
9.80392	10.5829
9.81532	10.6062
9.82672	10.6296
9.84382	10.6607
9.85522	10.6841
9.87232	10.7152
9.88372	10.7385
9.90082	10.7619
9.91222	10.7852
9.94642	10.8319
9.96352	10.8553
9.98062	10.8786
9.99772	10.9019
10.0148	10.9253
10.0319	10.9486
10.049	10.9642
10.0661	10.9876
10.0832	11.0031
10.1003	11.0265
10.1174	11.042
10.1345	11.0654
10.1516	11.0809
10.1687	11.1043
10.1858	11.1198
10.2029	11.1354
10.22	11.1587
10.2485	11.1821
10.2656	11.2054
10.2827	11.221
10.2998	11.2366
10.3169	11.2599
10.334	11.2755
10.3511	11.291
10.3682	11.3066
10.3853	11.3299
10.4024	11.3455
10.4195	11.3611
10.4366	11.3766
10.4537	11.3922
10.4708	11.4078
10.4879	11.4233
10.505	11.4389
10.5221	11.4544
10.5392	11.47
10.5563	11.4856
10.5734	11.5011
10.5905	11.5089
10.6076	11.5245
10.6361	11.54
10.6532	11.5556
10.6703	11.5634
10.6874	11.579
10.7045	11.5867
10.7216	11.5945
10.7387	11.6023
10.7558	11.6101
10.7729	11.6179
10.79	11.6256
10.8071	11.6334
10.8242	11.6412
10.8413	11.649
10.8584	11.6568
10.8755	11.6645
10.8926	11.6723
10.9097	11.6801
10.9268	11.6879
10.9439	11.6957
10.961	11.7035
10.9781	11.7112
10.9952	11.719
11.0123	11.7268
11.0351	11.7346
11.0522	11.7501
11.0693	11.7579
11.0864	11.7735
11.1035	11.7813
11.1206	11.7968
11.1377	11.8046
11.1548	11.8202
11.1719	11.828
11.189	11.8435
11.2061	11.8591
11.2232	11.8669
11.2403	11.8824
11.2574	11.898
11.2745	11.9058
11.2916	11.9213
11.3087	11.9291
11.3258	11.9369
11.3429	11.9525
11.36	11.9602
11.3771	11.968
11.3942	11.9758
11.4227	11.9836
11.4398	11.9914
11.4569	11.9992
11.474	11.9992
11.4911	12.0069
11.5082	12.0069
11.5253	12.0147
11.5424	12.0147
11.5595	12.0147
11.5766	12.0147
11.5937	12.0225
11.6108	12.0225
11.6279	12.0225
11.645	12.0225
11.6621	12.0225
11.6792	12.0225
11.6963	12.0225
11.7134	12.0225
11.7305	12.0225
11.7476	12.0225
11.7647	12.0225
11.7818	12.0225
11.7989	12.0225
11.816	12.0225
11.8331	12.0225
11.8502	12.0303
11.8673	12.0303
11.8844	12.0303
11.9186	12.0303
11.9357	12.0381
11.9528	12.0381
11.9699	12.0458
11.987	12.0458
12.0041	12.0536
12.0212	12.0536
12.0383	12.0614
12.0554	12.0692
12.0725	12.077
12.0896	12.077
12.1067	12.0847
12.1238	12.0925
12.1409	12.1003
12.158	12.1003
12.1751	12.1081
12.1922	12.1159
12.2093	12.1159
12.2264	12.1237
12.2435	12.1314
12.2606	12.1314
12.2777	12.1392
12.2948	12.1392
12.3119	12.1392
12.329	12.147
12.3461	12.147
12.3632	12.147
12.3803	12.147
12.3974	12.147
12.4316	12.1392
12.4487	12.1392
12.4658	12.1392
12.4829	12.1314
12.5	12.1237
12.5171	12.1237
12.5342	12.1159
12.5513	12.1081
12.5684	12.1003
12.5855	12.0925
12.6026	12.0847
12.6197	12.077
12.6368	12.0614
12.6539	12.0536
12.671	12.0458
12.6881	12.0381
12.7052	12.0225
12.7223	12.0147
12.7394	11.9992
12.7565	11.9914
12.7736	11.9836
12.7907	11.968
12.8078	11.9602
12.8249	11.9447
12.842	11.9369
12.8591	11.9291
12.8762	11.9136
12.899	11.898
12.9161	11.8902
12.9332	11.8824
12.9503	11.8747
12.9674	11.8591
12.9845	11.8513
13.0016	11.8435
13.0187	11.828
13.0358	11.8202
13.0529	11.8124
13.07	11.7968
13.0871	11.789
13.1042	11.7813
13.1213	11.7657
13.1384	11.7579
13.1555	11.7501
13.1726	11.7346
13.1897	11.7268
13.2068	11.7112
13.2239	11.7035
13.241	11.6879
13.2581	11.6801
13.2752	11.6645
13.3037	11.6412
13.3208	11.6334
13.3379	11.6179
13.355	11.6023
13.3721	11.5867
13.3892	11.5712
13.4063	11.5478
13.4234	11.5323
13.4405	11.5089
13.4576	11.4933
13.4747	11.47
13.4918	11.4544
13.5089	11.4311
13.526	11.4155
13.5431	11.3922
13.5602	11.3766
13.5773	11.3611
13.5944	11.3455
13.6286	11.3066
13.6457	11.2988
13.6628	11.2833
13.6799	11.2677
13.697	11.2521
13.7141	11.2366
13.7312	11.221
13.7483	11.2054
13.7654	11.1976
13.7825	11.1821
13.7996	11.1665
13.8167	11.1587
13.8338	11.1432
13.8509	11.1276
13.868	11.1198
13.8851	11.112
13.9022	11.0965
13.9193	11.0887
13.9364	11.0809
13.9535	11.0654
13.9706	11.0576
13.9877	11.0498
14.0219	11.0342
14.039	11.0342
14.0561	11.0265
14.0732	11.0187
14.0903	11.0187
14.1074	11.0109
14.1245	11.0031
14.1416	11.0031
14.1587	10.9953
14.1758	10.9876
14.1929	10.9876
14.21	10.9798
14.2271	10.9798
14.2442	10.972
14.2613	10.972
14.2784	10.9642
14.2955	10.9642
14.3126	10.9564
14.3297	10.9564
14.3468	10.9486
14.3639	10.9486
14.381	10.9409
14.3981	10.9409
14.4152	10.9331
14.4323	10.9331
14.4494	10.9253
14.4665	10.9253
14.4836	10.9175
14.5007	10.9097
14.5235	10.9019
14.5406	10.9019
14.5577	10.8942
14.5748	10.8942
14.5919	10.8864
14.609	10.8786
14.6261	10.8708
14.6432	10.8708
14.6603	10.863
14.6774	10.8553
14.6945	10.8553
14.7116	10.8475
14.7287	10.8397
14.7458	10.8319
14.7629	10.8319
14.78	10.8241
14.7971	10.8164
14.8142	10.8086
14.8313	10.8008
14.8484	10.793
14.8655	10.7852
14.8826	10.7774
14.8997	10.7697
14.9168	10.7619
14.9339	10.7541
14.9624	10.7385
14.9795	10.7308
14.9966	10.723
15.0137	10.7074
15.0308	10.6841
15.0479	10.6685
15.065	10.6452
15.0821	10.6218
15.0992	10.5985
15.1163	10.5751
15.1334	10.5518
15.1505	10.5284
15.1676	10.5051
15.1847	10.4817
15.2018	10.4584
15.2189	10.4428
15.236	10.4195
15.2531	10.4039
15.2702	10.3806
15.2987	10.3572
15.3158	10.3495
15.3329	10.3339
15.35	10.3261
15.3671	10.3105
15.3842	10.3028
15.4013	10.2872
15.4184	10.2794
15.4355	10.2639
15.4526	10.2561
15.4697	10.2405
15.4868	10.2327
15.5039	10.2172
15.521	10.2094
15.5381	10.1938
15.5552	10.186
15.5723	10.1705
15.5894	10.1627
15.6065	10.1471
15.6236	10.1394
15.6407	10.1238
15.6578	10.116
15.6749	10.1005
15.6977	10.0849
15.7148	10.0771
15.7319	10.0615
15.749	10.0538
15.7661	10.0382
15.7832	10.0304
15.8003	10.0149
15.8174	10.0071
15.8345	9.99151
15.8516	9.98373
15.8687	9.96817
15.8858	9.96038
15.9029	9.94482
15.92	9.93704
15.9371	9.92148
15.9542	9.9137
15.9713	9.89813
15.9884	9.89035
16.0055	9.87479
16.0226	9.86701
16.0397	9.85144
16.0568	9.84366
16.0853	9.82032
16.1024	9.81254
16.1195	9.79697
16.1366	9.78141
16.1537	9.76585
16.1708	9.7425
16.1879	9.72694
16.205	9.70359
16.2221	9.68025
16.2392	9.66469
16.2563	9.64134
16.2734	9.618
16.2905	9.59465
16.3076	9.57131
16.3247	9.55574
16.3418	9.5324
16.3703	9.49349
16.3874	9.47793
16.4045	9.46237
16.4216	9.43902
16.4387	9.42346
16.4558	9.40011
16.4729	9.38455
16.49	9.36121
16.5071	9.34564
16.5242	9.3223
16.5413	9.30673
16.5584	9.28339
16.5755	9.26783
16.5926	9.24448
16.6097	9.22892
16.6268	9.21336
16.6439	9.19001
16.661	9.17445
16.6838	9.14332
16.7009	9.12776
16.718	9.1122
16.7351	9.09663
16.7522	9.08107
16.7693	9.06551
16.7864	9.04994
16.8035	9.03438
16.8206	9.01882
16.8377	9.00325
16.8548	8.98769
16.8719	8.97991
16.889	8.96435
16.9061	8.94878
16.9232	8.941
16.9403	8.92544
16.9574	8.91766
16.9745	8.90209
16.9916	8.89431
17.0087	8.88653
17.0258	8.87097
17.06	8.84762
17.0771	8.83984
17.0942	8.83206
17.1113	8.8165
17.1284	8.80872
17.1455	8.80093
17.1626	8.79315
17.1797	8.77759
17.1968	8.76981
17.2139	8.76203
17.231	8.75424
17.2481	8.74646
17.2652	8.73868
17.2823	8.7309
17.2994	8.72312
17.3165	8.71534
17.3336	8.71534
17.3507	8.70756
17.3678	8.69977
17.3849	8.69977
17.402	8.69199
17.4191	8.69199
17.4362	8.69199
17.459	8.68421
17.4761	8.68421
17.4932	8.68421
17.5103	8.68421
17.5274	8.68421
17.5445	8.68421
17.5616	8.68421
17.5787	8.68421
17.5958	8.68421
17.6129	8.68421
17.63	8.68421
17.6471	8.68421
17.6642	8.68421
17.6813	8.68421
17.6984	8.68421
17.7155	8.68421
17.7326	8.68421
17.7497	8.69199
17.7668	8.69199
17.7839	8.69199
17.801	8.69199
17.8181	8.69199
17.8352	8.69199
17.8523	8.69199
17.8694	8.69199
17.8865	8.69199
17.9036	8.69199
17.9207	8.69199
17.9378	8.69199
17.9663	8.68421
17.9663	8.68421
17.9834	8.68421
18.0005	8.68421
18.0176	8.68421
18.0347	8.68421
18.0518	8.68421
18.0689	8.68421
18.086	8.68421
18.1031	8.68421
18.1202	8.68421
18.1373	8.68421
18.1544	8.68421
18.1715	8.68421
18.1885	8.68421
18.2056	8.68421
18.2228	8.68421
18.2399	8.68421
18.2569	8.68421
18.274	8.68421
18.2911	8.68421
18.3083	8.68421
18.3254	8.68421
18.3424	8.67643
18.3595	8.67643
18.3767	8.67643
18.3938	8.67643
18.4108	8.67643
18.4279	8.67643
18.445	8.67643
18.4678	8.66865
18.485	8.66865
18.5021	8.66865
18.5191	8.66865
18.5362	8.66865
18.5533	8.66865
18.5705	8.66087
18.5876	8.66087
18.6046	8.66087
18.6217	8.66087
18.6389	8.65308
18.656	8.65308
18.673	8.65308
18.6901	8.65308
18.7072	8.6453
18.7244	8.6453
18.7415	8.6453
18.7585	8.6453
18.7756	8.63752
18.7928	8.63752
18.8099	8.63752
18.827	8.63752
18.844	8.62974
18.8611	8.62974
18.8783	8.62974
18.8954	8.62974
18.9124	8.62196
18.9295	8.62196
18.9467	8.62196
18.9809	8.61418
18.9979	8.61418
19.015	8.61418
19.0322	8.61418
19.0493	8.6064
19.0663	8.6064
19.0834	8.6064
19.1005	8.59861
19.1177	8.59861
19.1348	8.59083
19.1518	8.59083
19.1689	8.58305
19.1861	8.58305
19.2032	8.58305
19.2203	8.57527
19.2373	8.57527
19.2544	8.56749
19.2716	8.56749
19.2887	8.56749
19.3057	8.56749
19.3228	8.55971
19.34	8.55971
19.3571	8.55971
19.3742	8.55971
19.3912	8.55971
19.4083	8.55971
19.4254	8.55971
19.4425	8.56749
19.4596	8.56749
19.4824	8.56749
19.4995	8.57527
19.5166	8.58305
19.5337	8.58305
19.5508	8.59083
19.5679	8.59083
19.585	8.59861
19.6021	8.6064
19.6192	8.61418
19.6363	8.62196
19.6705	8.62974
19.6705	8.62974
