# Supplementary material for: Bond performance between hybrid fiber-reinforced concrete and BFRP bars under freeze-thaw cycle
Source: PLoS One. 2024 May 13;19(5):e0303327. doi: 10.1371/journal.pone.0303327 (PMC11090331; doi:10.1371/journal.pone.0303327)
Supplement: S1 Data — (ZIP) [file pone.0303327.s001.zip › Supporting Information files/Bond-slip curve data/FT100-C0.15B0.2.xlsx]

## Sheet: Sheet1
Slip(mm)	Bond stress(MPa)
0	0
0.0513	0.18676
0.057	0.2101
0.0684	0.24901
0.0798	0.28792
0.0855	0.31126
0.0969	0.35017
0.1026	0.37351
0.114	0.41242
0.1197	0.43577
0.1254	0.45911
0.1311	0.48246
0.1425	0.52136
0.1482	0.54471
0.1539	0.56805
0.1653	0.61474
0.171	0.64587
0.1767	0.66921
0.1824	0.69256
0.1881	0.7159
0.1938	0.74703
0.1995	0.77037
0.2052	0.79372
0.2109	0.82484
0.2166	0.84819
0.2223	0.87153
0.228	0.90266
0.2337	0.926
0.2394	0.95713
0.2451	0.98048
0.2508	1.0116
0.2565	1.03495
0.2622	1.06607
0.2679	1.0972
0.2736	1.12054
0.2793	1.15167
0.285	1.1828
0.2907	1.21392
0.2964	1.23727
0.3021	1.26839
0.3078	1.29952
0.3135	1.32286
0.3192	1.35399
0.3249	1.38512
0.3306	1.40846
0.3363	1.43959
0.342	1.46293
0.3477	1.49406
0.3534	1.5174
0.3591	1.54853
0.3648	1.57187
0.3705	1.603
0.3762	1.62634
0.3819	1.64969
0.3876	1.68081
0.3933	1.70416
0.399	1.7275
0.4047	1.75863
0.4104	1.78198
0.4161	1.80532
0.4218	1.83645
0.4332	1.88314
0.4389	1.91426
0.4446	1.94539
0.4503	1.96873
0.456	1.99986
0.4617	2.03098
0.4674	2.06211
0.4731	2.08546
0.4788	2.11658
0.4845	2.14771
0.4902	2.17883
0.4959	2.20218
0.5016	2.23331
0.5073	2.26443
0.5187	2.31112
0.5244	2.34225
0.5301	2.36559
0.5358	2.38894
0.5415	2.42006
0.5472	2.44341
0.5529	2.46675
0.5586	2.4901
0.5643	2.51344
0.57	2.54457
0.5757	2.56791
0.5814	2.59126
0.5871	2.6146
0.5928	2.63795
0.5985	2.66129
0.6042	2.68463
0.6156	2.73132
0.6213	2.76245
0.62699	2.7858
0.63269	2.80914
0.63839	2.83248
0.64409	2.85583
0.64979	2.87917
0.65549	2.90252
0.66119	2.92586
0.66689	2.94921
0.67259	2.97255
0.67829	2.9959
0.68399	3.01924
0.68969	3.04259
0.69539	3.06593
0.70109	3.08928
0.70679	3.11262
0.71819	3.15931
0.72389	3.19044
0.72959	3.21378
0.73529	3.23713
0.74099	3.26047
0.74669	3.28381
0.75239	3.30716
0.75809	3.33829
0.76379	3.36163
0.76949	3.38497
0.77519	3.40832
0.78089	3.43166
0.78659	3.46279
0.79229	3.48613
0.79799	3.50948
0.80369	3.53282
0.81509	3.57951
0.82079	3.61064
0.82649	3.63398
0.83219	3.65733
0.83789	3.68067
0.84359	3.70402
0.84929	3.73514
0.85499	3.75849
0.86069	3.78183
0.86639	3.80518
0.87209	3.8363
0.87779	3.85965
0.88349	3.88299
0.88919	3.90634
0.89489	3.92968
0.90059	3.96081
0.90629	3.98415
0.91199	4.0075
0.92339	4.05419
0.92909	4.08531
0.93479	4.10866
0.94049	4.132
0.94619	4.16313
0.95189	4.18647
0.95759	4.2176
0.96329	4.24095
0.96899	4.27207
0.97469	4.29542
0.98039	4.32654
0.99179	4.37323
0.99749	4.40436
1.00319	4.4277
1.00889	4.45105
1.01459	4.47439
1.02029	4.50552
1.02599	4.52886
1.03169	4.55221
1.03739	4.57555
1.04309	4.5989
1.05449	4.6378
1.06019	4.66115
1.07159	4.70006
1.08299	4.73118
1.09439	4.76231
1.10579	4.78565
1.11719	4.81678
1.12859	4.84012
1.13999	4.86347
1.15709	4.8946
1.16849	4.91794
1.17989	4.94128
1.19699	4.97241
1.21409	5.00354
1.23119	5.03466
1.24829	5.06579
1.26539	5.09692
1.28249	5.12026
1.29389	5.1436
1.30529	5.16695
1.32239	5.19808
1.33949	5.2292
1.35659	5.26033
1.37369	5.29145
1.39079	5.3148
1.40219	5.33814
1.41359	5.36149
1.43069	5.38483
1.44209	5.40818
1.47059	5.44709
1.48199	5.47043
1.49909	5.49377
1.51619	5.51712
1.53329	5.53268
1.55039	5.55603
1.56749	5.57159
1.58459	5.59493
1.60169	5.6105
1.61879	5.62606
1.63589	5.64941
1.65299	5.66497
1.67009	5.68053
1.68719	5.70388
1.70999	5.72722
1.72709	5.75057
1.74419	5.77391
1.76129	5.79726
1.77839	5.81282
1.79549	5.83616
1.81259	5.85951
1.82969	5.87507
1.84679	5.89842
1.85819	5.92176
1.87528	5.9451
1.89238	5.97623
1.90948	6.00736
1.92658	6.03848
1.94368	6.06961
1.95508	6.10074
1.96648	6.12408
1.97788	6.15521
1.98928	6.17855
2.00068	6.2019
2.01208	6.23302
2.02348	6.26415
2.03488	6.28749
2.04628	6.31862
2.05768	6.34196
2.06908	6.37309
2.08048	6.40422
2.09188	6.42756
2.10328	6.45869
2.11468	6.48203
2.12608	6.51316
2.13748	6.54428
2.14888	6.56763
2.16028	6.59875
2.17168	6.62988
2.18308	6.65323
2.19448	6.68435
2.20588	6.71548
2.21728	6.73882
2.22868	6.76995
2.24008	6.80108
2.25148	6.82442
2.26288	6.85555
2.27428	6.87889
2.28568	6.91002
2.29708	6.94114
2.30848	6.97227
2.31988	6.99561
2.33128	7.02674
2.34268	7.05787
2.35408	7.08899
2.36548	7.11234
2.37688	7.14346
2.38828	7.17459
2.39968	7.20572
2.41678	7.25241
2.42248	7.27575
2.43388	7.30688
2.43958	7.33022
2.44528	7.35357
2.45668	7.39247
2.46238	7.41582
2.46808	7.43916
2.47378	7.46251
2.47948	7.48585
2.48518	7.51698
2.49088	7.54032
2.49658	7.56367
2.50228	7.59479
2.50798	7.61814
2.51368	7.64926
2.52508	7.69595
2.53078	7.72708
2.53648	7.75042
2.54218	7.78155
2.54788	7.81268
2.55358	7.83602
2.55928	7.86715
2.56498	7.89049
2.57068	7.92162
2.57638	7.94496
2.58208	7.97609
2.58778	8.00722
2.59348	8.03056
2.59918	8.06169
2.60488	8.09281
2.61058	8.11616
2.61628	8.14728
2.62198	8.17841
2.62768	8.20954
2.63338	8.24066
2.63908	8.27179
2.64478	8.3107
2.65048	8.34182
2.65618	8.37295
2.66188	8.40407
2.66758	8.4352
2.67328	8.46633
2.67898	8.48967
2.68468	8.5208
2.69038	8.54414
2.69608	8.57527
2.70178	8.59861
2.70748	8.62196
2.71318	8.6453
2.72458	8.68421
2.73028	8.70756
2.74168	8.74646
2.75308	8.78537
2.76448	8.82428
2.77588	8.86319
2.78728	8.90209
2.79298	8.92544
2.80438	8.96435
2.81008	8.99547
2.81578	9.01882
2.82148	9.04216
2.82718	9.06551
2.83288	9.08885
2.83858	9.1122
2.84428	9.13554
2.84998	9.15889
2.85568	9.18223
2.86138	9.20557
2.86708	9.22892
2.87278	9.25226
2.87848	9.27561
2.88418	9.29895
2.88988	9.3223
2.89558	9.34564
2.90698	9.39233
2.91268	9.42346
2.91838	9.4468
2.92408	9.47015
2.92978	9.49349
2.93548	9.51684
2.94118	9.54018
2.94688	9.56353
2.95258	9.58687
2.95828	9.61022
2.96398	9.63356
2.96968	9.6569
2.97538	9.68025
2.98108	9.70359
2.98678	9.72694
2.99248	9.75028
2.99818	9.77363
3.00958	9.81254
3.01528	9.83588
3.02098	9.85922
3.02668	9.88257
3.03808	9.92148
3.04948	9.9526
3.06088	9.98373
3.07228	10.0149
3.08368	10.046
3.09508	10.0771
3.10648	10.1082
3.11788	10.1394
3.12927	10.1783
3.14067	10.2172
3.14637	10.2327
3.15207	10.2639
3.15777	10.2872
3.16347	10.3261
3.16917	10.3572
3.17487	10.3962
3.18057	10.4428
3.18627	10.4817
3.19197	10.5284
3.19767	10.5673
3.20337	10.6062
3.20907	10.6452
3.21477	10.6763
3.22047	10.7074
3.23187	10.7541
3.23757	10.7774
3.24897	10.8086
3.26037	10.8397
3.27177	10.8708
3.28317	10.9019
3.29457	10.9331
3.30597	10.9642
3.31167	10.9876
3.32307	11.0187
3.32877	11.042
3.34017	11.0732
3.34587	11.0965
3.35727	11.1276
3.36297	11.151
3.37437	11.1899
3.38577	11.221
3.39147	11.2443
3.40287	11.2755
3.40857	11.2988
3.41997	11.3299
3.42567	11.3533
3.43707	11.3844
3.44277	11.4078
3.45417	11.4389
3.46557	11.47
3.47127	11.4933
3.48267	11.5245
3.49407	11.5556
3.50547	11.5867
3.51687	11.6179
3.52827	11.649
3.53967	11.6801
3.55107	11.7112
3.56247	11.7346
3.57387	11.7657
3.58527	11.789
3.59667	11.8124
3.60807	11.8357
3.63087	11.8669
3.64227	11.8902
3.65937	11.9136
3.67647	11.9369
3.69357	11.9602
3.71067	11.9836
3.72777	12.0069
3.74487	12.0303
3.76197	12.0614
3.77907	12.0847
3.79617	12.1081
3.81327	12.1314
3.83037	12.1548
3.86457	12.1937
3.88167	12.217
3.89877	12.2404
3.91587	12.2637
3.93297	12.2871
3.95007	12.3104
3.96717	12.3338
3.98427	12.3571
4.00137	12.3804
4.01847	12.4038
4.03557	12.4271
4.05267	12.4505
4.06977	12.4738
4.09827	12.5049
4.11537	12.5283
4.13247	12.5516
4.14957	12.5672
4.16667	12.5906
4.18377	12.6061
4.20087	12.6217
4.21797	12.6372
4.23507	12.6528
4.25217	12.6684
4.26927	12.6761
4.28637	12.6917
4.30347	12.7073
5.03476	12.7084
5.05586	12.6528
5.07296	12.6372
5.09006	12.6217
5.10716	12.5983
5.12426	12.575
5.14136	12.5516
5.15846	12.5205
5.17556	12.4972
5.18696	12.4738
5.19836	12.4505
5.21546	12.4193
5.23256	12.3882
5.24966	12.3571
5.26106	12.3338
5.27816	12.3026
5.28956	12.2793
5.30666	12.2482
5.31806	12.2248
5.34086	12.1781
5.35796	12.147
5.36936	12.1237
5.38076	12.1003
5.39216	12.077
5.40926	12.0458
5.42066	12.0225
5.43206	11.9992
5.44346	11.9758
5.45486	11.9525
5.47196	11.9213
5.48336	11.898
5.49476	11.8747
5.51756	11.828
5.53466	11.7968
5.55176	11.7657
5.56886	11.7346
5.58596	11.7035
5.60306	11.6801
5.61446	11.6568
5.63155	11.6256
5.64865	11.6023
5.66005	11.579
5.67715	11.5478
5.69425	11.5167
5.71135	11.4856
5.73415	11.4389
5.74555	11.4155
5.75695	11.3922
5.76835	11.3689
5.77975	11.3377
5.79115	11.3066
5.80255	11.2755
5.81395	11.2443
5.82535	11.2132
5.83675	11.1821
5.84245	11.1587
5.85385	11.1276
5.86525	11.1043
5.87665	11.0732
5.89375	11.0265
5.90515	11.0031
5.91655	10.9798
5.92795	10.9486
5.93935	10.9253
5.95075	10.9019
5.96215	10.8786
5.97355	10.8475
5.98495	10.8241
5.99635	10.8008
6.00775	10.7774
6.01915	10.7541
6.03055	10.7308
6.04765	10.6996
6.06475	10.6763
6.08185	10.6452
6.09895	10.6218
6.11605	10.5985
6.13315	10.5751
6.15025	10.5518
6.16735	10.5284
6.18445	10.5051
6.20155	10.4817
6.21865	10.4584
6.23575	10.4351
6.25285	10.4117
6.26995	10.3884
6.28705	10.365
6.30985	10.3339
6.32695	10.3183
6.34405	10.295
6.36115	10.2716
6.37825	10.2483
6.39535	10.2327
6.41245	10.2094
6.42955	10.186
6.44665	10.1705
6.46375	10.1471
6.48085	10.1238
6.49795	10.0927
6.52645	10.046
6.54355	10.0149
6.55495	9.99151
6.56635	9.96817
6.57775	9.94482
6.58915	9.9137
6.60055	9.88257
6.61195	9.85922
6.62335	9.8281
6.63475	9.79697
6.64615	9.76585
6.65755	9.73472
6.66895	9.70359
6.68035	9.67247
6.69175	9.64912
6.70315	9.618
6.71455	9.59465
6.72595	9.56353
6.73735	9.5324
6.74875	9.50905
6.76015	9.47793
6.77155	9.4468
6.78295	9.42346
6.79435	9.39233
6.80575	9.36121
6.81715	9.33786
6.82855	9.30673
6.84565	9.26005
6.85705	9.2367
6.86845	9.20557
6.87984	9.18223
6.89124	9.15889
6.90264	9.12776
6.91404	9.10441
6.92544	9.08107
6.93684	9.05772
6.94824	9.03438
6.95964	9.01104
6.97104	8.98769
6.98244	8.96435
6.99384	8.941
7.00524	8.91766
7.01664	8.89431
7.03374	8.8554
7.05084	8.82428
7.06224	8.80093
7.07934	8.76981
7.09644	8.73868
7.11354	8.71534
7.12494	8.69199
7.14204	8.66865
7.15344	8.6453
7.17054	8.62196
7.18764	8.59861
7.20474	8.57527
7.22184	8.55971
7.23894	8.53636
7.25604	8.5208
7.27884	8.49745
7.29594	8.48967
7.31304	8.47411
7.33014	8.46633
7.34724	8.45076
7.36434	8.44298
7.38144	8.42742
7.39854	8.41964
7.41564	8.41186
7.43274	8.40407
7.44984	8.39629
7.46694	8.38851
7.48404	8.38073
7.50114	8.37295
7.51824	8.37295
7.53534	8.36517
7.55244	8.35739
7.56954	8.35739
7.58664	8.3496
7.62084	8.34182
7.63794	8.34182
7.65504	8.34182
7.67214	8.33404
7.68924	8.33404
7.70634	8.33404
7.72344	8.32626
7.74054	8.32626
7.75764	8.32626
7.77474	8.31848
7.79184	8.31848
7.80894	8.31848
7.82604	8.3107
7.84314	8.3107
7.86024	8.3107
7.87734	8.30291
7.89444	8.30291
7.91154	8.30291
7.92864	8.30291
7.94574	8.29513
7.96284	8.29513
7.97994	8.29513
7.99704	8.29513
8.01414	8.29513
8.03124	8.29513
8.04834	8.29513
8.04834	8.29513
8.06544	8.29513
8.08254	8.29513
8.09964	8.29513
8.12813	8.29513
8.14523	8.30291
8.16233	8.30291
8.17943	8.30291
8.19653	8.30291
8.21363	8.3107
8.23073	8.3107
8.24783	8.3107
8.26493	8.3107
8.28203	8.31848
8.29913	8.31848
8.31623	8.31848
8.33333	8.31848
8.35043	8.32626
8.36753	8.32626
8.38463	8.32626
8.40173	8.33404
8.41883	8.33404
8.43593	8.33404
8.45303	8.34182
8.47013	8.34182
8.48723	8.34182
8.50433	8.34182
8.52143	8.3496
8.53853	8.3496
8.55563	8.35739
8.57273	8.35739
8.58983	8.35739
8.60693	8.36517
8.64113	8.36517
8.65823	8.37295
8.67533	8.37295
8.69243	8.38073
8.70953	8.38073
8.72663	8.38851
8.74373	8.38851
8.76083	8.39629
8.77793	8.39629
8.79503	8.39629
8.81213	8.40407
8.82923	8.40407
8.84633	8.41186
8.86343	8.41186
8.88053	8.41964
8.89763	8.41964
8.91473	8.42742
8.93183	8.42742
8.94893	8.42742
8.96603	8.4352
8.98313	8.4352
9.00023	8.44298
9.01733	8.44298
9.03443	8.45076
9.05153	8.45076
9.06863	8.45855
9.08573	8.45855
9.10283	8.45855
9.11993	8.46633
9.14843	8.46633
9.16553	8.47411
9.18263	8.47411
9.19973	8.48189
9.21683	8.48189
9.23393	8.48189
9.25103	8.48967
9.26813	8.48967
9.28523	8.49745
9.30233	8.49745
9.31943	8.49745
9.33653	8.50523
9.35363	8.50523
9.37073	8.50523
9.38782	8.51302
9.40492	8.51302
9.42202	8.51302
9.43912	8.5208
9.45622	8.5208
9.47332	8.5208
9.49042	8.52858
9.50752	8.52858
9.52462	8.52858
9.54172	8.52858
9.55882	8.53636
9.57592	8.53636
9.59302	8.53636
9.61012	8.54414
9.62722	8.54414
9.66142	8.54414
9.67852	8.55192
9.69562	8.55192
9.71272	8.55192
9.72982	8.55971
9.74692	8.55971
9.76402	8.55971
9.78112	8.55971
9.79822	8.55971
9.81532	8.55971
9.83242	8.56749
9.84952	8.56749
9.86662	8.56749
9.88372	8.56749
9.90082	8.56749
9.91792	8.56749
9.93502	8.56749
9.95212	8.56749
9.96922	8.56749
9.98632	8.56749
10.0034	8.57527
10.0205	8.57527
10.0376	8.57527
10.0547	8.57527
10.0718	8.57527
10.0889	8.57527
10.106	8.57527
10.1231	8.57527
10.1402	8.57527
10.1744	8.56749
10.1915	8.56749
10.2086	8.56749
10.2257	8.56749
10.2428	8.56749
10.2599	8.56749
10.277	8.55971
10.2941	8.55971
10.3112	8.55971
10.3283	8.55192
10.3454	8.55192
10.3625	8.54414
10.3796	8.54414
10.3967	8.53636
10.4138	8.53636
10.4309	8.52858
10.448	8.52858
10.4651	8.5208
10.4822	8.5208
10.4993	8.51302
10.5164	8.51302
10.5335	8.50523
10.5506	8.50523
10.5677	8.49745
10.5848	8.49745
10.6019	8.49745
10.619	8.48967
10.6361	8.48967
10.6532	8.48967
10.6874	8.48189
10.7045	8.48189
10.7216	8.48189
10.7387	8.48189
10.7558	8.48967
10.7729	8.48967
10.79	8.48967
10.8071	8.48967
10.8242	8.49745
10.8413	8.49745
10.8584	8.49745
10.8755	8.50523
10.8926	8.50523
10.9097	8.51302
10.9268	8.51302
10.9439	8.51302
10.961	8.5208
10.9781	8.5208
10.9952	8.52858
11.0123	8.52858
11.0294	8.52858
11.0465	8.53636
11.0636	8.53636
11.0807	8.53636
11.0978	8.54414
11.1149	8.54414
11.132	8.54414
11.1491	8.54414
11.1662	8.54414
11.2004	8.53636
11.2175	8.53636
11.2346	8.53636
11.2517	8.53636
11.2688	8.53636
11.2859	8.52858
11.303	8.52858
11.3201	8.52858
11.3372	8.5208
11.3543	8.5208
11.3714	8.5208
11.3885	8.51302
11.4056	8.51302
11.4227	8.51302
11.4398	8.50523
11.4569	8.50523
11.474	8.50523
11.4911	8.49745
11.5082	8.49745
11.5253	8.48967
11.5424	8.48967
11.5595	8.48189
11.5766	8.48189
11.5937	8.47411
11.6108	8.47411
11.6279	8.46633
11.645	8.46633
11.6621	8.45855
11.6792	8.45855
11.7077	8.44298
11.7248	8.44298
11.7419	8.4352
11.759	8.4352
11.7761	8.42742
11.7932	8.41964
11.8103	8.41964
11.8274	8.41186
11.8445	8.40407
11.8616	8.40407
11.8787	8.39629
11.8958	8.38851
11.9129	8.38851
11.93	8.38073
11.9471	8.37295
11.9642	8.37295
11.9813	8.36517
11.9984	8.36517
12.0155	8.35739
12.0326	8.3496
12.0497	8.3496
12.0668	8.34182
12.0839	8.33404
12.101	8.33404
12.1181	8.32626
12.1352	8.31848
12.1523	8.31848
12.1865	8.30291
12.2036	8.30291
12.2207	8.29513
12.2378	8.29513
12.2549	8.28735
12.272	8.27957
12.2891	8.27957
12.3062	8.27179
12.3233	8.27179
12.3404	8.26401
12.3575	8.25623
12.3746	8.25623
12.3917	8.24844
12.4088	8.24844
12.4259	8.24066
12.443	8.23288
12.4601	8.23288
12.4772	8.2251
12.4943	8.2251
12.5114	8.21732
12.5285	8.21732
12.5456	8.20954
12.5627	8.20175
12.5798	8.20175
12.5969	8.19397
12.614	8.19397
12.6311	8.18619
12.6596	8.17841
12.6767	8.17841
12.6938	8.17841
12.7109	8.17063
12.728	8.17063
12.7451	8.16285
12.7622	8.16285
12.7793	8.16285
12.7964	8.15507
12.8135	8.15507
12.8306	8.15507
12.8477	8.15507
12.8648	8.14728
12.8819	8.14728
12.899	8.14728
12.9161	8.14728
12.9332	8.14728
12.9503	8.1395
12.9674	8.1395
12.9845	8.1395
13.0016	8.1395
13.0187	8.13172
13.0358	8.13172
13.0529	8.13172
13.07	8.13172
13.0871	8.12394
13.1042	8.12394
13.1213	8.12394
13.1384	8.11616
13.1669	8.10838
13.184	8.10838
13.2011	8.10838
13.2182	8.10059
13.2353	8.10059
13.2524	8.09281
13.2695	8.09281
13.2866	8.08503
13.3037	8.08503
13.3208	8.07725
13.3379	8.07725
13.355	8.06947
13.3721	8.06947
13.3892	8.06947
13.4063	8.06169
13.4234	8.06169
13.4405	8.0539
13.4576	8.0539
13.4747	8.04612
13.4918	8.04612
13.5089	8.03834
13.526	8.03834
13.5431	8.03056
13.5602	8.03056
13.5773	8.02278
13.5944	8.02278
13.6115	8.015
13.6286	8.015
13.6457	8.00722
13.6742	7.99943
13.6913	7.99943
13.7084	7.99165
13.7255	7.99165
13.7426	7.98387
13.7597	7.98387
13.7768	7.97609
13.7939	7.97609
13.811	7.96831
13.8281	7.96831
13.8452	7.96053
13.8623	7.95274
13.8794	7.95274
13.8965	7.94496
13.9136	7.94496
13.9307	7.93718
13.9478	7.9294
13.9649	7.9294
13.982	7.92162
13.9991	7.92162
14.0162	7.91384
14.0333	7.91384
14.0504	7.90606
14.0675	7.90606
14.0846	7.89827
14.1017	7.89827
14.1188	7.89049
14.1359	7.89049
14.1644	7.88271
14.1815	7.88271
14.1986	7.88271
14.2157	7.88271
14.2328	7.87493
14.2499	7.87493
14.267	7.87493
14.2841	7.87493
14.3012	7.87493
14.3183	7.86715
14.3354	7.86715
14.3525	7.86715
14.3696	7.86715
14.3867	7.86715
14.4038	7.86715
14.4209	7.86715
14.438	7.85937
14.4551	7.85937
14.4722	7.85937
14.4893	7.85937
14.5064	7.85937
14.5235	7.85937
14.5406	7.85937
14.5577	7.85937
14.5748	7.85158
14.5919	7.85158
14.609	7.85158
14.6261	7.85158
14.6432	7.85158
14.6774	7.8438
14.6945	7.8438
14.7116	7.8438
14.7287	7.8438
14.7458	7.8438
14.7629	7.83602
14.78	7.83602
14.7971	7.83602
14.8142	7.83602
14.8313	7.83602
14.8484	7.82824
14.8655	7.82824
14.8826	7.82824
14.8997	7.82824
14.9168	7.82824
14.9339	7.82046
14.951	7.82046
14.9681	7.82046
14.9852	7.82046
15.0023	7.82046
15.0194	7.81268
15.0365	7.81268
15.0536	7.81268
15.0707	7.81268
15.0878	7.81268
15.1049	7.8049
15.122	7.8049
15.1391	7.8049
15.1562	7.8049
15.1904	7.79711
15.2075	7.79711
15.2246	7.79711
15.2417	7.79711
15.2588	7.79711
15.2759	7.78933
15.293	7.78933
15.3101	7.78933
15.3272	7.78933
15.3443	7.78933
15.3614	7.78155
15.3785	7.78155
15.3956	7.78155
15.4127	7.78155
15.4298	7.78155
15.4469	7.77377
15.464	7.77377
15.4811	7.77377
15.4982	7.77377
15.5153	7.77377
15.5324	7.76599
15.5495	7.76599
15.5666	7.76599
15.5837	7.76599
15.6008	7.76599
15.6179	7.75821
15.635	7.75821
15.6521	7.75821
15.6692	7.75821
15.7034	7.75042
15.7205	7.75042
15.7376	7.75042
15.7547	7.75042
15.7718	7.74264
15.7889	7.74264
15.806	7.74264
15.8231	7.73486
15.8402	7.73486
15.8573	7.73486
15.8744	7.72708
15.8915	7.72708
15.9086	7.7193
15.9257	7.7193
15.9428	7.71152
15.9599	7.71152
15.977	7.70374
15.9941	7.70374
16.0112	7.69595
16.0283	7.69595
16.0454	7.69595
16.0625	7.68817
16.0796	7.68817
16.0967	7.68039
16.1138	7.68039
16.1309	7.68039
16.148	7.67261
16.1651	7.67261
16.1822	7.67261
16.2164	7.66483
16.2335	7.66483
16.2506	7.66483
16.2677	7.66483
16.2848	7.66483
16.3019	7.66483
16.319	7.66483
16.3361	7.66483
16.3532	7.65705
16.3703	7.65705
16.3874	7.65705
16.4045	7.65705
16.4216	7.65705
16.4387	7.65705
16.4558	7.65705
16.4729	7.65705
16.49	7.65705
16.5071	7.65705
16.5242	7.65705
16.5413	7.65705
16.5584	7.65705
16.5755	7.65705
16.5926	7.65705
16.6097	7.65705
16.6268	7.65705
16.6439	7.65705
16.661	7.65705
16.6781	7.65705
16.6952	7.65705
16.7294	7.64926
16.7465	7.64926
16.7636	7.64926
16.7807	7.64926
16.7978	7.64926
16.8149	7.64926
16.832	7.64926
16.8491	7.64926
16.8662	7.64926
16.8833	7.64926
16.9004	7.64926
16.9175	7.64926
16.9346	7.64926
16.9517	7.64926
16.9688	7.64926
16.9859	7.64926
17.003	7.64926
17.0201	7.64926
17.0372	7.64926
17.0543	7.64926
17.0714	7.64926
17.0885	7.64926
17.1056	7.64926
17.1227	7.64926
17.1398	7.64926
17.1569	7.64926
17.174	7.64926
17.1911	7.64926
17.2082	7.64926
17.2424	7.64926
17.2595	7.64926
17.2766	7.64926
17.2937	7.64926
17.3108	7.64926
17.3279	7.64926
17.345	7.64926
17.3621	7.64926
17.3792	7.64926
17.3963	7.64926
17.4134	7.64926
17.4305	7.64926
17.4476	7.64926
17.4647	7.64926
17.4818	7.64926
17.4989	7.64926
17.516	7.64926
17.5331	7.64926
17.5502	7.64926
17.5673	7.64926
17.5844	7.64926
17.6015	7.64926
17.6186	7.64926
17.6357	7.64926
17.6528	7.64926
17.6699	7.64926
17.687	7.64926
17.7041	7.64926
17.7212	7.64926
17.7554	7.64926
17.7725	7.64926
17.7896	7.64926
17.8067	7.64926
17.8238	7.64926
17.8409	7.64926
17.858	7.64926
17.8751	7.64926
17.8922	7.64926
17.9093	7.64926
17.9264	7.64926
17.9435	7.64926
17.9606	7.64926
17.9777	7.64926
17.9948	7.64926
18.0119	7.64926
18.029	7.64926
18.0461	7.64926
18.0632	7.64926
18.0803	7.64926
18.0974	7.64926
18.1145	7.64926
18.1316	7.64926
18.1486	7.64926
18.1657	7.64926
18.1828	7.64926
18.2	7.64926
18.2171	7.64926
18.2341	7.64926
18.2684	7.64926
18.2855	7.65705
18.3026	7.65705
18.3196	7.65705
18.3367	7.65705
18.3539	7.65705
18.371	7.65705
18.388	7.65705
18.4051	7.66483
18.4222	7.66483
18.4394	7.66483
18.4565	7.66483
18.4735	7.67261
18.4906	7.67261
18.5078	7.67261
18.5249	7.68039
18.5419	7.68039
18.559	7.68039
18.5761	7.68817
18.5933	7.68817
18.6104	7.68817
18.6274	7.68817
18.6445	7.69595
18.6617	7.69595
18.6788	7.69595
18.6959	7.70374
18.7129	7.70374
18.73	7.70374
18.7472	7.70374
18.7813	7.70374
18.7984	7.71152
18.8156	7.71152
18.8327	7.71152
18.8498	7.71152
18.8668	7.71152
18.8839	7.71152
18.9011	7.71152
18.9182	7.71152
18.9352	7.71152
18.9523	7.71152
18.9694	7.71152
18.9866	7.71152
19.0037	7.7193
19.0207	7.7193
19.0378	7.7193
19.055	7.7193
19.0721	7.7193
19.0892	7.7193
19.1062	7.7193
19.1233	7.7193
19.1405	7.7193
19.1576	7.7193
19.1746	7.7193
19.1917	7.7193
19.2089	7.7193
19.226	7.7193
19.2431	7.7193
19.2601	7.7193
19.2944	7.71152
19.3115	7.71152
19.3285	7.71152
19.3456	7.71152
19.3627	7.71152
19.3798	7.71152
19.3969	7.71152
19.414	7.71152
19.4311	7.71152
19.4482	7.71152
19.4653	7.71152
19.4824	7.71152
19.4995	7.71152
19.5166	7.70374
19.5337	7.70374
19.5508	7.70374
19.5679	7.70374
19.585	7.70374
19.6021	7.70374
19.6192	7.70374
19.6363	7.70374
19.6534	7.69595
19.6705	7.69595
19.6876	7.69595
19.7047	7.69595
19.7218	7.69595
19.7389	7.68817
19.756	7.68817
19.7731	7.68817
19.8073	7.68039
19.8244	7.68039
19.8415	7.68039
19.8586	7.68039
19.8757	7.67261
19.8928	7.67261
19.9099	7.67261
19.927	7.67261
19.9441	7.66483
19.9612	7.66483
19.9783	7.66483
19.9954	7.65705
20.0125	7.65705
20.0296	7.65705
20.0467	7.64926
20.0638	7.64926
20.0809	7.64926
20.098	7.64148
20.1151	7.64148
20.1322	7.64148
20.1493	7.6337
20.1664	7.6337
20.1835	7.62592
20.2006	7.62592
20.2177	7.62592
20.2348	7.61814
20.2576	7.61036
20.2576	7.61036
