# Supplementary material for: Bond performance between hybrid fiber-reinforced concrete and BFRP bars under freeze-thaw cycle
Source: PLoS One. 2024 May 13;19(5):e0303327. doi: 10.1371/journal.pone.0303327 (PMC11090331; doi:10.1371/journal.pone.0303327)
Supplement: S1 Data — (ZIP) [file pone.0303327.s001.zip › Supporting Information files/Bond-slip curve data/FT100-C0B0.xlsx]

## Sheet: Sheet1
Slip(mm)	Bond stress(MPa)
0	0
0.00456	0.02122
0.01368	0.04952
0.01824	0.07074
0.02736	0.09904
0.03192	0.12026
0.04104	0.14856
0.0456	0.16978
0.05472	0.20515
0.06384	0.23345
0.0684	0.25467
0.07752	0.28297
0.08208	0.30419
0.0912	0.33956
0.10032	0.37493
0.10944	0.40323
0.114	0.42445
0.12312	0.45982
0.13224	0.49519
0.14136	0.53056
0.15048	0.56593
0.1596	0.6013
0.16872	0.63667
0.17784	0.67204
0.18696	0.70741
0.19608	0.74278
0.20064	0.76401
0.20976	0.79938
0.21888	0.83475
0.22344	0.85597
0.23256	0.89134
0.24168	0.92671
0.24624	0.94793
0.25536	0.98331
0.25992	1.00453
0.26904	1.0399
0.2736	1.06112
0.28272	1.09649
0.28728	1.11771
0.2964	1.15308
0.30096	1.17431
0.31008	1.20968
0.3192	1.24505
0.32376	1.26627
0.32832	1.28749
0.33288	1.30872
0.33744	1.32994
0.34656	1.36531
0.35112	1.38653
0.35568	1.40775
0.36024	1.42898
0.3648	1.4502
0.37392	1.48557
0.37848	1.50679
0.38304	1.52801
0.3876	1.54924
0.39216	1.57046
0.39672	1.59168
0.40128	1.6129
0.40584	1.63413
0.41496	1.6695
0.41952	1.69072
0.42408	1.71194
0.42864	1.73316
0.4332	1.75439
0.43776	1.77561
0.44232	1.79683
0.44688	1.81805
0.45144	1.83928
0.456	1.8605
0.46512	1.89587
0.46968	1.91709
0.47424	1.93831
0.4788	1.95954
0.48336	1.98076
0.48792	2.00198
0.49704	2.03735
0.5016	2.05857
0.51072	2.09394
0.51528	2.11517
0.51984	2.13639
0.5244	2.15761
0.53352	2.19298
0.53808	2.2142
0.54264	2.23543
0.55176	2.2708
0.55632	2.29202
0.56088	2.31324
0.57	2.34861
0.57456	2.36984
0.57912	2.39106
0.58824	2.42643
0.5928	2.44765
0.59736	2.46887
0.60648	2.50424
0.61104	2.52547
0.62016	2.56084
0.62472	2.58206
0.62927	2.60328
0.63839	2.63865
0.64295	2.65988
0.65207	2.69525
0.65663	2.71647
0.66119	2.73769
0.67031	2.77306
0.67487	2.79428
0.68399	2.82965
0.68855	2.85088
0.69311	2.8721
0.70223	2.90747
0.71135	2.94284
0.71591	2.96406
0.72047	2.98529
0.72503	3.00651
0.73415	3.04188
0.73871	3.0631
0.74783	3.09847
0.75239	3.11969
0.75695	3.14092
0.76607	3.17629
0.77063	3.19751
0.77975	3.23288
0.78431	3.2541
0.79343	3.28947
0.79799	3.3107
0.80711	3.34607
0.81167	3.36729
0.82079	3.40266
0.82535	3.42388
0.83447	3.45925
0.83903	3.48048
0.84815	3.51585
0.85271	3.53707
0.86183	3.57244
0.86639	3.59366
0.87551	3.62903
0.88007	3.65025
0.88919	3.68563
0.89831	3.721
0.90287	3.74222
0.91199	3.77759
0.91655	3.79174
0.92111	3.81296
0.92567	3.83418
0.93479	3.86955
0.94391	3.90492
0.95303	3.94029
0.96215	3.97566
0.97127	4.00396
0.97583	4.02518
0.98495	4.06055
0.99407	4.08885
0.99863	4.11007
1.00775	4.13837
1.01687	4.17374
1.02599	4.20204
1.03511	4.23741
1.04423	4.2657
1.05335	4.294
1.05791	4.31522
1.06703	4.34352
1.07615	4.37182
1.08527	4.40011
1.09439	4.42841
1.10351	4.45671
1.10807	4.47793
1.11719	4.50623
1.12631	4.53452
1.13543	4.56282
1.14455	4.59111
1.15367	4.61941
1.16279	4.64063
1.17191	4.66893
1.18103	4.69723
1.19015	4.72552
1.19927	4.75382
1.20839	4.78212
1.21751	4.81041
1.22663	4.83164
1.23575	4.85993
1.24487	4.88823
1.25399	4.91653
1.26311	4.93775
1.27223	4.96604
1.28135	4.99434
1.29047	5.01556
1.29959	5.04386
1.30871	5.07216
1.31783	5.09338
1.32695	5.12168
1.33607	5.14997
1.34519	5.17119
1.35431	5.19949
1.36343	5.22779
1.37255	5.25608
1.38167	5.27731
1.39079	5.3056
1.39991	5.3339
1.40903	5.35512
1.41815	5.38342
1.42727	5.41171
1.43639	5.44001
1.44551	5.46831
1.45463	5.48953
1.46375	5.51783
1.47287	5.54612
1.48199	5.57442
1.49111	5.60272
1.50023	5.63101
1.50935	5.66638
1.51847	5.69468
1.52759	5.72298
1.53671	5.75127
1.54583	5.77957
1.55495	5.80787
1.56407	5.83616
1.56863	5.85739
1.57775	5.88568
1.58687	5.91398
1.59599	5.94228
1.60511	5.97057
1.61423	5.99887
1.61879	6.02009
1.62791	6.04839
1.63703	6.07668
1.64615	6.10498
1.65527	6.13328
1.66439	6.16157
1.67351	6.18987
1.68263	6.21817
1.69175	6.24646
1.70087	6.26769
1.70999	6.29598
1.72367	6.33135
1.73279	6.35965
1.74191	6.38795
1.75103	6.40917
1.76015	6.43746
1.76927	6.45869
1.77839	6.47991
1.78751	6.50821
1.79663	6.52943
1.80575	6.55065
1.81487	6.57895
1.82399	6.60017
1.83311	6.62139
1.84223	6.64261
1.85135	6.66384
1.86047	6.68506
1.86959	6.70628
1.8787	6.73458
1.88782	6.7558
1.89694	6.77702
1.90606	6.79825
1.91974	6.82654
1.92886	6.84776
1.93798	6.86899
1.9471	6.89021
1.95622	6.91143
1.9699	6.93973
1.97902	6.96095
1.9927	6.98925
2.00182	7.01047
2.0155	7.03877
2.02462	7.05999
2.04742	7.10243
2.05654	7.12366
2.06566	7.14488
2.07478	7.1661
2.08846	7.1944
2.09758	7.21562
2.11126	7.24392
2.12494	7.27221
2.13406	7.29344
2.14774	7.32173
2.16142	7.35003
2.1751	7.37832
2.18422	7.39955
2.1979	7.42784
2.21158	7.45614
2.22526	7.48444
2.23438	7.50566
2.24806	7.53396
2.26174	7.56225
2.27086	7.58347
2.28454	7.61177
2.29822	7.64007
2.3119	7.66836
2.32102	7.68959
2.3347	7.71788
2.34838	7.74618
2.3575	7.7674
2.37118	7.7957
2.39398	7.83814
2.4031	7.85937
2.41222	7.88059
2.42134	7.90181
2.43502	7.93011
2.44414	7.95133
2.45782	7.97963
2.4715	8.00792
2.48062	8.02915
2.4943	8.05744
2.50798	8.08574
2.5171	8.10696
2.53078	8.13526
2.54446	8.16355
2.55358	8.18478
2.56726	8.21307
2.58094	8.24137
2.59462	8.26967
2.60374	8.29089
2.61742	8.31919
2.6311	8.34748
2.64022	8.3687
2.6539	8.397
2.66758	8.4253
2.6767	8.44652
2.69038	8.47482
2.70406	8.50311
2.71318	8.52434
2.73598	8.56678
2.7451	8.588
2.75422	8.60922
2.76334	8.63045
2.77246	8.65167
2.78158	8.67289
2.7907	8.69411
2.79982	8.71534
2.80894	8.73656
2.81806	8.75778
2.82718	8.779
2.8363	8.80023
2.84542	8.82145
2.85454	8.84267
2.86366	8.86389
2.87278	8.88512
2.8819	8.91341
2.89102	8.93463
2.90014	8.95586
2.90926	8.97708
2.91838	8.9983
2.9275	9.0266
2.93662	9.04782
2.94574	9.06904
2.95486	9.09027
2.96398	9.11149
2.9731	9.13978
2.98222	9.16101
2.99134	9.18223
3.00046	9.20345
3.00958	9.22467
3.0187	9.25297
3.02782	9.27419
3.03694	9.29542
3.04606	9.31664
3.05518	9.33786
3.06886	9.36616
3.07798	9.39445
3.0871	9.41568
3.09622	9.4369
3.10534	9.45812
3.11446	9.47934
3.12358	9.50057
3.13269	9.52179
3.14181	9.54301
3.15093	9.56423
3.16005	9.59253
3.16917	9.61375
3.17829	9.63497
3.18741	9.6562
3.19653	9.67742
3.20565	9.69864
3.21477	9.71986
3.22389	9.74109
3.23301	9.76231
3.24213	9.78353
3.25125	9.80475
3.26037	9.82598
3.26949	9.8472
3.27861	9.86842
3.28773	9.88964
3.29685	9.91087
3.31053	9.93916
3.32421	9.96746
3.33789	9.99576
3.35157	10.017
3.36069	10.0382
3.37437	10.0594
3.38805	10.0807
3.39717	10.1019
3.41085	10.1231
3.42453	10.1372
3.44733	10.1655
3.46101	10.1868
3.47469	10.2009
3.48837	10.215
3.50205	10.2363
3.51573	10.2504
3.52941	10.2646
3.54309	10.2787
3.55677	10.2929
3.57045	10.307
3.58413	10.3212
3.59781	10.3353
3.61149	10.3495
3.62517	10.3636
3.63885	10.3778
3.65253	10.3919
3.66621	10.4061
3.67989	10.4202
3.69357	10.4344
3.70725	10.4485
3.72093	10.4627
3.73461	10.4768
3.74829	10.4909
3.76197	10.5051
3.77565	10.5192
3.78933	10.5334
3.80301	10.5475
3.81669	10.5546
3.83037	10.5688
3.84405	10.5829
3.85773	10.5971
3.87141	10.6112
3.88509	10.6253
3.89877	10.6395
3.91245	10.6537
3.92613	10.6678
3.93981	10.682
3.95349	10.6961
3.96717	10.7102
3.98997	10.7315
4.00365	10.7527
4.01733	10.7668
4.03101	10.781
4.04469	10.7951
4.05837	10.8093
4.07205	10.8234
4.08573	10.8376
4.09941	10.8517
4.11309	10.8659
4.12677	10.88
4.14045	10.9012
4.15413	10.9154
4.16781	10.9295
4.18149	10.9437
4.19517	10.9578
4.20885	10.972
4.22253	10.9861
4.23621	11.0003
4.24989	11.0215
4.26357	11.0357
4.27725	11.0498
4.30005	11.071
4.30005	11.071
