# Supplementary material for: Bond performance between hybrid fiber-reinforced concrete and BFRP bars under freeze-thaw cycle
Source: PLoS One. 2024 May 13;19(5):e0303327. doi: 10.1371/journal.pone.0303327 (PMC11090331; doi:10.1371/journal.pone.0303327)
Supplement: S1 Data — (ZIP) [file pone.0303327.s001.zip › Supporting Information files/Bond-slip curve data/FT25-C0.15B0.2.xlsx]

## Sheet: Sheet1
Slip(mm)	Bond stress(MPa)
0.057	0.33461
0.0627	0.37351
0.0684	0.41242
0.0741	0.45133
0.0798	0.49024
0.0855	0.52915
0.0912	0.56805
0.0969	0.60696
0.1026	0.63809
0.1083	0.67699
0.114	0.7159
0.1197	0.75481
0.1254	0.79372
0.1311	0.83263
0.1368	0.87153
0.1482	0.91044
0.1539	0.94935
0.1596	0.98048
0.1653	1.01938
0.171	1.05829
0.1767	1.0972
0.1824	1.13611
0.1938	1.17501
0.1995	1.21392
0.2052	1.25283
0.2109	1.28396
0.2166	1.32286
0.2223	1.36177
0.2337	1.40068
0.2394	1.43959
0.2451	1.47849
0.2508	1.5174
0.2565	1.55631
0.2679	1.59522
0.2736	1.62634
0.2793	1.66525
0.285	1.70416
0.2907	1.74307
0.3021	1.78198
0.3078	1.82088
0.3135	1.85979
0.3192	1.8987
0.3306	1.93761
0.3363	1.96873
0.342	2.00764
0.3477	2.04655
0.3534	2.08546
0.3648	2.12436
0.3705	2.16327
0.3762	2.20218
0.3876	2.23331
0.3876	2.23331
0.3933	2.27221
0.399	2.31112
0.4047	2.35003
0.4104	2.38894
0.4161	2.42784
0.4218	2.46675
0.4275	2.50566
0.4389	2.54457
0.4446	2.58347
0.4503	2.62238
0.456	2.65351
0.4617	2.69242
0.4674	2.73132
0.4731	2.77023
0.4788	2.80914
0.4845	2.84805
0.4959	2.88696
0.5016	2.92586
0.5073	2.96477
0.513	3.00368
0.5187	3.0348
0.5244	3.07371
0.5301	3.11262
0.5358	3.15153
0.5415	3.19044
0.5472	3.22934
0.5586	3.26825
0.5643	3.30716
0.57	3.34607
0.5757	3.37719
0.5814	3.4161
0.5871	3.45501
0.5928	3.49392
0.5985	3.53282
0.6042	3.57173
0.6099	3.61064
0.6156	3.64955
0.62699	3.68846
0.63269	3.72736
0.63839	3.75849
0.64409	3.7974
0.64979	3.8363
0.65549	3.87521
0.66119	3.91412
0.66689	3.95303
0.67259	3.99194
0.67829	4.03084
0.68399	4.06975
0.68969	4.10866
0.70109	4.13978
0.70109	4.13978
0.70109	4.2176
0.70679	4.28763
0.71249	4.35767
0.71819	4.41992
0.72389	4.48217
0.72959	4.54443
0.73529	4.60668
0.73529	4.66115
0.74099	4.71562
0.74669	4.76231
0.74669	4.809
0.75239	4.85569
0.75809	4.90238
0.75809	4.94128
0.76379	4.98797
0.76949	5.0191
0.76949	5.05801
0.77519	5.08913
0.77519	5.12026
0.78089	5.15139
0.78089	5.18251
0.78659	5.20586
0.78659	5.2292
0.79229	5.25255
0.79229	5.27589
0.79799	5.3148
0.80369	5.34593
0.80939	5.36927
0.81509	5.39261
0.83219	5.40818
0.83789	5.38483
0.84929	5.35371
0.84929	5.35371
0.84929	5.43152
0.84929	5.50934
0.85499	5.58715
0.85499	5.65719
0.85499	5.72722
0.86069	5.79726
0.86069	5.86729
0.86069	5.93732
0.86639	5.99958
0.86639	6.06183
0.87209	6.13186
0.87209	6.19411
0.87209	6.24859
0.87779	6.31084
0.87779	6.37309
0.88349	6.42756
0.88349	6.48203
0.88349	6.54428
0.88919	6.59875
0.88919	6.64544
0.89489	6.69992
0.89489	6.75439
0.90059	6.80108
0.90059	6.85555
0.90629	6.90224
0.90629	6.95671
0.90629	7.0034
0.91199	7.05008
0.91199	7.09677
0.91769	7.14346
0.91769	7.18237
0.92339	7.22906
0.92339	7.27575
0.92909	7.31466
0.92909	7.36135
0.93479	7.40025
0.93479	7.44694
0.94049	7.48585
0.94049	7.53254
0.94619	7.57145
0.94619	7.61036
0.95189	7.64926
0.95189	7.69595
0.95759	7.73486
0.96329	7.77377
0.96329	7.81268
0.96899	7.85158
0.96899	7.89049
0.97469	7.9294
0.98039	7.96831
0.98039	7.96831
0.98039	8.00722
0.98609	8.04612
0.98609	8.07725
0.99179	8.11616
0.99179	8.14728
0.99749	8.18619
0.99749	8.2251
1.00319	8.25623
1.00889	8.29513
1.00889	8.33404
1.01459	8.36517
1.01459	8.40407
1.02029	8.44298
1.02599	8.48189
1.02599	8.51302
1.03169	8.55192
1.03169	8.59083
1.03739	8.62974
1.04309	8.66865
1.04309	8.69977
1.04879	8.73868
1.04879	8.77759
1.05449	8.8165
1.06019	8.8554
1.06019	8.89431
1.06589	8.93322
1.07159	8.97213
1.07159	9.01104
1.07729	9.04994
1.08299	9.08107
1.08299	9.11998
1.08869	9.15889
1.09439	9.19779
1.09439	9.2367
1.10009	9.27561
1.10579	9.31452
1.10579	9.35342
1.11149	9.39233
1.11719	9.43124
1.11719	9.47015
1.12289	9.50905
1.12859	9.54796
1.13429	9.58687
1.13429	9.62578
1.13999	9.66469
1.14569	9.70359
1.14569	9.7425
1.15139	9.78141
1.15709	9.82032
1.16279	9.85144
1.16279	9.85144
1.16279	9.89035
1.16849	9.92926
1.17419	9.96817
1.17419	10.0071
1.17989	10.046
1.18559	10.0849
1.19129	10.1238
1.19129	10.1549
1.19699	10.1938
1.20269	10.2327
1.20839	10.2716
1.21409	10.3105
1.21409	10.3495
1.21979	10.3884
1.22549	10.4273
1.23119	10.4662
1.23689	10.4973
1.23689	10.5362
1.24259	10.5751
1.24829	10.614
1.25399	10.6529
1.25969	10.6919
1.25969	10.7308
1.26539	10.7697
1.27109	10.8008
1.27679	10.8397
1.28249	10.8786
1.28819	10.9175
1.28819	10.9564
1.29389	10.9953
1.29959	11.0342
1.30529	11.0732
1.31099	11.112
1.31669	11.1432
1.31669	11.1821
1.32239	11.221
1.32809	11.2599
1.33379	11.2988
1.33949	11.3377
1.34519	11.3766
1.34519	11.4155
1.35089	11.4544
1.35659	11.4856
1.36229	11.5245
1.36799	11.5634
1.36799	11.6023
1.37369	11.6412
1.37939	11.6801
1.38509	11.719
1.39079	11.7501
1.39079	11.7501
1.39079	11.789
1.39649	11.828
1.40219	11.8669
1.40789	11.9058
1.41359	11.9447
1.41359	11.9836
1.41929	12.0225
1.42499	12.0614
1.43069	12.1003
1.43639	12.1392
1.43639	12.1703
1.44209	12.2093
1.44779	12.2482
1.45349	12.2871
1.45919	12.326
1.45919	12.3649
1.46489	12.4038
1.47059	12.4427
1.47629	12.4816
1.48199	12.5205
1.48199	12.5516
1.48769	12.5906
1.49339	12.6295
1.49909	12.6684
1.49909	12.7073
1.50479	12.7462
1.51049	12.7851
1.51619	12.824
1.51619	12.8629
1.52189	12.894
1.52759	12.9329
1.53329	12.9718
1.53329	13.0107
1.53899	13.0497
1.54469	13.0886
1.55039	13.1275
1.55609	13.1664
1.55609	13.2053
1.56179	13.2442
1.56749	13.2753
1.57319	13.3142
1.57319	13.3531
1.57889	13.392
1.58459	13.431
1.59029	13.4699
1.59029	13.5088
1.59599	13.5477
1.60169	13.5866
1.60739	13.6255
1.61309	13.6566
1.61309	13.6566
1.61309	13.6955
1.61879	13.7344
1.62449	13.7733
1.62449	13.8123
1.63019	13.8512
1.63589	13.8901
1.64159	13.929
1.64159	13.9601
1.64729	13.999
1.65299	14.0379
1.65299	14.0768
1.65869	14.1157
1.66439	14.1546
1.67009	14.1936
1.67009	14.2325
1.67579	14.2714
1.68149	14.3025
1.68149	14.3414
1.68719	14.3803
1.69289	14.4192
1.69859	14.4581
1.69859	14.497
1.70429	14.5359
1.70999	14.5748
1.71569	14.606
1.71569	14.6449
1.72139	14.6838
1.72709	14.7227
1.72709	14.7616
1.73279	14.8005
1.73849	14.8394
1.74419	14.8783
1.74419	14.9172
1.74989	14.9484
1.75559	14.9873
1.75559	15.0262
1.76129	15.0651
1.76699	15.104
1.77269	15.1429
1.77269	15.1818
1.77839	15.2207
1.78409	15.2596
1.78409	15.2907
1.78979	15.3297
1.79549	15.3686
1.80119	15.4075
1.80119	15.4464
1.80689	15.4853
1.81259	15.5242
1.81829	15.5553
1.81829	15.5553
1.81829	15.5942
1.82399	15.6331
1.82969	15.672
1.82969	15.711
1.83539	15.7499
1.84109	15.7888
1.84679	15.8277
1.84679	15.8666
1.85249	15.9055
1.85819	15.9444
1.86389	15.9755
1.86389	16.0144
1.86959	16.0533
1.87528	16.0922
1.88098	16.1312
1.88098	16.1701
1.88668	16.209
1.89238	16.2479
1.89808	16.2868
1.90378	16.3257
1.90378	16.3568
1.90948	16.3957
1.91518	16.4346
1.92088	16.4735
1.92658	16.5125
1.92658	16.5514
1.93228	16.5903
1.93798	16.6292
1.94368	16.6681
1.94938	16.6992
1.94938	16.7381
1.95508	16.777
1.96078	16.8159
1.96648	16.8548
1.97218	16.8938
1.97788	16.9326
1.98358	16.9716
1.98358	17.0105
1.98928	17.0494
1.99498	17.0805
2.00068	17.1194
2.00638	17.1583
2.01208	17.1972
2.01778	17.2361
2.02348	17.275
2.02918	17.3139
2.03488	17.3529
2.04058	17.3918
2.04628	17.4307
2.05198	17.4618
2.05198	17.4618
2.05768	17.5085
2.06338	17.5474
2.06908	17.5863
2.07478	17.6252
2.08048	17.6641
2.08618	17.703
2.09188	17.7419
2.09758	17.7731
2.09758	17.812
2.10328	17.8509
2.10898	17.8898
2.11468	17.9287
2.12038	17.9676
2.12608	17.9987
2.13178	18.0376
2.13748	18.0765
2.14888	18.1077
2.15458	18.1466
2.16028	18.1855
2.16598	18.2166
2.17168	18.2555
2.17738	18.2866
2.18308	18.3255
2.18878	18.3567
2.19448	18.3956
2.20018	18.4267
2.20588	18.4656
2.21158	18.4967
2.22298	18.5357
2.22868	18.5668
2.23438	18.6057
2.24008	18.6368
2.24578	18.6679
2.25718	18.7068
2.26288	18.738
2.26858	18.7691
2.27998	18.808
2.28568	18.8391
2.29138	18.8703
2.30278	18.9092
2.30848	18.9403
2.31988	18.9714
2.32558	19.0025
2.33698	19.0337
2.34268	19.0726
2.35408	19.1037
2.35978	19.1348
2.37118	19.166
2.38258	19.1971
2.39398	19.2282
2.39398	19.2282
2.40538	19.2593
2.41678	19.2827
2.43388	19.3138
2.44528	19.3372
2.46238	19.3605
2.47378	19.3838
2.49088	19.4072
2.50798	19.4305
2.51938	19.4539
2.53648	19.4772
2.54788	19.5006
2.56498	19.5239
2.58208	19.5473
2.59348	19.5706
2.61058	19.5862
2.62768	19.6095
3.29557	19.6241
3.30597	19.5862
3.31737	19.555
3.32877	19.5239
3.34017	19.485
3.35157	19.4539
3.36297	19.415
3.37437	19.3838
3.38007	19.3449
3.39147	19.3138
3.40287	19.2749
3.41427	19.2438
3.42567	19.2049
3.43137	19.166
3.44277	19.1348
3.45417	19.0959
3.45987	19.057
3.47127	19.0259
3.48267	18.987
3.48837	18.9481
3.49977	18.9169
3.50547	18.878
3.51687	18.8391
3.52257	18.8002
3.52827	18.7691
3.53967	18.7302
3.54537	18.6913
3.55107	18.6524
3.56247	18.6135
3.56817	18.5746
3.57387	18.5434
3.57957	18.5045
3.59097	18.4656
3.59667	18.4267
3.60237	18.3878
3.60807	18.3489
3.61377	18.3178
3.61947	18.2789
3.62517	18.24
3.63087	18.201
3.63657	18.1621
3.64227	18.1232
3.64797	18.0843
3.65367	18.0454
3.65367	18.0454
3.65367	18.0143
3.65937	17.9754
3.66507	17.9365
3.67077	17.8976
3.67647	17.8587
3.67647	17.8197
3.68217	17.7808
3.68787	17.7419
3.69357	17.703
3.69927	17.6641
3.69927	17.633
3.70497	17.5941
3.71067	17.5552
3.71637	17.5163
3.72207	17.4774
3.72207	17.4385
3.72777	17.3996
3.73347	17.3606
3.73917	17.3217
3.74487	17.2828
3.74487	17.2517
3.75057	17.2128
3.75627	17.1739
3.76197	17.135
3.76767	17.0961
3.76767	17.0572
3.77337	17.0182
3.77907	16.9793
3.78477	16.9404
3.78477	16.9093
3.79047	16.8704
3.79617	16.8315
3.80187	16.7926
3.80757	16.7537
3.80757	16.7148
3.81327	16.6759
3.81897	16.637
3.82467	16.5981
3.83037	16.5591
3.83037	16.528
3.83607	16.4891
3.84177	16.4502
3.84747	16.4113
3.85317	16.3724
3.85317	16.3335
3.85887	16.2946
3.86457	16.2557
3.87027	16.2168
3.87597	16.1778
3.88167	16.1389
3.88167	16.1389
3.88167	16.1078
3.88737	16.0689
3.89307	16.03
3.89877	15.9911
3.89877	15.9522
3.90447	15.9133
3.91017	15.8744
3.91587	15.8432
3.92157	15.8043
3.92727	15.7654
3.92727	15.7265
3.93297	15.6876
3.93867	15.6487
3.94437	15.6098
3.95007	15.5709
3.95577	15.532
3.95577	15.5008
3.96147	15.4619
3.96717	15.423
3.97287	15.3841
3.97857	15.3452
3.98427	15.3063
3.98997	15.2674
3.99567	15.2285
4.00137	15.1896
4.00137	15.1585
4.00707	15.1196
4.01277	15.0807
4.01847	15.0417
4.02417	15.0028
4.02987	14.9639
4.03557	14.925
4.04127	14.8861
4.04697	14.855
4.05267	14.8161
4.05837	14.7772
4.06407	14.7383
4.06977	14.6994
4.07547	14.6604
4.08117	14.6215
4.08687	14.5826
4.08687	14.5437
4.09257	14.5126
4.09827	14.4737
4.10397	14.4348
4.10967	14.3959
4.11537	14.357
4.12107	14.318
4.12677	14.2791
4.13817	14.2402
4.13817	14.2402
4.14387	14.2091
4.14957	14.1702
4.15527	14.1313
4.16097	14.0924
4.16667	14.0535
4.16667	14.0535
4.17237	14.0146
4.17807	13.9757
4.18947	13.9368
4.19517	13.8979
4.20087	13.8589
4.20657	13.82
4.21227	13.7811
4.21797	13.7422
4.22937	13.7033
4.23507	13.6644
4.24077	13.6255
4.24647	13.5866
4.25217	13.5477
4.26357	13.5088
4.26927	13.4699
4.27497	13.431
4.28067	13.392
4.28637	13.3531
4.29777	13.3142
4.30347	13.2753
4.30917	13.2364
4.31487	13.2053
4.32057	13.1664
4.33197	13.1275
4.33767	13.0886
4.34337	13.0497
4.34907	13.0185
4.35477	12.9796
4.36047	12.9407
4.36617	12.9018
4.37187	12.8707
4.37756	12.8318
4.38326	12.8006
4.39466	12.7617
4.40036	12.7228
4.40606	12.6917
4.40606	12.6606
4.41176	12.6217
4.41746	12.5906
4.42316	12.5516
4.42886	12.5205
4.43456	12.4894
4.44026	12.4583
4.44596	12.4271
4.45166	12.3882
4.45166	12.3882
4.45736	12.3493
4.46876	12.3104
4.48016	12.2715
4.49156	12.2326
4.50296	12.1937
4.50866	12.1548
4.52006	12.1159
4.53146	12.077
4.54286	12.0381
4.55426	11.9992
4.56566	11.9602
4.57706	11.9213
4.58846	11.8902
4.59986	11.8513
4.61126	11.8124
4.62266	11.7813
4.63406	11.7424
4.64546	11.7112
4.65686	11.6723
4.66826	11.6412
4.67966	11.6023
4.69106	11.5712
4.70246	11.54
4.71386	11.5011
4.73096	11.47
4.74236	11.4389
4.75376	11.4078
4.76516	11.3689
4.77656	11.3377
4.79366	11.3066
4.80506	11.2755
4.81646	11.2443
4.82786	11.2132
4.84496	11.1821
4.85636	11.1587
4.87346	11.1276
4.88486	11.0965
4.89626	11.0654
4.91336	11.0342
4.92476	11.0109
4.94186	10.9798
4.95326	10.9486
4.97036	10.9253
4.98176	10.8942
4.99886	10.8708
5.01596	10.8397
5.02736	10.8164
5.04446	10.7852
5.06156	10.7619
5.07866	10.7308
5.07866	10.7308
5.09006	10.7074
5.10716	10.6841
5.12426	10.6607
5.14136	10.6374
5.15846	10.614
5.17556	10.5907
5.19266	10.5673
5.20976	10.544
5.22686	10.5207
5.24396	10.4973
5.26676	10.474
5.28386	10.4506
5.30096	10.4273
5.31806	10.4039
5.33516	10.3806
5.35226	10.3572
5.36936	10.3339
5.38646	10.3105
5.40356	10.2872
5.42636	10.2716
5.44346	10.2483
5.46056	10.225
5.47766	10.2016
5.49476	10.1783
5.51186	10.1549
5.53466	10.1394
5.55176	10.116
5.56886	10.0927
5.58596	10.0693
5.60306	10.0538
5.62585	10.0304
5.64295	10.0071
5.66005	9.99151
5.67715	9.96817
5.69995	9.94482
5.71705	9.92926
5.73415	9.90591
5.75695	9.88257
5.77405	9.86701
5.79115	9.84366
5.80825	9.8281
5.83105	9.80475
5.84815	9.78919
5.86525	9.76585
5.88805	9.75028
5.90515	9.72694
5.92225	9.71138
5.94505	9.68803
5.96215	9.67247
5.98495	9.64912
5.98495	9.64912
6.00205	9.63356
6.02485	9.618
6.04765	9.60243
6.06475	9.58687
6.08755	9.57131
6.11035	9.55574
6.13315	9.54018
6.15595	9.52462
6.17875	9.50905
6.20155	9.49349
6.22435	9.47793
6.24715	9.46237
6.26995	9.4468
6.29275	9.43124
6.31555	9.41568
6.33835	9.40789
6.36115	9.39233
6.38395	9.37677
6.41245	9.36121
6.43525	9.34564
6.45805	9.33786
6.48655	9.3223
6.50935	9.30673
6.53215	9.29117
6.56065	9.28339
6.58345	9.26783
6.61195	9.25226
6.63475	9.24448
6.66325	9.22892
6.69175	9.22114
6.71455	9.20557
6.74305	9.19001
6.77155	9.18223
6.79435	9.16667
6.82285	9.15889
6.85135	9.14332
6.87984	9.13554
6.90834	9.11998
6.93114	9.1122
6.95964	9.09663
6.98814	9.08885
7.01664	9.07329
7.04514	9.06551
7.07364	9.05772
7.10784	9.04216
7.13634	9.03438
7.16484	9.0266
7.19334	9.01104
7.22184	9.00325
7.25604	8.98769
7.25604	8.98769
7.28454	8.98769
7.31304	8.97991
7.34724	8.97213
7.37574	8.96435
7.40424	8.95656
7.43844	8.94878
7.46694	8.94878
7.50114	8.941
7.52964	8.93322
7.55814	8.93322
7.59234	8.92544
7.62084	8.91766
7.65504	8.91766
7.68354	8.90988
7.71204	8.90988
7.74624	8.90209
7.77474	8.90209
7.80894	8.90209
7.83744	8.89431
7.86594	8.89431
7.90014	8.89431
7.92864	8.89431
7.95714	8.89431
7.99134	8.88653
8.01984	8.88653
8.04834	8.88653
8.08254	8.88653
8.11104	8.89431
8.14523	8.89431
8.17373	8.89431
8.20223	8.89431
8.23643	8.90209
8.26493	8.90209
8.29343	8.90209
8.32193	8.90988
8.35613	8.91766
8.38463	8.91766
8.41313	8.92544
8.44733	8.93322
8.47583	8.941
8.50433	8.94878
8.53853	8.95656
8.56703	8.96435
8.59553	8.97213
8.62403	8.97991
8.65823	8.98769
8.68673	9.00325
8.71523	9.01104
8.74373	9.0266
8.77793	9.03438
8.77793	9.03438
8.80073	9.05772
8.82353	9.07329
8.84633	9.09663
8.86913	9.1122
8.89193	9.12776
8.92043	9.1511
8.94323	9.16667
8.96603	9.18223
8.98883	9.20557
9.01163	9.22114
9.03443	9.2367
9.05723	9.26005
9.08573	9.27561
9.10853	9.29895
9.13133	9.31452
9.15413	9.33008
9.17693	9.35342
9.19973	9.36899
9.22253	9.38455
9.24533	9.40789
9.26813	9.42346
9.29093	9.4468
9.31373	9.46237
9.33653	9.47793
9.36503	9.50127
9.38782	9.51684
9.41062	9.5324
9.43342	9.55574
9.45622	9.57131
9.47332	9.58687
9.49612	9.61022
9.51892	9.62578
9.54172	9.64134
9.56452	9.66469
9.58732	9.68025
9.61012	9.69581
9.63292	9.71916
9.65572	9.73472
9.67852	9.75028
9.70132	9.76585
9.71842	9.78919
9.74122	9.80475
9.76402	9.82032
9.78682	9.83588
9.80962	9.85922
9.83242	9.87479
9.84952	9.89035
9.87232	9.90591
9.89512	9.92148
9.91792	9.93704
9.91792	9.93704
9.93502	9.96038
9.95212	9.97595
9.97492	9.99151
9.99202	10.0149
10.0091	10.0304
10.0319	10.046
10.049	10.0615
10.0661	10.0849
10.0889	10.1005
10.106	10.116
10.1231	10.1316
10.1459	10.1549
10.163	10.1705
10.1858	10.186
10.2029	10.2016
10.22	10.225
10.2428	10.2405
10.2599	10.2561
10.2827	10.2716
10.2998	10.2872
10.3169	10.3105
10.3397	10.3261
10.3568	10.3417
10.3739	10.3572
10.3967	10.3806
10.4138	10.3962
10.4366	10.4117
10.4537	10.4273
10.4765	10.4506
10.4936	10.4662
10.5107	10.4817
10.5335	10.4973
10.5506	10.5207
10.5734	10.5362
10.5905	10.5518
10.6133	10.5673
10.6304	10.5907
10.6475	10.6062
10.6703	10.6218
10.6874	10.6374
10.7102	10.6607
10.7273	10.6763
10.7501	10.6919
10.7672	10.7152
10.79	10.7308
10.8071	10.7463
10.8299	10.7697
10.847	10.7852
10.8698	10.8008
10.8926	10.8164
10.8926	10.8164
10.9154	10.8397
10.9382	10.8553
10.961	10.8708
10.9895	10.8864
11.0123	10.9019
11.0351	10.9175
11.0636	10.9331
11.0864	10.9486
11.1149	10.9642
11.1377	10.9798
11.1662	10.9953
11.189	11.0109
11.2175	11.0187
11.2403	11.0342
11.2688	11.0498
11.2973	11.0576
11.3201	11.0732
11.3486	11.0887
11.3771	11.0965
11.3999	11.112
11.4284	11.1198
11.4569	11.1276
11.4854	11.1432
11.5139	11.151
11.5367	11.1587
11.5652	11.1743
11.5937	11.1821
11.6222	11.1899
11.6507	11.1976
11.6792	11.2054
11.7077	11.2132
11.7362	11.221
11.7647	11.2288
11.7932	11.2366
11.8217	11.2443
11.8502	11.2443
11.8787	11.2521
11.9072	11.2599
11.9357	11.2599
11.9699	11.2677
11.9984	11.2677
12.0269	11.2755
12.0554	11.2755
12.0839	11.2833
12.1181	11.2833
12.1466	11.2833
12.1751	11.2833
12.2093	11.2833
12.2378	11.2833
12.272	11.2833
12.272	11.2833
12.3005	11.291
12.329	11.291
12.3632	11.2988
12.3917	11.2988
12.4259	11.3066
12.4544	11.3066
12.4829	11.3066
12.5171	11.3144
12.5456	11.3144
12.5798	11.3222
12.6083	11.3222
12.6368	11.3222
12.671	11.3299
12.6995	11.3299
12.7337	11.3377
12.7622	11.3377
12.7907	11.3377
12.8249	11.3455
12.8534	11.3455
12.8876	11.3455
12.9161	11.3533
12.9446	11.3533
12.9788	11.3533
13.0073	11.3611
13.0415	11.3611
13.07	11.3611
13.0985	11.3611
13.1327	11.3611
13.1612	11.3689
13.1954	11.3689
13.2239	11.3689
13.2524	11.3689
13.2866	11.3689
13.3151	11.3689
13.3493	11.3689
13.3778	11.3689
13.4063	11.3689
13.4405	11.3689
13.469	11.3689
13.5032	11.3689
13.5317	11.3689
13.5602	11.3689
13.5944	11.3689
13.6229	11.3611
13.6571	11.3611
13.6856	11.3611
13.7141	11.3611
13.7483	11.3533
13.7768	11.3533
13.811	11.3455
13.811	11.3455
13.8395	11.3455
13.868	11.3377
13.9022	11.3377
13.9307	11.3299
13.9592	11.3299
13.9934	11.3222
14.0219	11.3222
14.0561	11.3222
14.0846	11.3222
14.1131	11.3222
14.1473	11.3222
14.1758	11.3222
14.2043	11.3222
14.2385	11.3222
14.267	11.3222
14.2955	11.3222
14.3297	11.3222
14.3582	11.3299
14.3867	11.3299
14.4209	11.3377
14.4494	11.3377
14.4779	11.3455
14.5121	11.3455
14.5406	11.3533
14.5691	11.3611
14.5976	11.3611
14.6318	11.3689
14.6603	11.3766
14.6888	11.3844
14.7173	11.3922
14.7515	11.4
14.78	11.4078
14.8085	11.4155
14.837	11.4233
14.8655	11.4311
14.894	11.4389
14.9282	11.4467
14.9567	11.4544
14.9852	11.4622
15.0137	11.4778
15.0422	11.4856
15.0707	11.4933
15.0992	11.5089
15.1277	11.5167
15.1562	11.5245
15.1847	11.54
15.2132	11.5478
15.2474	11.5634
15.2759	11.5712
15.3044	11.579
15.3044	11.579
15.3272	11.5945
15.3557	11.6101
15.3842	11.6179
15.4127	11.6334
15.4412	11.649
15.4697	11.6568
15.4982	11.6723
15.5267	11.6801
15.5552	11.6957
15.5837	11.7035
15.6122	11.719
15.6407	11.7268
15.6692	11.7424
15.6977	11.7501
15.7262	11.7657
15.7547	11.7735
15.7832	11.789
15.8117	11.7968
15.8402	11.8124
15.8744	11.8202
15.9029	11.8357
15.9314	11.8435
15.9599	11.8591
15.9941	11.8669
16.0226	11.8824
16.0511	11.8902
16.0796	11.9058
16.1138	11.9136
16.1423	11.9213
16.1708	11.9369
16.1993	11.9447
16.2335	11.9602
16.262	11.968
16.2905	11.9758
16.3247	11.9914
16.3532	11.9992
16.3817	12.0147
16.4159	12.0225
16.4444	12.0303
16.4786	12.0458
16.5071	12.0536
16.5356	12.0614
16.5698	12.077
16.5983	12.0847
16.6325	12.0925
16.661	12.1003
16.6895	12.1159
16.7237	12.1237
16.7522	12.1314
16.7864	12.1392
16.7864	12.1392
16.8149	12.1548
16.8434	12.1626
16.8776	12.1703
16.9061	12.1781
16.9403	12.1859
16.9688	12.1937
16.9973	12.2015
17.0315	12.2093
17.06	12.217
17.0942	12.2326
17.1227	12.2404
17.1512	12.2482
17.1854	12.2559
17.2139	12.2637
17.2481	12.2715
17.2766	12.2793
17.3051	12.2871
17.3393	12.2949
17.3678	12.3026
17.402	12.3104
17.4305	12.3182
17.459	12.326
17.4932	12.3338
17.5217	12.3415
17.5559	12.3493
17.5844	12.3571
17.6129	12.3649
17.6471	12.3727
17.6756	12.3804
17.7098	12.3882
17.7383	12.396
17.7668	12.4038
17.801	12.4116
17.8295	12.4193
17.8637	12.4271
17.8922	12.4349
17.9207	12.4427
17.9549	12.4427
17.9834	12.4505
18.0176	12.4583
18.0461	12.466
18.0746	12.4738
18.1088	12.4816
18.1373	12.4894
18.1715	12.4972
18.2	12.5049
18.2284	12.5127
18.2627	12.5205
18.2911	12.5283
18.3254	12.5283
18.3254	12.5283
18.3539	12.5361
18.3823	12.5439
18.4166	12.5516
18.445	12.5594
18.4793	12.5672
18.5078	12.575
18.5362	12.5828
18.5705	12.5906
18.5989	12.5983
18.6332	12.5983
18.6617	12.6061
18.6901	12.6139
18.7244	12.6217
18.7528	12.6295
18.7871	12.6372
18.8156	12.645
18.844	12.6528
18.8783	12.6606
18.9067	12.6606
18.941	12.6684
18.9694	12.6761
18.9979	12.6839
19.0322	12.6917
19.0606	12.6995
19.0949	12.7073
19.1233	12.715
19.1518	12.715
19.1861	12.7228
19.2145	12.7306
19.2488	12.7384
19.2772	12.7462
19.3057	12.754
19.34	12.7617
19.3684	12.7617
19.4026	12.7695
19.4311	12.7773
19.4596	12.7851
19.4938	12.7929
19.5223	12.8006
19.5565	12.8006
19.585	12.8084
19.6135	12.8162
19.6477	12.824
19.6762	12.8318
19.7104	12.8396
19.7389	12.8396
19.7674	12.8473
19.8016	12.8551
19.8301	12.8629
19.8643	12.8629
19.8643	12.8629
