# Supplementary material for: Bond performance between hybrid fiber-reinforced concrete and BFRP bars under freeze-thaw cycle
Source: PLoS One. 2024 May 13;19(5):e0303327. doi: 10.1371/journal.pone.0303327 (PMC11090331; doi:10.1371/journal.pone.0303327)
Supplement: S1 Data — (ZIP) [file pone.0303327.s001.zip › Supporting Information files/Bond-slip curve data/FT25-C0B0.xlsx]

## Sheet: Sheet1
Slip(mm)	Bond stress(MPa)
0	0
0.00456	0.0283
0.00912	0.04952
0.01368	0.07074
0.01824	0.09196
0.0228	0.11319
0.02736	0.14148
0.03192	0.16271
0.03648	0.18393
0.04104	0.20515
0.0456	0.22637
0.05016	0.25467
0.05472	0.27589
0.05928	0.29711
0.06384	0.31834
0.0684	0.34663
0.07296	0.36786
0.07752	0.38908
0.08208	0.41737
0.08664	0.4386
0.0912	0.45982
0.09576	0.48104
0.10032	0.50934
0.10488	0.53056
0.10944	0.55178
0.114	0.58008
0.11856	0.6013
0.12312	0.6296
0.12768	0.65082
0.13224	0.67204
0.1368	0.70034
0.14136	0.72156
0.14592	0.74278
0.15048	0.77108
0.15504	0.7923
0.1596	0.8206
0.16416	0.84182
0.16872	0.87012
0.17784	0.91256
0.1824	0.94086
0.18696	0.96208
0.19152	0.99038
0.19608	1.0116
0.20064	1.0399
0.2052	1.06819
0.20976	1.08942
0.21432	1.11771
0.21888	1.13894
0.22344	1.16723
0.228	1.18846
0.23256	1.21675
0.23712	1.24505
0.24168	1.26627
0.24624	1.29457
0.2508	1.31579
0.25536	1.34409
0.25992	1.37238
0.26448	1.3936
0.26904	1.4219
0.2736	1.44312
0.27816	1.47142
0.28272	1.49972
0.28728	1.52094
0.29184	1.54924
0.2964	1.57046
0.30096	1.59875
0.30552	1.61998
0.31008	1.64827
0.31464	1.6695
0.3192	1.69779
0.32376	1.71902
0.32832	1.74731
0.33288	1.76853
0.33744	1.78976
0.342	1.81805
0.34656	1.83928
0.35112	1.8605
0.35568	1.88172
0.36024	1.91002
0.3648	1.93124
0.36936	1.95246
0.37392	1.97368
0.37848	2.00198
0.38304	2.0232
0.3876	2.04443
0.39216	2.07272
0.39672	2.09394
0.40128	2.12224
0.40584	2.14346
0.4104	2.17176
0.41496	2.20006
0.41952	2.22835
0.42408	2.24958
0.42864	2.27787
0.4332	2.30617
0.43776	2.33447
0.44232	2.36984
0.44688	2.39813
0.45144	2.42643
0.456	2.45473
0.46056	2.48302
0.46512	2.51132
0.46968	2.54669
0.47424	2.57499
0.4788	2.60328
0.48336	2.63158
0.48792	2.65988
0.49248	2.68817
0.49704	2.72354
0.5016	2.75184
0.50616	2.78014
0.51072	2.80843
0.51528	2.83673
0.51984	2.86503
0.5244	2.9004
0.52896	2.92869
0.53352	2.95699
0.53808	2.98529
0.54264	3.01358
0.5472	3.04188
0.55176	3.07725
0.55632	3.10555
0.56088	3.13384
0.56544	3.16214
0.57	3.19044
0.57456	3.21873
0.57912	3.2541
0.58368	3.2824
0.58824	3.3107
0.5928	3.33899
0.59736	3.36729
0.60192	3.39559
0.60648	3.43096
0.61104	3.45925
0.6156	3.48755
0.62016	3.51585
0.62472	3.54414
0.62927	3.57244
0.63383	3.60781
0.63839	3.63611
0.64295	3.6644
0.64751	3.6927
0.65207	3.721
0.65663	3.74929
0.66119	3.78466
0.66575	3.81296
0.67031	3.84833
0.67487	3.8837
0.67943	3.91907
0.68399	3.95444
0.68855	3.98981
0.69311	4.03226
0.69767	4.06763
0.70223	4.11007
0.70679	4.14544
0.71135	4.18789
0.71591	4.23033
0.72047	4.2657
0.72503	4.30815
0.72959	4.35059
0.73415	4.38596
0.73871	4.42841
0.74327	4.46378
0.74783	4.50623
0.75239	4.54867
0.75695	4.58404
0.76151	4.62649
0.76607	4.66893
0.77063	4.71138
0.77519	4.75382
0.77975	4.78919
0.78431	4.83164
0.78887	4.87408
0.79343	4.91653
0.79799	4.95897
0.80255	5.00141
0.80711	5.04386
0.81167	5.0863
0.81623	5.12875
0.82079	5.17119
0.82535	5.22071
0.82991	5.26316
0.83447	5.31268
0.83903	5.3622
0.84359	5.41171
0.84815	5.46123
0.85271	5.51783
0.85727	5.57442
0.86183	5.63101
0.86639	5.68761
0.87095	5.7442
0.87551	5.80787
0.88007	5.86446
0.88463	5.92813
0.88919	5.99179
0.89375	6.05546
0.89831	6.11205
0.89831	6.11205
0.90287	6.18987
0.90743	6.29598
0.91199	6.40917
0.91655	6.52943
0.92111	6.64969
0.92567	6.76287
0.93023	6.86191
0.93479	6.93265
0.93479	6.93265
0.93935	6.98217
0.94391	7.01754
0.94847	7.03877
0.95303	7.05999
0.95759	7.08829
0.96215	7.13073
0.96671	7.18732
0.97127	7.24392
0.97583	7.30051
0.98039	7.3571
0.98495	7.4137
0.98951	7.47736
0.99407	7.5481
0.99863	7.61177
0.99863	7.61177
1.00319	7.68959
1.00775	7.77448
1.01231	7.86644
1.01687	7.96548
1.02143	8.06452
1.02599	8.17063
1.03055	8.26967
1.03511	8.3687
1.03967	8.46067
1.04423	8.54556
1.04879	8.63045
1.05335	8.69411
1.05791	8.75071
1.05791	8.75071
1.06247	8.8073
1.06703	8.85682
1.07159	8.90634
1.07615	8.95586
1.08071	9.00538
1.08527	9.0549
1.08983	9.10441
1.09439	9.15393
1.09895	9.20345
1.10351	9.25297
1.10807	9.30249
1.11263	9.35201
1.11719	9.40153
1.11719	9.40153
1.12175	9.45812
1.12631	9.50057
1.13087	9.55008
1.13543	9.5996
1.13999	9.64912
1.14455	9.69864
1.14911	9.74816
1.15367	9.79768
1.15823	9.8472
1.16279	9.89672
1.16735	9.94624
1.17191	9.99576
1.17647	10.0453
1.18103	10.0948
1.18559	10.1443
1.18559	10.1443
1.19015	10.2009
1.19471	10.2504
1.19927	10.2999
1.20383	10.3495
1.20839	10.399
1.21295	10.4485
1.21751	10.498
1.22207	10.5475
1.22663	10.5971
1.23119	10.6537
1.23575	10.7032
1.24031	10.7527
1.24487	10.8022
1.24943	10.8517
1.24943	10.8517
1.25399	10.9083
1.25855	10.9578
1.26311	11.0144
1.26767	11.071
1.27223	11.1276
1.27679	11.1842
1.28135	11.2337
1.28591	11.2903
1.29047	11.3469
1.29503	11.4035
1.29959	11.4601
1.30415	11.5167
1.30871	11.5662
1.30871	11.5662
1.31327	11.6228
1.31783	11.6723
1.32239	11.7218
1.32695	11.7714
1.33151	11.8209
1.33607	11.8704
1.34063	11.9199
1.34519	11.9694
1.34975	12.019
1.35431	12.0685
1.35887	12.118
1.36343	12.1675
1.36799	12.2241
1.37255	12.2736
1.37255	12.2736
1.37711	12.3302
1.38167	12.3868
1.38623	12.4505
1.39079	12.5071
1.39535	12.5707
1.39991	12.6273
1.40447	12.691
1.40903	12.7476
1.41359	12.8113
1.41815	12.8679
1.42271	12.9245
1.42727	12.981
1.42727	12.981
1.43183	13.0376
1.43639	13.0942
1.44095	13.1508
1.44551	13.2074
1.45007	13.264
1.45463	13.3135
1.45919	13.3701
1.46375	13.4196
1.46831	13.4762
1.47287	13.5328
1.47743	13.5894
1.48199	13.646
1.48655	13.6955
1.48655	13.6955
1.49111	13.7592
1.49567	13.8158
1.50023	13.8724
1.50479	13.929
1.50935	13.9856
1.51391	14.0492
1.51847	14.1058
1.52303	14.1695
1.52759	14.2332
1.53215	14.2968
1.53671	14.3676
1.54127	14.4312
1.54127	14.4312
1.54583	14.502
1.55039	14.5727
1.55495	14.6505
1.55951	14.7213
1.56407	14.792
1.56863	14.8628
1.57319	14.9406
1.57775	15.0113
1.58231	15.0821
1.58231	15.0821
1.58687	15.1599
1.59143	15.2306
1.59599	15.3084
1.60055	15.3792
1.60511	15.4499
1.60967	15.5277
1.61423	15.6055
1.61879	15.6763
1.62335	15.7541
1.62791	15.8248
1.62791	15.8248
1.63247	15.9097
1.63703	16.0017
1.64159	16.0937
1.64615	16.1927
1.65071	16.2917
1.65527	16.3908
1.65983	16.4827
1.66439	16.5605
1.66439	16.5605
1.66895	16.6384
1.67351	16.7162
1.67807	16.794
1.68263	16.8647
1.68719	16.9355
1.69175	17.0133
1.69631	17.084
1.70087	17.1548
1.70543	17.2185
1.70543	17.2185
1.70999	17.2892
1.71455	17.3599
1.71911	17.4307
1.72367	17.5014
1.72823	17.5722
1.73279	17.6358
1.73735	17.7066
1.74191	17.7702
1.74647	17.8339
1.75103	17.8976
1.75559	17.9542
1.75559	17.9542
1.76015	18.0178
1.76471	18.0744
1.76927	18.1239
1.77383	18.1735
1.77839	18.223
1.78295	18.2725
1.78751	18.322
1.79207	18.3645
1.79663	18.414
1.80119	18.4564
1.80575	18.4989
1.81031	18.5413
1.81487	18.5838
1.81943	18.6262
1.82399	18.6616
1.82855	18.704
1.83311	18.7465
1.83767	18.7889
1.84223	18.8314
1.84679	18.8738
1.85135	18.9092
1.85591	18.9516
1.86047	18.9941
1.86503	19.0294
1.86959	19.0648
1.87415	19.1072
1.8787	19.1426
1.88326	19.178
1.88782	19.2134
1.89238	19.2487
1.89694	19.2841
1.9015	19.3195
1.90606	19.3478
1.91062	19.3761
1.91518	19.4114
1.91974	19.4397
1.9243	19.468
1.92886	19.4963
1.93342	19.5246
1.93798	19.5529
1.94254	19.5812
1.9471	19.6024
1.95166	19.6307
1.95622	19.659
1.96078	19.6803
1.96534	19.7085
1.9699	19.7298
1.97446	19.751
1.97902	19.7722
1.98358	19.8005
1.98814	19.8217
1.9927	19.8429
1.99726	19.8642
2.00182	19.8854
2.01094	19.9208
2.0155	19.942
2.02006	19.9632
2.02918	19.9986
2.03374	20.0198
2.04286	20.0552
2.05198	20.0835
2.05654	20.1047
2.06566	20.1401
2.07478	20.1684
2.0839	20.2037
2.09302	20.232
2.10214	20.2603
2.11126	20.2886
2.12038	20.324
2.1295	20.3452
2.13862	20.3735
2.14774	20.4018
2.15686	20.4301
2.16598	20.4513
2.1751	20.4725
2.18422	20.5008
2.19334	20.5221
2.20246	20.5433
2.21158	20.5645
2.22526	20.5928
2.23894	20.614
2.25718	20.6423
2.27086	20.6636
2.28454	20.6848
2.29822	20.6989
2.3119	20.7131
2.32558	20.7272
2.33926	20.7414
2.35294	20.7484
2.36662	20.7555
2.3803	20.7626
2.39398	20.7626
2.40766	20.7697
2.42134	20.7697
2.43502	20.7697
2.4487	20.7697
2.46238	20.7697
2.47606	20.7626
2.48974	20.7626
2.50342	20.7555
2.5171	20.7555
2.53078	20.7484
2.54902	20.7343
2.5627	20.7343
2.57638	20.7272
2.59006	20.7202
2.60374	20.7131
2.61742	20.6989
2.6311	20.6918
2.64478	20.6777
2.65846	20.6565
2.67214	20.6353
2.68126	20.614
2.69038	20.5928
2.6995	20.5716
2.70862	20.5433
2.71774	20.515
2.72686	20.4796
2.73598	20.4443
2.7451	20.4089
2.74966	20.3877
2.75422	20.3664
2.75878	20.3381
2.76334	20.3169
2.7679	20.2886
2.77246	20.2603
2.77702	20.2391
2.78158	20.2108
2.78614	20.1754
2.7907	20.1471
2.79526	20.1188
2.79982	20.0835
2.80438	20.0552
2.80894	20.0198
2.8135	19.9915
2.81806	19.9561
2.82262	19.9278
2.82718	19.8925
2.83174	19.8571
2.8363	19.8288
2.84086	19.7934
2.84542	19.7651
2.84998	19.7298
2.85454	19.7015
2.8591	19.6661
2.86366	19.6378
2.86822	19.6095
2.87278	19.5741
2.87734	19.5458
2.8819	19.5175
2.88646	19.4892
2.89102	19.461
2.89558	19.4326
2.90014	19.4044
2.9047	19.3761
2.90926	19.3478
2.91382	19.3195
2.91838	19.2912
2.92294	19.2629
2.9275	19.2346
2.93206	19.2063
2.93662	19.178
2.94118	19.1426
2.94574	19.1143
2.9503	19.086
2.95486	19.0577
2.95942	19.0294
2.96398	19.0011
2.96854	18.9728
2.9731	18.9445
2.97766	18.9162
2.98222	18.888
2.98678	18.8596
2.99134	18.8384
2.9959	18.8101
3.00046	18.7818
3.00502	18.7535
3.00958	18.7252
3.01414	18.6969
3.0187	18.6757
3.02326	18.6474
3.02782	18.6191
3.03238	18.5908
3.03694	18.5625
3.0415	18.5413
3.04606	18.513
3.05062	18.4847
3.05518	18.4564
3.05974	18.4281
3.0643	18.4069
3.06886	18.3786
3.07342	18.3503
3.07798	18.322
3.08254	18.2937
3.0871	18.2654
3.09166	18.2371
3.09622	18.2159
3.10078	18.1876
3.10534	18.1522
3.1099	18.1239
3.11446	18.0956
3.11902	18.0674
3.12358	18.039
3.12813	18.0108
3.13269	17.9825
3.13725	17.9542
3.14181	17.9259
3.14637	17.8905
3.15093	17.8622
3.15549	17.8339
3.16005	17.8056
3.16461	17.7702
3.16917	17.7419
3.17373	17.7136
3.17829	17.6853
3.18285	17.6571
3.18741	17.6217
3.19197	17.5934
3.19653	17.5651
3.20109	17.5368
3.20565	17.5085
3.21021	17.4802
3.21477	17.4448
3.21933	17.4165
3.22389	17.3882
3.22845	17.3599
3.23301	17.3316
3.23757	17.3033
3.24213	17.275
3.24669	17.2467
3.25125	17.2185
3.25581	17.1901
3.26037	17.1619
3.26493	17.1336
3.26949	17.1053
3.27405	17.077
3.27861	17.0487
3.28317	17.0204
3.28773	16.9921
3.29229	16.9638
3.29685	16.9355
3.30141	16.9072
3.30597	16.8789
3.31053	16.8506
3.31509	16.8223
3.31965	16.794
3.32421	16.7657
3.32877	16.7303
3.33333	16.702
3.33789	16.6737
3.34245	16.6454
3.34701	16.6171
3.35157	16.5818
3.35613	16.5535
3.36069	16.5252
3.36525	16.4898
3.36981	16.4615
3.37437	16.4261
3.37893	16.3978
3.38349	16.3625
3.38805	16.3342
3.39261	16.3059
3.39717	16.2705
3.40173	16.2422
3.40629	16.2068
3.41085	16.1786
3.41541	16.1502
3.41997	16.1149
3.42453	16.0866
3.42909	16.0583
3.43365	16.0229
3.43821	15.9946
3.44277	15.9663
3.44733	15.938
3.45189	15.9097
3.45645	15.8814
3.46101	15.8531
3.46557	15.8248
3.47013	15.7965
3.47469	15.7683
3.47925	15.74
3.48381	15.7117
3.48837	15.6834
3.49293	15.6551
3.49749	15.6268
3.50205	15.5985
3.50661	15.5772
3.51117	15.5489
3.51573	15.5207
3.52029	15.4924
3.52485	15.4641
3.52941	15.4358
3.53397	15.4075
3.53853	15.3792
3.54309	15.3509
3.54765	15.3155
3.55221	15.2872
3.55677	15.2589
3.55677	15.2589
3.56133	15.2306
3.56589	15.1952
3.57045	15.1669
3.57501	15.1387
3.57957	15.1033
3.58413	15.0679
3.58869	15.0396
3.59325	15.0042
3.59781	14.9759
3.60237	14.9406
3.60693	14.9123
3.61149	14.8769
3.61605	14.8486
3.62061	14.8132
3.62517	14.785
3.62973	14.7496
3.63429	14.7213
3.63885	14.693
3.64341	14.6576
3.64797	14.6293
3.65253	14.601
3.65709	14.5727
3.66165	14.5515
3.66621	14.5232
3.67077	14.4949
3.67533	14.4737
3.67989	14.4454
3.68445	14.4171
3.68901	14.3959
3.69357	14.3676
3.69813	14.3463
3.70269	14.318
3.70725	14.2968
3.71181	14.2685
3.71637	14.2473
3.72093	14.2261
3.72549	14.1978
3.73005	14.1766
3.73461	14.1483
3.73917	14.1271
3.74373	14.0988
3.74829	14.0775
3.75285	14.0492
3.75741	14.028
3.76197	13.9997
3.76653	13.9785
3.77109	13.9502
3.77565	13.9219
3.78021	13.9007
3.78477	13.8724
3.78933	13.8441
3.79389	13.8229
3.79845	13.7946
3.80301	13.7663
3.80757	13.738
3.81213	13.7167
3.81669	13.6885
3.82125	13.6602
3.82581	13.6319
3.83037	13.6106
3.83493	13.5823
3.83949	13.5541
3.84405	13.5258
3.84861	13.4975
3.85317	13.4762
3.85773	13.4479
3.86229	13.4196
3.86685	13.3913
3.87141	13.3701
3.87597	13.3418
3.88053	13.3135
3.88509	13.2852
3.88965	13.264
3.89421	13.2357
3.89877	13.2074
3.90333	13.1791
3.90789	13.1579
3.91245	13.1296
3.91701	13.1084
3.92157	13.0801
3.92613	13.0589
3.93069	13.0306
3.93525	13.0093
3.93981	12.981
3.94437	12.9598
3.94893	12.9315
3.95349	12.9103
3.95805	12.8891
3.96261	12.8608
3.96717	12.8396
3.97173	12.8183
3.97629	12.7971
3.98085	12.7688
3.98541	12.7476
3.98997	12.7264
3.99453	12.7051
3.99909	12.6839
4.00365	12.6627
4.00821	12.6415
4.01277	12.6203
4.01733	12.599
4.02189	12.5778
4.02645	12.5566
4.03101	12.5354
4.03557	12.5142
4.04469	12.4717
4.05381	12.4363
4.05837	12.4151
4.06749	12.3797
4.07205	12.3585
4.08117	12.3232
4.09029	12.2878
4.09941	12.2524
4.10853	12.2241
4.11309	12.2029
4.12221	12.1746
4.12677	12.1534
4.13589	12.1251
4.14501	12.0968
4.15413	12.0614
4.16325	12.0331
4.17237	12.0048
4.18149	11.9765
4.19061	11.9482
4.19973	11.9199
4.20885	11.8916
4.21797	11.8704
4.22709	11.8421
4.24077	11.7997
4.24989	11.7784
4.25901	11.7501
4.26813	11.7289
4.27725	11.7006
4.28637	11.6723
4.29549	11.6511
4.30461	11.6228
4.31373	11.5945
4.32285	11.5733
4.33197	11.545
4.34109	11.5238
4.35021	11.5025
4.35933	11.4742
4.36845	11.453
4.37756	11.4318
4.38668	11.4106
4.3958	11.3894
4.40492	11.3681
4.4186	11.3469
4.42772	11.3257
4.4414	11.3045
4.45508	11.2833
4.47788	11.2479
4.49156	11.2337
4.50524	11.2196
4.51892	11.2054
4.5326	11.1913
4.54628	11.1771
4.55996	11.163
4.57364	11.1488
4.58732	11.1276
4.601	11.1135
4.61468	11.0993
4.62836	11.0852
4.64204	11.071
4.65572	11.0569
4.6694	11.0427
4.68308	11.0286
4.69676	11.0144
4.71044	11.0003
4.72412	10.9861
4.7378	10.972
4.75148	10.9578
4.76516	10.9437
4.77884	10.9295
4.80164	10.9012
4.81532	10.8871
4.829	10.8729
4.84268	10.8588
4.85636	10.8446
4.87004	10.8305
4.88372	10.8164
4.8974	10.8022
4.91108	10.7881
4.92476	10.7739
4.93844	10.7527
4.95212	10.7385
4.9658	10.7244
4.97948	10.7102
4.99316	10.6961
5.00684	10.682
5.02052	10.6678
5.0342	10.6537
5.04788	10.6395
5.06156	10.6253
5.07524	10.6112
5.08892	10.5971
5.1026	10.59
5.11628	10.5758
5.12996	10.5617
5.14364	10.5546
5.16188	10.5334
5.17556	10.5263
5.18924	10.5192
5.20292	10.5051
5.2166	10.498
5.23028	10.4909
5.24396	10.4839
5.25764	10.4768
5.27132	10.4697
5.285	10.4627
5.29868	10.4627
5.31236	10.4556
5.32604	10.4485
5.33972	10.4414
5.3534	10.4414
5.36708	10.4344
5.38076	10.4344
5.39444	10.4273
5.40812	10.4273
5.4218	10.4202
5.43548	10.4202
5.44916	10.4131
5.46284	10.4131
5.47652	10.4131
5.4902	10.4061
5.50388	10.4061
5.51756	10.399
5.53124	10.399
5.54492	10.3919
5.5586	10.3919
5.57228	10.3919
5.59964	10.3778
5.61332	10.3778
5.62699	10.3707
5.64067	10.3707
5.65435	10.3636
5.66803	10.3636
5.68171	10.3565
5.69539	10.3565
5.70907	10.3495
5.72275	10.3495
5.73643	10.3424
5.75011	10.3424
5.76379	10.3353
5.77747	10.3353
5.79115	10.3282
5.80483	10.3212
5.81851	10.3212
5.83219	10.3141
5.84587	10.3141
5.85955	10.307
5.87323	10.307
5.88691	10.2999
5.90059	10.2999
5.91427	10.2929
5.92795	10.2929
5.94163	10.2858
5.95531	10.2858
5.96899	10.2787
5.98267	10.2787
5.99635	10.2716
6.01003	10.2716
6.02371	10.2646
6.03739	10.2575
6.05107	10.2575
6.06475	10.2504
6.07843	10.2504
6.09211	10.2433
6.11491	10.2363
6.12859	10.2363
6.14227	10.2292
6.15595	10.2292
6.16963	10.2221
6.18331	10.2221
6.19699	10.215
6.21067	10.215
6.22435	10.208
6.23803	10.208
6.25171	10.2009
6.26539	10.2009
6.27907	10.1938
6.29275	10.1938
6.30643	10.1868
6.32011	10.1868
6.33379	10.1797
6.34747	10.1797
6.36115	10.1726
6.37483	10.1726
6.38851	10.1655
6.40219	10.1655
6.41587	10.1585
6.42955	10.1585
6.44323	10.1585
6.45691	10.1514
6.47059	10.1514
6.48427	10.1443
6.49795	10.1443
6.51163	10.1372
6.52531	10.1372
6.53899	10.1302
6.55267	10.1302
6.56635	10.1231
6.58003	10.1231
6.59371	10.1231
6.60739	10.116
6.62563	10.1089
6.63931	10.1089
6.65299	10.1089
6.66667	10.1089
6.68035	10.1089
6.69403	10.1089
6.70771	10.1089
6.72139	10.1089
6.73507	10.1089
6.74875	10.1089
6.76243	10.116
6.77611	10.116
6.78979	10.1231
6.80347	10.1231
6.81715	10.1302
6.83083	10.1372
6.84451	10.1443
6.85819	10.1443
6.87187	10.1514
6.88554	10.1585
6.89922	10.1655
6.9129	10.1726
6.92658	10.1797
6.94026	10.1868
6.95394	10.1938
6.96762	10.2009
6.9813	10.215
6.99498	10.2221
7.00866	10.2292
7.02234	10.2363
7.0497	10.2504
7.06338	10.2646
7.07706	10.2716
7.09074	10.2858
7.10442	10.2999
7.1181	10.307
7.13178	10.3212
7.14546	10.3353
7.15914	10.3495
7.17282	10.3636
7.1865	10.3778
7.20018	10.399
7.21386	10.4131
7.22754	10.4273
7.24122	10.4414
7.2549	10.4556
7.26858	10.4697
7.28226	10.4839
7.29594	10.498
7.30962	10.5122
7.3233	10.5263
7.33698	10.5334
7.35066	10.5475
7.36434	10.5546
7.38714	10.5617
7.40082	10.5688
7.4145	10.5758
7.42818	10.5829
7.44186	10.59
7.45554	10.5971
7.46922	10.5971
7.4829	10.6041
7.49658	10.6112
7.51026	10.6183
7.52394	10.6253
7.53762	10.6253
7.5513	10.6324
7.56498	10.6395
7.57866	10.6395
7.59234	10.6466
7.60602	10.6537
7.6197	10.6537
7.63338	10.6607
7.64706	10.6678
7.66074	10.6678
7.67442	10.6749
7.6881	10.6749
7.70178	10.682
7.71546	10.682
7.72914	10.689
7.74282	10.6961
7.7565	10.6961
7.77018	10.7032
7.78386	10.7032
7.79754	10.7102
7.81122	10.7102
7.8249	10.7173
7.85226	10.7173
7.86594	10.7244
7.87962	10.7244
7.8933	10.7315
7.90698	10.7315
7.92066	10.7385
7.93434	10.7385
7.94802	10.7456
7.9617	10.7456
7.97538	10.7456
7.98906	10.7527
8.00274	10.7527
8.01642	10.7598
8.0301	10.7598
8.04378	10.7598
8.05746	10.7668
8.07114	10.7668
8.08482	10.7668
8.0985	10.7739
8.11218	10.7739
8.12585	10.7739
8.13953	10.781
8.15321	10.781
8.16689	10.781
8.18057	10.7881
8.19425	10.7881
8.20793	10.7881
8.22161	10.7951
8.23529	10.7951
8.24897	10.7951
8.26265	10.8022
8.27633	10.8022
8.29001	10.8022
8.30369	10.8022
8.31737	10.8093
8.33105	10.8093
8.35841	10.8093
8.37209	10.8164
8.38577	10.8164
8.39945	10.8164
8.41313	10.8164
8.42681	10.8234
8.44049	10.8234
8.45417	10.8234
8.46785	10.8234
8.48153	10.8234
8.49521	10.8234
8.50889	10.8234
8.52257	10.8234
8.53625	10.8234
8.54993	10.8234
8.56361	10.8234
8.57729	10.8234
8.59097	10.8234
8.60465	10.8164
8.61833	10.8164
8.63201	10.8164
8.64569	10.8093
8.65937	10.8093
8.67305	10.8022
8.68673	10.8022
8.70041	10.7951
8.71409	10.7951
8.72777	10.7881
8.74145	10.781
8.75513	10.7739
8.76881	10.7739
8.78249	10.7668
8.79617	10.7598
8.80985	10.7527
8.82353	10.7456
8.84633	10.7244
8.86001	10.7173
8.87369	10.7102
8.88737	10.6961
8.90105	10.689
8.91473	10.6749
8.92841	10.6607
8.94209	10.6466
8.95577	10.6324
8.96945	10.6183
8.98313	10.6041
8.99681	10.59
9.01049	10.5758
9.02417	10.5546
9.03785	10.5405
9.05153	10.5263
9.06521	10.5051
9.07889	10.4909
9.09257	10.4697
9.10625	10.4556
9.11993	10.4344
9.13361	10.4131
9.14729	10.399
9.17465	10.3565
9.18833	10.3424
9.20201	10.3212
9.21569	10.2999
9.22937	10.2787
9.24305	10.2646
9.25673	10.2433
9.27041	10.2221
9.28409	10.2009
9.29777	10.1797
9.31145	10.1585
9.32513	10.1372
9.33881	10.116
9.35249	10.1019
9.36617	10.0807
9.37984	10.0594
9.39352	10.0382
9.4072	10.017
9.42088	9.99576
9.43456	9.97453
9.44824	9.96038
9.46192	9.93916
9.48472	9.90379
9.4984	9.88964
9.51208	9.86842
9.52576	9.85427
9.53944	9.83305
9.55312	9.8189
9.5668	9.79768
9.58048	9.78353
9.59416	9.76231
9.60784	9.74816
9.62152	9.72694
9.6352	9.71279
9.64888	9.69864
9.66256	9.67742
9.67624	9.66327
9.68992	9.64912
9.7036	9.63497
9.71728	9.61375
9.73096	9.5996
9.74464	9.58546
9.75832	9.57131
9.772	9.55716
9.78568	9.54301
9.79936	9.52886
9.81304	9.50764
9.8404	9.47934
9.85408	9.47227
9.86776	9.45812
9.88144	9.44397
9.89512	9.42982
9.9088	9.41568
9.92248	9.4086
9.93616	9.39445
9.94984	9.38738
9.96352	9.37323
9.9772	9.36616
9.99088	9.35908
10.0046	9.34493
10.0182	9.33786
10.0319	9.33079
10.0456	9.32371
10.0593	9.31664
10.073	9.30956
10.0866	9.30249
10.1003	9.29542
10.114	9.28834
10.1277	9.28127
10.1414	9.27419
10.155	9.26712
10.1687	9.26712
10.1915	9.25297
10.2052	9.25297
10.2189	9.2459
10.2326	9.2459
10.2462	9.23882
10.2599	9.23882
10.2736	9.23175
10.2873	9.23175
10.301	9.22467
10.3146	9.22467
10.3283	9.2176
10.342	9.2176
10.3557	9.21053
10.3694	9.21053
10.383	9.21053
10.3967	9.20345
10.4104	9.20345
10.4241	9.20345
10.4378	9.20345
10.4514	9.19638
10.4651	9.19638
10.4788	9.19638
10.4925	9.19638
10.5062	9.19638
10.5198	9.19638
10.5335	9.19638
10.5472	9.19638
10.5609	9.19638
10.5746	9.19638
10.5882	9.20345
10.6019	9.20345
10.6156	9.20345
10.6293	9.20345
10.643	9.21053
10.6566	9.21053
10.6703	9.2176
10.6931	9.2176
10.7068	9.22467
10.7205	9.23175
10.7341	9.23175
10.7478	9.23882
10.7615	9.23882
10.7752	9.2459
10.7889	9.25297
10.8026	9.25297
10.8162	9.26005
10.8299	9.26712
10.8436	9.26712
10.8573	9.27419
10.871	9.28127
10.8846	9.28127
10.8983	9.28834
10.912	9.29542
10.9257	9.29542
10.9393	9.30249
10.953	9.30956
10.9667	9.31664
10.9804	9.31664
10.9941	9.32371
11.0077	9.33079
11.0214	9.33786
11.0351	9.34493
11.0488	9.34493
11.0625	9.35201
11.0762	9.35908
11.0898	9.36616
11.1035	9.37323
11.1172	9.37323
11.1309	9.38031
11.1446	9.38738
11.1582	9.39445
11.1719	9.40153
11.1993	9.4086
11.2129	9.41568
11.2266	9.42275
11.2403	9.42982
11.254	9.4369
11.2677	9.44397
11.2813	9.45105
11.295	9.45105
11.3087	9.45812
11.3224	9.4652
11.3361	9.47227
11.3498	9.47934
11.3634	9.48642
11.3771	9.49349
11.3908	9.50057
11.4045	9.50057
11.4182	9.50764
11.4318	9.51471
11.4455	9.52179
11.4592	9.52886
11.4729	9.53594
11.4865	9.54301
11.5002	9.55008
11.5139	9.55716
11.5276	9.56423
11.5413	9.57838
11.5549	9.58546
11.5686	9.59253
11.5823	9.5996
11.596	9.60668
11.6097	9.62083
11.6234	9.6279
11.637	9.63497
11.6507	9.64912
11.6781	9.66327
11.6918	9.67742
11.7054	9.69157
11.7191	9.69864
11.7328	9.71279
11.7465	9.72694
11.7601	9.74109
11.7738	9.75523
11.7875	9.76938
11.8012	9.79061
11.8149	9.80475
11.8285	9.8189
11.8422	9.84012
11.8559	9.85427
11.8696	9.8755
11.8833	9.88964
11.8969	9.91087
11.9106	9.93209
11.9243	9.94624
11.938	9.96746
11.9517	9.98868
11.9653	10.0099
11.9927	10.0453
12.0064	10.0665
12.0201	10.0877
12.0337	10.1089
12.0474	10.1302
12.0611	10.1514
12.0748	10.1726
12.0885	10.1938
12.1021	10.215
12.1158	10.2363
12.1295	10.2575
12.1432	10.2787
12.1569	10.2999
12.1569	10.2999
12.1705	10.3141
12.1842	10.3353
12.1979	10.3565
12.2116	10.3778
12.2253	10.399
12.2389	10.4202
12.2526	10.4414
12.2709	10.4697
12.28	10.4909
12.2937	10.5122
12.3073	10.5334
12.321	10.5546
12.3347	10.5758
12.3484	10.5971
12.3621	10.6183
12.3757	10.6395
12.3894	10.6607
12.4031	10.682
12.4168	10.7032
12.4305	10.7244
12.4396	10.7456
12.4533	10.7668
12.4669	10.7881
12.4806	10.8093
12.4943	10.8305
12.5034	10.8517
12.5171	10.8729
12.5445	10.9154
12.5536	10.9366
12.5673	10.9578
12.5764	10.9791
12.5901	11.0074
12.6037	11.0357
12.6174	11.064
12.6311	11.0922
12.6402	11.1135
12.6539	11.1418
12.663	11.163
12.6767	11.1913
12.6858	11.2125
12.6949	11.2337
12.7086	11.262
12.7223	11.2903
12.7314	11.3115
12.7451	11.3328
12.7542	11.354
12.7633	11.3752
12.7861	11.4106
12.7953	11.4318
12.8089	11.453
12.8226	11.4742
12.8317	11.4955
12.8454	11.5167
12.8591	11.5379
12.8728	11.5591
12.8819	11.5804
12.8956	11.6016
12.9093	11.6228
12.9229	11.644
12.9321	11.6653
12.9457	11.6865
12.9594	11.7077
12.9731	11.7289
12.9868	11.7572
13.0005	11.7784
13.0233	11.8138
13.0324	11.835
13.0461	11.8562
13.0597	11.8846
13.0734	11.9058
13.0871	11.9341
13.1008	11.9553
13.1145	11.9765
13.1236	11.9977
13.1372	12.019
13.1464	12.0402
13.1601	12.0614
13.1737	12.0897
13.1874	12.1109
13.2011	12.1392
13.2148	12.1604
13.2285	12.1887
13.2558	12.2312
13.2649	12.2524
13.2786	12.2736
13.2877	12.2949
13.3014	12.3232
13.3151	12.3444
13.3242	12.3656
13.3379	12.3939
13.3516	12.4151
13.3607	12.4363
13.3744	12.4646
13.388	12.4858
13.4017	12.5071
13.4154	12.5354
13.4291	12.5495
13.4428	12.5707
13.4565	12.592
13.4701	12.6061
13.4838	12.6203
13.4975	12.6273
13.5157	12.6344
13.5294	12.6415
13.5431	12.6486
13.5568	12.6486
13.5704	12.6556
13.5841	12.6556
13.5978	12.6627
13.6115	12.6627
13.6252	12.6698
13.6388	12.6698
13.6525	12.6698
13.6662	12.6698
13.6799	12.6698
13.6936	12.6768
13.7073	12.6768
13.7209	12.6768
13.7346	12.6768
13.7483	12.6768
13.762	12.6768
13.7757	12.6768
13.7893	12.6768
13.803	12.6768
13.8167	12.6768
13.8304	12.6768
13.844	12.6768
13.8577	12.6768
13.8714	12.6768
13.8851	12.6768
13.8988	12.6768
13.9124	12.6698
13.9261	12.6698
13.9398	12.6698
13.9535	12.6698
13.9763	12.6698
13.99	12.6768
14.0037	12.6768
14.0173	12.6768
14.031	12.6768
14.0447	12.6768
14.0584	12.6768
14.0721	12.6768
14.0857	12.6768
14.0994	12.6768
14.1131	12.6768
14.1268	12.6768
14.1404	12.6768
14.1541	12.6768
14.1678	12.6768
14.1815	12.6768
14.1952	12.6768
14.2088	12.6768
14.2225	12.6768
14.2362	12.6768
14.2499	12.6768
14.2636	12.6768
14.2773	12.6768
14.2909	12.6768
14.3046	12.6768
14.3183	12.6768
14.332	12.6768
14.3456	12.6768
14.3593	12.6768
14.373	12.6768
14.3867	12.6768
14.4004	12.6768
14.414	12.6768
14.4277	12.6768
14.4414	12.6768
14.4551	12.6768
14.4688	12.6768
14.4916	12.6768
14.5052	12.6839
14.5189	12.6839
14.5326	12.6839
14.5463	12.6839
14.56	12.691
14.5736	12.691
14.5873	12.6981
14.601	12.6981
14.6147	12.7051
14.6284	12.7051
14.642	12.7122
14.6557	12.7122
14.6694	12.7193
14.6831	12.7264
14.6968	12.7264
14.7104	12.7334
14.7241	12.7405
14.7378	12.7476
14.7515	12.7476
14.7652	12.7547
14.7788	12.7617
14.7925	12.7617
14.8062	12.7688
14.8199	12.7759
14.8336	12.7759
14.8472	12.783
14.8609	12.783
14.8746	12.79
14.8883	12.79
14.902	12.7971
14.9156	12.7971
14.9293	12.8042
14.943	12.8042
14.9567	12.8042
14.9704	12.8042
14.984	12.8042
15.0023	12.8042
15.016	12.8042
15.0296	12.8042
15.0433	12.8042
15.057	12.8042
15.0707	12.8042
15.0844	12.8042
15.098	12.8042
15.1117	12.8042
15.1254	12.8042
15.1391	12.8042
15.1528	12.8042
15.1664	12.8042
15.1801	12.8042
15.1938	12.7971
15.2075	12.7971
15.2212	12.7971
15.2348	12.7971
15.2485	12.7971
15.2622	12.7971
15.2759	12.79
15.2896	12.79
15.3032	12.79
15.3169	12.79
15.3306	12.79
15.3443	12.783
15.358	12.783
15.3716	12.783
15.3853	12.783
15.399	12.783
15.4127	12.7759
15.4264	12.7759
15.44	12.7759
15.4537	12.7759
15.4674	12.7688
15.4811	12.7688
15.4948	12.7688
15.5176	12.7617
15.5312	12.7617
15.5449	12.7617
15.5586	12.7617
15.5723	12.7547
15.586	12.7547
15.5996	12.7547
15.6133	12.7547
15.627	12.7476
15.6407	12.7476
15.6544	12.7476
15.668	12.7476
15.6817	12.7405
15.6954	12.7405
15.7091	12.7405
15.7227	12.7334
15.7364	12.7334
15.7501	12.7334
15.7638	12.7334
15.7775	12.7264
15.7912	12.7264
15.8048	12.7264
15.8185	12.7193
15.8322	12.7193
15.8459	12.7193
15.8596	12.7193
15.8732	12.7122
15.8869	12.7122
15.9006	12.7122
15.9143	12.7051
15.9279	12.7051
15.9416	12.7051
15.9553	12.6981
15.969	12.6981
15.9827	12.6981
15.9963	12.691
16.01	12.691
16.0283	12.6839
16.0419	12.6839
16.0556	12.6839
16.0693	12.6768
16.083	12.6768
16.0967	12.6698
16.1104	12.6698
16.124	12.6627
16.1377	12.6627
16.1514	12.6556
16.1651	12.6486
16.1788	12.6486
16.1924	12.6415
16.2061	12.6344
16.2198	12.6273
16.2335	12.6273
16.2472	12.6203
16.2608	12.6132
16.2745	12.6132
16.2882	12.6061
16.3019	12.599
16.3156	12.592
16.3292	12.592
16.3429	12.5849
16.3566	12.5778
16.3703	12.5778
16.3839	12.5707
16.3976	12.5707
16.4113	12.5637
16.425	12.5566
16.4387	12.5566
16.4523	12.5495
16.466	12.5495
16.4797	12.5495
16.4934	12.5424
16.5071	12.5424
16.5207	12.5424
16.5435	12.5354
16.5572	12.5354
16.5709	12.5354
16.5846	12.5354
16.5983	12.5354
16.612	12.5354
16.6256	12.5354
16.6393	12.5354
16.653	12.5354
16.6667	12.5354
16.6804	12.5354
16.694	12.5354
16.7077	12.5354
16.7214	12.5354
16.7351	12.5354
16.7488	12.5354
16.7624	12.5354
16.7761	12.5354
16.7898	12.5354
16.8035	12.5354
16.8172	12.5354
16.8308	12.5354
16.8445	12.5354
16.8582	12.5354
16.8719	12.5354
16.8855	12.5354
16.8992	12.5354
16.9129	12.5354
16.9266	12.5354
16.9403	12.5354
16.9539	12.5354
16.9676	12.5354
16.9813	12.5354
16.995	12.5354
17.0087	12.5354
17.0223	12.5354
17.036	12.5354
17.0543	12.5354
17.0679	12.5424
17.0816	12.5424
17.0953	12.5424
17.109	12.5424
17.1227	12.5424
17.1363	12.5424
17.15	12.5424
17.1637	12.5424
17.1774	12.5495
17.1911	12.5495
17.2047	12.5495
17.2184	12.5495
17.2321	12.5495
17.2458	12.5566
17.2595	12.5566
17.2731	12.5566
17.2868	12.5566
17.3005	12.5637
17.3142	12.5637
17.3279	12.5637
17.3415	12.5637
17.3552	12.5637
17.3689	12.5637
17.3826	12.5707
17.3963	12.5707
17.4099	12.5707
17.4236	12.5707
17.4373	12.5707
17.451	12.5707
17.4647	12.5707
17.4783	12.5707
17.492	12.5707
17.5057	12.5707
17.5194	12.5637
17.5331	12.5637
17.5467	12.5637
17.5695	12.5566
17.5832	12.5566
17.5969	12.5566
17.6106	12.5495
17.6243	12.5495
17.6379	12.5424
17.6516	12.5354
17.6653	12.5354
17.679	12.5283
17.6927	12.5212
17.7063	12.5142
17.72	12.5142
17.7337	12.5071
17.7474	12.5
17.7611	12.4929
17.7747	12.4858
17.7884	12.4788
17.8021	12.4717
17.8158	12.4646
17.8295	12.4576
17.8431	12.4505
17.8568	12.4434
17.8705	12.4363
17.8842	12.4293
17.8979	12.4222
17.9115	12.4151
17.9252	12.408
17.9389	12.401
17.9526	12.3939
17.9663	12.3868
17.9799	12.3797
17.9936	12.3727
18.0073	12.3656
18.021	12.3585
18.0347	12.3514
18.0575	12.3373
18.0711	12.3373
18.0848	12.3302
18.0985	12.3232
18.1122	12.3161
18.1258	12.3161
18.1395	12.309
18.1532	12.3019
18.1669	12.2949
18.1806	12.2878
18.1943	12.2878
18.2079	12.2807
18.2216	12.2736
18.2353	12.2666
18.2535	12.2595
18.2535	12.2595
