# Supplementary material for: Bond performance between hybrid fiber-reinforced concrete and BFRP bars under freeze-thaw cycle
Source: PLoS One. 2024 May 13;19(5):e0303327. doi: 10.1371/journal.pone.0303327 (PMC11090331; doi:10.1371/journal.pone.0303327)
Supplement: S1 Data — (ZIP) [file pone.0303327.s001.zip › Supporting Information files/Bond-slip curve data/FT50-C0.15B0.2.xlsx]

## Sheet: Sheet1
Slip(mm)	Bond stress(MPa)
0	0
0.1311	0.31126
0.2394	0.94157
0.3648	1.57965
0.5073	2.21774
0.65549	2.81692
0.66119	2.84027
0.80369	3.47835
0.94049	4.10866
1.08869	4.67671
1.09439	4.70006
1.24259	5.19029
1.25969	5.24477
1.40789	5.74278
1.43639	5.83616
1.57889	6.41978
1.66439	7.08121
1.72139	7.71152
1.75559	8.3496
1.79549	8.98769
1.84109	9.62578
1.88668	10.7152
1.91518	11.3533
1.93228	11.4311
1.95508	11.9447
1.97218	12.217
1.99498	13.6177
2.01778	13.8979
2.08618	14.7149
2.21728	15.353
2.36548	15.9288
2.37688	15.9911
2.50798	16.6214
2.65618	17.0182
2.74168	17.1661
2.88988	17.4774
2.98678	17.6875
3.13497	17.9754
3.22617	18.131
3.37437	18.3411
3.49407	18.4734
3.64227	18.5979
3.78047	18.8179
3.87597	18.6757
4.02417	18.6135
4.17237	18.4967
4.21797	18.4501
4.36617	18.2866
4.50866	18.0999
4.65686	17.8742
4.75946	17.703
4.90766	17.3451
4.97606	17.0027
5.02166	16.6992
5.07296	16.3724
5.19266	15.4308
5.32946	14.7927
5.43776	14.1546
5.57456	13.5166
5.72275	12.9485
5.73415	12.9174
5.88235	12.6606
6.02485	12.5283
6.17305	12.2871
6.26425	12.1314
6.41245	11.968
6.56065	11.8824
6.61195	11.8591
6.76015	11.7968
6.90834	11.7501
7.05654	11.719
7.10214	11.719
7.25034	11.7268
7.39854	11.7657
7.54674	11.8202
7.61514	11.8435
7.76334	11.898
7.91154	11.9525
8.05974	12.0069
8.12813	12.0303
8.27633	12.077
8.42453	12.1081
8.57273	12.1392
8.63543	12.147
8.78363	12.1626
8.93183	12.1703
9.08003	12.1859
9.14843	12.2015
9.29663	12.2404
9.44482	12.2793
9.59302	12.3104
9.66142	12.3182
9.80962	12.3182
9.95782	12.2949
10.106	12.2637
10.1744	12.2482
10.3226	12.217
10.4708	12.1781
10.619	12.1392
10.6874	12.1237
10.8356	12.077
10.9838	12.0303
11.132	11.9836
11.2004	11.9602
11.3486	11.9213
11.4968	11.8902
11.645	11.8513
11.7134	11.8357
11.8616	11.7968
12.0098	11.7501
12.158	11.7035
12.2207	11.6879
12.3689	11.649
12.5171	11.6023
12.6653	11.5634
12.7337	11.54
12.8819	11.4933
13.0301	11.4389
13.1783	11.3689
13.2296	11.3455
13.3778	11.2677
13.526	11.1821
13.6742	11.112
13.7027	11.0965
13.8509	11.0342
13.9991	10.9876
14.1473	10.9486
14.1929	10.9409
14.3411	10.9097
14.4893	10.8786
14.6375	10.8475
14.7002	10.8397
14.8484	10.8164
14.9966	10.793
15.1448	10.7697
15.2132	10.7619
15.3614	10.7385
15.5096	10.723
15.6578	10.7074
15.7262	10.6996
15.8744	10.6919
16.0226	10.6841
16.1708	10.6763
16.2392	10.6685
16.3874	10.6529
16.5356	10.6296
16.6838	10.614
16.7522	10.6062
16.9004	10.5985
17.0486	10.5985
17.1968	10.6062
17.2652	10.6062
17.4134	10.6062
17.5616	10.6062
17.7098	10.6062
17.7782	10.6062
17.9264	10.614
18.0746	10.6296
18.2228	10.6374
18.2855	10.6374
18.4337	10.6296
18.5818	10.6218
18.73	10.614
18.7984	10.6062
18.9467	10.6062
19.0949	10.6062
19.2431	10.6218
19.3115	10.6296
19.4596	10.6607
19.6078	10.6996
19.756	10.7463
19.8244	10.7697
19.9726	10.8319
20.1208	10.8942
20.269	10.9564
20.3089	10.972
20.4571	11.0265
20.6053	11.0887
20.7535	11.1743
20.782	11.1899
20.9302	11.2988
21.0214	11.3766
