# Supplementary material for: Bond performance between hybrid fiber-reinforced concrete and BFRP bars under freeze-thaw cycle
Source: PLoS One. 2024 May 13;19(5):e0303327. doi: 10.1371/journal.pone.0303327 (PMC11090331; doi:10.1371/journal.pone.0303327)
Supplement: S1 Data — (ZIP) [file pone.0303327.s001.zip › Supporting Information files/Bond-slip curve data/FT50-C0B0.xlsx]

## Sheet: Sheet1
Slip(mm)	Bond stress(MPa)
0	0
0.11856	0.27589
0.23712	0.63667
0.27816	0.80645
0.39672	1.3936
0.40584	1.44312
0.5244	2.05857
0.52896	2.0798
0.63839	2.71647
0.72503	3.35314
0.82991	3.98981
0.92111	4.63356
1.03055	5.27023
1.12175	5.9069
1.22663	6.54358
1.31783	7.10951
1.36343	7.70374
1.39079	7.68251
1.43639	8.015
1.49111	8.46067
1.55039	8.67997
1.60055	9.07612
1.65527	9.29542
1.70543	9.62083
1.76471	10.0453
1.81487	10.3707
1.88326	10.5688
1.93342	10.9012
2.00182	11.3186
2.07022	11.5591
2.1295	11.927
2.1979	12.2878
2.25718	12.3939
2.31646	12.9245
2.3803	13.2074
2.44414	13.4479
2.50342	13.8087
2.5627	14.1483
2.64478	14.4171
2.7223	14.8132
2.7907	15.0538
2.8591	15.3721
