# Supplementary material for: Bond performance between hybrid fiber-reinforced concrete and BFRP bars under freeze-thaw cycle
Source: PLoS One. 2024 May 13;19(5):e0303327. doi: 10.1371/journal.pone.0303327 (PMC11090331; doi:10.1371/journal.pone.0303327)
Supplement: S1 Data — (ZIP) [file pone.0303327.s001.zip › Supporting Information files/Bond-slip curve data/FT75-C0.15B0.2.xlsx]

## Sheet: Sheet1
Slip(mm)	Bond stress(MPa)
0	0
0.0855	0.20232
0.0912	0.23345
0.0969	0.26457
0.1026	0.28792
0.1083	0.31904
0.114	0.34239
0.1197	0.37351
0.1254	0.40464
0.1311	0.42799
0.1368	0.45911
0.1425	0.49024
0.1482	0.51358
0.1539	0.54471
0.1596	0.57583
0.1653	0.59918
0.171	0.63031
0.1767	0.66143
0.1824	0.69256
0.1881	0.7159
0.1938	0.74703
0.1995	0.77816
0.2052	0.80928
0.2109	0.84041
0.2166	0.87153
0.2223	0.89488
0.228	0.926
0.2337	0.95713
0.2394	0.98826
0.2451	1.01938
0.2508	1.05051
0.2565	1.08164
0.2622	1.11276
0.2679	1.14389
0.2736	1.17501
0.2793	1.20614
0.285	1.22949
0.2907	1.26061
0.2964	1.29952
0.3021	1.33065
0.3078	1.36177
0.3135	1.3929
0.3192	1.42402
0.3249	1.45515
0.3306	1.48628
0.3363	1.5174
0.342	1.54853
0.3477	1.57965
0.3534	1.61078
0.3591	1.64969
0.3648	1.68081
0.3705	1.71194
0.3762	1.73529
0.3819	1.76641
0.3876	1.79754
0.3933	1.82866
0.399	1.85979
0.4047	1.89092
0.4104	1.92204
0.4161	1.95317
0.4218	1.9843
0.4275	2.01542
0.4332	2.03877
0.4389	2.06989
0.4446	2.10102
0.4503	2.13214
0.456	2.16327
0.4617	2.1944
0.4674	2.22552
0.4731	2.24887
0.4788	2.27999
0.4845	2.31112
0.4902	2.34225
0.4959	2.37337
0.5016	2.4045
0.5073	2.43563
0.513	2.45897
0.5187	2.4901
0.5244	2.52122
0.5301	2.55235
0.5358	2.58347
0.5415	2.60682
0.5472	2.63795
0.5529	2.66907
0.5586	2.7002
0.5643	2.73132
0.57	2.75467
0.5757	2.7858
0.5814	2.8247
0.5871	2.85583
0.5928	2.88696
0.5985	2.92586
0.6042	2.95699
0.6099	2.9959
0.6156	3.0348
0.6213	3.06593
0.62699	3.10484
0.63269	3.13596
0.63839	3.17487
0.64409	3.206
0.64979	3.23713
0.65549	3.26825
0.66119	3.29938
0.66689	3.3305
0.67259	3.35385
0.68399	3.39276
0.69539	3.42388
0.70679	3.44723
0.71819	3.47835
0.72959	3.5017
0.74099	3.52504
0.75239	3.55617
0.76379	3.59508
0.76949	3.61842
0.77519	3.64177
0.78089	3.67289
0.78659	3.69624
0.79229	3.73514
0.79799	3.76627
0.80369	3.7974
0.80939	3.82852
0.81509	3.86743
0.82079	3.89856
0.82649	3.92968
0.83219	3.96859
0.83789	3.99972
0.84359	4.03084
0.84929	4.06975
0.85499	4.10088
0.86069	4.132
0.86639	4.16313
0.87209	4.19426
0.87779	4.23316
0.88349	4.26429
0.88919	4.29542
0.89489	4.32654
0.90059	4.35767
0.90629	4.39658
0.91199	4.4277
0.91769	4.45883
0.92339	4.48995
0.92909	4.52108
0.93479	4.55221
0.94049	4.58333
0.94619	4.61446
0.95189	4.65337
0.95759	4.68449
0.96329	4.70784
0.96899	4.73896
0.97469	4.77009
0.98039	4.80122
0.98609	4.82456
0.99179	4.85569
0.99749	4.87903
1.00319	4.91016
1.00889	4.9335
1.01459	4.95685
1.02029	4.98019
1.02599	5.00354
1.03169	5.02688
1.03739	5.05023
1.04309	5.07357
1.04879	5.09692
1.05449	5.12026
1.06589	5.15917
1.07159	5.18251
1.08299	5.22142
1.08869	5.24477
1.09439	5.26811
1.10009	5.29145
1.11149	5.33036
1.12289	5.36927
1.13429	5.40818
1.14569	5.4393
1.15139	5.46265
1.16279	5.50156
1.17419	5.53268
1.17989	5.55603
1.19129	5.59493
1.20269	5.63384
1.21409	5.67275
1.22549	5.71166
1.23119	5.72722
1.23689	5.75057
1.24259	5.77391
1.24829	5.79726
1.25969	5.83616
1.26539	5.85951
1.27109	5.88285
1.27679	5.9062
1.28249	5.92954
1.28819	5.95289
1.29389	5.97623
1.29959	5.99958
1.30529	6.02292
1.31099	6.05405
1.31669	6.07739
1.32239	6.10074
1.32809	6.13186
1.33379	6.15521
1.33949	6.18633
1.34519	6.21746
1.35089	6.2408
1.35659	6.27193
1.36229	6.31084
1.36799	6.34196
1.37369	6.38087
1.37939	6.41978
1.38509	6.45091
1.39079	6.48981
1.39649	6.52872
1.40219	6.56763
1.40789	6.60654
1.41359	6.64544
1.41929	6.68435
1.42499	6.71548
1.43069	6.7466
1.43639	6.78551
1.44209	6.81664
1.44779	6.84776
1.45349	6.87889
1.45919	6.90224
1.46489	6.93336
1.47059	6.96449
1.47629	6.99561
1.48199	7.02674
1.48769	7.05008
1.49339	7.08121
1.49909	7.11234
1.50479	7.14346
1.51049	7.17459
1.51619	7.19793
1.52189	7.22906
1.52759	7.26019
1.53329	7.29909
1.53899	7.33022
1.54469	7.36135
1.55039	7.40025
1.55609	7.43138
1.56179	7.47029
1.56749	7.5092
1.57319	7.54032
1.57889	7.57923
1.58459	7.62592
1.59029	7.66483
1.59599	7.70374
1.60169	7.75042
1.60739	7.78933
1.61309	7.8438
1.61879	7.89827
1.62449	7.96053
1.63019	8.02278
1.63589	8.09281
1.64159	8.15507
1.64729	8.21732
1.65299	8.26401
1.65869	8.31848
1.66439	8.36517
1.67009	8.41964
1.67579	8.46633
1.68149	8.51302
1.68719	8.55971
1.69289	8.6064
1.69859	8.6453
1.70429	8.68421
1.70999	8.72312
1.71569	8.76203
1.72139	8.79315
1.72709	8.83206
1.73279	8.86319
1.73849	8.89431
1.74419	8.91766
1.74989	8.94878
1.75559	8.97991
1.76129	9.01104
1.76699	9.03438
1.77269	9.06551
1.77839	9.09663
1.78409	9.11998
1.78979	9.1511
1.79549	9.18223
1.80119	9.21336
1.80689	9.24448
1.81259	9.26783
1.81829	9.29895
1.82399	9.33786
1.82969	9.36899
1.83539	9.40011
1.84109	9.43124
1.84679	9.46237
1.85249	9.49349
1.85819	9.52462
1.86389	9.56353
1.86959	9.59465
1.87528	9.62578
1.88098	9.66469
1.88668	9.69581
1.89238	9.72694
1.89808	9.76585
1.90378	9.79697
1.90948	9.83588
1.91518	9.86701
1.92088	9.90591
1.92658	9.93704
1.93228	9.98373
1.93798	10.0226
1.94368	10.0771
1.94938	10.1238
1.95508	10.1783
1.96078	10.2327
1.96648	10.2872
1.97218	10.3417
1.97788	10.3884
1.98358	10.4273
1.98928	10.4662
1.99498	10.4973
2.00068	10.5207
2.00638	10.5518
2.01208	10.5751
2.01778	10.6062
2.02348	10.6529
2.02918	10.6919
2.03488	10.7385
2.04058	10.793
2.04628	10.8397
2.05198	10.8942
2.05768	10.9486
2.06338	11.0031
2.06908	11.0576
2.07478	11.1043
2.08048	11.1587
2.08618	11.2054
2.09188	11.2443
2.09758	11.2833
2.10328	11.3222
2.10898	11.3455
2.11468	11.3766
2.12038	11.4
2.12608	11.4233
2.13178	11.4544
2.13748	11.4778
2.14318	11.5011
2.14888	11.5245
2.15458	11.5478
2.16028	11.579
2.16598	11.6023
2.17168	11.6256
2.17738	11.649
2.18308	11.6723
2.18878	11.6957
2.19448	11.719
2.20018	11.7424
2.20588	11.7657
2.21158	11.789
2.21728	11.8124
2.22868	11.8513
2.23438	11.8747
2.24008	11.898
2.24578	11.9213
2.25148	11.9447
2.25718	11.968
2.26288	11.9914
2.26858	12.0147
2.27998	12.0536
2.28568	12.077
2.29138	12.1003
2.29708	12.1237
2.30848	12.1626
2.31418	12.1859
2.31988	12.2093
2.32558	12.2326
2.33128	12.2559
2.33698	12.2793
2.34268	12.3026
2.34838	12.326
2.35978	12.3649
2.36548	12.396
2.37118	12.4193
2.37688	12.4427
2.38258	12.466
2.38828	12.4894
2.39398	12.5205
2.39968	12.5439
2.40538	12.5672
2.41108	12.5983
2.41678	12.6217
2.42248	12.645
2.42818	12.6761
2.43388	12.6995
2.43958	12.7228
2.44528	12.754
2.45098	12.7773
2.45668	12.8006
2.46238	12.824
2.47378	12.8707
2.47948	12.9018
2.49088	12.9407
2.49658	12.9641
2.50228	12.9874
2.50798	13.0107
2.51368	13.0341
2.51938	13.0574
2.52508	13.0808
2.53078	13.1041
2.53648	13.1275
2.54788	13.1664
2.55358	13.1897
2.55928	13.2131
2.57068	13.252
2.57638	13.2753
2.58778	13.3142
2.59918	13.3531
2.61058	13.3843
2.61628	13.4076
2.62768	13.4465
2.63908	13.4777
2.64478	13.501
2.65618	13.5321
2.66188	13.5555
2.67328	13.5866
2.67898	13.6099
2.69038	13.6411
2.69608	13.6644
2.70748	13.6955
2.71318	13.7189
2.72458	13.75
2.73598	13.7889
2.74738	13.82
2.75308	13.8434
2.76448	13.8745
2.77018	13.8979
2.78158	13.9368
2.79298	13.9679
2.79868	13.9912
2.81008	14.0301
2.82148	14.069
2.83288	14.108
2.84428	14.1469
2.85568	14.178
2.86138	14.2013
2.87278	14.2402
2.88418	14.2714
2.88988	14.2947
2.90128	14.3336
2.91838	14.3803
2.92408	14.4037
2.93548	14.4348
2.94688	14.4659
2.95828	14.4893
2.96968	14.5204
2.98108	14.5437
2.99818	14.5748
3.01528	14.606
3.03238	14.6293
3.04378	14.6527
3.06088	14.676
3.07228	14.6994
3.08938	14.7227
3.10078	14.746
3.11218	14.7694
3.13497	14.8161
3.14637	14.8472
3.15777	14.8783
3.16917	14.9094
3.18057	14.9406
3.19197	14.9717
3.20337	15.0028
3.21477	15.034
3.22617	15.0651
3.23757	15.0962
3.24897	15.1273
3.27177	15.174
3.28317	15.2051
3.29457	15.2285
3.30597	15.2518
3.31737	15.2752
3.32877	15.2985
3.34017	15.3219
3.35727	15.353
3.37437	15.3841
3.39147	15.4075
3.40287	15.4308
3.41997	15.4542
3.43137	15.4775
3.44847	15.5008
3.46557	15.5242
3.48267	15.5475
3.50547	15.5709
3.52257	15.5942
3.53967	15.6176
3.55677	15.6331
3.57387	15.6487
3.59097	15.672
3.60807	15.6876
3.62517	15.7032
3.64227	15.7187
3.65937	15.7421
3.67647	15.7576
3.69357	15.7732
3.71067	15.7888
3.72777	15.8043
3.74487	15.8199
3.76197	15.8355
3.77907	15.8432
3.79617	15.8588
3.81897	15.8744
3.83607	15.8899
3.85317	15.9055
3.87027	15.921
3.88737	15.9288
3.90447	15.9444
3.92157	15.9522
3.93867	15.9677
3.95577	15.9755
3.97287	15.9911
3.98997	15.9989
4.00707	16.0144
4.02417	16.0222
4.04127	16.18
4.10967	16.0689
4.12677	16.0767
4.14387	16.0845
4.16097	16.0922
4.18947	16.1
4.20657	16.1078
4.22367	16.1156
4.24077	16.1234
4.25787	16.1234
4.27497	16.1312
4.29207	16.1312
4.30917	16.1312
4.32627	16.1312
4.34337	16.1312
4.36047	16.1312
4.37756	16.1312
4.39466	16.1312
4.41176	16.1234
4.42886	16.1234
4.44596	16.1156
4.46306	16.1156
4.48016	16.1078
4.49726	16.1078
4.51436	16.1
4.53146	16.0922
4.54856	16.0845
4.56566	16.0767
4.58276	16.0689
4.59986	16.0611
4.62266	16.0456
4.63976	16.0378
4.65686	16.03
4.67396	16.0144
4.69106	16.0067
4.70816	15.9911
4.72526	15.9755
4.74236	15.96
4.75946	15.9444
4.77656	15.9288
4.79366	15.9133
4.81076	15.8899
4.82786	15.8744
4.84496	15.851
4.86206	15.8277
4.87916	15.8043
4.90766	15.7654
4.92476	15.7421
4.94186	15.7187
4.95896	15.6954
4.97036	15.672
4.98746	15.6487
4.99886	15.6253
5.01596	15.5942
5.03306	15.5631
5.05016	15.532
5.06156	15.5086
5.07866	15.4775
5.09006	15.4542
5.10146	15.4308
5.11856	15.3919
5.12996	15.3686
5.14136	15.3452
5.15276	15.3219
5.16416	15.2907
5.17556	15.2674
5.18696	15.2363
5.19836	15.2051
5.20976	15.1818
5.22116	15.1507
5.23256	15.1196
5.24396	15.0884
5.25536	15.0573
5.26676	15.0262
5.27816	14.9951
5.28956	14.9639
5.30096	14.9328
5.30666	14.9094
5.31806	14.8783
5.32946	14.8394
5.33516	14.8161
5.34656	14.7772
5.35226	14.7538
5.35796	14.7305
5.36936	14.6916
5.37506	14.6682
5.38076	14.6449
5.39216	14.606
5.40356	14.5748
5.41496	14.5359
5.42636	14.5126
5.43776	14.4815
5.44916	14.4581
5.46056	14.427
5.47196	14.4037
5.48336	14.3725
5.49476	14.3492
5.50616	14.3258
5.51756	14.3025
5.52896	14.2791
5.54036	14.2558
5.55746	14.2247
5.57456	14.1936
5.59166	14.1702
5.60876	14.1469
5.62016	14.1235
5.64865	14.0846
5.66575	14.069
5.68285	14.0457
5.69995	14.0223
5.71705	14.0068
5.73415	13.9834
5.75125	13.9601
5.76835	13.9368
5.78545	13.9212
5.80255	13.8979
5.81965	13.8745
5.83675	13.8512
5.85385	13.8356
5.87095	13.8123
5.89945	13.7733
5.91655	13.7578
5.93365	13.7344
5.95075	13.7111
5.96785	13.6955
5.98495	13.6722
6.00205	13.6488
6.01915	13.6333
6.03625	13.6099
6.05335	13.5866
6.07045	13.5632
6.08755	13.5477
6.10465	13.5243
6.13315	13.4854
6.15025	13.4699
6.16735	13.4465
6.18445	13.4154
6.20155	13.392
6.21865	13.3687
6.23005	13.3454
6.24715	13.322
6.25855	13.2987
6.26995	13.2753
6.28705	13.252
6.29845	13.2286
6.30985	13.2053
6.32695	13.1742
6.34405	13.143
6.35545	13.1197
6.37255	13.0886
6.38965	13.0574
6.40105	13.0341
6.41245	13.0107
6.42385	12.9874
6.43525	12.9641
6.44665	12.9407
6.45805	12.9174
6.46945	12.894
6.48085	12.8707
6.49225	12.8473
6.50365	12.824
6.51505	12.8006
6.53215	12.7617
6.54355	12.7384
6.55495	12.715
6.56635	12.6917
6.57775	12.6684
6.58915	12.645
6.60055	12.6139
6.61195	12.5906
6.62335	12.5594
6.63475	12.5361
6.64615	12.5049
6.65755	12.4738
6.66895	12.4427
6.68035	12.4116
6.69175	12.3882
6.70315	12.3571
6.70885	12.3338
6.72025	12.2949
6.72025	12.2949
6.72595	12.2715
6.73165	12.2404
6.73735	12.2015
6.74305	12.1703
6.74875	12.1314
6.75445	12.0925
6.76015	12.0536
6.76585	12.0147
6.77155	11.9836
6.77725	11.9447
6.78295	11.9136
6.78865	11.8824
6.80005	11.8357
6.81145	11.8046
6.82285	11.7657
6.83425	11.7346
6.84565	11.7035
6.85705	11.6645
6.86845	11.6334
6.87984	11.6101
6.89124	11.579
6.90264	11.5478
6.91404	11.5245
6.92544	11.4933
6.93684	11.47
6.94824	11.4467
6.95964	11.4233
6.97104	11.4
6.98814	11.3611
7.00524	11.3377
7.01664	11.3144
7.03374	11.291
7.05084	11.2677
7.06794	11.2443
7.08504	11.2288
7.10214	11.2054
7.11924	11.1821
7.13634	11.1587
7.15344	11.1354
7.17054	11.1043
7.18764	11.0732
7.19904	11.0498
7.21044	11.0265
7.22184	10.9953
7.23324	10.972
7.24464	10.9409
7.25604	10.9097
7.26744	10.8786
7.27314	10.8553
7.28454	10.8241
7.29594	10.793
7.30734	10.7541
7.31874	10.723
7.33014	10.6841
7.34154	10.6529
7.35294	10.614
7.36434	10.5829
7.37004	10.5596
7.38144	10.5284
7.38714	10.5051
7.39854	10.4662
7.40994	10.4273
7.41564	10.4039
7.42704	10.365
7.43274	10.3417
7.44414	10.3028
7.45554	10.2716
7.46124	10.2483
7.47834	10.2016
7.48974	10.1783
7.50114	10.1549
7.51254	10.1316
7.52394	10.1082
7.53534	10.0849
7.55244	10.0538
7.56954	10.0304
7.58094	10.0071
7.59804	9.98373
7.61514	9.96038
7.63224	9.93704
7.64934	9.92148
7.66644	9.89813
7.68354	9.88257
7.70064	9.85922
7.71774	9.84366
7.74624	9.80475
7.76334	9.78919
7.78044	9.76585
7.79754	9.75028
7.81464	9.72694
7.83174	9.71138
7.84884	9.68803
7.86594	9.66469
7.88304	9.64912
7.90014	9.62578
7.91724	9.61022
7.93434	9.59465
7.95144	9.57131
7.96854	9.55574
7.98564	9.54018
8.00274	9.51684
8.02554	9.49349
8.04264	9.47793
8.05974	9.46237
8.07684	9.4468
8.09394	9.43124
8.11104	9.41568
8.12813	9.40789
8.14523	9.39233
8.16233	9.37677
8.17943	9.36121
8.19653	9.34564
8.21363	9.33786
8.23073	9.3223
8.24783	9.31452
8.26493	9.29895
8.28203	9.29117
8.29913	9.27561
8.31623	9.26783
8.33333	9.26005
8.35043	9.25226
8.37323	9.2367
8.39033	9.2367
8.40743	9.22892
8.42453	9.22114
8.44163	9.21336
8.45873	9.20557
8.47583	9.19779
8.49293	9.19779
8.51003	9.19001
8.52713	9.18223
8.54423	9.18223
8.56133	9.17445
8.57843	9.16667
8.59553	9.16667
8.61263	9.15889
8.62973	9.1511
8.64683	9.1511
8.66393	9.14332
8.68103	9.14332
8.69813	9.13554
8.71523	9.13554
8.73233	9.12776
8.74943	9.12776
8.76653	9.11998
8.78363	9.11998
8.80073	9.1122
8.81783	9.1122
8.84063	9.10441
8.85773	9.10441
8.87483	9.10441
8.89193	9.09663
8.90903	9.09663
8.92613	9.09663
8.94323	9.08885
8.96033	9.08885
8.97743	9.08107
8.99453	9.08107
9.01163	9.08107
9.02873	9.07329
9.04583	9.07329
9.06293	9.07329
9.08003	9.06551
9.09713	9.06551
9.11423	9.06551
9.13133	9.06551
9.14843	9.05772
9.16553	9.05772
9.18263	9.05772
9.19973	9.05772
9.21683	9.04994
9.23393	9.04994
9.25103	9.04994
9.26813	9.04994
9.28523	9.04994
9.30233	9.04994
9.31943	9.04994
9.34793	9.04216
9.36503	9.04216
9.38212	9.04994
9.39922	9.04994
9.41632	9.04994
9.43342	9.04994
9.45052	9.04994
9.46762	9.04994
9.48472	9.04994
9.50182	9.04994
9.51892	9.04994
9.53602	9.04994
9.55312	9.04994
9.57022	9.05772
9.58732	9.05772
9.60442	9.05772
9.62152	9.05772
9.63862	9.05772
9.65572	9.05772
9.67282	9.06551
9.68992	9.06551
9.70702	9.06551
9.72412	9.06551
9.74122	9.07329
9.75832	9.07329
9.77542	9.07329
9.79252	9.07329
9.80962	9.08107
9.82672	9.08107
9.86092	9.08107
9.87802	9.08885
9.89512	9.08885
9.91222	9.08885
9.92932	9.09663
9.94642	9.09663
9.96352	9.09663
9.98062	9.10441
9.99772	9.10441
10.0148	9.10441
10.0319	9.10441
10.049	9.1122
10.0661	9.1122
10.0832	9.11998
10.1003	9.11998
10.1174	9.11998
10.1345	9.12776
10.1516	9.12776
10.1687	9.12776
10.1858	9.13554
10.2029	9.13554
10.22	9.14332
10.2371	9.14332
10.2542	9.1511
10.2713	9.1511
10.2884	9.15889
10.3055	9.15889
10.3226	9.16667
10.3397	9.16667
10.3682	9.17445
10.3853	9.18223
10.4024	9.19001
10.4195	9.19779
10.4366	9.19779
10.4537	9.20557
10.4708	9.21336
10.4879	9.22114
10.505	9.22892
10.5221	9.2367
10.5392	9.24448
10.5563	9.25226
10.5734	9.26005
10.5905	9.26783
10.6076	9.27561
10.6247	9.28339
10.6418	9.29117
10.6589	9.29895
10.676	9.30673
10.6931	9.30673
10.7102	9.31452
10.7273	9.3223
10.7444	9.33008
10.7615	9.33786
10.7786	9.34564
10.7957	9.35342
10.8128	9.35342
10.8413	9.36121
10.8584	9.36899
10.8755	9.37677
10.8926	9.37677
10.9097	9.38455
10.9268	9.39233
10.9439	9.39233
10.961	9.40011
10.9781	9.40789
10.9952	9.40789
11.0123	9.41568
11.0294	9.42346
11.0465	9.42346
11.0636	9.43124
11.0807	9.43124
11.0978	9.43902
11.1149	9.4468
11.132	9.4468
11.1491	9.45458
11.1662	9.46237
11.1833	9.46237
11.2004	9.47015
11.2175	9.47015
11.2346	9.47793
11.2517	9.48571
11.2688	9.48571
11.2859	9.49349
11.303	9.49349
11.3372	9.50127
11.3543	9.50905
11.3714	9.51684
11.3885	9.51684
11.4056	9.52462
11.4227	9.52462
11.4398	9.5324
11.4569	9.54018
11.474	9.54018
11.4911	9.54796
11.5082	9.54796
11.5253	9.55574
11.5424	9.55574
11.5595	9.56353
11.5766	9.57131
11.5937	9.57131
11.6108	9.57909
11.6279	9.57909
11.645	9.58687
11.6621	9.59465
11.6792	9.59465
11.6963	9.60243
11.7134	9.60243
11.7305	9.61022
11.7476	9.61022
11.7647	9.618
11.7818	9.62578
11.7989	9.62578
11.816	9.63356
11.8388	9.63356
11.8559	9.64134
11.873	9.64912
11.8901	9.64912
11.9072	9.6569
11.9243	9.66469
11.9414	9.66469
11.9585	9.67247
11.9756	9.68025
11.9927	9.68025
12.0098	9.68803
12.0269	9.69581
12.044	9.69581
12.0611	9.70359
12.0782	9.71138
12.0953	9.71916
12.1124	9.71916
12.1295	9.72694
12.1466	9.73472
12.1637	9.73472
12.1808	9.7425
12.1979	9.7425
12.215	9.75028
12.2321	9.75806
12.2492	9.75806
12.2663	9.76585
12.2834	9.76585
12.3005	9.76585
12.3176	9.77363
12.3518	9.77363
12.3689	9.78141
12.386	9.78141
12.4031	9.78141
12.4202	9.78919
12.4373	9.78919
12.4544	9.78919
12.4715	9.79697
12.4886	9.79697
12.5057	9.79697
12.5228	9.79697
12.5399	9.80475
12.557	9.80475
12.5741	9.80475
12.5912	9.81254
12.6083	9.81254
12.6254	9.81254
12.6425	9.82032
12.6596	9.82032
12.6767	9.82032
12.6938	9.82032
12.7109	9.8281
12.728	9.8281
12.7451	9.8281
12.7622	9.83588
12.7793	9.83588
12.7964	9.83588
12.8135	9.84366
12.8306	9.84366
12.8648	9.84366
12.8819	9.85144
12.899	9.85144
12.9161	9.85144
12.9332	9.85922
12.9503	9.85922
12.9674	9.85922
12.9845	9.86701
13.0016	9.86701
13.0187	9.86701
13.0358	9.86701
13.0529	9.87479
13.07	9.87479
13.0871	9.87479
13.1042	9.88257
13.1213	9.88257
13.1384	9.88257
13.1555	9.89035
13.1726	9.89035
13.1897	9.89035
13.2068	9.89035
13.2239	9.89813
13.241	9.89813
13.2581	9.89813
13.2752	9.90591
13.2923	9.90591
13.3094	9.90591
13.3265	9.9137
13.3436	9.9137
13.3778	9.9137
13.3949	9.92148
13.412	9.92148
13.4291	9.92148
13.4462	9.92148
13.4633	9.92926
13.4804	9.92926
13.4975	9.92926
13.5146	9.92926
13.5317	9.92926
13.5488	9.92926
13.5659	9.92926
13.583	9.92926
13.6001	9.92926
13.6172	9.92926
13.6343	9.92926
13.6514	9.92926
13.6685	9.92926
13.6856	9.92926
13.7027	9.92926
13.7198	9.92926
13.7369	9.92148
13.754	9.92148
13.7711	9.92148
13.7882	9.92148
13.8053	9.92148
13.8224	9.9137
13.8395	9.9137
13.8566	9.9137
13.8851	9.90591
13.9022	9.90591
13.9193	9.90591
13.9364	9.90591
13.9535	9.89813
13.9706	9.89813
13.9877	9.89813
14.0048	9.89813
14.0219	9.89035
14.039	9.89035
14.0561	9.89035
14.0732	9.88257
14.0903	9.88257
14.1074	9.88257
14.1245	9.87479
14.1416	9.87479
14.1587	9.87479
14.1758	9.87479
14.1929	9.86701
14.21	9.86701
14.2271	9.86701
14.2442	9.85922
14.2613	9.85922
14.2784	9.85922
14.2955	9.85144
14.3126	9.85144
14.3297	9.85144
14.3468	9.84366
14.3639	9.84366
14.3981	9.83588
14.4152	9.83588
14.4323	9.83588
14.4494	9.83588
14.4665	9.8281
14.4836	9.8281
14.5007	9.8281
14.5178	9.82032
14.5349	9.82032
14.552	9.82032
14.5691	9.81254
14.5862	9.81254
14.6033	9.81254
14.6204	9.80475
14.6375	9.80475
14.6546	9.80475
14.6717	9.79697
14.6888	9.79697
14.7059	9.79697
14.723	9.78919
14.7401	9.78919
14.7572	9.78919
14.7743	9.78141
14.7914	9.78141
14.8085	9.78141
14.8256	9.77363
14.8427	9.77363
14.8598	9.77363
14.8769	9.76585
14.9111	9.75806
14.9282	9.75806
14.9453	9.75806
14.9624	9.75028
14.9795	9.75028
14.9966	9.75028
15.0137	9.7425
15.0308	9.7425
15.0479	9.73472
15.065	9.73472
15.0821	9.73472
15.0992	9.72694
15.1163	9.72694
15.1334	9.71916
15.1505	9.71916
15.1676	9.71138
15.1847	9.71138
15.2018	9.70359
15.2189	9.70359
15.236	9.69581
15.2531	9.69581
15.2702	9.68803
15.2873	9.68803
15.3044	9.68025
15.3215	9.68025
15.3386	9.67247
15.3557	9.67247
15.3728	9.66469
15.3899	9.66469
15.4241	9.64912
15.4412	9.64912
15.4583	9.64134
15.4754	9.64134
15.4925	9.63356
15.5096	9.63356
15.5267	9.62578
15.5438	9.618
15.5609	9.618
15.578	9.61022
15.5951	9.60243
15.6122	9.60243
15.6293	9.59465
15.6464	9.58687
15.6635	9.58687
15.6806	9.57909
15.6977	9.57131
15.7148	9.57131
15.7319	9.56353
15.749	9.55574
15.7661	9.55574
15.7832	9.54796
15.8003	9.54018
15.8174	9.54018
15.8345	9.5324
15.8516	9.52462
15.8687	9.52462
15.8858	9.51684
15.9029	9.51684
15.9371	9.50127
15.9542	9.50127
15.9713	9.49349
15.9884	9.49349
16.0055	9.48571
16.0226	9.48571
16.0397	9.47793
16.0568	9.47793
16.0739	9.47015
16.091	9.47015
16.1081	9.46237
16.1252	9.45458
16.1423	9.45458
16.1594	9.4468
16.1765	9.4468
16.1936	9.43902
16.2107	9.43902
16.2278	9.43124
16.2449	9.43124
16.262	9.42346
16.2791	9.42346
16.2962	9.41568
16.3133	9.41568
16.3304	9.40789
16.3475	9.40011
16.3646	9.40011
16.3817	9.39233
16.3988	9.39233
16.4159	9.38455
16.4444	9.37677
16.4615	9.37677
16.4786	9.36899
16.4957	9.36899
16.5128	9.36121
16.5299	9.36121
16.547	9.35342
16.5641	9.35342
16.5812	9.34564
16.5983	9.34564
16.6154	9.33786
16.6325	9.33786
16.6496	9.33008
16.6667	9.33008
16.6838	9.3223
16.7009	9.3223
16.718	9.31452
16.7351	9.31452
16.7522	9.30673
16.7693	9.30673
16.7864	9.29895
16.8035	9.29895
16.8206	9.29117
16.8377	9.29117
16.8548	9.28339
16.8719	9.28339
16.889	9.27561
16.9061	9.27561
16.9232	9.26783
16.9574	9.26005
16.9745	9.26005
16.9916	9.26005
17.0087	9.25226
17.0258	9.25226
17.0429	9.24448
17.06	9.24448
17.0771	9.2367
17.0942	9.2367
17.1113	9.22892
17.1284	9.22892
17.1455	9.22892
17.1626	9.22114
17.1797	9.22114
17.1968	9.21336
17.2139	9.21336
17.231	9.21336
17.2481	9.20557
17.2652	9.20557
17.2823	9.19779
17.2994	9.19779
17.3165	9.19001
17.3336	9.19001
17.3507	9.19001
17.3678	9.18223
17.3849	9.18223
17.402	9.17445
17.4191	9.17445
17.4362	9.16667
17.4704	9.15889
17.4875	9.15889
17.5046	9.15889
17.5217	9.1511
17.5388	9.1511
17.5559	9.14332
17.573	9.14332
17.5901	9.13554
17.6072	9.13554
17.6243	9.12776
17.6414	9.12776
17.6585	9.11998
17.6756	9.1122
17.6927	9.1122
17.7098	9.10441
17.7269	9.10441
17.744	9.09663
17.7611	9.09663
17.7782	9.08885
17.7953	9.08885
17.8124	9.08107
17.8295	9.08107
17.8466	9.07329
17.8637	9.07329
17.8808	9.06551
17.8979	9.06551
17.915	9.05772
17.9321	9.05772
17.9492	9.04994
17.9834	9.04216
18.0005	9.04216
18.0176	9.04216
18.0347	9.03438
18.0518	9.03438
18.0689	9.0266
18.086	9.0266
18.1031	9.0266
18.1202	9.01882
18.1373	9.01882
18.1544	9.01104
18.1715	9.01104
18.1885	9.01104
18.2056	9.00325
18.2228	9.00325
18.2399	8.99547
18.2569	8.99547
18.274	8.99547
18.2911	8.98769
18.3083	8.98769
18.3254	8.97991
18.3424	8.97991
18.3595	8.97991
18.3767	8.97213
18.3938	8.97213
18.4108	8.97213
18.4279	8.96435
18.445	8.96435
18.4622	8.95656
18.4963	8.94878
18.5134	8.94878
18.5306	8.94878
18.5306	8.94878
18.5477	8.941
18.5648	8.941
18.5818	8.93322
18.5989	8.93322
18.6161	8.93322
18.6332	8.92544
18.6502	8.92544
18.6673	8.91766
18.6844	8.91766
18.7016	8.90988
18.7187	8.90988
18.7357	8.90209
18.7528	8.90209
18.77	8.90209
18.7871	8.89431
18.8041	8.89431
18.8212	8.88653
18.8383	8.88653
18.8555	8.87875
18.8726	8.87875
18.8896	8.87097
18.9067	8.87097
18.9239	8.87097
18.941	8.86319
18.9581	8.86319
18.9751	8.8554
19.0094	8.84762
19.0265	8.84762
19.0435	8.84762
19.0606	8.83984
19.0778	8.83984
19.0949	8.83984
19.112	8.83206
19.129	8.83206
19.1461	8.83206
19.1633	8.82428
19.1804	8.82428
19.1974	8.82428
19.2145	8.8165
19.2316	8.8165
19.2488	8.8165
19.2659	8.8165
19.2829	8.80872
19.3	8.80872
19.3172	8.80872
19.3343	8.80872
19.3514	8.80872
19.3684	8.80093
19.3855	8.80093
19.4026	8.80093
19.4197	8.80093
19.4368	8.80093
19.4539	8.80093
19.471	8.80093
19.4881	8.80093
19.5166	8.79315
19.5337	8.79315
19.5508	8.79315
19.5679	8.79315
19.585	8.79315
19.6021	8.79315
19.6192	8.79315
19.6363	8.79315
19.6534	8.79315
19.6705	8.79315
19.6876	8.79315
19.7047	8.79315
19.7218	8.79315
19.7389	8.79315
19.756	8.79315
19.7731	8.79315
19.7902	8.79315
19.8073	8.79315
19.8244	8.80093
19.8415	8.80093
19.8586	8.80093
19.8757	8.80093
19.8928	8.80093
19.9099	8.80093
19.927	8.80093
19.9441	8.80093
19.9612	8.80093
19.9783	8.80093
19.9954	8.80093
20.0296	8.80093
20.0467	8.80872
20.0638	8.80872
20.0809	8.80872
20.098	8.80872
20.1151	8.80872
20.1322	8.80872
20.1493	8.80872
20.1664	8.80872
20.1835	8.80872
20.2006	8.8165
20.2177	8.8165
20.2348	8.8165
20.2519	8.8165
20.269	8.8165
20.2861	8.8165
20.3032	8.8165
20.3203	8.8165
20.3374	8.82428
20.3545	8.82428
20.3716	8.82428
20.3887	8.82428
20.4058	8.82428
20.4229	8.82428
20.44	8.82428
20.4571	8.83206
20.4742	8.83206
20.4913	8.83206
20.5084	8.83206
20.5426	8.83206
20.5597	8.83984
20.5768	8.83984
20.5939	8.83984
20.611	8.83984
20.6281	8.84762
20.6452	8.84762
20.6623	8.84762
20.6794	8.84762
20.6965	8.84762
20.7136	8.8554
20.7307	8.8554
20.7478	8.8554
20.7649	8.8554
20.782	8.86319
20.7991	8.86319
20.8162	8.86319
20.8333	8.87097
20.8504	8.87097
20.8675	8.87097
20.8846	8.87097
20.9017	8.87875
20.9188	8.87875
20.9359	8.87875
20.953	8.88653
20.9701	8.88653
21.0043	8.88653
21.0043	8.88653
