# Supplementary material for: Bond performance between hybrid fiber-reinforced concrete and BFRP bars under freeze-thaw cycle
Source: PLoS One. 2024 May 13;19(5):e0303327. doi: 10.1371/journal.pone.0303327 (PMC11090331; doi:10.1371/journal.pone.0303327)
Supplement: S1 Data — (ZIP) [file pone.0303327.s001.zip › Supporting Information files/Bond-slip curve data/FT75-C0B0.xlsx]

## Sheet: Sheet1
Slip(mm)	Bond stress(MPa)
0	0
0.01368	0.00707
0.02736	0.01415
0.04104	0.02122
0.05472	0.03537
0.0684	0.04952
0.08208	0.06367
0.09576	0.07782
0.10944	0.09904
0.12312	0.12026
0.1368	0.14148
0.15048	0.16271
0.1596	0.18393
0.17328	0.21222
0.1824	0.23345
0.19152	0.25467
0.20064	0.27589
0.20976	0.29711
0.21888	0.31834
0.228	0.34663
0.23712	0.36786
0.24624	0.39615
0.25536	0.42445
0.26448	0.45274
0.2736	0.48104
0.28272	0.50934
0.29184	0.53763
0.30096	0.57301
0.31008	0.6013
0.31464	0.62252
0.32376	0.65082
0.32832	0.67204
0.33744	0.70741
0.34656	0.74278
0.35568	0.77816
0.36024	0.79938
0.36936	0.83475
0.37392	0.85597
0.37848	0.87719
0.3876	0.91256
0.39216	0.93379
0.39672	0.95501
0.40128	0.97623
0.40584	0.99745
0.4104	1.01868
0.41496	1.0399
0.41952	1.06112
0.42408	1.08234
0.42864	1.10357
0.4332	1.12479
0.43776	1.15308
0.44232	1.17431
0.44688	1.19553
0.45144	1.21675
0.456	1.24505
0.46056	1.26627
0.46512	1.28749
0.46968	1.31579
0.47424	1.33701
0.4788	1.36531
0.48336	1.38653
0.48792	1.41483
0.49248	1.43605
0.49704	1.46435
0.5016	1.48557
0.50616	1.51387
0.51072	1.53509
0.51528	1.56338
0.51984	1.58461
0.52896	1.61998
0.53352	1.6412
0.54264	1.67657
0.55176	1.70487
0.55632	1.72609
0.56544	1.75439
0.57456	1.78976
0.58368	1.82513
0.5928	1.8605
0.59736	1.88172
0.60192	1.90294
0.60648	1.92417
0.61104	1.95246
0.6156	1.98076
0.62016	2.00198
0.62472	2.03735
0.62927	2.06565
0.63383	2.10102
0.63839	2.13639
0.64295	2.17176
0.64751	2.20713
0.65207	2.24958
0.65663	2.29909
0.66119	2.34861
0.66575	2.39813
0.67031	2.44765
0.67487	2.50424
0.67943	2.56791
0.68399	2.63158
0.68855	2.69525
0.69311	2.76599
0.69311	2.76599
0.69767	2.8438
0.70223	2.92869
0.70679	3.01358
0.71135	3.10555
0.71591	3.19751
0.72047	3.27533
0.72047	3.27533
0.72503	3.36022
0.72959	3.4451
0.73415	3.52999
0.73871	3.61488
0.74327	3.6927
0.74783	3.77759
0.75239	3.86248
0.75695	3.94737
0.76151	4.02518
0.76607	4.103
0.77063	4.18789
0.77519	4.2657
0.77975	4.34352
0.78431	4.41426
0.78887	4.485
0.79343	4.55574
0.79343	4.55574
0.79799	4.62649
0.80255	4.69015
0.80711	4.74675
0.81167	4.79626
0.81623	4.84578
0.82079	4.88823
0.82535	4.93067
0.82991	4.96604
0.83447	5.00141
0.83903	5.02971
0.84359	5.05801
0.84815	5.0863
0.85271	5.10753
0.85727	5.13582
0.86183	5.15705
0.86639	5.17827
0.87095	5.19949
0.87551	5.22071
0.88007	5.24194
0.88463	5.26316
0.88919	5.28438
0.89375	5.31268
0.89831	5.3339
0.90287	5.3622
0.90743	5.39049
0.91199	5.42586
0.91655	5.46123
0.92111	5.4966
0.92567	5.53905
0.93023	5.58149
0.93479	5.63101
0.93935	5.68053
0.94391	5.73005
0.94847	5.7725
0.95303	5.82201
0.95759	5.87153
0.96215	5.92105
0.96671	5.97057
0.97127	6.01302
0.97583	6.06254
0.98039	6.11205
0.98495	6.16157
0.98951	6.21109
0.99407	6.26769
0.99863	6.3172
1.00319	6.36672
1.00775	6.41624
1.01231	6.47284
1.01687	6.52235
1.02143	6.57895
1.02599	6.62847
1.03055	6.68506
1.03511	6.74165
1.03967	6.79117
1.04423	6.84776
1.04879	6.90436
1.05335	6.96095
1.05335	6.96095
1.05791	7.02462
1.06247	7.08829
1.06703	7.15195
1.07159	7.22269
1.07615	7.29344
1.08071	7.3571
1.08527	7.42784
1.08983	7.49151
1.09439	7.5481
1.09895	7.6047
1.09895	7.6047
1.10351	7.66129
1.10807	7.71081
1.11263	7.7674
1.11719	7.81692
1.12175	7.86644
1.12631	7.90889
1.13087	7.9584
1.13543	8.00792
1.13999	8.05037
1.14455	8.09989
1.14911	8.14233
1.15367	8.18478
1.15823	8.22722
1.16279	8.26967
1.16735	8.31211
1.17191	8.36163
1.17647	8.40407
1.18103	8.44652
1.18559	8.48896
1.19015	8.53141
1.19471	8.58093
1.19927	8.62337
1.20383	8.66582
1.20839	8.71534
1.21295	8.75778
1.21751	8.80023
1.22207	8.84267
1.22663	8.89219
1.23119	8.93463
1.23575	8.97708
1.24031	9.01952
1.24487	9.06197
1.24943	9.10441
1.25399	9.14686
1.25855	9.18223
1.26311	9.22467
1.26767	9.26005
1.27223	9.30249
1.27679	9.33786
1.28135	9.37323
1.28591	9.4086
1.29047	9.44397
1.29503	9.47227
1.29959	9.50764
1.30415	9.53594
1.30871	9.56423
1.31327	9.59253
1.31783	9.62083
1.32239	9.64205
1.33151	9.68449
1.33607	9.70572
1.34063	9.72694
1.34519	9.74816
1.34975	9.76938
1.35431	9.79061
1.35887	9.81183
1.36799	9.8472
1.37255	9.86842
1.37711	9.88964
1.38623	9.92501
1.39079	9.94624
1.39535	9.96746
1.40447	10.0028
1.40903	10.0241
1.41815	10.0594
1.42271	10.0807
1.43183	10.116
1.44095	10.1514
1.44551	10.1726
1.45463	10.208
1.46375	10.2433
1.46831	10.2646
1.47743	10.2999
1.48655	10.3353
1.49567	10.3707
1.50479	10.4061
1.50935	10.4273
1.51847	10.4627
1.52759	10.498
1.53671	10.5334
1.54583	10.5688
1.55495	10.6041
1.56407	10.6395
1.57319	10.6749
1.57775	10.689
1.58231	10.7102
1.58687	10.7315
1.59599	10.7668
1.60511	10.8022
1.60967	10.8234
1.61879	10.8588
1.62791	10.8942
1.63247	10.9154
1.64159	10.9508
1.64615	10.972
1.65527	11.0074
1.66439	11.0427
1.66895	11.064
1.67807	11.0993
1.68263	11.1205
1.69175	11.1559
1.70087	11.1913
1.70543	11.2125
1.71455	11.2479
1.72367	11.2833
1.72823	11.3045
1.73735	11.3398
1.74647	11.3752
1.75559	11.4106
1.76471	11.4459
1.77383	11.4813
1.78295	11.5096
1.78751	11.5308
1.79663	11.5591
1.80119	11.5804
1.81031	11.6087
1.81487	11.6299
1.82399	11.6582
1.83311	11.6865
1.84223	11.7148
1.84679	11.736
1.85591	11.7643
1.86503	11.7926
1.87415	11.8138
1.88326	11.8421
1.89238	11.8704
1.9015	11.8916
1.91062	11.9199
1.91974	11.9411
1.92886	11.9624
1.93798	11.9907
1.9471	12.0119
1.95622	12.0331
1.96534	12.0543
1.97446	12.0755
1.98814	12.1038
2.00182	12.1321
2.0155	12.1604
2.02918	12.1887
2.04286	12.21
2.05198	12.2312
2.06566	12.2524
2.07478	12.2736
2.08846	12.2949
2.10214	12.3161
2.11126	12.3373
2.12494	12.3585
2.13862	12.3797
2.1523	12.408
2.16598	12.4293
2.17966	12.4505
2.19334	12.4717
2.20246	12.4929
2.21614	12.5142
2.23438	12.5424
2.2435	12.5637
2.25718	12.5849
2.2663	12.6061
2.27998	12.6273
2.29366	12.6486
2.30278	12.6698
2.31646	12.691
2.32558	12.7122
2.33926	12.7334
2.35294	12.7547
2.36206	12.7759
2.37574	12.7971
2.38486	12.8183
2.39854	12.8396
2.41222	12.8608
2.42134	12.882
2.43502	12.9032
2.4487	12.9315
2.46238	12.9527
2.47606	12.974
2.48518	12.9952
2.49886	13.0164
2.51254	13.0376
2.52166	13.0589
2.53534	13.0801
2.54902	13.1084
2.5627	13.1296
2.57638	13.1508
2.59006	13.1791
2.60374	13.2003
2.61742	13.2216
2.6311	13.2499
2.64478	13.2711
2.67214	13.3135
2.68126	13.3347
2.69494	13.356
2.70862	13.3772
2.7223	13.3984
2.73142	13.4196
2.7451	13.4409
2.75878	13.4621
2.77246	13.4833
2.78614	13.5116
2.79982	13.5328
2.8135	13.5541
2.82718	13.5753
2.84086	13.5965
2.85454	13.6248
2.86822	13.646
2.8819	13.6672
2.89558	13.6885
2.90926	13.7097
2.92294	13.7309
2.93662	13.7521
2.94574	13.7733
2.95942	13.7946
2.9731	13.8158
2.98678	13.837
3.00046	13.8582
3.01414	13.8795
3.02782	13.9007
3.0415	13.9219
3.05518	13.9431
3.06886	13.9643
3.08254	13.9856
3.09622	14.0068
3.11902	14.0422
3.11902	14.0422
