# Supplementary material for: Bond performance between hybrid fiber-reinforced concrete and BFRP bars under freeze-thaw cycle
Source: PLoS One. 2024 May 13;19(5):e0303327. doi: 10.1371/journal.pone.0303327 (PMC11090331; doi:10.1371/journal.pone.0303327)
Supplement: S1 Data — (ZIP) [file pone.0303327.s001.zip › Supporting Information files/Fitting R2 values.xlsx]

## Sheet: Sheet1
R2 values for model fitting the ascending section of bond-slip curves
Specimen number	FT0-C0B0	FT0-C0.15B0.2	FT25-C0B0	FT25-C0.15B0.2	FT50-C0B0	FT50-C0.15B0.2	FT75-C0B0	FT75-C0.15B0.2	FT100-C0B0	FT100-C0.15B0.2
Malvar model	0.99669	0.99318	0.99877	0.99684	0.99514	0.96253	0.9898	0.99787	0.99927	0.98456
MBPE model	0.91349	0.90025	0.91173	0.93463	0.99038	0.86613	0.88903	0.94162	0.98764	0.96954
CMR model	0.97816	0.98116	0.99558	0.98782	0.98434	0.93895	0.9958	0.98225	0.99	0.95469
Continuous curve model	0.72257	0.77606	0.8406	0.7873	0.81258	0.72986	0.79866	0.85243	0.94127	0.90081
R2 values for model fitting the descending section of bond-slip curves
Specimen number	FT0-C0B0	FT0-C0.15B0.2	FT25-C0B0	FT25-C0.15B0.2	FT50-C0B0	FT50-C0.15B0.2	FT75-C0B0	FT75-C0.15B0.2	FT100-C0B0	FT100-C0.15B0.2
Malvar model	0.70927	0.65116	0.72539	0.60295	\	0.89148	\	0.89379	\	0.92039
MBPE model	0.98376	0.83521	0.90939	0.96451	\	0.84844	\	0.98643	\	0.98334
Continuous curve model	0.99095	0.92785	0.9451	0.98017	\	0.96483	\	0.99191	\	0.99556
