# Supplementary material for: Bond performance between hybrid fiber-reinforced concrete and BFRP bars under freeze-thaw cycle
Source: PLoS One. 2024 May 13;19(5):e0303327. doi: 10.1371/journal.pone.0303327 (PMC11090331; doi:10.1371/journal.pone.0303327)
Supplement: S1 Data — (ZIP) [file pone.0303327.s001.zip › Supporting Information files/The fitting data of the ascending section of the bond slip curve/FT0-C0.15B0.2.xlsx]

## Sheet: Sheet1
	Malvar model			MBPE model			CMR model			Continuous Curve model
Slip(mm)	Bond stress(MPa)		Slip(mm)	Bond stress(MPa)		Slip(mm)	Bond stress(MPa)		Slip(mm)	Bond stress(MPa)
0	0		0	0		0	0		0	0
0.00277	0.00837		0.00277	0.12276		0.00277	2.2756e-10		0.00554	0.92325
0.00554	0.01684		0.00554	0.20767		0.00554	6.30925e-09		0.00831	1.13075
0.00831	0.02539		0.00831	0.28244		0.00831	4.38305e-08		0.01108	1.30568
0.01108	0.03404		0.01108	0.3513		0.01108	1.72775e-07		0.01385	1.45979
0.01385	0.04278		0.01385	0.41608		0.01385	4.99279e-07		0.01662	1.59912
0.01662	0.05162		0.01662	0.47778		0.01662	1.18554e-06		0.01938	1.72725
0.01938	0.06054		0.01938	0.53704		0.01938	2.45829e-06		0.02215	1.8465
0.02215	0.06956		0.02215	0.59427		0.02215	4.61606e-06		0.02492	1.95851
0.02492	0.07868		0.02492	0.6498		0.02492	8.03545e-06		0.02769	2.06445
0.02769	0.08788		0.02769	0.70386		0.02769	1.31764e-05		0.03046	2.16522
0.03046	0.09718		0.03046	0.75662		0.03046	2.05869e-05		0.03323	2.26149
0.03323	0.10658		0.03323	0.80823		0.03323	3.09064e-05		0.036	2.35384
0.036	0.11607		0.036	0.85882		0.036	4.48694e-05		0.03877	2.44269
0.03877	0.12566		0.03877	0.90847		0.03877	6.33077e-05		0.04154	2.52843
0.04154	0.13534		0.04154	0.95727		0.04154	8.71526e-05		0.04431	2.61135
0.04431	0.14512		0.04431	1.00529		0.04431	0.000117436		0.04708	2.69171
0.04708	0.15499		0.04708	1.0526		0.04708	0.000155292		0.04985	2.76975
0.04985	0.16496		0.04985	1.09923		0.04985	0.000201958		0.05261	2.84565
0.05261	0.17503		0.05261	1.14524		0.05261	0.000258772		0.05538	2.91957
0.05538	0.18519		0.05538	1.19067		0.05538	0.000327176		0.05815	2.99167
0.05815	0.19545		0.05815	1.23555		0.05815	0.000408716		0.06092	3.06207
0.06092	0.20581		0.06092	1.27993		0.06092	0.000505036		0.06369	3.13089
0.06369	0.21627		0.06369	1.32381		0.06369	0.000617883		0.06646	3.19823
0.06646	0.22683		0.06646	1.36724		0.06646	0.000749103		0.06923	3.26418
0.06923	0.23748		0.06923	1.41023		0.06923	0.00090064		0.072	3.32882
0.072	0.24823		0.072	1.45281		0.072	0.00107		0.07477	3.39223
0.07477	0.25909		0.07477	1.49499		0.07477	0.00127		0.07754	3.45448
0.07754	0.27004		0.07754	1.5368		0.07754	0.0015		0.08031	3.51562
0.08031	0.28109		0.08031	1.57825		0.08031	0.00175		0.08308	3.57572
0.08308	0.29225		0.08308	1.61936		0.08308	0.00204		0.08584	3.63483
0.08584	0.3035		0.08584	1.66013		0.08584	0.00236		0.08861	3.69299
0.08861	0.31485		0.08861	1.70059		0.08861	0.00271		0.09138	3.75025
0.09138	0.32631		0.09138	1.74075		0.09138	0.00311		0.09415	3.80665
0.09415	0.33787		0.09415	1.78061		0.09415	0.00355		0.09692	3.86222
0.09692	0.34952		0.09692	1.82019		0.09692	0.00403		0.09969	3.917
0.09969	0.36129		0.09969	1.8595		0.09969	0.00456		0.10246	3.97103
0.10246	0.37315		0.10246	1.89854		0.10246	0.00514		0.10523	4.02434
0.10523	0.38511		0.10523	1.93733		0.10523	0.00577		0.108	4.07695
0.108	0.39718		0.108	1.97588		0.108	0.00646		0.11077	4.12888
0.11077	0.40936		0.11077	2.01418		0.11077	0.00721		0.11354	4.18017
0.11354	0.42163		0.11354	2.05226		0.11354	0.00802		0.11631	4.23084
0.11631	0.43401		0.11631	2.09011		0.11631	0.0089		0.11907	4.28092
0.11907	0.4465		0.11907	2.12775		0.11907	0.00985		0.12184	4.33041
0.12184	0.45908		0.12184	2.16517		0.12184	0.01087		0.12461	4.37934
0.12461	0.47178		0.12461	2.20239		0.12461	0.01197		0.12738	4.42773
0.12738	0.48458		0.12738	2.23941		0.12738	0.01314		0.13015	4.4756
0.13015	0.49748		0.13015	2.27624		0.13015	0.0144		0.13292	4.52296
0.13292	0.51049		0.13292	2.31287		0.13292	0.01575		0.13569	4.56983
0.13569	0.5236		0.13569	2.34933		0.13569	0.01719		0.13846	4.61622
0.13846	0.53682		0.13846	2.3856		0.13846	0.01872		0.14123	4.66216
0.14123	0.55015		0.14123	2.4217		0.14123	0.02034		0.144	4.70764
0.144	0.56359		0.144	2.45763		0.144	0.02207		0.14677	4.75269
0.14677	0.57713		0.14677	2.49339		0.14677	0.0239		0.14954	4.79732
0.14954	0.59078		0.14954	2.52899		0.14954	0.02585		0.1523	4.84153
0.1523	0.60453		0.1523	2.56443		0.1523	0.0279		0.1536	4.86208
0.1536	0.61101		0.1536	2.58096		0.1536	0.0289		0.15507	4.88535
0.15507	0.6184		0.15507	2.59971		0.15507	0.03007		0.15784	4.92877
0.15784	0.63237		0.15784	2.63485		0.15784	0.03235		0.16061	4.97182
0.16061	0.64645		0.16061	2.66983		0.16061	0.03477		0.16338	5.0145
0.16338	0.66064		0.16338	2.70467		0.16338	0.0373		0.16615	5.05681
0.16615	0.67494		0.16615	2.73937		0.16615	0.03997		0.16892	5.09878
0.16892	0.68935		0.16892	2.77392		0.16892	0.04277		0.17169	5.1404
0.17169	0.70386		0.17169	2.80835		0.17169	0.04571		0.17446	5.18169
0.17446	0.71849		0.17446	2.84263		0.17446	0.04879		0.17723	5.22265
0.17723	0.73323		0.17723	2.87679		0.17723	0.05202		0.18	5.2633
0.18	0.74807		0.18	2.91081		0.18	0.05539		0.18277	5.30363
0.18277	0.76303		0.18277	2.94472		0.18277	0.05892		0.18553	5.34366
0.18553	0.7781		0.18553	2.97849		0.18553	0.0626		0.1883	5.38339
0.1883	0.79328		0.1883	3.01215		0.1883	0.06644		0.19107	5.42282
0.19107	0.80857		0.19107	3.04568		0.19107	0.07045		0.19384	5.46198
0.19384	0.82397		0.19384	3.0791		0.19384	0.07462		0.19661	5.50085
0.19661	0.83948		0.19661	3.11241		0.19661	0.07896		0.19938	5.53945
0.19938	0.85511		0.19938	3.1456		0.19938	0.08348		0.20215	5.57779
0.20215	0.87085		0.20215	3.17868		0.20215	0.08817		0.20492	5.61586
0.20492	0.8867		0.20492	3.21165		0.20492	0.09304		0.20769	5.65368
0.20769	0.90266		0.20769	3.24451		0.20769	0.0981		0.21046	5.69125
0.21046	0.91874		0.21046	3.27726		0.21046	0.10335		0.21323	5.72857
0.21323	0.93493		0.21323	3.30992		0.21323	0.10879		0.216	5.76564
0.216	0.95123		0.216	3.34247		0.216	0.11442		0.21876	5.80248
0.21876	0.96764		0.21876	3.37492		0.21876	0.12025		0.21922	5.80852
0.21922	0.97036		0.21922	3.38025		0.21922	0.12123		0.22153	5.83909
0.22153	0.98417		0.22153	3.40727		0.22153	0.12628		0.2243	5.87547
0.2243	1.00082		0.2243	3.43952		0.2243	0.13252		0.22707	5.91163
0.22707	1.01757		0.22707	3.47168		0.22707	0.13896		0.22984	5.94757
0.22984	1.03445		0.22984	3.50374		0.22984	0.14561		0.23261	5.98329
0.23261	1.05143		0.23261	3.53571		0.23261	0.15248		0.23538	6.0188
0.23538	1.06854		0.23538	3.56759		0.23538	0.15956		0.23815	6.0541
0.23815	1.08575		0.23815	3.59938		0.23815	0.16686		0.24092	6.08919
0.24092	1.10309		0.24092	3.63107		0.24092	0.17439		0.24369	6.12409
0.24369	1.12053		0.24369	3.66268		0.24369	0.18214		0.24646	6.15878
0.24646	1.1381		0.24646	3.69421		0.24646	0.19012		0.24923	6.19329
0.24923	1.15578		0.24923	3.72565		0.24923	0.19833		0.25199	6.2276
0.25199	1.17357		0.25199	3.757		0.25199	0.20677		0.25476	6.26172
0.25476	1.19149		0.25476	3.78827		0.25476	0.21546		0.25753	6.29566
0.25753	1.20951		0.25753	3.81946		0.25753	0.22438		0.2603	6.32942
0.2603	1.22766		0.2603	3.85057		0.2603	0.23354		0.26307	6.36299
0.26307	1.24592		0.26307	3.88159		0.26307	0.24294		0.26435	6.37844
0.26435	1.2544		0.26435	3.8959		0.26435	0.24737		0.26584	6.3964
0.26584	1.2643		0.26584	3.91254		0.26584	0.2526		0.26861	6.42962
0.26861	1.2828		0.26861	3.94341		0.26861	0.2625		0.27138	6.46268
0.27138	1.30141		0.27138	3.97421		0.27138	0.27265		0.27415	6.49557
0.27415	1.32014		0.27415	4.00493		0.27415	0.28306		0.27692	6.52829
0.27692	1.33899		0.27692	4.03557		0.27692	0.29373		0.27969	6.56085
0.27969	1.35796		0.27969	4.06614		0.27969	0.30465		0.28246	6.59325
0.28246	1.37704		0.28246	4.09664		0.28246	0.31583		0.28522	6.62549
0.28522	1.39625		0.28522	4.12706		0.28522	0.32728		0.28799	6.65757
0.28799	1.41557		0.28799	4.15742		0.28799	0.33899		0.29076	6.68951
0.29076	1.43501		0.29076	4.1877		0.29076	0.35097		0.29353	6.72128
0.29353	1.45457		0.29353	4.21791		0.29353	0.36321		0.2963	6.75291
0.2963	1.47425		0.2963	4.24806		0.2963	0.37573		0.29716	6.76269
0.29716	1.48038		0.29716	4.25739		0.29716	0.37966		0.29907	6.78439
0.29907	1.49405		0.29907	4.27813		0.29907	0.38852		0.30184	6.81573
0.30184	1.51396		0.30184	4.30814		0.30184	0.40158		0.30461	6.84692
0.30461	1.534		0.30461	4.33809		0.30461	0.41491		0.30738	6.87797
0.30738	1.55415		0.30738	4.36796		0.30738	0.42853		0.31015	6.90889
0.31015	1.57443		0.31015	4.39777		0.31015	0.44242		0.31292	6.93966
0.31292	1.59482		0.31292	4.42752		0.31292	0.45659		0.31569	6.9703
0.31569	1.61534		0.31569	4.45721		0.31569	0.47105		0.31845	7.0008
0.31845	1.63597		0.31845	4.48683		0.31845	0.48579		0.32122	7.03117
0.32122	1.65672		0.32122	4.51639		0.32122	0.50081		0.32399	7.06142
0.32399	1.6776		0.32399	4.54589		0.32399	0.51611		0.32676	7.09153
0.32676	1.69859		0.32676	4.57532		0.32676	0.53171		0.32953	7.12151
0.32953	1.71971		0.32953	4.6047		0.32953	0.54759		0.3323	7.15137
0.3323	1.74094		0.3323	4.63402		0.3323	0.56376		0.33507	7.18111
0.33507	1.7623		0.33507	4.66328		0.33507	0.58021		0.33784	7.21072
0.33784	1.78378		0.33784	4.69248		0.33784	0.59696		0.34061	7.24021
0.34061	1.80537		0.34061	4.72162		0.34061	0.61401		0.34338	7.26958
0.34338	1.82709		0.34338	4.7507		0.34338	0.63134		0.34615	7.29884
0.34615	1.84893		0.34615	4.77973		0.34615	0.64896		0.34892	7.32797
0.34892	1.87089		0.34892	4.80871		0.34892	0.66688		0.35168	7.35699
0.35168	1.89297		0.35168	4.83762		0.35168	0.6851		0.35445	7.3859
0.35445	1.91518		0.35445	4.86648		0.35445	0.70361		0.35722	7.41469
0.35722	1.9375		0.35722	4.89529		0.35722	0.72241		0.35999	7.44338
0.35999	1.95995		0.35999	4.92405		0.35999	0.74151		0.36276	7.47195
0.36276	1.98251		0.36276	4.95275		0.36276	0.76091		0.36553	7.50041
0.36553	2.0052		0.36553	4.98139		0.36553	0.7806		0.3683	7.52877
0.3683	2.02801		0.3683	5.00999		0.3683	0.8006		0.37107	7.55702
0.37107	2.05094		0.37107	5.03853		0.37107	0.82088		0.37384	7.58517
0.37384	2.074		0.37384	5.06702		0.37384	0.84147		0.37661	7.61321
0.37661	2.09717		0.37661	5.09546		0.37661	0.86235		0.37938	7.64114
0.37938	2.12047		0.37938	5.12385		0.37938	0.88353		0.38215	7.66898
0.38215	2.14389		0.38215	5.15219		0.38215	0.90501		0.38491	7.69672
0.38491	2.16743		0.38491	5.18049		0.38491	0.92679		0.38768	7.72435
0.38768	2.19109		0.38768	5.20873		0.38768	0.94886		0.39045	7.75189
0.39045	2.21487		0.39045	5.23692		0.39045	0.97123		0.39322	7.77933
0.39322	2.23878		0.39322	5.26506		0.39322	0.9939		0.39599	7.80667
0.39599	2.26281		0.39599	5.29316		0.39599	1.01686		0.39876	7.83392
0.39876	2.28696		0.39876	5.32121		0.39876	1.04013		0.40153	7.86107
0.40153	2.31123		0.40153	5.34921		0.40153	1.06368		0.4043	7.88813
0.4043	2.33562		0.4043	5.37717		0.4043	1.08754		0.40707	7.9151
0.40707	2.36014		0.40707	5.40508		0.40707	1.11169		0.40984	7.94198
0.40984	2.38477		0.40984	5.43294		0.40984	1.13613		0.41261	7.96876
0.41261	2.40953		0.41261	5.46076		0.41261	1.16087		0.41538	7.99546
0.41538	2.43441		0.41538	5.48853		0.41538	1.18591		0.41814	8.02206
0.41814	2.45942		0.41814	5.51626		0.41814	1.21123		0.42091	8.04858
0.42091	2.48454		0.42091	5.54395		0.42091	1.23685		0.42368	8.07501
0.42368	2.50979		0.42368	5.57159		0.42368	1.26276		0.42645	8.10136
0.42645	2.53516		0.42645	5.59918		0.42645	1.28897		0.42922	8.12762
0.42922	2.56065		0.42922	5.62674		0.42922	1.31546		0.43199	8.1538
0.43199	2.58626		0.43199	5.65425		0.43199	1.34224		0.43476	8.17989
0.43476	2.61199		0.43476	5.68171		0.43476	1.36932		0.43753	8.2059
0.43753	2.63785		0.43753	5.70914		0.43753	1.39668		0.4403	8.23182
0.4403	2.66382		0.4403	5.73652		0.4403	1.42432		0.44307	8.25767
0.44307	2.68992		0.44307	5.76387		0.44307	1.45225		0.44584	8.28343
0.44584	2.71614		0.44584	5.79117		0.44584	1.48047		0.44861	8.30912
0.44861	2.74248		0.44861	5.81843		0.44861	1.50897		0.45137	8.33472
0.45137	2.76894		0.45137	5.84565		0.45137	1.53776		0.45414	8.36025
0.45414	2.79553		0.45414	5.87283		0.45414	1.56682		0.45691	8.3857
0.45691	2.82223		0.45691	5.89996		0.45691	1.59617		0.45968	8.41107
0.45968	2.84906		0.45968	5.92706		0.45968	1.62579		0.46245	8.43637
0.46245	2.876		0.46245	5.95412		0.46245	1.6557		0.46522	8.46159
0.46522	2.90307		0.46522	5.98114		0.46522	1.68587		0.46799	8.48673
0.46799	2.93026		0.46799	6.00813		0.46799	1.71633		0.47076	8.5118
0.47076	2.95757		0.47076	6.03507		0.47076	1.74706		0.47353	8.5368
0.47353	2.985		0.47353	6.06198		0.47353	1.77806		0.4763	8.56172
0.4763	3.01254		0.4763	6.08884		0.4763	1.80933		0.47907	8.58658
0.47907	3.04021		0.47907	6.11567		0.47907	1.84087		0.48184	8.61136
0.48184	3.068		0.48184	6.14246		0.48184	1.87268		0.4846	8.63607
0.4846	3.09591		0.4846	6.16922		0.4846	1.90476		0.48737	8.6607
0.48737	3.12394		0.48737	6.19594		0.48737	1.9371		0.48994	8.68347
0.48994	3.15003		0.48994	6.22066		0.48994	1.9673		0.49014	8.68527
0.49014	3.15209		0.49014	6.22262		0.49014	1.9697		0.49291	8.70977
0.49291	3.18036		0.49291	6.24926		0.49291	2.00257		0.49568	8.7342
0.49568	3.20875		0.49568	6.27587		0.49568	2.03569		0.49845	8.75857
0.49845	3.23726		0.49845	6.30244		0.49845	2.06908		0.50122	8.78286
0.50122	3.26589		0.50122	6.32898		0.50122	2.10272		0.50399	8.80709
0.50399	3.29464		0.50399	6.35548		0.50399	2.13661		0.50676	8.83125
0.50676	3.3235		0.50676	6.38195		0.50676	2.17076		0.50953	8.85535
0.50953	3.35248		0.50953	6.40838		0.50953	2.20517		0.5123	8.87938
0.5123	3.38159		0.5123	6.43478		0.5123	2.23982		0.51507	8.90334
0.51507	3.41081		0.51507	6.46114		0.51507	2.27472		0.51783	8.92724
0.51783	3.44015		0.51783	6.48747		0.51783	2.30986		0.5206	8.95108
0.5206	3.4696		0.5206	6.51376		0.5206	2.34525		0.52337	8.97485
0.52337	3.49918		0.52337	6.54003		0.52337	2.38088		0.52614	8.99856
0.52614	3.52887		0.52614	6.56625		0.52614	2.41676		0.52891	9.02221
0.52891	3.55868		0.52891	6.59245		0.52891	2.45287		0.53168	9.0458
0.53168	3.5886		0.53168	6.61861		0.53168	2.48921		0.53445	9.06933
0.53445	3.61865		0.53445	6.64474		0.53445	2.5258		0.53722	9.09279
0.53722	3.64881		0.53722	6.67083		0.53722	2.56261		0.53999	9.11619
0.53999	3.67908		0.53999	6.69689		0.53999	2.59966		0.54276	9.13954
0.54276	3.70948		0.54276	6.72292		0.54276	2.63693		0.54553	9.16282
0.54553	3.73998		0.54553	6.74892		0.54553	2.67444		0.5483	9.18605
0.5483	3.77061		0.5483	6.77489		0.5483	2.71216		0.55106	9.20922
0.55106	3.80135		0.55106	6.80082		0.55106	2.75011		0.55383	9.23233
0.55383	3.8322		0.55383	6.82673		0.55383	2.78828		0.5566	9.25538
0.5566	3.86317		0.5566	6.8526		0.5566	2.82667		0.55937	9.27837
0.55937	3.89425		0.55937	6.87844		0.55937	2.86527		0.56214	9.30131
0.56214	3.92545		0.56214	6.90425		0.56214	2.90409		0.56491	9.32419
0.56491	3.95676		0.56491	6.93003		0.56491	2.94312		0.56768	9.34701
0.56768	3.98819		0.56768	6.95578		0.56768	2.98236		0.57045	9.36978
0.57045	4.01973		0.57045	6.9815		0.57045	3.02181		0.57322	9.3925
0.57322	4.05138		0.57322	7.00718		0.57322	3.06147		0.57599	9.41516
0.57599	4.08315		0.57599	7.03284		0.57599	3.10132		0.57876	9.43776
0.57876	4.11503		0.57876	7.05847		0.57876	3.14138		0.58153	9.46031
0.58153	4.14702		0.58153	7.08407		0.58153	3.18164		0.58428	9.48269
0.58428	4.17895		0.58428	7.1095		0.58428	3.22188		0.58429	9.48281
0.58429	4.17912		0.58429	7.10964		0.58429	3.2221		0.58706	9.50525
0.58706	4.21134		0.58706	7.13518		0.58706	3.26275		0.58983	9.52764
0.58983	4.24366		0.58983	7.16069		0.58983	3.30359		0.5926	9.54998
0.5926	4.2761		0.5926	7.18617		0.5926	3.34462		0.59537	9.57227
0.59537	4.30865		0.59537	7.21163		0.59537	3.38584		0.59814	9.5945
0.59814	4.3413		0.59814	7.23705		0.59814	3.42725		0.60091	9.61669
0.60091	4.37407		0.60091	7.26245		0.60091	3.46884		0.60368	9.63882
0.60368	4.40695		0.60368	7.28782		0.60368	3.51061		0.60645	9.6609
0.60645	4.43993		0.60645	7.31316		0.60645	3.55256		0.60922	9.68293
0.60922	4.47303		0.60922	7.33847		0.60922	3.59469		0.61199	9.70491
0.61199	4.50623		0.61199	7.36376		0.61199	3.63699		0.61476	9.72685
0.61476	4.53955		0.61476	7.38901		0.61476	3.67947		0.61752	9.74873
0.61752	4.57297		0.61752	7.41424		0.61752	3.72211		0.62029	9.77056
0.62029	4.60649		0.62029	7.43944		0.62029	3.76492		0.62306	9.79234
0.62306	4.64013		0.62306	7.46462		0.62306	3.8079		0.62583	9.81408
0.62583	4.67387		0.62583	7.48977		0.62583	3.85104		0.6286	9.83577
0.6286	4.70772		0.6286	7.51489		0.6286	3.89434		0.63137	9.85741
0.63137	4.74167		0.63137	7.53998		0.63137	3.9378		0.63414	9.879
0.63414	4.77573		0.63414	7.56505		0.63414	3.98142		0.63691	9.90055
0.63691	4.80989		0.63691	7.59009		0.63691	4.02519		0.63965	9.92183
0.63965	4.84381		0.63965	7.61485		0.63965	4.06867		0.63968	9.92205
0.63968	4.84416		0.63968	7.61511		0.63968	4.06911		0.64245	9.9435
0.64245	4.87853		0.64245	7.6401		0.64245	4.11319		0.64522	9.96491
0.64522	4.91301		0.64522	7.66506		0.64522	4.15741		0.64799	9.98627
0.64799	4.94759		0.64799	7.69		0.64799	4.20177		0.65075	10.0076
0.65075	4.98227		0.65075	7.71491		0.65075	4.24628		0.65352	10.0289
0.65352	5.01706		0.65352	7.73979		0.65352	4.29092		0.65629	10.0501
0.65629	5.05194		0.65629	7.76465		0.65629	4.33571		0.65906	10.0712
0.65906	5.08693		0.65906	7.78949		0.65906	4.38063		0.66183	10.0924
0.66183	5.12202		0.66183	7.8143		0.66183	4.42569		0.6646	10.1135
0.6646	5.15721		0.6646	7.83908		0.6646	4.47087		0.66737	10.1345
0.66737	5.1925		0.66737	7.86384		0.66737	4.51619		0.67014	10.1555
0.67014	5.22789		0.67014	7.88858		0.67014	4.56163		0.67291	10.1765
0.67291	5.26338		0.67291	7.91329		0.67291	4.60719		0.67568	10.1974
0.67568	5.29896		0.67568	7.93797		0.67568	4.65288		0.67845	10.2183
0.67845	5.33465		0.67845	7.96263		0.67845	4.69869		0.68122	10.2391
0.68122	5.37043		0.68122	7.98727		0.68122	4.74462		0.68398	10.2599
0.68398	5.40631		0.68398	8.01188		0.68398	4.79066		0.68675	10.2806
0.68675	5.44229		0.68675	8.03647		0.68675	4.83681		0.68952	10.3014
0.68952	5.47836		0.68952	8.06104		0.68952	4.88308		0.69229	10.322
0.69229	5.51453		0.69229	8.08558		0.69229	4.92945		0.69506	10.3426
0.69506	5.55079		0.69506	8.1101		0.69506	4.97593		0.69783	10.3632
0.69783	5.58715		0.69783	8.13459		0.69783	5.02251		0.7006	10.3838
0.7006	5.62361		0.7006	8.15906		0.7006	5.0692		0.70337	10.4043
0.70337	5.66015		0.70337	8.18351		0.70337	5.11599		0.70528	10.4184
0.70528	5.68543		0.70528	8.20036		0.70528	5.14833		0.70614	10.4247
0.70614	5.69679		0.70614	8.20793		0.70614	5.16287		0.70891	10.4451
0.70891	5.73352		0.70891	8.23233		0.70891	5.20985		0.71168	10.4655
0.71168	5.77034		0.71168	8.25671		0.71168	5.25692		0.71445	10.4859
0.71445	5.80726		0.71445	8.28106		0.71445	5.30409		0.71721	10.5062
0.71721	5.84426		0.71721	8.30539		0.71721	5.35134		0.71998	10.5264
0.71998	5.88136		0.71998	8.3297		0.71998	5.39868		0.72275	10.5466
0.72275	5.91854		0.72275	8.35399		0.72275	5.4461		0.72552	10.5668
0.72552	5.95582		0.72552	8.37825		0.72552	5.49361		0.72829	10.587
0.72829	5.99318		0.72829	8.4025		0.72829	5.5412		0.73106	10.6071
0.73106	6.03063		0.73106	8.42671		0.73106	5.58886		0.73383	10.6272
0.73383	6.06817		0.73383	8.45091		0.73383	5.6366		0.7366	10.6472
0.7366	6.10579		0.7366	8.47509		0.7366	5.68442		0.73937	10.6672
0.73937	6.1435		0.73937	8.49924		0.73937	5.7323		0.74214	10.6871
0.74214	6.1813		0.74214	8.52337		0.74214	5.78026		0.74491	10.7071
0.74491	6.21918		0.74491	8.54748		0.74491	5.82828		0.74768	10.727
0.74768	6.25714		0.74768	8.57157		0.74768	5.87637		0.75044	10.7468
0.75044	6.29519		0.75044	8.59564		0.75044	5.92452		0.75321	10.7666
0.75321	6.33332		0.75321	8.61968		0.75321	5.97274		0.75598	10.7864
0.75598	6.37153		0.75598	8.6437		0.75598	6.02101		0.7586	10.805
0.7586	6.40772		0.7586	8.66639		0.7586	6.06668		0.75875	10.8061
0.75875	6.40983		0.75875	8.66771		0.75875	6.06934		0.76152	10.8258
0.76152	6.44821		0.76152	8.69169		0.76152	6.11773		0.76429	10.8455
0.76429	6.48666		0.76429	8.71565		0.76429	6.16617		0.76706	10.8651
0.76706	6.5252		0.76706	8.73959		0.76706	6.21466		0.76983	10.8847
0.76983	6.56382		0.76983	8.76351		0.76983	6.2632		0.7726	10.9043
0.7726	6.60251		0.7726	8.7874		0.7726	6.31179		0.77537	10.9238
0.77537	6.64128		0.77537	8.81128		0.77537	6.36042		0.77814	10.9433
0.77814	6.68013		0.77814	8.83514		0.77814	6.4091		0.78091	10.9627
0.78091	6.71906		0.78091	8.85897		0.78091	6.45782		0.78367	10.9821
0.78367	6.75806		0.78367	8.88279		0.78367	6.50657		0.78644	11.0015
0.78644	6.79714		0.78644	8.90658		0.78644	6.55537		0.78921	11.0209
0.78921	6.83629		0.78921	8.93036		0.78921	6.6042		0.79198	11.0402
0.79198	6.87551		0.79198	8.95411		0.79198	6.65306		0.79475	11.0595
0.79475	6.91481		0.79475	8.97785		0.79475	6.70196		0.79752	11.0787
0.79752	6.95418		0.79752	9.00156		0.79752	6.75089		0.80029	11.098
0.80029	6.99363		0.80029	9.02526		0.82628	7.26034		0.80306	11.1171
0.80306	7.03314		0.80306	9.04893		0.88986	8.38764		0.80583	11.1363
0.80583	7.07273		0.80583	9.07259		0.89167	8.41965		0.8086	11.1554
0.8086	7.11238		0.8086	9.09622		0.89444	8.46855		0.81137	11.1745
0.81137	7.1521		0.81137	9.11984		0.89721	8.51741		0.81414	11.1935
0.81414	7.19189		0.81414	9.14344		0.89998	8.56624		0.8169	11.2126
0.8169	7.23175		0.8169	9.16701		0.90275	8.61504		0.81967	11.2315
0.81967	7.27168		0.81967	9.19057		0.90552	8.66381		0.82244	11.2505
0.82244	7.31167		0.82244	9.21411		0.90829	8.71254		0.82521	11.2694
0.82521	7.35173		0.82521	9.23763		0.91106	8.76124		0.82628	11.2767
0.82628	7.36719		0.82628	9.24669		0.91383	8.80989		0.82798	11.2883
0.82798	7.39185		0.82798	9.26113		0.91659	8.85851		0.83075	11.3072
0.83075	7.43203		0.83075	9.28461		0.91936	8.90709		0.83352	11.326
0.83352	7.47228		0.83352	9.30808		0.92213	8.95563		0.83629	11.3448
0.83629	7.51259		0.83629	9.33152		0.9249	9.00413		0.83906	11.3636
0.83906	7.55297		0.83906	9.35494		0.92767	9.05258		0.84183	11.3823
0.84183	7.5934		0.84183	9.37835		0.93044	9.10099		0.8446	11.401
0.8446	7.63389		0.8446	9.40174		0.93321	9.14935		0.84737	11.4197
0.84737	7.67445		0.84737	9.42511		0.93598	9.19767		0.85013	11.4383
0.85013	7.71506		0.85013	9.44846		0.93875	9.24593		0.8529	11.4569
0.8529	7.75573		0.8529	9.47179		0.94113	9.2874		0.85567	11.4755
0.85567	7.79646		0.85567	9.49511		0.94152	9.29415		0.85844	11.4941
0.85844	7.83724		0.85844	9.5184		0.94429	9.34231		0.86121	11.5126
0.86121	7.87808		0.86121	9.54168		0.94706	9.39042		0.86398	11.5311
0.86398	7.91897		0.86398	9.56494		0.94983	9.43848		0.86675	11.5496
0.86675	7.95992		0.86675	9.58818		0.95259	9.48649		0.86952	11.568
0.86952	8.00092		0.86952	9.61141		0.95536	9.53443		0.87229	11.5864
0.87229	8.04198		0.87229	9.63461		0.95813	9.58233		0.87506	11.6048
0.87506	8.08308		0.87506	9.6578		0.9609	9.63016		0.87783	11.6231
0.87783	8.12424		0.87783	9.68097		0.96367	9.67793		0.8806	11.6414
0.8806	8.16544		0.8806	9.70412		0.96644	9.72565		0.88336	11.6597
0.88336	8.2067		0.88336	9.72726		0.96921	9.7733		0.88613	11.678
0.88613	8.248		0.88613	9.75038		0.97198	9.82089		0.8889	11.6962
0.8889	8.28936		0.8889	9.77348		0.97475	9.86842		0.88986	11.7025
0.88986	8.30365		0.88986	9.78145		0.97752	9.91588		0.89167	11.7144
0.89167	8.33076		0.89167	9.79656		0.98029	9.96328		0.89444	11.7326
0.89444	8.3722		0.89444	9.81962		0.98306	10.0106		0.89721	11.7508
0.89721	8.41369		0.89721	9.84267		0.98582	10.0579		0.89998	11.7689
0.89998	8.45523		0.89998	9.8657		0.98859	10.1051		0.90275	11.787
0.90275	8.49681		0.90275	9.88872		0.99136	10.1522		0.90552	11.805
0.90552	8.53843		0.90552	9.91172		0.9924	10.1698		0.90829	11.8231
0.90829	8.58009		0.90829	9.9347		0.99413	10.1992		0.91106	11.8411
0.91106	8.6218		0.91106	9.95766		0.9969	10.2462		0.91383	11.859
0.91383	8.66354		0.91383	9.98061		0.99967	10.2932		0.91659	11.877
0.91659	8.70533		0.91659	10.0035		1.00244	10.34		0.91936	11.8949
0.91936	8.74715		0.91936	10.0265		1.00521	10.3867		0.92213	11.9128
0.92213	8.78902		0.92213	10.0493		1.00798	10.4334		0.9249	11.9307
0.9249	8.83091		0.9249	10.0722		1.01075	10.4801		0.92767	11.9485
0.92767	8.87285		0.92767	10.0951		1.01352	10.5266		0.93044	11.9664
0.93044	8.91482		0.93044	10.1179		1.01629	10.5731		0.93321	11.9842
0.93321	8.95683		0.93321	10.1408		1.01905	10.6194		0.93598	12.0019
0.93598	8.99887		0.93598	10.1636		1.02182	10.6657		0.93875	12.0197
0.93875	9.04094		0.93875	10.1864		1.02459	10.712		0.94113	12.0349
0.94113	9.07715		0.94113	10.206		1.02736	10.7581		0.94152	12.0374
0.94152	9.08305		0.94152	10.2091		1.03013	10.8042		0.94429	12.0551
0.94429	9.12518		0.94429	10.2319		1.0329	10.8501		0.94706	12.0727
0.94706	9.16735		0.94706	10.2547		1.03547	10.8927		0.94983	12.0904
0.94983	9.20955		0.94983	10.2774		1.03567	10.896		0.95259	12.108
0.95259	9.25178		0.95259	10.3001		1.03844	10.9418		0.95536	12.1256
0.95536	9.29403		0.95536	10.3228		1.04121	10.9876		0.95813	12.1431
0.95813	9.33631		0.95813	10.3455		1.04398	11.0332		0.9609	12.1607
0.9609	9.37862		0.9609	10.3682		1.04675	11.0788		0.96367	12.1782
0.96367	9.42095		0.96367	10.3908		1.04952	11.1242		0.96644	12.1957
0.96644	9.46331		0.96644	10.4135		1.05228	11.1696		0.96921	12.2131
0.96921	9.50569		0.96921	10.4361		1.05505	11.2149		0.97198	12.2305
0.97198	9.5481		0.97198	10.4587		1.05782	11.2601		0.97475	12.248
0.97475	9.59052		0.97475	10.4813		1.06059	11.3052		0.97752	12.2653
0.97752	9.63297		0.97752	10.5039		1.06336	11.3502		0.98029	12.2827
0.98029	9.67544		0.98029	10.5264		1.06613	11.3951		0.98306	12.3
0.98306	9.71793		0.98306	10.549		1.0689	11.44		0.98582	12.3173
0.98582	9.76043		0.98582	10.5715		1.07167	11.4847		0.98859	12.3346
0.98859	9.80296		0.98859	10.594		1.07444	11.5294		0.99136	12.3519
0.99136	9.8455		0.99136	10.6165		1.07721	11.5739		0.9924	12.3584
0.9924	9.86144		0.9924	10.6249		1.07998	11.6184		0.99413	12.3691
0.99413	9.88806		0.99413	10.639		1.08275	11.6628		0.9969	12.3864
0.9969	9.93063		0.9969	10.6615		1.08551	11.707		0.99967	12.4035
1.03547	10.5247		0.99967	10.6839		1.08828	11.7512		1.00244	12.4207
1.09105	11.3812		1.00244	10.7064		1.09105	11.7953		1.00521	12.4378
1.09382	11.4238		1.00521	10.7288		1.09382	11.8393		1.00798	12.455
1.09659	11.4663		1.00798	10.7512		1.09659	11.8832		1.01075	12.4721
1.097	11.4726		1.01075	10.7736		1.097	11.8896		1.01352	12.4891
1.09936	11.5089		1.01352	10.7959		1.09936	11.9269		1.01629	12.5062
1.10213	11.5514		1.01629	10.8183		1.10213	11.9706		1.01905	12.5232
1.1049	11.5939		1.01905	10.8407		1.1049	12.0142		1.02182	12.5402
1.10767	11.6364		1.02182	10.863		1.10767	12.0577		1.02459	12.5572
1.11044	11.6789		1.02459	10.8853		1.11044	12.1011		1.02736	12.5742
1.11321	11.7213		1.02736	10.9076		1.11321	12.1444		1.03013	12.5911
1.11598	11.7638		1.03013	10.9299		1.11598	12.1876		1.0329	12.608
1.11874	11.8062		1.0329	10.9522		1.11874	12.2307		1.03547	12.6237
1.12151	11.8486		1.03547	10.9728		1.12151	12.2736		1.03567	12.6249
1.12428	11.8909		1.03567	10.9744		1.12428	12.3165		1.03844	12.6418
1.12705	11.9333		1.03844	10.9967		1.12705	12.3593		1.04121	12.6586
1.12982	11.9756		1.04121	11.0189		1.12982	12.4019		1.04398	12.6754
1.13259	12.0179		1.04398	11.0412		1.13259	12.4445		1.04675	12.6922
1.13536	12.0601		1.04675	11.0634		1.13536	12.487		1.04952	12.709
1.13801	12.1006		1.04952	11.0855		1.13801	12.5275		1.05228	12.7257
1.13813	12.1024		1.05228	11.1077		1.13813	12.5293		1.05505	12.7425
1.1409	12.1446		1.05505	11.1299		1.1409	12.5716		1.05782	12.7592
1.14367	12.1868		1.05782	11.152		1.14367	12.6137		1.06059	12.7759
1.14644	12.2289		1.06059	11.1742		1.14644	12.6558		1.06336	12.7926
1.14921	12.271		1.06336	11.1963		1.14921	12.6977		1.06613	12.8092
1.15197	12.3131		1.06613	11.2184		1.15197	12.7395		1.0689	12.8258
1.15474	12.3552		1.0689	11.2405		1.15474	12.7812		1.07167	12.8424
1.15751	12.3972		1.07167	11.2626		1.15751	12.8228		1.07444	12.859
1.16028	12.4392		1.07444	11.2846		1.16028	12.8643		1.07721	12.8756
1.16305	12.4811		1.07721	11.3067		1.16305	12.9057		1.07998	12.8921
1.16582	12.5231		1.07998	11.3287		1.16582	12.947		1.08275	12.9086
1.16859	12.5649		1.08275	11.3507		1.16859	12.9882		1.08551	12.9251
1.17136	12.6068		1.08551	11.3727		1.17136	13.0293		1.08828	12.9416
1.17413	12.6486		1.08828	11.3948		1.17413	13.0702		1.09105	12.9581
1.17493	12.6607		1.09105	11.4167		1.17493	13.0821		1.09382	12.9745
1.1769	12.6904		1.09382	11.4387		1.1769	13.1111		1.09659	12.9909
1.17967	12.7321		1.09659	11.4607		1.17967	13.1518		1.097	12.9933
1.18244	12.7738		1.097	11.4639		1.18244	13.1924		1.09936	13.0073
1.1852	12.8155		1.09936	11.4826		1.1852	13.2329		1.10213	13.0237
1.18797	12.8571		1.10213	11.5045		1.18797	13.2733		1.1049	13.04
1.19074	12.8987		1.1049	11.5265		1.19074	13.3136		1.10767	13.0563
1.19351	12.9402		1.10767	11.5483		1.19351	13.3538		1.11044	13.0726
1.19544	12.9691		1.11044	11.5702		1.19544	13.3817		1.11321	13.0889
1.19628	12.9817		1.11321	11.5921		1.19628	13.3939		1.11598	13.1052
1.19905	13.0231		1.11598	11.614		1.19905	13.4338		1.11874	13.1214
1.20182	13.0645		1.11874	11.6358		1.20182	13.4737		1.12151	13.1377
1.20459	13.1059		1.12151	11.6577		1.20459	13.5134		1.12428	13.1539
1.20569	13.1223		1.12428	11.6795		1.20569	13.5292		1.12705	13.1701
1.20736	13.1472		1.12705	11.7013		1.20736	13.553		1.12982	13.1862
1.21013	13.1884		1.12982	11.7231		1.21013	13.5925		1.13259	13.2024
1.2129	13.2296		1.13259	11.7449		1.2129	13.6319		1.13536	13.2185
1.21567	13.2708		1.13536	11.7667		1.21567	13.6712		1.13801	13.234
1.21843	13.3119		1.13801	11.7875		1.21843	13.7104		1.13813	13.2346
1.2212	13.353		1.13813	11.7884		1.2212	13.7494		1.1409	13.2507
1.22397	13.394		1.1409	11.8102		1.22397	13.7884		1.14367	13.2668
1.22674	13.435		1.14367	11.8319		1.22674	13.8272		1.14644	13.2828
1.22951	13.4759		1.14644	11.8536		1.22951	13.8659		1.14921	13.2989
1.23228	13.5167		1.14921	11.8753		1.23228	13.9045		1.15197	13.3149
1.2344	13.548		1.15197	11.897		1.2344	13.934		1.15474	13.3309
1.23505	13.5575		1.15474	11.9187		1.23505	13.943		1.15751	13.3469
1.23782	13.5983		1.15751	11.9404		1.23782	13.9814		1.16028	13.3628
1.24059	13.639		1.16028	11.962		1.24059	14.0196		1.16305	13.3788
1.24336	13.6796		1.16305	11.9837		1.24336	14.0577		1.16582	13.3947
1.24613	13.7202		1.16582	12.0053		1.24613	14.0958		1.16859	13.4106
1.2489	13.7607		1.16859	12.0269		1.2489	14.1337		1.17136	13.4264
1.25166	13.8012		1.17136	12.0486		1.25166	14.1715		1.17413	13.4423
1.25443	13.8416		1.17413	12.0701		1.25443	14.2091		1.17493	13.4469
1.2572	13.882		1.17493	12.0764		1.2572	14.2467		1.1769	13.4581
1.25997	13.9223		1.1769	12.0917		1.25997	14.2841		1.17967	13.474
1.26274	13.9625		1.17967	12.1133		1.26274	14.3215		1.18244	13.4898
1.26551	14.0027		1.18244	12.1349		1.26551	14.3587		1.1852	13.5056
1.26828	14.0428		1.1852	12.1564		1.26828	14.3958		1.18797	13.5213
1.27105	14.0828		1.18797	12.1779		1.27105	14.4328		1.19074	13.5371
1.27337	14.1164		1.19074	12.1995		1.27337	14.4637		1.19351	13.5528
1.27382	14.1228		1.19351	12.221		1.27382	14.4696		1.19544	13.5638
1.27659	14.1627		1.19544	12.236		1.27659	14.5064		1.19628	13.5685
1.27936	14.2026		1.19628	12.2425		1.27936	14.543		1.19905	13.5842
1.28213	14.2424		1.19905	12.264		1.28213	14.5795		1.20182	13.5999
1.28489	14.2821		1.20182	12.2854		1.28489	14.6159		1.20459	13.6156
1.28766	14.3218		1.20459	12.3069		1.28766	14.6522		1.20569	13.6218
1.29043	14.3614		1.20569	12.3154		1.29043	14.6884		1.20736	13.6312
1.2932	14.4009		1.20736	12.3284		1.2932	14.7244		1.21013	13.6468
1.29597	14.4404		1.21013	12.3498		1.29597	14.7604		1.2129	13.6624
1.29874	14.4798		1.2129	12.3712		1.29874	14.7962		1.21567	13.678
1.30151	14.5191		1.21567	12.3926		1.30151	14.8319		1.21843	13.6936
1.30428	14.5584		1.21843	12.414		1.30428	14.8675		1.2212	13.7091
1.30705	14.5976		1.2212	12.4354		1.30705	14.9029		1.22397	13.7247
1.30982	14.6367		1.22397	12.4568		1.30982	14.9383		1.22674	13.7402
1.31259	14.6758		1.22674	12.4782		1.31259	14.9735		1.22951	13.7557
1.31536	14.7147		1.22951	12.4995		1.31536	15.0087		1.23228	13.7712
1.31812	14.7536		1.23228	12.5209		1.31812	15.0437		1.2344	13.783
1.32089	14.7925		1.2344	12.5372		1.32089	15.0785		1.23505	13.7866
1.32366	14.8312		1.23505	12.5422		1.32366	15.1133		1.23782	13.8021
1.32643	14.8699		1.23782	12.5635		1.32643	15.148		1.24059	13.8175
1.3267	14.8737		1.24059	12.5848		1.3267	15.1513		1.24336	13.8329
1.3292	14.9085		1.24336	12.6061		1.3292	15.1825		1.24613	13.8483
1.33197	14.9471		1.24613	12.6274		1.33197	15.2169		1.2489	13.8637
1.33474	14.9855		1.2489	12.6487		1.33474	15.2513		1.25166	13.879
1.33751	15.0239		1.25166	12.67		1.33751	15.2854		1.25443	13.8944
1.34028	15.0622		1.25443	12.6912		1.34028	15.3195		1.2572	13.9097
1.34305	15.1005		1.2572	12.7125		1.34305	15.3535		1.25997	13.925
1.34582	15.1386		1.25997	12.7337		1.34582	15.3873		1.26274	13.9403
1.34859	15.1767		1.26274	12.7549		1.34859	15.421		1.26551	13.9556
1.35135	15.2147		1.26551	12.7761		1.35135	15.4547		1.26828	13.9709
1.35412	15.2526		1.26828	12.7973		1.35412	15.4882		1.27105	13.9861
1.35689	15.2905		1.27105	12.8185		1.35689	15.5215		1.27337	13.9989
1.35966	15.3282		1.27337	12.8363		1.35966	15.5548		1.27382	14.0013
1.36243	15.3659		1.27382	12.8397		1.36243	15.588		1.27659	14.0165
1.3652	15.4035		1.27659	12.8608		1.3652	15.621		1.27936	14.0317
1.36797	15.441		1.27936	12.882		1.36797	15.6539		1.28213	14.0469
1.37074	15.4785		1.28213	12.9032		1.37074	15.6867		1.28489	14.0621
1.37351	15.5158		1.28489	12.9243		1.37351	15.7194		1.28766	14.0772
1.37628	15.5531		1.28766	12.9454		1.37628	15.752		1.29043	14.0923
1.37905	15.5903		1.29043	12.9665		1.37905	15.7844		1.2932	14.1075
1.38002	15.6034		1.2932	12.9876		1.38002	15.7958		1.29597	14.1225
1.38182	15.6274		1.29597	13.0087		1.38182	15.8168		1.29874	14.1376
1.38458	15.6644		1.29874	13.0298		1.38458	15.849		1.30151	14.1527
1.38735	15.7014		1.30151	13.0508		1.38735	15.8811		1.30428	14.1677
1.39012	15.7382		1.30428	13.0719		1.39012	15.9131		1.30705	14.1828
1.39289	15.775		1.30705	13.0929		1.39289	15.945		1.30982	14.1978
1.39566	15.8117		1.30982	13.114		1.39566	15.9768		1.31259	14.2128
1.39843	15.8483		1.31259	13.135		1.39843	16.0084		1.31536	14.2278
1.4012	15.8848		1.31536	13.156		1.4012	16.04		1.31812	14.2427
1.40397	15.9212		1.31812	13.177		1.40397	16.0714		1.32089	14.2577
1.40674	15.9575		1.32089	13.198		1.40674	16.1027		1.32366	14.2726
1.40951	15.9938		1.32366	13.219		1.40951	16.1339		1.32643	14.2875
1.41228	16.03		1.32643	13.2399		1.41228	16.165		1.3267	14.289
1.41505	16.066		1.3267	13.242		1.41505	16.196		1.3292	14.3025
1.41781	16.102		1.3292	13.2609		1.41781	16.2269		1.33197	14.3173
1.42058	16.1379		1.33197	13.2818		1.42058	16.2576		1.33474	14.3322
1.42335	16.1737		1.33474	13.3028		1.42335	16.2883		1.33751	14.3471
1.42612	16.2094		1.33751	13.3237		1.42612	16.3188		1.34028	14.3619
1.42889	16.245		1.34028	13.3446		1.42889	16.3492		1.34305	14.3767
1.43166	16.2806		1.34305	13.3655		1.43166	16.3795		1.34582	14.3916
1.43443	16.316		1.34582	13.3864		1.43443	16.4097		1.34859	14.4063
1.43539	16.3283		1.34859	13.4073		1.43539	16.4201		1.35135	14.4211
1.4372	16.3514		1.35135	13.4282		1.4372	16.4398		1.35412	14.4359
1.43997	16.3866		1.35412	13.449		1.43997	16.4698		1.35689	14.4507
1.44274	16.4218		1.35689	13.4699		1.44274	16.4996		1.35966	14.4654
1.44551	16.4569		1.35966	13.4907		1.44551	16.5294		1.36243	14.4801
1.44828	16.4918		1.36243	13.5116		1.44828	16.559		1.3652	14.4948
1.45104	16.5267		1.3652	13.5324		1.45104	16.5885		1.36797	14.5095
1.45381	16.5615		1.36797	13.5532		1.45381	16.6179		1.37074	14.5242
1.45658	16.5962		1.37074	13.574		1.45658	16.6472		1.37351	14.5389
1.45935	16.6308		1.37351	13.5948		1.45935	16.6764		1.37628	14.5535
1.46212	16.6653		1.37628	13.6156		1.46212	16.7055		1.37905	14.5681
1.46489	16.6997		1.37905	13.6364		1.46489	16.7344		1.38002	14.5733
1.46766	16.7341		1.38002	13.6437		1.46766	16.7633		1.38182	14.5828
1.47043	16.7683		1.38182	13.6571		1.47043	16.792		1.38458	14.5974
1.4732	16.8024		1.38458	13.6779		1.4732	16.8207		1.38735	14.612
1.47597	16.8364		1.38735	13.6986		1.47597	16.8492		1.39012	14.6265
1.47874	16.8704		1.39012	13.7194		1.47874	16.8776		1.39289	14.6411
1.48151	16.9042		1.39289	13.7401		1.48151	16.906		1.39566	14.6556
1.48427	16.938		1.39566	13.7608		1.48427	16.9342		1.39843	14.6702
1.48666	16.9669		1.39843	13.7815		1.48666	16.9584		1.4012	14.6847
1.48704	16.9716		1.4012	13.8022		1.48704	16.9623		1.40397	14.6992
1.48981	17.0052		1.40397	13.8229		1.48981	16.9902		1.40674	14.7137
1.49258	17.0386		1.40674	13.8435		1.49258	17.0181		1.40951	14.7281
1.49535	17.072		1.40951	13.8642		1.49535	17.0459		1.41228	14.7426
1.49812	17.1052		1.41228	13.8849		1.49812	17.0736		1.41505	14.757
1.50089	17.1384		1.41505	13.9055		1.50089	17.1011		1.41781	14.7715
1.50366	17.1714		1.41781	13.9261		1.50366	17.1286		1.42058	14.7859
1.50643	17.2044		1.42058	13.9467		1.50643	17.1559		1.42335	14.8003
1.5092	17.2372		1.42335	13.9674		1.5092	17.1832		1.42612	14.8147
1.51197	17.27		1.42612	13.988		1.51197	17.2103		1.42889	14.8291
1.51474	17.3026		1.42889	14.0086		1.51474	17.2373		1.43166	14.8434
1.5175	17.3352		1.43166	14.0291		1.5175	17.2642		1.43443	14.8578
1.52027	17.3677		1.43443	14.0497		1.52027	17.291		1.43539	14.8628
1.52304	17.4		1.43539	14.0569		1.52304	17.3177		1.4372	14.8721
1.52581	17.4323		1.4372	14.0703		1.52581	17.3443		1.43997	14.8864
1.52858	17.4644		1.43997	14.0908		1.52858	17.3708		1.44274	14.9007
1.53135	17.4965		1.44274	14.1114		1.53135	17.3972		1.44551	14.915
1.53412	17.5284		1.44551	14.1319		1.53412	17.4235		1.44828	14.9293
1.53689	17.5603		1.44828	14.1524		1.53689	17.4497		1.45104	14.9436
1.53966	17.592		1.45104	14.173		1.53966	17.4758		1.45381	14.9578
1.54243	17.6237		1.45381	14.1935		1.54243	17.5018		1.45658	14.9721
1.5452	17.6552		1.45658	14.214		1.5452	17.5276		1.45935	14.9863
1.54797	17.6867		1.45935	14.2345		1.54797	17.5534		1.46212	15.0005
1.55073	17.718		1.46212	14.2549		1.55073	17.5791		1.46489	15.0147
1.5535	17.7493		1.46489	14.2754		1.5535	17.6046		1.46766	15.0289
1.55627	17.7804		1.46766	14.2959		1.55627	17.6301		1.47043	15.0431
1.55639	17.7817		1.47043	14.3163		1.55639	17.6312		1.4732	15.0572
1.55904	17.8115		1.4732	14.3368		1.55904	17.6554		1.47597	15.0714
1.56181	17.8424		1.47597	14.3572		1.56181	17.6807		1.47874	15.0855
1.56458	17.8732		1.47874	14.3776		1.56458	17.7059		1.48151	15.0996
1.56735	17.9039		1.48151	14.398		1.56735	17.7309		1.48427	15.1137
1.57012	17.9346		1.48427	14.4185		1.57012	17.7559		1.48666	15.1258
1.57289	17.9651		1.48666	14.436		1.57289	17.7807		1.48704	15.1278
1.57566	17.9955		1.48704	14.4389		1.57566	17.8055		1.48981	15.1419
1.57843	18.0258		1.48981	14.4593		1.57843	17.8301		1.49258	15.156
1.5812	18.056		1.49258	14.4796		1.5812	17.8546		1.49535	15.17
1.58396	18.0861		1.49535	14.5		1.58396	17.8791		1.49812	15.184
1.58673	18.1161		1.49812	14.5204		1.58673	17.9034		1.50089	15.1981
1.5895	18.146		1.50089	14.5407		1.5895	17.9277		1.50366	15.2121
1.59227	18.1758		1.50366	14.561		1.59227	17.9519		1.50643	15.2261
1.59504	18.2055		1.50643	14.5814		1.59504	17.9759		1.5092	15.2401
1.59781	18.2351		1.5092	14.6017		1.59781	17.9998		1.51197	15.254
1.60058	18.2646		1.51197	14.622		1.60058	18.0237		1.51474	15.268
1.60335	18.294		1.51474	14.6423		1.60335	18.0475		1.5175	15.282
1.60356	18.2962		1.5175	14.6626		1.60356	18.0493		1.52027	15.2959
1.60612	18.3232		1.52027	14.6829		1.60612	18.0711		1.52304	15.3098
1.60889	18.3524		1.52304	14.7032		1.60889	18.0947		1.52581	15.3237
1.61166	18.3815		1.52581	14.7235		1.61166	18.1181		1.52858	15.3376
1.61443	18.4104		1.52858	14.7437		1.61443	18.1415		1.53135	15.3515
1.61719	18.4393		1.53135	14.764		1.61719	18.1648		1.53412	15.3654
1.61996	18.468		1.53412	14.7842		1.61996	18.188		1.53689	15.3792
1.62273	18.4967		1.53689	14.8045		1.62273	18.211		1.53966	15.3931
1.6255	18.5252		1.53966	14.8247		1.6255	18.234		1.54243	15.4069
1.62827	18.5536		1.54243	14.8449		1.62827	18.2569		1.5452	15.4207
1.63104	18.5819		1.5452	14.8651		1.63104	18.2797		1.54797	15.4346
1.63381	18.6102		1.54797	14.8853		1.63381	18.3024		1.55073	15.4484
1.63658	18.6383		1.55073	14.9055		1.63658	18.325		1.5535	15.4621
1.63935	18.6663		1.5535	14.9257		1.63935	18.3475		1.55627	15.4759
1.64212	18.6942		1.55627	14.9459		1.64212	18.3699		1.55639	15.4765
1.64489	18.722		1.55639	14.9467		1.64489	18.3922		1.55904	15.4897
1.64766	18.7497		1.55904	14.966		1.64766	18.4144		1.56181	15.5034
1.65042	18.7773		1.56181	14.9862		1.65042	18.4366		1.56458	15.5172
1.65319	18.8048		1.56458	15.0063		1.65319	18.4586		1.56735	15.5309
1.65596	18.8321		1.56735	15.0265		1.65596	18.4806		1.57012	15.5446
1.65873	18.8594		1.57012	15.0466		1.65873	18.5024		1.57289	15.5583
1.6615	18.8866		1.57289	15.0667		1.6615	18.5242		1.57566	15.572
1.66427	18.9137		1.57566	15.0868		1.66427	18.5458		1.57843	15.5857
1.66704	18.9406		1.57843	15.1069		1.66704	18.5674		1.5812	15.5993
1.66981	18.9674		1.5812	15.127		1.66981	18.5889		1.58396	15.613
1.67258	18.9942		1.58396	15.1471		1.67258	18.6103		1.58673	15.6266
1.67535	19.0208		1.58673	15.1672		1.67535	18.6316		1.5895	15.6403
1.67812	19.0474		1.5895	15.1873		1.67812	18.6528		1.59227	15.6539
1.68089	19.0738		1.59227	15.2073		1.68089	18.6739		1.59504	15.6675
1.68365	19.1001		1.59504	15.2274		1.68365	18.6949		1.59781	15.6811
1.68642	19.1263		1.59781	15.2474		1.68642	18.7159		1.60058	15.6947
1.68919	19.1525		1.60058	15.2675		1.68919	18.7367		1.60335	15.7082
1.69196	19.1785		1.60335	15.2875		1.69196	18.7575		1.60356	15.7093
1.69473	19.2044		1.60356	15.289		1.69473	18.7782		1.60612	15.7218
1.6975	19.2301		1.60612	15.3075		1.6975	18.7988		1.60889	15.7353
1.70027	19.2558		1.60889	15.3275		1.70027	18.8193		1.61166	15.7489
1.70304	19.2814		1.61166	15.3475		1.70304	18.8397		1.61443	15.7624
1.70581	19.3069		1.61443	15.3675		1.70581	18.86		1.61719	15.7759
1.70858	19.3323		1.61719	15.3875		1.70858	18.8802		1.61996	15.7894
1.71021	19.3472		1.61996	15.4075		1.71021	18.8921		1.62273	15.8029
1.71135	19.3575		1.62273	15.4275		1.71135	18.9004		1.6255	15.8164
1.71412	19.3827		1.6255	15.4474		1.71412	18.9204		1.62827	15.8298
1.71688	19.4078		1.62827	15.4674		1.71688	18.9404		1.63104	15.8433
1.71965	19.4327		1.63104	15.4873		1.71965	18.9603		1.63381	15.8567
1.72242	19.4576		1.63381	15.5073		1.72242	18.9801		1.63658	15.8702
1.72519	19.4823		1.63658	15.5272		1.72519	18.9998		1.63935	15.8836
1.72796	19.507		1.63935	15.5471		1.72796	19.0194		1.64212	15.897
1.73073	19.5315		1.64212	15.567		1.73073	19.039		1.64489	15.9104
1.7335	19.5559		1.64489	15.5869		1.7335	19.0584		1.64766	15.9238
1.73627	19.5803		1.64766	15.6068		1.73627	19.0778		1.65042	15.9372
1.73904	19.6045		1.65042	15.6267		1.73904	19.0971		1.65319	15.9505
1.74181	19.6286		1.65319	15.6466		1.74181	19.1163		1.65596	15.9639
1.74458	19.6526		1.65596	15.6665		1.74458	19.1354		1.65873	15.9772
1.74735	19.6765		1.65873	15.6863		1.74735	19.1545		1.6615	15.9905
1.75011	19.7003		1.6615	15.7062		1.75011	19.1734		1.66427	16.0039
1.75288	19.724		1.66427	15.7261		1.75288	19.1923		1.66704	16.0172
1.75565	19.7476		1.66704	15.7459		1.75565	19.2111		1.66981	16.0305
1.75842	19.7711		1.66981	15.7657		1.75842	19.2298		1.67258	16.0437
1.76119	19.7945		1.67258	15.7856		1.76119	19.2484		1.67535	16.057
1.76396	19.8178		1.67535	15.8054		1.76396	19.2669		1.67812	16.0703
1.76673	19.841		1.67812	15.8252		1.76673	19.2854		1.68089	16.0835
1.7695	19.8641		1.68089	15.845		1.7695	19.3038		1.68365	16.0968
1.77227	19.887		1.68365	15.8648		1.77227	19.3221		1.68642	16.11
1.77504	19.9099		1.68642	15.8846		1.77504	19.3403		1.68919	16.1232
1.77781	19.9327		1.68919	15.9043		1.77781	19.3584		1.69196	16.1364
1.78058	19.9553		1.69196	15.9241		1.78058	19.3765		1.69473	16.1497
1.78334	19.9779		1.69473	15.9439		1.78334	19.3945		1.6975	16.1628
1.78611	20.0004		1.6975	15.9636		1.78611	19.4124		1.70027	16.176
1.78888	20.0227		1.70027	15.9834		1.78888	19.4302		1.70304	16.1892
1.79165	20.045		1.70304	16.0031		1.79165	19.4479		1.70581	16.2023
1.79442	20.0671		1.70581	16.0228		1.79442	19.4656		1.70858	16.2155
1.79719	20.0892		1.70858	16.0426		1.79719	19.4832		1.71021	16.2232
1.79996	20.1111		1.71021	16.0542		1.79996	19.5007		1.71135	16.2286
1.80273	20.133		1.71135	16.0623		1.80273	19.5181		1.71412	16.2417
1.8055	20.1547		1.71412	16.082		1.8055	19.5355		1.71688	16.2549
1.80827	20.1764		1.71688	16.1017		1.80827	19.5527		1.71965	16.268
1.81104	20.1979		1.71965	16.1214		1.81104	19.5699		1.72242	16.2811
1.81381	20.2194		1.72242	16.1411		1.81381	19.587		1.72519	16.2941
1.81657	20.2407		1.72519	16.1608		1.81657	19.6041		1.72796	16.3072
1.81934	20.2619		1.72796	16.1804		1.81934	19.621		1.73073	16.3203
1.82211	20.2831		1.73073	16.2001		1.82211	19.6379		1.7335	16.3333
1.82488	20.3041		1.7335	16.2197		1.82488	19.6547		1.73627	16.3464
1.82765	20.3251		1.73627	16.2394		1.82765	19.6715		1.73904	16.3594
1.83042	20.3459		1.73904	16.259		1.83042	19.6881		1.74181	16.3724
1.83319	20.3666		1.74181	16.2786		1.83319	19.7047		1.74458	16.3854
1.83531	20.3824		1.74458	16.2983		1.83531	19.7174		1.74735	16.3984
1.83596	20.3873		1.74735	16.3179		1.83596	19.7212		1.75011	16.4114
1.83873	20.4078		1.75011	16.3375		1.83873	19.7377		1.75288	16.4244
1.8415	20.4282		1.75288	16.3571		1.8415	19.754		1.75565	16.4373
1.84427	20.4486		1.75565	16.3767		1.84427	19.7703		1.75842	16.4503
1.84704	20.4688		1.75842	16.3963		1.84704	19.7866		1.76119	16.4632
1.84981	20.489		1.76119	16.4159		1.84981	19.8027		1.76396	16.4762
1.85257	20.509		1.76396	16.4354		1.85257	19.8188		1.76673	16.4891
1.85534	20.5289		1.76673	16.455		1.85534	19.8348		1.7695	16.502
1.85811	20.5488		1.7695	16.4746		1.85811	19.8507		1.77227	16.5149
1.86088	20.5685		1.77227	16.4941		1.86088	19.8666		1.77504	16.5278
1.86365	20.5882		1.77504	16.5136		1.86365	19.8823		1.77781	16.5407
1.86642	20.6077		1.77781	16.5332		1.86642	19.8981		1.78058	16.5536
1.86919	20.6272		1.78058	16.5527		1.86919	19.9137		1.78334	16.5665
1.87196	20.6465		1.78334	16.5722		1.87196	19.9293		1.78611	16.5793
1.87473	20.6658		1.78611	16.5918		1.87473	19.9448		1.78888	16.5922
1.8775	20.6849		1.78888	16.6112		1.8775	19.9602		1.79165	16.605
1.88027	20.704		1.79165	16.6307		1.88027	19.9756		1.79442	16.6178
1.88304	20.723		1.79442	16.6502		1.88304	19.9908		1.79719	16.6306
1.8858	20.7418		1.79719	16.6697		1.8858	20.0061		1.79996	16.6435
1.88857	20.7606		1.79996	16.6892		1.88857	20.0212		1.80273	16.6562
1.89134	20.7793		1.80273	16.7087		1.89134	20.0363		1.8055	16.669
1.89411	20.7979		1.8055	16.7281		1.89411	20.0513		1.80827	16.6818
1.89688	20.8163		1.80827	16.7476		1.89688	20.0663		1.81104	16.6946
1.89965	20.8347		1.81104	16.767		1.89965	20.0811		1.81381	16.7073
1.90242	20.853		1.81381	16.7865		1.90242	20.0959		1.81657	16.7201
1.90519	20.8712		1.81657	16.8059		1.90519	20.1107		1.81934	16.7328
1.90796	20.8893		1.81934	16.8253		1.90796	20.1254		1.82211	16.7456
1.91073	20.9073		1.82211	16.8448		1.91073	20.14		1.82488	16.7583
1.9135	20.9252		1.82488	16.8642		1.9135	20.1545		1.82765	16.771
1.91627	20.943		1.82765	16.8836		1.91627	20.169		1.83042	16.7837
1.91903	20.9608		1.83042	16.903		1.91903	20.1834		1.83319	16.7964
1.9218	20.9784		1.83319	16.9224		1.9218	20.1977		1.83531	16.8061
1.92457	20.9959		1.83531	16.9372		1.92457	20.212		1.83596	16.8091
1.92734	21.0133		1.83596	16.9417		1.92734	20.2262		1.83873	16.8217
1.93011	21.0307		1.83873	16.9611		1.93011	20.2403		1.8415	16.8344
1.93288	21.0479		1.8415	16.9805		1.93288	20.2544		1.84427	16.847
1.93565	21.0651		1.84427	16.9998		1.93565	20.2684		1.84704	16.8597
1.93842	21.0822		1.84704	17.0192		1.93842	20.2824		1.84981	16.8723
1.94119	21.0991		1.84981	17.0386		1.94119	20.2963		1.85257	16.8849
1.94396	21.116		1.85257	17.0579		1.94396	20.3101		1.85534	16.8975
1.94673	21.1328		1.85534	17.0772		1.94673	20.3238		1.85811	16.9102
1.9495	21.1495		1.85811	17.0966		1.9495	20.3375		1.86088	16.9228
1.95226	21.1661		1.86088	17.1159		1.95226	20.3512		1.86365	16.9353
1.95503	21.1826		1.86365	17.1352		1.95503	20.3647		1.86642	16.9479
1.9578	21.199		1.86642	17.1545		1.9578	20.3782		1.86919	16.9605
1.96057	21.2154		1.86919	17.1738		1.96057	20.3916		1.87196	16.973
1.96334	21.2316		1.87196	17.1931		1.96334	20.405		1.87473	16.9856
1.96611	21.2478		1.87473	17.2124		1.96611	20.4184		1.8775	16.9981
1.96888	21.2638		1.8775	17.2317		1.96888	20.4316		1.88027	17.0107
1.97165	21.2798		1.88027	17.2509		1.97165	20.4448		1.88304	17.0232
1.97442	21.2957		1.88304	17.2702		1.97442	20.4579		1.8858	17.0357
1.97719	21.3115		1.8858	17.2894		1.97719	20.471		1.88857	17.0482
1.97887	21.321		1.88857	17.3087		1.97887	20.4789		1.89134	17.0607
1.97996	21.3272		1.89134	17.328		1.97996	20.484		1.89411	17.0732
1.98273	21.3428		1.89411	17.3472		1.98273	20.4969		1.89688	17.0857
1.98549	21.3583		1.89688	17.3664		1.98549	20.5098		1.89965	17.0981
1.98826	21.3737		1.89965	17.3856		1.98826	20.5227		1.90242	17.1106
1.99103	21.3891		1.90242	17.4049		1.99103	20.5354		1.90519	17.123
1.9938	21.4044		1.90519	17.4241		1.9938	20.5481		1.90796	17.1355
1.99657	21.4195		1.90796	17.4433		1.99657	20.5608		1.91073	17.1479
1.99934	21.4346		1.91073	17.4625		1.99934	20.5734		1.9135	17.1603
2.00211	21.4496		1.9135	17.4817		2.00211	20.5859		1.91627	17.1727
2.00488	21.4645		1.91627	17.5008		2.00488	20.5984		1.91903	17.1851
2.00765	21.4793		1.91903	17.52		2.00765	20.6108		1.9218	17.1975
2.01042	21.4941		1.9218	17.5392		2.01042	20.6232		1.92457	17.2099
2.01319	21.5087		1.92457	17.5584		2.01319	20.6355		1.92734	17.2223
2.01596	21.5233		1.92734	17.5775		2.01596	20.6477		1.93011	17.2346
2.01872	21.5377		1.93011	17.5967		2.01872	20.6599		1.93288	17.247
2.02149	21.5521		1.93288	17.6158		2.02149	20.672		1.93565	17.2594
2.02426	21.5664		1.93565	17.6349		2.02426	20.6841		1.93842	17.2717
2.02703	21.5806		1.93842	17.6541		2.02703	20.6961		1.94119	17.284
2.0298	21.5948		1.94119	17.6732		2.0298	20.7081		1.94396	17.2964
2.03257	21.6088		1.94396	17.6923		2.03257	20.72		1.94673	17.3087
2.03534	21.6228		1.94673	17.7114		2.03534	20.7318		1.9495	17.321
2.03811	21.6367		1.9495	17.7305		2.03811	20.7436		1.95226	17.3333
2.04088	21.6505		1.95226	17.7496		2.04088	20.7553		1.95503	17.3456
2.04365	21.6642		1.95503	17.7687		2.04365	20.767		1.9578	17.3578
2.04642	21.6778		1.9578	17.7878		2.04642	20.7786		1.96057	17.3701
2.04919	21.6914		1.96057	17.8069		2.04919	20.7902		1.96334	17.3824
2.05195	21.7048		1.96334	17.826		2.05195	20.8017		1.96611	17.3946
2.05472	21.7182		1.96611	17.845		2.05472	20.8132		1.96888	17.4069
2.05749	21.7315		1.96888	17.8641		2.05749	20.8246		1.97165	17.4191
2.06026	21.7447		1.97165	17.8831		2.06026	20.8359		1.97442	17.4313
2.06303	21.7578		1.97442	17.9022		2.06303	20.8472		1.97719	17.4435
2.0658	21.7709		1.97719	17.9212		2.0658	20.8585		1.97887	17.451
2.06857	21.7839		1.97887	17.9328		2.06857	20.8696		1.97996	17.4558
2.07134	21.7967		1.97996	17.9403		2.07134	20.8808		1.98273	17.468
2.07411	21.8096		1.98273	17.9593		2.07411	20.8919		1.98549	17.4802
2.07688	21.8223		1.98549	17.9783		2.07688	20.9029		1.98826	17.4923
2.07965	21.8349		1.98826	17.9973		2.07965	20.9139		1.99103	17.5045
2.08242	21.8475		1.99103	18.0163		2.08242	20.9248		1.9938	17.5167
2.08518	21.86		1.9938	18.0353		2.08518	20.9357		1.99657	17.5288
2.08795	21.8724		1.99657	18.0543		2.08795	20.9465		1.99934	17.541
2.09072	21.8847		1.99934	18.0733		2.09072	20.9573		2.00211	17.5531
2.09349	21.897		2.00211	18.0923		2.09349	20.968		2.00488	17.5653
2.09626	21.9091		2.00488	18.1113		2.09626	20.9787		2.00765	17.5774
2.09903	21.9212		2.00765	18.1302		2.09903	20.9893		2.01042	17.5895
2.1018	21.9332		2.01042	18.1492		2.1018	20.9999		2.01319	17.6016
2.10457	21.9452		2.01319	18.1682		2.10457	21.0104		2.01596	17.6137
2.10734	21.957		2.01596	18.1871		2.10734	21.0208		2.01872	17.6258
2.11011	21.9688		2.01872	18.2061		2.11011	21.0313		2.02149	17.6379
2.11288	21.9805		2.02149	18.225		2.11288	21.0416		2.02426	17.65
2.11565	21.9921		2.02426	18.2439		2.11565	21.052		2.02703	17.6621
2.11841	22.0037		2.02703	18.2628		2.11841	21.0622		2.0298	17.6741
2.12118	22.0151		2.0298	18.2818		2.12118	21.0725		2.03257	17.6862
2.12395	22.0265		2.03257	18.3007		2.12395	21.0826		2.03534	17.6982
2.12672	22.0379		2.03534	18.3196		2.12672	21.0927		2.03811	17.7102
2.12949	22.0491		2.03811	18.3385		2.12949	21.1028		2.04088	17.7223
2.13226	22.0603		2.04088	18.3574		2.13226	21.1129		2.04365	17.7343
2.13474	22.0702		2.04365	18.3763		2.13474	21.1218		2.04642	17.7463
2.13503	22.0714		2.04642	18.3951		2.13503	21.1228		2.04919	17.7583
2.1378	22.0824		2.04919	18.414		2.1378	21.1328		2.05195	17.7703
2.14057	22.0933		2.05195	18.4329		2.14057	21.1427		2.05472	17.7823
2.14334	22.1042		2.05472	18.4518		2.14334	21.1525		2.05749	17.7943
2.14611	22.115		2.05749	18.4706		2.14611	21.1623		2.06026	17.8062
2.14888	22.1257		2.06026	18.4895		2.14888	21.172		2.06303	17.8182
2.15164	22.1363		2.06303	18.5083		2.15164	21.1817		2.0658	17.8301
2.15441	22.1469		2.0658	18.5271		2.15441	21.1914		2.06857	17.8421
2.15718	22.1574		2.06857	18.546		2.15718	21.201		2.07134	17.854
2.15995	22.1678		2.07134	18.5648		2.15995	21.2105		2.07411	17.866
2.16272	22.1782		2.07411	18.5836		2.16272	21.2201		2.07688	17.8779
2.16549	22.1885		2.07688	18.6024		2.16549	21.2295		2.07965	17.8898
2.16826	22.1987		2.07965	18.6212		2.16826	21.2389		2.08242	17.9017
2.17103	22.2088		2.08242	18.64		2.17103	21.2483		2.08518	17.9136
2.1738	22.2189		2.08518	18.6588		2.1738	21.2577		2.08795	17.9255
2.17657	22.2289		2.08795	18.6776		2.17657	21.2669		2.09072	17.9374
2.17934	22.2388		2.09072	18.6964		2.17934	21.2762		2.09349	17.9492
2.18211	22.2487		2.09349	18.7152		2.18211	21.2854		2.09626	17.9611
2.18487	22.2584		2.09626	18.734		2.18487	21.2945		2.09903	17.973
2.18764	22.2681		2.09903	18.7527		2.18764	21.3036		2.1018	17.9848
2.19041	22.2778		2.1018	18.7715		2.19041	21.3127		2.10457	17.9967
2.19318	22.2873		2.10457	18.7903		2.19318	21.3217		2.10734	18.0085
2.19595	22.2968		2.10734	18.809		2.19595	21.3307		2.11011	18.0203
2.19872	22.3063		2.11011	18.8277		2.19872	21.3396		2.11288	18.0321
2.20149	22.3156		2.11288	18.8465		2.20149	21.3485		2.11565	18.0439
2.20426	22.3249		2.11565	18.8652		2.20426	21.3574		2.11841	18.0558
2.20703	22.3342		2.11841	18.8839		2.20703	21.3662		2.12118	18.0676
2.2098	22.3433		2.12118	18.9027		2.2098	21.3749		2.12395	18.0793
2.21257	22.3524		2.12395	18.9214		2.21257	21.3837		2.12672	18.0911
2.21534	22.3614		2.12672	18.9401		2.21534	21.3923		2.12949	18.1029
2.2181	22.3704		2.12949	18.9588		2.2181	21.401		2.13226	18.1147
2.22087	22.3793		2.13226	18.9775		2.22087	21.4096		2.13474	18.1252
2.22364	22.3881		2.13474	18.9942		2.22364	21.4181		2.13503	18.1264
2.22641	22.3968		2.13503	18.9962		2.22641	21.4266		2.1378	18.1382
2.22918	22.4055		2.1378	19.0148		2.22918	21.4351		2.14057	18.1499
2.23195	22.4141		2.14057	19.0335		2.23195	21.4435		2.14334	18.1617
2.23472	22.4227		2.14334	19.0522		2.23472	21.4519		2.14611	18.1734
2.23749	22.4312		2.14611	19.0709		2.23749	21.4603		2.14888	18.1851
2.24026	22.4396		2.14888	19.0895		2.24026	21.4686		2.15164	18.1968
2.24303	22.448		2.15164	19.1082		2.24303	21.4768		2.15441	18.2085
2.2458	22.4563		2.15441	19.1268		2.2458	21.4851		2.15718	18.2202
2.24857	22.4645		2.15718	19.1455		2.24857	21.4933		2.15995	18.2319
2.25133	22.4727		2.15995	19.1641		2.25133	21.5014		2.16272	18.2436
2.2541	22.4808		2.16272	19.1827		2.2541	21.5095		2.16549	18.2553
2.25687	22.4888		2.16549	19.2014		2.25687	21.5176		2.16826	18.2669
2.25964	22.4967		2.16826	19.22		2.25964	21.5256		2.17103	18.2786
2.26241	22.5047		2.17103	19.2386		2.26241	21.5336		2.1738	18.2903
2.26518	22.5125		2.1738	19.2572		2.26518	21.5416		2.17657	18.3019
2.26795	22.5203		2.17657	19.2758		2.26795	21.5495		2.17934	18.3135
2.27072	22.528		2.17934	19.2944		2.27072	21.5573		2.18211	18.3252
2.27349	22.5357		2.18211	19.313		2.27349	21.5652		2.18487	18.3368
2.27626	22.5433		2.18487	19.3316		2.27626	21.573		2.18764	18.3484
2.27903	22.5508		2.18764	19.3501		2.27903	21.5807		2.19041	18.36
2.2818	22.5583		2.19041	19.3687		2.2818	21.5885		2.19318	18.3716
2.28456	22.5657		2.19318	19.3873		2.28456	21.5962		2.19595	18.3832
2.28733	22.573		2.19595	19.4059		2.28733	21.6038		2.19872	18.3948
2.28855	22.5762		2.19872	19.4244		2.28855	21.6071		2.20149	18.4064
2.2901	22.5803		2.20149	19.443		2.2901	21.6114		2.20426	18.4179
2.29287	22.5875		2.20426	19.4615		2.29287	21.619		2.20703	18.4295
2.29564	22.5947		2.20703	19.48		2.29564	21.6265		2.2098	18.4411
2.29841	22.6018		2.2098	19.4986		2.29841	21.634		2.21257	18.4526
2.30118	22.6089		2.21257	19.5171		2.30118	21.6415		2.21534	18.4642
2.30395	22.6158		2.21534	19.5356		2.30395	21.6489		2.2181	18.4757
2.30672	22.6228		2.2181	19.5541		2.30672	21.6563		2.22087	18.4872
2.30949	22.6296		2.22087	19.5727		2.30949	21.6636		2.22364	18.4987
2.31226	22.6364		2.22364	19.5912		2.31226	21.671		2.22641	18.5103
2.31503	22.6432		2.22641	19.6097		2.31503	21.6782		2.22918	18.5218
2.31779	22.6499		2.22918	19.6282		2.31779	21.6855		2.23195	18.5333
2.32056	22.6565		2.23195	19.6467		2.32056	21.6927		2.23472	18.5448
2.32333	22.6631		2.23472	19.6651		2.32333	21.6999		2.23749	18.5562
2.3261	22.6696		2.23749	19.6836		2.3261	21.707		2.24026	18.5677
2.32887	22.6761		2.24026	19.7021		2.32887	21.7141		2.24303	18.5792
2.33164	22.6825		2.24303	19.7205		2.33164	21.7212		2.2458	18.5907
2.33441	22.6888		2.2458	19.739		2.33441	21.7282		2.24857	18.6021
2.33718	22.6951		2.24857	19.7575		2.33718	21.7352		2.25133	18.6136
2.33995	22.7013		2.25133	19.7759		2.33995	21.7422		2.2541	18.625
2.34272	22.7075		2.2541	19.7944		2.34272	21.7491		2.25687	18.6364
2.34549	22.7136		2.25687	19.8128		2.34549	21.756		2.25964	18.6479
2.34826	22.7197		2.25964	19.8312		2.34826	21.7629		2.26241	18.6593
2.35102	22.7257		2.26241	19.8497		2.35102	21.7697		2.26518	18.6707
2.35379	22.7316		2.26518	19.8681		2.35379	21.7765		2.26795	18.6821
2.35656	22.7375		2.26795	19.8865		2.35656	21.7833		2.27072	18.6935
2.35933	22.7434		2.27072	19.9049		2.35933	21.79		2.27349	18.7049
2.3621	22.7492		2.27349	19.9233		2.3621	21.7967		2.27626	18.7163
2.36487	22.7549		2.27626	19.9417		2.36487	21.8034		2.27903	18.7277
2.36764	22.7606		2.27903	19.9601		2.36764	21.81		2.2818	18.7391
2.37041	22.7662		2.2818	19.9785		2.37041	21.8166		2.28456	18.7504
2.37318	22.7718		2.28456	19.9969		2.37318	21.8232		2.28733	18.7618
2.37595	22.7773		2.28733	20.0153		2.37595	21.8297		2.28855	18.7668
2.37872	22.7828		2.28855	20.0234		2.37872	21.8362		2.2901	18.7731
2.38149	22.7882		2.2901	20.0337		2.38149	21.8427		2.29287	18.7845
2.38425	22.7935		2.29287	20.052		2.38425	21.8491		2.29564	18.7958
2.38702	22.7988		2.29564	20.0704		2.38702	21.8555		2.29841	18.8072
2.38979	22.8041		2.29841	20.0888		2.38979	21.8619		2.30118	18.8185
2.39256	22.8093		2.30118	20.1071		2.39256	21.8683		2.30395	18.8298
2.39533	22.8145		2.30395	20.1255		2.39533	21.8746		2.30672	18.8411
2.3981	22.8195		2.30672	20.1438		2.3981	21.8808		2.30949	18.8524
2.40087	22.8246		2.30949	20.1621		2.40087	21.8871		2.31226	18.8637
2.40364	22.8296		2.31226	20.1805		2.40364	21.8933		2.31503	18.875
2.40641	22.8345		2.31503	20.1988		2.40641	21.8995		2.31779	18.8863
2.40918	22.8394		2.31779	20.2171		2.40918	21.9057		2.32056	18.8976
2.41195	22.8443		2.32056	20.2354		2.41195	21.9118		2.32333	18.9088
2.41472	22.8491		2.32333	20.2538		2.41472	21.9179		2.3261	18.9201
2.41748	22.8538		2.3261	20.2721		2.41748	21.924		2.32887	18.9314
2.42025	22.8585		2.32887	20.2904		2.42025	21.93		2.33164	18.9426
2.42302	22.8631		2.33164	20.3087		2.42302	21.936		2.33441	18.9539
2.42579	22.8677		2.33441	20.3269		2.42579	21.942		2.33718	18.9651
2.42856	22.8723		2.33718	20.3452		2.42856	21.9479		2.33995	18.9763
2.43133	22.8768		2.33995	20.3635		2.43133	21.9539		2.34272	18.9875
2.4341	22.8812		2.34272	20.3818		2.4341	21.9598		2.34549	18.9988
2.43687	22.8856		2.34549	20.4001		2.43687	21.9656		2.34826	19.01
2.43964	22.89		2.34826	20.4183		2.43964	21.9715		2.35102	19.0212
2.44241	22.8943		2.35102	20.4366		2.44241	21.9773		2.35379	19.0324
2.44518	22.8985		2.35379	20.4548		2.44518	21.983		2.35656	19.0436
2.44795	22.9027		2.35656	20.4731		2.44795	21.9888		2.35933	19.0548
2.45071	22.9069		2.35933	20.4913		2.45071	21.9945		2.3621	19.0659
2.45348	22.911		2.3621	20.5096		2.45348	22.0002		2.36487	19.0771
2.45625	22.9151		2.36487	20.5278		2.45625	22.0058		2.36764	19.0883
2.45902	22.9191		2.36764	20.546		2.45902	22.0115		2.37041	19.0994
2.46179	22.9231		2.37041	20.5642		2.46179	22.0171		2.37318	19.1106
2.46456	22.927		2.37318	20.5825		2.46456	22.0227		2.37595	19.1217
2.46733	22.9309		2.37595	20.6007		2.46733	22.0282		2.37872	19.1329
2.4701	22.9347		2.37872	20.6189		2.4701	22.0337		2.38149	19.144
2.47287	22.9385		2.38149	20.6371		2.47287	22.0392		2.38425	19.1551
2.47564	22.9422		2.38425	20.6553		2.47564	22.0447		2.38702	19.1663
2.47841	22.9459		2.38702	20.6735		2.47841	22.0501		2.38979	19.1774
2.48118	22.9496		2.38979	20.6917		2.48118	22.0556		2.39256	19.1885
2.48394	22.9532		2.39256	20.7098		2.48394	22.0609		2.39533	19.1996
2.48671	22.9567		2.39533	20.728		2.48671	22.0663		2.3981	19.2107
2.48948	22.9603		2.3981	20.7462		2.48948	22.0716		2.40087	19.2218
2.49225	22.9637		2.40087	20.7644		2.49225	22.077		2.40364	19.2328
2.49502	22.9672		2.40364	20.7825		2.49502	22.0822		2.40641	19.2439
2.49779	22.9706		2.40641	20.8007		2.49779	22.0875		2.40918	19.255
2.50056	22.9739		2.40918	20.8188		2.50056	22.0927		2.41195	19.266
2.50333	22.9772		2.41195	20.837		2.50333	22.0979		2.41472	19.2771
2.5061	22.9805		2.41472	20.8551		2.5061	22.1031		2.41748	19.2882
2.50887	22.9837		2.41748	20.8732		2.50887	22.1082		2.42025	19.2992
2.51164	22.9868		2.42025	20.8914		2.51164	22.1134		2.42302	19.3102
2.51441	22.99		2.42302	20.9095		2.51441	22.1185		2.42579	19.3213
2.51717	22.9931		2.42579	20.9276		2.51717	22.1235		2.42856	19.3323
2.51994	22.9961		2.42856	20.9457		2.51994	22.1286		2.43133	19.3433
2.52271	22.9991		2.43133	20.9639		2.52271	22.1336		2.4341	19.3543
2.52548	23.0021		2.4341	20.982		2.52548	22.1386		2.43687	19.3653
2.52825	23.005		2.43687	21.0001		2.52825	22.1436		2.43964	19.3763
2.5285	23.0052		2.43964	21.0181		2.5285	22.144		2.44241	19.3873
2.53102	23.0078		2.44241	21.0362		2.53102	22.1485		2.44518	19.3983
2.53379	23.0107		2.44518	21.0543		2.53379	22.1535		2.44795	19.4093
2.53656	23.0135		2.44795	21.0724		2.53656	22.1584		2.45071	19.4202
2.53933	23.0162		2.45071	21.0905		2.53933	22.1632		2.45348	19.4312
2.5421	23.0189		2.45348	21.1086		2.5421	22.1681		2.45625	19.4422
2.54487	23.0216		2.45625	21.1266		2.54487	22.1729		2.45902	19.4531
2.54764	23.0242		2.45902	21.1447		2.54764	22.1777		2.46179	19.4641
2.5504	23.0268		2.46179	21.1627		2.5504	22.1825		2.46456	19.475
2.55317	23.0294		2.46456	21.1808		2.55317	22.1873		2.46733	19.486
2.55594	23.0319		2.46733	21.1989		2.55594	22.192		2.4701	19.4969
2.55871	23.0344		2.4701	21.2169		2.55871	22.1967		2.47287	19.5078
2.56148	23.0368		2.47287	21.2349		2.56148	22.2014		2.47564	19.5188
2.56425	23.0392		2.47564	21.253		2.56425	22.2061		2.47841	19.5297
2.56702	23.0415		2.47841	21.271		2.56702	22.2107		2.48118	19.5406
2.56979	23.0439		2.48118	21.289		2.56979	22.2153		2.48394	19.5515
2.57256	23.0461		2.48394	21.307		2.57256	22.2199		2.48671	19.5624
2.57533	23.0484		2.48671	21.325		2.57533	22.2245		2.48948	19.5733
2.5781	23.0506		2.48948	21.3431		2.5781	22.229		2.49225	19.5841
2.58087	23.0527		2.49225	21.361		2.58087	22.2335		2.49502	19.595
2.58363	23.0549		2.49502	21.379		2.58363	22.238		2.49779	19.6059
2.5864	23.057		2.49779	21.397		2.5864	22.2425		2.50056	19.6167
2.58917	23.059		2.50056	21.415		2.58917	22.247		2.50333	19.6276
2.59194	23.061		2.50333	21.433		2.59194	22.2514		2.5061	19.6384
2.59471	23.063		2.5061	21.451		2.59471	22.2558		2.50887	19.6493
2.59748	23.0649		2.50887	21.469		2.59748	22.2602		2.51164	19.6601
2.60025	23.0668		2.51164	21.4869		2.60025	22.2646		2.51441	19.671
2.60302	23.0687		2.51441	21.5049		2.60302	22.2689		2.51717	19.6818
2.60579	23.0705		2.51717	21.5229		2.60579	22.2732		2.51994	19.6926
2.60856	23.0723		2.51994	21.5408		2.60856	22.2776		2.52271	19.7034
2.61133	23.0741		2.52271	21.5588		2.61133	22.2818		2.52548	19.7142
2.6141	23.0758		2.52548	21.5767		2.6141	22.2861		2.52825	19.7251
2.61686	23.0775		2.52825	21.5947		2.61686	22.2903		2.5285	19.726
2.61963	23.0791		2.5285	21.5963		2.61963	22.2945		2.53102	19.7359
2.6224	23.0808		2.53102	21.6126		2.6224	22.2987		2.53379	19.7466
2.62517	23.0824		2.53379	21.6305		2.62517	22.3029		2.53656	19.7574
2.62794	23.0839		2.53656	21.6485		2.62794	22.3071		2.53933	19.7682
2.63071	23.0854		2.53933	21.6664		2.63071	22.3112		2.5421	19.779
2.63348	23.0869		2.5421	21.6843		2.63348	22.3153		2.54487	19.7898
2.63625	23.0883		2.54487	21.7022		2.63625	22.3194		2.54764	19.8005
2.63902	23.0897		2.54764	21.7201		2.63902	22.3235		2.5504	19.8113
2.64179	23.0911		2.5504	21.738		2.64179	22.3275		2.55317	19.822
2.64456	23.0924		2.55317	21.7559		2.64456	22.3316		2.55594	19.8328
2.64733	23.0938		2.55594	21.7738		2.64733	22.3356		2.55871	19.8435
2.65009	23.095		2.55871	21.7917		2.65009	22.3396		2.56148	19.8543
2.65286	23.0963		2.56148	21.8096		2.65286	22.3435		2.56425	19.865
2.65563	23.0975		2.56425	21.8274		2.65563	22.3475		2.56702	19.8757
2.6584	23.0986		2.56702	21.8453		2.6584	22.3514		2.56979	19.8864
2.66117	23.0998		2.56979	21.8632		2.66117	22.3553		2.57256	19.8971
2.66394	23.1009		2.57256	21.8811		2.66394	22.3592		2.57533	19.9078
2.66671	23.102		2.57533	21.8989		2.66671	22.3631		2.5781	19.9185
2.66948	23.103		2.5781	21.9168		2.66948	22.3669		2.58087	19.9292
2.67225	23.104		2.58087	21.9346		2.67225	22.3708		2.58363	19.9399
2.67502	23.105		2.58363	21.9525		2.67502	22.3746		2.5864	19.9506
2.67779	23.106		2.5864	21.9703		2.67779	22.3784		2.58917	19.9613
2.68056	23.1069		2.58917	21.9882		2.68056	22.3822		2.59194	19.9719
2.68332	23.1078		2.59194	22.006		2.68332	22.3859		2.59471	19.9826
2.68609	23.1086		2.59471	22.0238		2.68609	22.3897		2.59748	19.9933
2.68886	23.1094		2.59748	22.0417		2.68886	22.3934		2.60025	20.0039
2.69163	23.1102		2.60025	22.0595		2.69163	22.3971		2.60302	20.0146
2.6944	23.111		2.60302	22.0773		2.6944	22.4008		2.60579	20.0252
2.69717	23.1117		2.60579	22.0951		2.69717	22.4044		2.60856	20.0359
2.69994	23.1124		2.60856	22.1129		2.69994	22.4081		2.61133	20.0465
2.70271	23.1131		2.61133	22.1307		2.70271	22.4117		2.6141	20.0571
2.70548	23.1137		2.6141	22.1485		2.70548	22.4153		2.61686	20.0677
2.70825	23.1143		2.61686	22.1663		2.70825	22.4189		2.61963	20.0784
2.71102	23.1149		2.61963	22.1841		2.71102	22.4225		2.6224	20.089
2.71379	23.1155		2.6224	22.2019		2.71379	22.426		2.62517	20.0996
2.71655	23.116		2.62517	22.2196		2.71655	22.4296		2.62794	20.1102
2.71932	23.1165		2.62794	22.2374		2.71932	22.4331		2.63071	20.1208
2.72209	23.1169		2.63071	22.2552		2.72209	22.4366		2.63348	20.1313
2.72486	23.1174		2.63348	22.273		2.72486	22.4401		2.63625	20.1419
2.72763	23.1178		2.63625	22.2907		2.72763	22.4435		2.63902	20.1525
2.7304	23.1181		2.63902	22.3085		2.7304	22.447		2.64179	20.1631
2.73317	23.1185		2.64179	22.3262		2.73317	22.4504		2.64456	20.1736
2.73594	23.1188		2.64456	22.344		2.73594	22.4538		2.64733	20.1842
2.73871	23.1191		2.64733	22.3617		2.73871	22.4572		2.65009	20.1947
2.74148	23.1194		2.65009	22.3794		2.74148	22.4606		2.65286	20.2053
2.74425	23.1196		2.65286	22.3972		2.74425	22.464		2.65563	20.2158
2.74702	23.1198		2.65563	22.4149		2.74702	22.4673		2.6584	20.2264
2.74978	23.12		2.6584	22.4326		2.74978	22.4706		2.66117	20.2369
2.75255	23.1201		2.66117	22.4504		2.75255	22.4739		2.66394	20.2474
2.75532	23.1202		2.66394	22.4681		2.75532	22.4772		2.66671	20.2579
2.75809	23.1203		2.66671	22.4858		2.75809	22.4805		2.66948	20.2685
2.76086	23.1204		2.66948	22.5035		2.76086	22.4838		2.67225	20.279
2.76363	23.1205		2.67225	22.5212		2.76363	22.487		2.67502	20.2895
2.7664	23.1205		2.7664	23.1205		2.7664	22.4902		2.7664	20.6331
