# Supplementary material for: Bond performance between hybrid fiber-reinforced concrete and BFRP bars under freeze-thaw cycle
Source: PLoS One. 2024 May 13;19(5):e0303327. doi: 10.1371/journal.pone.0303327 (PMC11090331; doi:10.1371/journal.pone.0303327)
Supplement: S1 Data — (ZIP) [file pone.0303327.s001.zip › Supporting Information files/The fitting data of the ascending section of the bond slip curve/FT0-C0B0.xlsx]

## Sheet: Sheet1
	Malvar model			MBPE model			CMR model			Continuous Curve model
Slip(mm)	Bond stress(MPa)		Slip(mm)	Bond stress(MPa)		Slip(mm)	Bond stress(MPa)		Slip(mm)	Bond stress(MPa)
0	0		0	0		0	0		0	0
0.00255	0.00704		0.00255	0.03653		0.0153	6.48117e-09		0.0051	0.77714
0.0051	0.01412		0.0051	0.06902		0.01785	1.65937e-08		0.00765	0.9518
0.00765	0.02125		0.00765	0.10016		0.0204	3.73887e-08		0.0102	1.09904
0.0102	0.02843		0.0102	0.13044		0.02295	7.64105e-08		0.01275	1.22877
0.01275	0.03565		0.01275	0.16009		0.0255	1.44589e-07		0.0153	1.34605
0.0153	0.04291		0.0153	0.18927		0.02804	2.57081e-07		0.01785	1.4539
0.01785	0.05022		0.01785	0.21804		0.03059	4.34184e-07		0.0204	1.55428
0.0204	0.05758		0.0204	0.24648		0.03314	7.02305e-07		0.02295	1.64856
0.02295	0.06499		0.02295	0.27464		0.03569	1.09499e-06		0.0255	1.73774
0.0255	0.07244		0.0255	0.30253		0.03824	1.65398e-06		0.02804	1.82255
0.02804	0.07994		0.02804	0.3302		0.04079	2.43034e-06		0.03059	1.9036
0.03059	0.08748		0.03059	0.35766		0.04334	3.48557e-06		0.03314	1.98132
0.03314	0.09508		0.03314	0.38494		0.04589	4.8928e-06		0.03569	2.05612
0.03569	0.10272		0.03569	0.41204		0.04844	6.73792e-06		0.03824	2.12828
0.03824	0.1104		0.03824	0.43899		0.05099	9.12081e-06		0.04079	2.19808
0.04079	0.11814		0.04079	0.46578		0.05354	1.21565e-05		0.04334	2.26573
0.04334	0.12592		0.04334	0.49245		0.05609	1.59764e-05		0.04589	2.33142
0.04589	0.13375		0.04589	0.51898		0.05864	2.07295e-05		0.04844	2.3953
0.04844	0.14163		0.04844	0.54539		0.06119	2.65834e-05		0.05099	2.45753
0.05099	0.14956		0.05099	0.5717		0.06374	3.37256e-05		0.05354	2.51822
0.05354	0.15753		0.05354	0.59789		0.06629	4.23649e-05		0.05609	2.57748
0.05609	0.16556		0.05609	0.62398		0.06884	5.27317e-05		0.05864	2.63541
0.05864	0.17363		0.05864	0.64997		0.07139	6.50802e-05		0.06119	2.69209
0.06119	0.18175		0.06119	0.67587		0.07394	7.96886e-05		0.06374	2.7476
0.06374	0.18992		0.06374	0.70169		0.07649	9.68605e-05		0.06629	2.80202
0.06629	0.19814		0.06629	0.72742		0.07903	0.000116926		0.06884	2.85539
0.06884	0.20641		0.06884	0.75306		0.08158	0.000140241		0.07139	2.90779
0.07139	0.21473		0.07139	0.77864		0.08413	0.000167193		0.07394	2.95926
0.07394	0.2231		0.07394	0.80413		0.08668	0.000198195		0.07649	3.00985
0.07649	0.23152		0.07649	0.82956		0.08923	0.000233692		0.07903	3.0596
0.07903	0.23998		0.07903	0.85491		0.09178	0.000274159		0.08158	3.10856
0.08158	0.2485		0.08158	0.8802		0.09433	0.000320102		0.08413	3.15675
0.08413	0.25707		0.08413	0.90542		0.09688	0.000372061		0.08668	3.20423
0.08668	0.26569		0.08668	0.93058		0.09943	0.000430605		0.08923	3.25101
0.08923	0.27436		0.08923	0.95568		0.10198	0.000496341		0.09178	3.29712
0.09178	0.28308		0.09178	0.98072		0.10453	0.000569907		0.09433	3.3426
0.09433	0.29186		0.09433	1.00571		0.10708	0.000651975		0.09688	3.38747
0.09688	0.30068		0.09688	1.03064		0.10963	0.000743254		0.09943	3.43175
0.09943	0.30956		0.09943	1.05551		0.11218	0.000844488		0.10198	3.47547
0.10198	0.31848		0.10198	1.08034		0.11473	0.000956454		0.10453	3.51865
0.10453	0.32746		0.10453	1.10511		0.11728	0.00108		0.10708	3.5613
0.10708	0.33649		0.10708	1.12984		0.11983	0.00122		0.10963	3.60344
0.10963	0.34557		0.10963	1.15451		0.12238	0.00137		0.11218	3.6451
0.11218	0.35471		0.11218	1.17914		0.12493	0.00153		0.11473	3.68629
0.11473	0.3639		0.11473	1.20372		0.12748	0.00171		0.11728	3.72703
0.11728	0.37314		0.11728	1.22826		0.13002	0.0019		0.11983	3.76732
0.11983	0.38243		0.11983	1.25275		0.13257	0.00211		0.12238	3.80719
0.12238	0.39177		0.12238	1.27721		0.13512	0.00234		0.12493	3.84664
0.12493	0.40117		0.12493	1.30162		0.13767	0.00259		0.12748	3.88569
0.12748	0.41063		0.12748	1.32599		0.14022	0.00286		0.13002	3.92436
0.13002	0.42013		0.13002	1.35032		0.14277	0.00316		0.13257	3.96265
0.13257	0.42969		0.13257	1.37461		0.14532	0.00347		0.13512	4.00057
0.13512	0.4393		0.13512	1.39886		0.14787	0.00381		0.13767	4.03813
0.13767	0.44897		0.13767	1.42307		0.15042	0.00417		0.14022	4.07535
0.14022	0.45869		0.14022	1.44725		0.15297	0.00456		0.14277	4.11223
0.14277	0.46846		0.14277	1.4714		0.15552	0.00498		0.14532	4.14879
0.14532	0.47829		0.14532	1.4955		0.15807	0.00543		0.14787	4.18502
0.14787	0.48818		0.14787	1.51958		0.16062	0.00591		0.15042	4.22094
0.15042	0.49812		0.15042	1.54361		0.16317	0.00642		0.15297	4.25656
0.15297	0.50811		0.15297	1.56762		0.16572	0.00697		0.15552	4.29189
0.15552	0.51816		0.15552	1.59159		0.16827	0.00755		0.15807	4.32693
0.15807	0.52826		0.15807	1.61553		0.17082	0.00817		0.16062	4.36168
0.16062	0.53842		0.16062	1.63944		0.17337	0.00883		0.16317	4.39616
0.16317	0.54864		0.16317	1.66332		0.17592	0.00952		0.16572	4.43037
0.16572	0.55891		0.16572	1.68717		0.17615	0.00959		0.16827	4.46432
0.16827	0.56924		0.16827	1.71098		0.17847	0.01026		0.17082	4.49802
0.17082	0.57962		0.17082	1.73477		0.18102	0.01104		0.17337	4.53146
0.17337	0.59006		0.17337	1.75853		0.18356	0.01187		0.17592	4.56466
0.17592	0.60056		0.17592	1.78226		0.18611	0.01275		0.17615	4.56769
0.17615	0.60152		0.17615	1.78444		0.18866	0.01367		0.17847	4.59761
0.17847	0.61111		0.17847	1.80596		0.19121	0.01464		0.18102	4.63034
0.18102	0.62172		0.18102	1.82964		0.19376	0.01567		0.18356	4.66283
0.18356	0.63239		0.18356	1.85328		0.19631	0.01675		0.18611	4.6951
0.18611	0.64311		0.18611	1.8769		0.19886	0.01788		0.18866	4.72715
0.18866	0.65389		0.18866	1.9005		0.20141	0.01908		0.19121	4.75898
0.19121	0.66473		0.19121	1.92407		0.20396	0.02033		0.19376	4.7906
0.19376	0.67562		0.19376	1.94761		0.20651	0.02165		0.19631	4.82202
0.19631	0.68658		0.19631	1.97112		0.20906	0.02302		0.19886	4.85323
0.19886	0.69759		0.19886	1.99462		0.21161	0.02447		0.20141	4.88424
0.20141	0.70866		0.20141	2.01808		0.21416	0.02598		0.20396	4.91506
0.20396	0.71979		0.20396	2.04153		0.21671	0.02756		0.20651	4.94568
0.20651	0.73098		0.20651	2.06495		0.21926	0.02921		0.20906	4.97611
0.20906	0.74222		0.20906	2.08834		0.22181	0.03094		0.21161	5.00636
0.21161	0.75353		0.21161	2.11171		0.22436	0.03274		0.21416	5.03643
0.21416	0.76489		0.21416	2.13506		0.22691	0.03462		0.21671	5.06632
0.21671	0.77631		0.21671	2.15839		0.22946	0.03658		0.21926	5.09604
0.21926	0.78779		0.21926	2.18169		0.23201	0.03862		0.22181	5.12558
0.22181	0.79933		0.22181	2.20497		0.23455	0.04074		0.22436	5.15495
0.22436	0.81094		0.22436	2.22823		0.2371	0.04295		0.22691	5.18416
0.22691	0.8226		0.22691	2.25147		0.23965	0.04525		0.22946	5.2132
0.22946	0.83432		0.22946	2.27469		0.2422	0.04764		0.23201	5.24209
0.23201	0.8461		0.23201	2.29788		0.24475	0.05012		0.23455	5.27081
0.23455	0.85794		0.23455	2.32106		0.2473	0.0527		0.2371	5.29938
0.2371	0.86984		0.2371	2.34421		0.24985	0.05537		0.23965	5.32779
0.23965	0.8818		0.23965	2.36734		0.2524	0.05814		0.2422	5.35606
0.2422	0.89383		0.2422	2.39046		0.25495	0.06101		0.24475	5.38417
0.24475	0.90591		0.24475	2.41355		0.2575	0.06398		0.2473	5.41214
0.2473	0.91806		0.2473	2.43662		0.26005	0.06706		0.24985	5.43997
0.24985	0.93026		0.24985	2.45968		0.2626	0.07025		0.2524	5.46765
0.2524	0.94253		0.2524	2.48271		0.26515	0.07354		0.25495	5.4952
0.25495	0.95486		0.25495	2.50573		0.2677	0.07695		0.2575	5.52261
0.2575	0.96725		0.2575	2.52873		0.27025	0.08047		0.26005	5.54988
0.26005	0.97971		0.26005	2.55171		0.2728	0.08411		0.2626	5.57702
0.2626	0.99222		0.2626	2.57467		0.27535	0.08786		0.26515	5.60402
0.26515	1.0048		0.26515	2.59761		0.2779	0.09173		0.2677	5.6309
0.2677	1.01744		0.2677	2.62053		0.28045	0.09573		0.27025	5.65765
0.27025	1.03014		0.27025	2.64344		0.283	0.09985		0.2728	5.68428
0.2728	1.04291		0.2728	2.66633		0.28555	0.1041		0.27535	5.71078
0.27535	1.05574		0.27535	2.6892		0.28809	0.10847		0.2779	5.73715
0.2779	1.06863		0.2779	2.71205		0.29064	0.11298		0.28045	5.76341
0.28045	1.08158		0.28045	2.73489		0.29319	0.11761		0.283	5.78955
0.283	1.0946		0.283	2.75771		0.29574	0.12239		0.28555	5.81557
0.28555	1.10769		0.28555	2.78051		0.29829	0.1273		0.28809	5.84147
0.28809	1.12083		0.28809	2.8033		0.30084	0.13234		0.29064	5.86726
0.29064	1.13404		0.29064	2.82607		0.30339	0.13753		0.29319	5.89294
0.29319	1.14731		0.29319	2.84882		0.30594	0.14286		0.29574	5.91851
0.29574	1.16065		0.29574	2.87156		0.30741	0.146		0.29829	5.94396
0.29829	1.17406		0.29829	2.89428		0.30849	0.14834		0.30084	5.96931
0.30084	1.18752		0.30084	2.91698		0.31104	0.15396		0.30339	5.99455
0.30339	1.20105		0.30339	2.93967		0.31359	0.15973		0.30594	6.01969
0.30594	1.21465		0.30594	2.96235		0.31614	0.16565		0.30741	6.03412
0.30741	1.22251		0.30741	2.9754		0.31869	0.17172		0.30849	6.04472
0.30849	1.22831		0.30849	2.985		0.32124	0.17795		0.31104	6.06964
0.31104	1.24204		0.31104	3.00765		0.32379	0.18433		0.31359	6.09447
0.31359	1.25583		0.31359	3.03028		0.32634	0.19088		0.31614	6.11919
0.31614	1.26969		0.31614	3.05289		0.32889	0.19758		0.31869	6.14382
0.31869	1.28361		0.31869	3.07549		0.33144	0.20444		0.32124	6.16834
0.32124	1.2976		0.32124	3.09807		0.33399	0.21147		0.32379	6.19277
0.32379	1.31165		0.32379	3.12064		0.33654	0.21866		0.32634	6.2171
0.32634	1.32577		0.32634	3.14319		0.33908	0.22602		0.32889	6.24134
0.32889	1.33996		0.32889	3.16573		0.34163	0.23354		0.33144	6.26549
0.33144	1.35421		0.33144	3.18826		0.34418	0.24124		0.33399	6.28954
0.33399	1.36853		0.33399	3.21077		0.34673	0.24911		0.33654	6.3135
0.33654	1.38292		0.33654	3.23326		0.34928	0.25715		0.33908	6.33737
0.33908	1.39737		0.33908	3.25575		0.35183	0.26537		0.34163	6.36115
0.34163	1.41189		0.34163	3.27822		0.35438	0.27377		0.34418	6.38484
0.34418	1.42648		0.34418	3.30067		0.35693	0.28234		0.34673	6.40844
0.34673	1.44114		0.34673	3.32311		0.35948	0.2911		0.34928	6.43196
0.34928	1.45586		0.34928	3.34554		0.36203	0.30003		0.35183	6.45539
0.35183	1.47065		0.35183	3.36796		0.36458	0.30915		0.35438	6.47874
0.35438	1.48551		0.35438	3.39036		0.36713	0.31846		0.35693	6.502
0.35693	1.50043		0.35693	3.41275		0.36968	0.32795		0.35948	6.52518
0.35948	1.51542		0.35948	3.43512		0.37223	0.33762		0.36203	6.54828
0.36203	1.53049		0.36203	3.45748		0.37478	0.34749		0.36458	6.5713
0.36458	1.54561		0.36458	3.47983		0.37733	0.35755		0.36713	6.59423
0.36713	1.56081		0.36713	3.50217		0.37988	0.36779		0.36968	6.61709
0.36968	1.57608		0.36968	3.52449		0.38243	0.37823		0.37223	6.63987
0.37223	1.59141		0.37223	3.54681		0.38498	0.38887		0.37478	6.66257
0.37478	1.60682		0.37478	3.5691		0.38753	0.3997		0.37733	6.68519
0.37733	1.62229		0.37733	3.59139		0.39007	0.41072		0.37988	6.70774
0.37988	1.63783		0.37988	3.61367		0.39262	0.42195		0.38243	6.73021
0.38243	1.65345		0.38243	3.63593		0.39517	0.43337		0.38498	6.75261
0.38498	1.66913		0.38498	3.65818		0.39772	0.44499		0.38753	6.77493
0.38753	1.68488		0.38753	3.68042		0.40027	0.45682		0.39007	6.79718
0.39007	1.7007		0.39007	3.70264		0.40282	0.46884		0.39262	6.81936
0.39262	1.71659		0.39262	3.72485		0.40537	0.48107		0.39517	6.84146
0.39517	1.73255		0.39517	3.74706		0.40792	0.4935		0.39772	6.8635
0.39772	1.74858		0.39772	3.76925		0.41047	0.50614		0.40027	6.88546
0.40027	1.76468		0.40027	3.79143		0.41302	0.51898		0.40282	6.90735
0.40282	1.78085		0.40282	3.81359		0.41557	0.53203		0.40537	6.92918
0.40537	1.79709		0.40537	3.83575		0.41812	0.54529		0.40792	6.95093
0.40792	1.8134		0.40792	3.85789		0.42067	0.55875		0.41047	6.97262
0.41047	1.82978		0.41047	3.88003		0.42322	0.57243		0.41302	6.99424
0.41302	1.84624		0.41302	3.90215		0.42577	0.58632		0.41557	7.01579
0.41557	1.86276		0.41557	3.92426		0.42832	0.60041		0.41812	7.03728
0.41812	1.87936		0.41812	3.94636		0.43087	0.61472		0.42067	7.0587
0.42067	1.89602		0.42067	3.96845		0.43342	0.62924		0.42322	7.08006
0.42322	1.91276		0.42322	3.99052		0.43597	0.64397		0.42577	7.10136
0.42577	1.92957		0.42577	4.01259		0.43661	0.64772		0.42832	7.12259
0.42832	1.94645		0.42832	4.03465		0.43852	0.65891		0.43087	7.14375
0.43087	1.96341		0.43087	4.05669		0.44107	0.67407		0.43342	7.16486
0.43342	1.98043		0.43342	4.07873		0.44361	0.68945		0.43597	7.1859
0.43597	1.99753		0.43597	4.10075		0.44616	0.70503		0.43661	7.1912
0.43661	2.00186		0.43661	4.10631		0.44871	0.72084		0.43852	7.20688
0.43852	2.0147		0.43852	4.12276		0.45126	0.73686		0.44107	7.2278
0.44107	2.03194		0.44107	4.14477		0.45381	0.75309		0.44361	7.24866
0.44361	2.04925		0.44361	4.16676		0.45636	0.76955		0.44616	7.26946
0.44616	2.06664		0.44616	4.18874		0.45891	0.78621		0.44871	7.2902
0.44871	2.08409		0.44871	4.21071		0.46146	0.8031		0.45126	7.31088
0.45126	2.10163		0.45126	4.23267		0.46401	0.8202		0.45381	7.3315
0.45381	2.11923		0.45381	4.25462		0.46656	0.83753		0.45636	7.35207
0.45636	2.13691		0.45636	4.27657		0.46911	0.85507		0.45891	7.37258
0.45891	2.15466		0.45891	4.2985		0.47166	0.87282		0.46146	7.39303
0.46146	2.17248		0.46146	4.32042		0.47421	0.8908		0.46401	7.41342
0.46401	2.19037		0.46401	4.34233		0.47676	0.90899		0.46656	7.43376
0.46656	2.20834		0.46656	4.36423		0.47931	0.92741		0.46911	7.45404
0.46911	2.22639		0.46911	4.38612		0.48186	0.94604		0.47166	7.47427
0.47166	2.2445		0.47166	4.40801		0.48441	0.96489		0.47421	7.49444
0.47421	2.26269		0.47421	4.42988		0.48696	0.98395		0.47676	7.51456
0.47676	2.28096		0.47676	4.45174		0.48951	1.00324		0.47931	7.53463
0.47931	2.29929		0.47931	4.47359		0.49206	1.02275		0.48186	7.55464
0.48186	2.31771		0.48186	4.49544		0.4946	1.04247		0.48441	7.5746
0.48441	2.33619		0.48441	4.51727		0.49715	1.06241		0.48696	7.59451
0.48696	2.35475		0.48696	4.5391		0.4997	1.08257		0.48951	7.61436
0.48951	2.37338		0.48951	4.56091		0.50225	1.10295		0.49206	7.63417
0.49206	2.39209		0.49206	4.58272		0.5048	1.12355		0.4946	7.65392
0.4946	2.41088		0.4946	4.60451		0.50735	1.14436		0.49715	7.67362
0.49715	2.42973		0.49715	4.6263		0.5099	1.16539		0.4997	7.69327
0.4997	2.44866		0.4997	4.64808		0.51245	1.18664		0.50225	7.71287
0.50225	2.46767		0.50225	4.66985		0.515	1.2081		0.5048	7.73242
0.5048	2.48675		0.5048	4.69161		0.51755	1.22978		0.50735	7.75192
0.50735	2.50591		0.50735	4.71336		0.5201	1.25168		0.5099	7.77138
0.5099	2.52514		0.5099	4.7351		0.52265	1.27379		0.51245	7.79078
0.51245	2.54445		0.51245	4.75684		0.5252	1.29611		0.515	7.81014
0.515	2.56383		0.515	4.77856		0.52775	1.31866		0.51755	7.82944
0.51755	2.58328		0.51755	4.80028		0.5303	1.34141		0.5201	7.8487
0.5201	2.60281		0.5201	4.82199		0.53285	1.36438		0.52265	7.86792
0.52265	2.62242		0.52265	4.84368		0.5354	1.38756		0.5252	7.88709
0.5252	2.6421		0.5252	4.86537		0.53795	1.41096		0.52775	7.90621
0.52775	2.66186		0.52775	4.88706		0.5405	1.43456		0.5303	7.92528
0.5303	2.6817		0.5303	4.90873		0.54305	1.45838		0.53285	7.94431
0.53285	2.7016		0.53285	4.93039		0.5456	1.48241		0.5354	7.96329
0.5354	2.72159		0.5354	4.95205		0.54814	1.50665		0.53795	7.98223
0.53795	2.74165		0.53795	4.9737		0.54941	1.51875		0.5405	8.00112
0.5405	2.76179		0.5405	4.99533		0.55069	1.53109		0.54305	8.01997
0.54305	2.782		0.54305	5.01696		0.55324	1.55575		0.5456	8.03877
0.5456	2.80229		0.5456	5.03859		0.55579	1.58061		0.54814	8.05753
0.54814	2.82265		0.54814	5.0602		0.55834	1.60568		0.54941	8.06683
0.54941	2.83279		0.54941	5.07093		0.56089	1.63096		0.55069	8.07625
0.55069	2.84309		0.55069	5.08181		0.56344	1.65645		0.55324	8.09492
0.55324	2.86361		0.55324	5.1034		0.56599	1.68213		0.55579	8.11355
0.55579	2.8842		0.55579	5.12499		0.56854	1.70803		0.55834	8.13214
0.55834	2.90487		0.55834	5.14657		0.57109	1.73412		0.56089	8.15069
0.56089	2.92562		0.56089	5.16815		0.57364	1.76042		0.56344	8.16919
0.56344	2.94644		0.56344	5.18971		0.57619	1.78692		0.56599	8.18765
0.56599	2.96734		0.56599	5.21127		0.57874	1.81362		0.56854	8.20607
0.56854	2.98831		0.56854	5.23282		0.58129	1.84051		0.57109	8.22445
0.57109	3.00936		0.57109	5.25436		0.58384	1.86761		0.57364	8.24279
0.57364	3.03049		0.57364	5.27589		0.58639	1.89491		0.57619	8.26108
0.57619	3.0517		0.57619	5.29742		0.58894	1.9224		0.57874	8.27934
0.57874	3.07298		0.57874	5.31894		0.59149	1.95008		0.58129	8.29756
0.58129	3.09434		0.58129	5.34045		0.59404	1.97796		0.58384	8.31573
0.58384	3.11577		0.58384	5.36195		0.59659	2.00604		0.58639	8.33387
0.58639	3.13728		0.58639	5.38344		0.59913	2.0343		0.58894	8.35197
0.58894	3.15887		0.58894	5.40493		0.60168	2.06276		0.59149	8.37003
0.59149	3.18054		0.59149	5.42641		0.60423	2.09141		0.59404	8.38805
0.59404	3.20228		0.59404	5.44788		0.60678	2.12025		0.59659	8.40603
0.59659	3.2241		0.59659	5.46935		0.60933	2.14927		0.59913	8.42397
0.59913	3.24599		0.59913	5.4908		0.61188	2.17848		0.60168	8.44187
0.60168	3.26797		0.60168	5.51225		0.61443	2.20788		0.60423	8.45974
0.60423	3.29002		0.60423	5.53369		0.61698	2.23746		0.60678	8.47757
0.60678	3.31214		0.60678	5.55513		0.61953	2.26722		0.60933	8.49536
0.60933	3.33435		0.60933	5.57656		0.62208	2.29717		0.61188	8.51311
0.61188	3.35663		0.61188	5.59798		0.62463	2.3273		0.61443	8.53083
0.61443	3.37898		0.61443	5.61939		0.62718	2.3576		0.61698	8.54851
0.61698	3.40142		0.61698	5.64079		0.62973	2.38809		0.61953	8.56616
0.61953	3.42393		0.61953	5.66219		0.63228	2.41875		0.62208	8.58376
0.62208	3.44652		0.62208	5.68358		0.63483	2.44958		0.62463	8.60133
0.62463	3.46919		0.62463	5.70497		0.63738	2.4806		0.62718	8.61887
0.62718	3.49193		0.62718	5.72634		0.63993	2.51178		0.62973	8.63637
0.62973	3.51475		0.62973	5.74771		0.64248	2.54314		0.63228	8.65384
0.63228	3.53765		0.63228	5.76907		0.64503	2.57466		0.63483	8.67126
0.63483	3.56062		0.63483	5.79043		0.64758	2.60636		0.63738	8.68866
0.63738	3.58368		0.63738	5.81178		0.65012	2.63822		0.63993	8.70602
0.63993	3.60681		0.63993	5.83312		0.65267	2.67025		0.64248	8.72334
0.64248	3.63001		0.64248	5.85445		0.65522	2.70244		0.64503	8.74064
0.64503	3.6533		0.64503	5.87578		0.65606	2.71304		0.64758	8.75789
0.64758	3.67666		0.64758	5.8971		0.65777	2.7348		0.65012	8.77512
0.65012	3.70009		0.65012	5.91841		0.66032	2.76732		0.65267	8.7923
0.65267	3.72361		0.65267	5.93972		0.66287	2.8		0.65522	8.80946
0.65522	3.7472		0.65522	5.96102		0.66542	2.83284		0.65606	8.81508
0.65606	3.75495		0.65606	5.968		0.66797	2.86584		0.65777	8.82658
0.65777	3.77087		0.65777	5.98231		0.67052	2.89899		0.66032	8.84367
0.66032	3.79461		0.66032	6.0036		0.67307	2.9323		0.66287	8.86073
0.66287	3.81844		0.66287	6.02488		0.67562	2.96576		0.66542	8.87775
0.66542	3.84234		0.66542	6.04615		0.67817	2.99938		0.66797	8.89474
0.66797	3.86631		0.66797	6.06742		0.68072	3.03314		0.67052	8.9117
0.67052	3.89037		0.67052	6.08868		0.68327	3.06706		0.67307	8.92863
0.67307	3.9145		0.67307	6.10993		0.68582	3.10112		0.67562	8.94552
0.67562	3.9387		0.67562	6.13118		0.68837	3.13533		0.67817	8.96238
0.67817	3.96299		0.67817	6.15242		0.69092	3.16968		0.68072	8.97921
0.68072	3.98735		0.68072	6.17365		0.69347	3.20417		0.68327	8.99601
0.68327	4.01179		0.68327	6.19488		0.69602	3.23881		0.68582	9.01278
0.68582	4.0363		0.68582	6.2161		0.69857	3.27359		0.68837	9.02952
0.68837	4.06089		0.68837	6.23731		0.70112	3.30851		0.69092	9.04622
0.69092	4.08556		0.69092	6.25852		0.70366	3.34356		0.69347	9.0629
0.69347	4.1103		0.69347	6.27972		0.70621	3.37875		0.69602	9.07954
0.69602	4.13512		0.69602	6.30092		0.70876	3.41407		0.69857	9.09616
0.69857	4.16002		0.69857	6.3221		0.71131	3.44952		0.70112	9.11274
0.70112	4.18499		0.70112	6.34329		0.71386	3.48511		0.70366	9.12929
0.70366	4.21004		0.70366	6.36446		0.71641	3.52082		0.70621	9.14582
0.70621	4.23517		0.70621	6.38563		0.71896	3.55667		0.70876	9.16231
0.70876	4.26037		0.70876	6.40679		0.72151	3.59264		0.71131	9.17878
0.71131	4.28565		0.71131	6.42795		0.72406	3.62873		0.71386	9.19521
0.71386	4.311		0.71386	6.4491		0.72661	3.66495		0.71641	9.21162
0.71641	4.33643		0.71641	6.47025		0.72916	3.70129		0.71896	9.22799
0.71896	4.36194		0.71896	6.49139		0.73171	3.73775		0.72151	9.24434
0.72151	4.38752		0.72151	6.51252		0.73426	3.77432		0.72406	9.26066
0.72406	4.41317		0.72406	6.53364		0.73681	3.81102		0.72661	9.27695
0.72661	4.43891		0.72661	6.55476		0.73936	3.84783		0.72916	9.29321
0.72916	4.46472		0.72916	6.57588		0.74191	3.88475		0.73171	9.30944
0.73171	4.4906		0.73171	6.59699		0.74219	3.88885		0.73426	9.32565
0.73426	4.51656		0.73426	6.61809		0.74446	3.92178		0.73681	9.34182
0.73681	4.54259		0.73681	6.63918		0.74701	3.95893		0.73936	9.35797
0.73936	4.5687		0.73936	6.66027		0.74956	3.99618		0.74191	9.37409
0.74191	4.59489		0.74191	6.68136		0.75211	4.03355		0.74219	9.37588
0.74219	4.5978		0.74219	6.6837		0.75465	4.07101		0.74446	9.39018
0.74446	4.62115		0.74446	6.70244		0.7572	4.10859		0.74701	9.40625
0.74701	4.64748		0.74701	6.72351		0.75975	4.14626		0.74956	9.42229
0.74956	4.67389		0.74956	6.74457		0.7623	4.18404		0.75211	9.4383
0.75211	4.70038		0.75211	6.76563		0.76485	4.22191		0.75465	9.45428
0.75465	4.72693		0.75465	6.78669		0.7674	4.25989		0.7572	9.47024
0.7572	4.75357		0.7572	6.80774		0.76995	4.29796		0.75975	9.48617
0.75975	4.78027		0.75975	6.82878		0.7725	4.33612		0.7623	9.50207
0.7623	4.80706		0.7623	6.84982		0.77505	4.37438		0.76485	9.51795
0.76485	4.83391		0.76485	6.87085		0.7776	4.41273		0.7674	9.5338
0.7674	4.86084		0.7674	6.89188		0.78015	4.45117		0.76995	9.54962
0.76995	4.88784		0.76995	6.9129		0.7827	4.4897		0.7725	9.56542
0.7725	4.91492		0.7725	6.93391		0.78525	4.52831		0.77505	9.58119
0.77505	4.94207		0.77505	6.95492		0.7878	4.56701		0.7776	9.59693
0.7776	4.9693		0.7776	6.97592		0.79035	4.6058		0.78015	9.61265
0.78015	4.99659		0.78015	6.99692		0.7929	4.64466		0.7827	9.62835
0.7827	5.02396		0.7827	7.01791		0.79545	4.68361		0.78525	9.64402
0.78525	5.05141		0.78525	7.0389		0.798	4.72264		0.7878	9.65966
0.7878	5.07892		0.7878	7.05988		0.80055	4.76174		0.79035	9.67528
0.79035	5.10651		0.79035	7.08085		0.8031	4.80092		0.7929	9.69087
0.7929	5.13417		0.7929	7.10182		0.80565	4.84018		0.79545	9.70644
0.79545	5.16191		0.79545	7.12279		0.80819	4.8795		0.798	9.72198
0.798	5.18971		0.798	7.14374		0.81074	4.9189		0.80055	9.7375
0.80055	5.21759		0.80055	7.1647		0.81329	4.95837		0.8031	9.75299
0.8031	5.24554		0.8031	7.18564		0.81584	4.99791		0.80565	9.76846
0.80565	5.27356		0.80565	7.20659		0.81839	5.03751		0.80819	9.7839
0.80819	5.30166		0.80819	7.22752		0.82094	5.07718		0.81074	9.79932
0.81074	5.32982		0.81074	7.24845		0.82218	5.09647		0.81329	9.81472
0.81329	5.35806		0.81329	7.26938		0.82349	5.11692		0.81584	9.83009
0.81584	5.38637		0.81584	7.2903		0.82604	5.15671		0.81839	9.84544
0.81839	5.41474		0.81839	7.31122		0.82859	5.19657		0.82094	9.86076
0.82094	5.44319		0.82094	7.33213		0.83114	5.23649		0.82218	9.86819
0.82218	5.45703		0.82218	7.34228		0.83369	5.27646		0.82349	9.87606
0.82349	5.47171		0.82349	7.35303		0.83624	5.31649		0.82604	9.89134
0.82604	5.5003		0.82604	7.37393		0.83879	5.35657		0.82859	9.90659
0.82859	5.52896		0.82859	7.39482		0.84134	5.39671		0.83114	9.92182
0.83114	5.55769		0.83114	7.41571		0.84389	5.4369		0.83369	9.93703
0.83369	5.58649		0.83369	7.4366		0.84644	5.47714		0.83624	9.95221
0.83624	5.61536		0.83624	7.45747		0.84899	5.51743		0.83879	9.96737
0.83879	5.6443		0.83879	7.47835		0.85154	5.55777		0.84134	9.9825
0.84134	5.6733		0.84134	7.49921		0.85409	5.59815		0.84389	9.99762
0.84389	5.70238		0.84389	7.52008		0.85664	5.63858		0.84644	10.0127
0.84644	5.73152		0.84644	7.54093		0.85918	5.67905		0.84899	10.0278
0.84899	5.76074		0.84899	7.56179		0.86173	5.71956		0.85154	10.0428
0.85154	5.79002		0.85154	7.58263		0.86428	5.76011		0.85409	10.0578
0.85409	5.81937		0.85409	7.60348		0.86683	5.80071		0.85664	10.0729
0.85664	5.84878		0.85664	7.62431		0.86938	5.84133		0.85918	10.0878
0.85918	5.87827		0.85918	7.64514		0.87193	5.882		0.86173	10.1028
0.86173	5.90782		0.86173	7.66597		0.87448	5.9227		0.86428	10.1177
0.86428	5.93744		0.86428	7.68679		0.87703	5.96343		0.86683	10.1326
0.86683	5.96713		0.86683	7.70761		0.87958	6.00419		0.86938	10.1475
0.86938	5.99688		0.86938	7.72842		0.88213	6.04499		0.87193	10.1624
0.87193	6.0267		0.87193	7.74923		0.88468	6.08581		0.87448	10.1772
0.87448	6.05658		0.87448	7.77003		0.88723	6.12666		0.87703	10.1921
0.87703	6.08653		0.87703	7.79083		0.88978	6.16754		0.87958	10.2069
0.87958	6.11655		0.87958	7.81162		0.89233	6.20844		0.88213	10.2216
0.88213	6.14663		0.88213	7.83241		0.89488	6.24937		0.88468	10.2364
0.88468	6.17678		0.88468	7.85319		0.89743	6.29032		0.88723	10.2511
0.88723	6.20699		0.88723	7.87397		0.89806	6.30048		0.88978	10.2659
0.88978	6.23727		0.88978	7.89474		0.89998	6.33129		0.89233	10.2805
0.89233	6.26761		0.89233	7.91551		0.90253	6.37228		0.89488	10.2952
0.89488	6.29802		0.89488	7.93627		0.90508	6.41328		0.89743	10.3099
0.89743	6.32848		0.89743	7.95703		0.90763	6.45431		0.89806	10.3135
0.89806	6.33605		0.89806	7.96218		0.93703	6.92826		0.89998	10.3245
0.89998	6.35902		0.89998	7.97778		0.96369	7.35816		0.90253	10.3391
0.90253	6.38961		0.90253	7.99853		0.97136	7.48173		0.90508	10.3537
0.90508	6.42027		0.90508	8.01927		0.97391	7.52276		0.90763	10.3683
0.90763	6.45099		0.90763	8.04001		0.97646	7.56378		0.91017	10.3828
0.91017	6.48177		0.91017	8.06074		0.97901	7.60477		0.91272	10.3974
0.91272	6.51262		0.91272	8.08147		0.98156	7.64575		0.91527	10.4119
0.91527	6.54353		0.91527	8.1022		0.98411	7.68671		0.91782	10.4264
0.91782	6.5745		0.91782	8.12291		0.98666	7.72766		0.92037	10.4408
0.92037	6.60553		0.92037	8.14363		0.98921	7.76858		0.92292	10.4553
0.92292	6.63662		0.92292	8.16434		0.99176	7.80947		0.92547	10.4697
0.92547	6.66777		0.92547	8.18505		0.99431	7.85035		0.92802	10.4841
0.92802	6.69898		0.92802	8.20575		0.9965	7.88546		0.93057	10.4985
0.93057	6.73025		0.93057	8.22644		0.99686	7.8912		0.93312	10.5129
0.93312	6.76158		0.93312	8.24713		0.99941	7.93203		0.93567	10.5273
0.93567	6.79298		0.93567	8.26782		1.00196	7.97283		0.93703	10.5349
0.93703	6.80974		0.93703	8.27885		1.00451	8.01361		0.93822	10.5416
0.93822	6.82442		0.93822	8.2885		1.00706	8.05435		0.94077	10.5559
0.94077	6.85593		0.94077	8.30918		1.00961	8.09507		0.94332	10.5702
0.94332	6.8875		0.94332	8.32985		1.01216	8.13576		0.94587	10.5845
0.94587	6.91912		0.94587	8.35052		1.0147	8.17641		0.94842	10.5987
0.94842	6.95081		0.94842	8.37119		1.01725	8.21704		0.95097	10.613
0.95097	6.98255		0.95097	8.39184		1.0198	8.25763		0.95352	10.6272
0.95352	7.01434		0.95352	8.4125		1.02235	8.29819		0.95607	10.6414
0.95607	7.0462		0.95607	8.43315		1.0249	8.33871		0.95862	10.6556
0.95862	7.07811		0.95862	8.4538		1.02745	8.3792		0.96117	10.6697
0.96117	7.11007		0.96117	8.47444		1.03	8.41965		0.96369	10.6837
0.96369	7.14179		0.96369	8.49487		1.03255	8.46007		0.96371	10.6839
0.96371	7.14209		0.96371	8.49507		1.0351	8.50045		0.96626	10.698
0.96626	7.17417		0.96626	8.51571		1.03765	8.54078		0.96881	10.7121
0.96881	7.2063		0.96881	8.53633		1.0402	8.58108		0.97136	10.7262
0.97136	7.23849		0.97136	8.55696		1.04275	8.62134		0.97391	10.7402
0.97391	7.27073		0.97391	8.57758		1.0453	8.66155		0.97646	10.7543
0.97646	7.30302		0.97646	8.59819		1.04785	8.70172		0.97901	10.7683
0.97901	7.33537		0.97901	8.6188		1.0504	8.74185		0.98156	10.7823
0.98156	7.36777		0.98156	8.63941		1.05295	8.78194		0.98411	10.7963
0.98411	7.40023		0.98411	8.66001		1.0555	8.82198		0.98666	10.8103
0.98666	7.43273		0.98666	8.68061		1.05597	8.8294		0.98921	10.8243
0.98921	7.46529		0.98921	8.7012		1.05805	8.86197		0.99176	10.8382
0.99176	7.4979		0.99176	8.72179		1.0606	8.90192		0.99431	10.8521
0.99431	7.53056		0.99431	8.74237		1.06315	8.94182		0.9965	10.8641
0.9965	7.55867		0.9965	8.76006		1.06569	8.98167		0.99686	10.866
0.99686	7.56327		0.99686	8.76295		1.06824	9.02147		0.99941	10.8799
0.99941	7.59603		0.99941	8.78353		1.07079	9.06122		1.00196	10.8938
1.00196	7.62884		1.00196	8.8041		1.07334	9.10093		1.00451	10.9076
1.00451	7.66171		1.00451	8.82466		1.07589	9.14058		1.00706	10.9215
1.00706	7.69462		1.00706	8.84523		1.07844	9.18018		1.00961	10.9353
1.00961	7.72758		1.00961	8.86579		1.08099	9.21972		1.01216	10.9491
1.01216	7.76058		1.01216	8.88634		1.08354	9.25921		1.0147	10.9629
1.0147	7.79364		1.0147	8.90689		1.08609	9.29865		1.01725	10.9766
1.01725	7.82674		1.01725	8.92743		1.08864	9.33803		1.0198	10.9904
1.0198	7.85989		1.0198	8.94798		1.09119	9.37736		1.02235	11.0041
1.02235	7.89309		1.02235	8.96851		1.09374	9.41663		1.0249	11.0178
1.0249	7.92634		1.0249	8.98905		1.09629	9.45584		1.02745	11.0315
1.02745	7.95963		1.02745	9.00958		1.09884	9.495		1.03	11.0452
1.03	7.99296		1.03	9.0301		1.10139	9.5341		1.03255	11.0588
1.03255	8.02634		1.03255	9.05062		1.10394	9.57314		1.0351	11.0725
1.0351	8.05977		1.0351	9.07114		1.10649	9.61211		1.03765	11.0861
1.03765	8.09323		1.03765	9.09165		1.10904	9.65103		1.0402	11.0997
1.0402	8.12675		1.0402	9.11216		1.11159	9.68989		1.04275	11.1133
1.04275	8.1603		1.04275	9.13266		1.11414	9.72868		1.0453	11.1269
1.0453	8.1939		1.0453	9.15316		1.11669	9.76742		1.04785	11.1405
1.04785	8.22754		1.04785	9.17366		1.1175	9.77978		1.0504	11.154
1.0504	8.26123		1.0504	9.19415		1.11923	9.80609		1.05295	11.1675
1.05295	8.29495		1.05295	9.21464		1.12178	9.84469		1.0555	11.1811
1.0555	8.32872		1.0555	9.23512		1.12433	9.88323		1.05597	11.1836
1.05597	8.33499		1.05597	9.23892		1.12688	9.92171		1.05805	11.1945
1.05805	8.36252		1.05805	9.2556		1.12943	9.96012		1.0606	11.208
1.0606	8.39637		1.0606	9.27607		1.13198	9.99847		1.06315	11.2215
1.06315	8.43026		1.06315	9.29655		1.13453	10.0367		1.06569	11.2349
1.06569	8.46418		1.06569	9.31701		1.13708	10.075		1.06824	11.2484
1.06824	8.49815		1.06824	9.33748		1.13963	10.1131		1.07079	11.2618
1.07079	8.53215		1.07079	9.35794		1.14218	10.1512		1.07334	11.2752
1.07334	8.56619		1.07334	9.37839		1.14473	10.1892		1.07589	11.2886
1.07589	8.60027		1.07589	9.39884		1.14728	10.2271		1.07844	11.3019
1.07844	8.63439		1.07844	9.41929		1.14983	10.265		1.08099	11.3153
1.08099	8.66854		1.08099	9.43973		1.15238	10.3028		1.08354	11.3286
1.08354	8.70273		1.08354	9.46017		1.15493	10.3405		1.08609	11.3419
1.08609	8.73695		1.08609	9.48061		1.15748	10.3782		1.08864	11.3552
1.08864	8.77121		1.08864	9.50104		1.16003	10.4158		1.09119	11.3685
1.09119	8.8055		1.09119	9.52147		1.16258	10.4533		1.09374	11.3818
1.09374	8.83983		1.09374	9.54189		1.16513	10.4907		1.09629	11.3951
1.09629	8.87419		1.09629	9.56231		1.16768	10.5281		1.09884	11.4083
1.09884	8.90858		1.09884	9.58273		1.17022	10.5654		1.10139	11.4215
1.10139	8.943		1.10139	9.60314		1.17277	10.6026		1.10394	11.4347
1.10394	8.97746		1.10394	9.62355		1.17532	10.6397		1.10649	11.4479
1.10649	9.01195		1.10649	9.64395		1.17787	10.6768		1.10904	11.4611
1.10904	9.04647		1.10904	9.66436		1.18042	10.7138		1.11159	11.4743
1.11159	9.08102		1.11159	9.68475		1.18297	10.7507		1.11414	11.4874
1.11414	9.1156		1.11414	9.70515		1.18518	10.7826		1.11669	11.5006
1.11669	9.15021		1.11669	9.72553		1.18552	10.7875		1.1175	11.5048
1.1175	9.16128		1.1175	9.73205		1.18807	10.8243		1.11923	11.5137
1.11923	9.18485		1.11923	9.74592		1.19062	10.861		1.12178	11.5268
1.12178	9.21952		1.12178	9.7663		1.19317	10.8976		1.12433	11.5399
1.12433	9.25422		1.12433	9.78668		1.19572	10.9341		1.12688	11.553
1.12688	9.28894		1.12688	9.80705		1.19827	10.9706		1.12943	11.566
1.12943	9.32369		1.12943	9.82742		1.20082	11.0069		1.13198	11.5791
1.13198	9.35846		1.13198	9.84779		1.20337	11.0432		1.13453	11.5921
1.13453	9.39327		1.13453	9.86815		1.20592	11.0794		1.13708	11.6051
1.13708	9.4281		1.13708	9.88851		1.20847	11.1156		1.13963	11.6181
1.13963	9.46295		1.13963	9.90887		1.21102	11.1516		1.14218	11.6311
1.14218	9.49782		1.14218	9.92922		1.21357	11.1876		1.14473	11.6441
1.14473	9.53273		1.14473	9.94957		1.21612	11.2235		1.14728	11.657
1.14728	9.56765		1.14728	9.96991		1.21867	11.2593		1.14983	11.67
1.14983	9.6026		1.14983	9.99025		1.22122	11.295		1.15238	11.6829
1.15238	9.63756		1.15238	10.0106		1.22376	11.3307		1.15493	11.6958
1.15493	9.67256		1.15493	10.0309		1.22631	11.3662		1.15748	11.7087
1.15748	9.70757		1.15748	10.0512		1.22886	11.4017		1.16003	11.7216
1.16003	9.7426		1.16003	10.0716		1.23141	11.4371		1.16258	11.7345
1.16258	9.77765		1.16258	10.0919		1.23396	11.4724		1.16513	11.7474
1.16513	9.81272		1.16513	10.1122		1.23651	11.5077		1.16768	11.7602
1.16768	9.84781		1.16768	10.1325		1.23906	11.5428		1.17022	11.773
1.17022	9.88292		1.17022	10.1528		1.24161	11.5779		1.17277	11.7859
1.17277	9.91805		1.17277	10.1731		1.24416	11.6128		1.17532	11.7987
1.17532	9.95319		1.17532	10.1935		1.24671	11.6477		1.17787	11.8115
1.17787	9.98835		1.17787	10.2137		1.24876	11.6757		1.18042	11.8242
1.18042	10.0235		1.18042	10.234		1.24926	11.6825		1.18297	11.837
1.18297	10.0587		1.18297	10.2543		1.25181	11.7173		1.18518	11.848
1.18518	10.0892		1.18518	10.2719		1.25436	11.7519		1.18552	11.8497
1.18552	10.0939		1.18552	10.2746		1.25691	11.7865		1.18807	11.8625
1.18807	10.1291		1.18807	10.2949		1.25946	11.8209		1.19062	11.8752
1.19062	10.1644		1.19062	10.3152		1.26201	11.8553		1.19317	11.8879
1.19317	10.1996		1.19317	10.3355		1.26456	11.8896		1.19572	11.9006
1.19572	10.2349		1.19572	10.3558		1.26711	11.9238		1.19827	11.9133
1.19827	10.2702		1.19827	10.376		1.26966	11.9579		1.20082	11.9259
1.20082	10.3055		1.20082	10.3963		1.27221	11.9919		1.20337	11.9386
1.20337	10.3407		1.20337	10.4166		1.27475	12.0259		1.20592	11.9512
1.20592	10.3761		1.20592	10.4368		1.2773	12.0597		1.20847	11.9639
1.20847	10.4114		1.20847	10.4571		1.27985	12.0935		1.21102	11.9765
1.21102	10.4467		1.21102	10.4773		1.2824	12.1272		1.21357	11.9891
1.24876	10.9704		1.21357	10.4976		1.28495	12.1608		1.21612	12.0017
1.2875	11.508		1.21612	10.5178		1.2875	12.1943		1.21867	12.0142
1.29005	11.5433		1.21867	10.5381		1.29005	12.2277		1.22122	12.0268
1.2926	11.5786		1.22122	10.5583		1.2926	12.261		1.22376	12.0393
1.29515	11.6139		1.22376	10.5785		1.29515	12.2942		1.22631	12.0519
1.2977	11.6492		1.22631	10.5988		1.2977	12.3274		1.22886	12.0644
1.30025	11.6845		1.22886	10.619		1.30025	12.3605		1.23141	12.0769
1.3028	11.7198		1.23141	10.6392		1.3028	12.3934		1.23396	12.0894
1.30535	11.7551		1.23396	10.6595		1.30535	12.4263		1.23651	12.1019
1.3079	11.7903		1.23651	10.6797		1.3079	12.4591		1.23906	12.1144
1.30823	11.7949		1.23906	10.6999		1.30823	12.4634		1.24161	12.1268
1.31045	11.8255		1.24161	10.7201		1.31045	12.4918		1.24416	12.1393
1.313	11.8608		1.24416	10.7403		1.313	12.5244		1.24671	12.1517
1.31555	11.896		1.24671	10.7605		1.31555	12.5569		1.24876	12.1617
1.3181	11.9312		1.24876	10.7768		1.3181	12.5893		1.24926	12.1641
1.32065	11.9663		1.24926	10.7807		1.32065	12.6217		1.25181	12.1765
1.3232	12.0015		1.25181	10.8009		1.3232	12.6539		1.25436	12.1889
1.32574	12.0366		1.25436	10.8211		1.32574	12.6861		1.25691	12.2013
1.32829	12.0718		1.25691	10.8413		1.32829	12.7182		1.25946	12.2136
1.33084	12.1069		1.25946	10.8615		1.33084	12.7501		1.26201	12.226
1.33339	12.142		1.26201	10.8817		1.33339	12.782		1.26456	12.2384
1.33594	12.177		1.26456	10.9019		1.33594	12.8138		1.26711	12.2507
1.33849	12.2121		1.26711	10.9221		1.33849	12.8455		1.26966	12.263
1.34104	12.2471		1.26966	10.9422		1.34104	12.8771		1.27221	12.2753
1.34359	12.2821		1.27221	10.9624		1.34359	12.9086		1.27475	12.2876
1.34614	12.3171		1.27475	10.9826		1.34614	12.9401		1.2773	12.2999
1.34869	12.3521		1.2773	11.0027		1.34869	12.9714		1.27985	12.3122
1.35124	12.387		1.27985	11.0229		1.35124	13.0026		1.2824	12.3244
1.35379	12.4219		1.2824	11.0431		1.35379	13.0338		1.28495	12.3367
1.35634	12.4568		1.28495	11.0632		1.35634	13.0649		1.2875	12.3489
1.35889	12.4917		1.2875	11.0834		1.35889	13.0958		1.29005	12.3611
1.36144	12.5265		1.29005	11.1035		1.36144	13.1267		1.2926	12.3733
1.36399	12.5613		1.2926	11.1237		1.36399	13.1575		1.29515	12.3855
1.36654	12.5961		1.29515	11.1438		1.36654	13.1882		1.2977	12.3977
1.36909	12.6309		1.2977	11.1639		1.36909	13.2188		1.30025	12.4099
1.37164	12.6656		1.30025	11.1841		1.37164	13.2493		1.3028	12.422
1.37386	12.6959		1.3028	11.2042		1.37386	13.2758		1.30535	12.4342
1.37419	12.7003		1.30535	11.2243		1.37419	13.2797		1.3079	12.4463
1.37674	12.735		1.3079	11.2445		1.37674	13.31		1.30823	12.4479
1.37928	12.7696		1.30823	11.2471		1.37928	13.3403		1.31045	12.4584
1.38183	12.8042		1.31045	11.2646		1.38183	13.3704		1.313	12.4705
1.38438	12.8388		1.313	11.2847		1.38438	13.4005		1.31555	12.4826
1.38693	12.8734		1.31555	11.3048		1.38693	13.4304		1.3181	12.4947
1.38948	12.9079		1.3181	11.3249		1.38948	13.4603		1.32065	12.5068
1.39203	12.9424		1.32065	11.3451		1.39203	13.4901		1.3232	12.5189
1.39458	12.9768		1.3232	11.3652		1.39458	13.5197		1.32574	12.5309
1.39713	13.0113		1.32574	11.3853		1.39713	13.5493		1.32829	12.543
1.39968	13.0456		1.32829	11.4054		1.39968	13.5788		1.33084	12.555
1.40223	13.08		1.33084	11.4255		1.40223	13.6082		1.33339	12.567
1.40478	13.1143		1.33339	11.4456		1.40478	13.6375		1.33594	12.5791
1.40733	13.1486		1.33594	11.4657		1.40733	13.6668		1.33849	12.591
1.40988	13.1828		1.33849	11.4857		1.40988	13.6959		1.34104	12.603
1.41243	13.217		1.34104	11.5058		1.41243	13.7249		1.34359	12.615
1.41498	13.2512		1.34359	11.5259		1.41498	13.7538		1.34614	12.627
1.41753	13.2853		1.34614	11.546		1.41753	13.7827		1.34869	12.6389
1.42008	13.3194		1.34869	11.5661		1.42008	13.8115		1.35124	12.6509
1.42263	13.3535		1.35124	11.5861		1.42263	13.8401		1.35379	12.6628
1.42518	13.3875		1.35379	11.6062		1.42518	13.8687		1.35634	12.6747
1.42773	13.4215		1.35634	11.6263		1.42773	13.8972		1.35889	12.6866
1.42924	13.4416		1.35889	11.6463		1.42924	13.9141		1.36144	12.6985
1.43027	13.4554		1.36144	11.6664		1.43027	13.9256		1.36399	12.7104
1.43282	13.4893		1.36399	11.6865		1.43282	13.9539		1.36654	12.7223
1.43537	13.5232		1.36654	11.7065		1.43537	13.9821		1.36909	12.7341
1.43792	13.557		1.36909	11.7266		1.43792	14.0102		1.37164	12.746
1.44047	13.5907		1.37164	11.7466		1.44047	14.0382		1.37386	12.7563
1.44302	13.6244		1.37386	11.7641		1.44302	14.0661		1.37419	12.7578
1.44557	13.6581		1.37419	11.7667		1.44557	14.094		1.37674	12.7697
1.44812	13.6918		1.37674	11.7867		1.44812	14.1217		1.37928	12.7815
1.45067	13.7253		1.37928	11.8067		1.45067	14.1494		1.38183	12.7933
1.45322	13.7589		1.38183	11.8268		1.45322	14.1769		1.38438	12.8051
1.45577	13.7924		1.38438	11.8468		1.45577	14.2044		1.38693	12.8169
1.45832	13.8258		1.38693	11.8668		1.45832	14.2318		1.38948	12.8286
1.46087	13.8592		1.38948	11.8869		1.46087	14.2591		1.39203	12.8404
1.46342	13.8926		1.39203	11.9069		1.46342	14.2863		1.39458	12.8521
1.46597	13.9259		1.39458	11.9269		1.46597	14.3134		1.39713	12.8639
1.46852	13.9591		1.39713	11.9469		1.46852	14.3404		1.39968	12.8756
1.47107	13.9923		1.39968	11.967		1.47107	14.3673		1.40223	12.8873
1.47362	14.0255		1.40223	11.987		1.47362	14.3942		1.40478	12.8991
1.47617	14.0586		1.40478	12.007		1.47617	14.4209		1.40733	12.9108
1.47872	14.0916		1.40733	12.027		1.47872	14.4476		1.40988	12.9224
1.48127	14.1246		1.40988	12.047		1.48127	14.4741		1.41243	12.9341
1.48381	14.1576		1.41243	12.067		1.48381	14.5006		1.41498	12.9458
1.48636	14.1905		1.41498	12.087		1.48636	14.527		1.41753	12.9574
1.48871	14.2207		1.41753	12.107		1.48871	14.5512		1.42008	12.9691
1.48891	14.2233		1.42008	12.127		1.48891	14.5533		1.42263	12.9807
1.49146	14.2561		1.42263	12.147		1.49146	14.5795		1.42518	12.9924
1.49401	14.2888		1.42518	12.1669		1.49401	14.6056		1.42773	13.004
1.49656	14.3215		1.42773	12.1869		1.49656	14.6316		1.42924	13.0109
1.49911	14.3541		1.42924	12.1988		1.49911	14.6576		1.43027	13.0156
1.50166	14.3867		1.43027	12.2069		1.50166	14.6834		1.43282	13.0272
1.50421	14.4192		1.43282	12.2269		1.50421	14.7091		1.43537	13.0388
1.50676	14.4517		1.43537	12.2469		1.50676	14.7348		1.43792	13.0503
1.50931	14.484		1.43792	12.2668		1.50931	14.7604		1.44047	13.0619
1.51186	14.5164		1.44047	12.2868		1.51186	14.7859		1.44302	13.0734
1.51441	14.5487		1.44302	12.3068		1.51441	14.8112		1.44557	13.085
1.51696	14.5809		1.44557	12.3267		1.51696	14.8366		1.44812	13.0965
1.51951	14.613		1.44812	12.3467		1.51951	14.8618		1.45067	13.1081
1.52206	14.6451		1.45067	12.3666		1.52206	14.8869		1.45322	13.1196
1.52461	14.6772		1.45322	12.3866		1.52461	14.9119		1.45577	13.1311
1.52716	14.7092		1.45577	12.4066		1.52716	14.9369		1.45832	13.1426
1.52971	14.7411		1.45832	12.4265		1.52971	14.9618		1.46087	13.154
1.53226	14.7729		1.46087	12.4465		1.53226	14.9865		1.46342	13.1655
1.5348	14.8047		1.46342	12.4664		1.5348	15.0112		1.46597	13.177
1.53735	14.8365		1.46597	12.4863		1.53735	15.0358		1.46852	13.1884
1.5399	14.8681		1.46852	12.5063		1.5399	15.0603		1.47107	13.1999
1.53998	14.8691		1.47107	12.5262		1.53998	15.061		1.47362	13.2113
1.54245	14.8997		1.47362	12.5461		1.54245	15.0847		1.47617	13.2227
1.545	14.9313		1.47617	12.5661		1.545	15.1091		1.47872	13.2341
1.54755	14.9628		1.47872	12.586		1.54755	15.1333		1.48127	13.2455
1.5501	14.9942		1.48127	12.6059		1.5501	15.1575		1.48381	13.2569
1.55265	15.0255		1.48381	12.6258		1.55265	15.1815		1.48636	13.2683
1.5552	15.0568		1.48636	12.6457		1.5552	15.2055		1.48871	13.2788
1.55775	15.088		1.48871	12.6641		1.55775	15.2294		1.48891	13.2797
1.5603	15.1192		1.48891	12.6657		1.5603	15.2532		1.49146	13.2911
1.56285	15.1502		1.49146	12.6856		1.56285	15.277		1.49401	13.3024
1.5654	15.1813		1.49401	12.7055		1.5654	15.3006		1.49656	13.3138
1.56795	15.2122		1.49656	12.7254		1.56795	15.3241		1.49911	13.3251
1.5705	15.2431		1.49911	12.7453		1.5705	15.3476		1.50166	13.3364
1.57305	15.2739		1.50166	12.7652		1.57305	15.371		1.50421	13.3477
1.5756	15.3046		1.50421	12.7851		1.5756	15.3943		1.50676	13.359
1.57815	15.3353		1.50676	12.805		1.57815	15.4175		1.50931	13.3704
1.5807	15.3659		1.50931	12.8249		1.5807	15.4406		1.51186	13.3816
1.581	15.3695		1.51186	12.8448		1.581	15.4434		1.51441	13.3929
1.58325	15.3964		1.51441	12.8646		1.58325	15.4636		1.51696	13.4042
1.58579	15.4269		1.51696	12.8845		1.58579	15.4866		1.51951	13.4154
1.58834	15.4573		1.51951	12.9044		1.58834	15.5095		1.52206	13.4267
1.59089	15.4876		1.52206	12.9243		1.59089	15.5322		1.52461	13.4379
1.59344	15.5178		1.52461	12.9442		1.59344	15.5549		1.52716	13.4492
1.59599	15.548		1.52716	12.964		1.59599	15.5776		1.52971	13.4604
1.59854	15.5781		1.52971	12.9839		1.59854	15.6001		1.53226	13.4716
1.60109	15.6081		1.53226	13.0038		1.60109	15.6225		1.5348	13.4828
1.60364	15.638		1.5348	13.0236		1.60364	15.6449		1.53735	13.494
1.60619	15.6679		1.53735	13.0435		1.60619	15.6672		1.5399	13.5052
1.60874	15.6977		1.5399	13.0634		1.60874	15.6894		1.53998	13.5055
1.61129	15.7274		1.53998	13.064		1.61129	15.7115		1.54245	13.5164
1.61384	15.7571		1.54245	13.0832		1.61384	15.7335		1.545	13.5275
1.61639	15.7867		1.545	13.1031		1.61639	15.7554		1.54755	13.5387
1.61894	15.8162		1.54755	13.1229		1.61894	15.7773		1.5501	13.5498
1.62149	15.8456		1.5501	13.1428		1.62149	15.7991		1.55265	13.561
1.62404	15.8749		1.55265	13.1626		1.62404	15.8208		1.5552	13.5721
1.62659	15.9042		1.5552	13.1825		1.62659	15.8424		1.55775	13.5832
1.62817	15.9223		1.55775	13.2023		1.62817	15.8558		1.5603	13.5943
1.62914	15.9334		1.5603	13.2221		1.62914	15.8639		1.56285	13.6054
1.63169	15.9625		1.56285	13.242		1.63169	15.8854		1.5654	13.6165
1.63424	15.9915		1.5654	13.2618		1.63424	15.9067		1.56795	13.6276
1.63679	16.0205		1.56795	13.2817		1.63679	15.928		1.5705	13.6387
1.63933	16.0494		1.5705	13.3015		1.63933	15.9492		1.57305	13.6497
1.64188	16.0781		1.57305	13.3213		1.64188	15.9703		1.5756	13.6608
1.64443	16.1069		1.5756	13.3411		1.64443	15.9914		1.57815	13.6718
1.64698	16.1355		1.57815	13.3609		1.64698	16.0124		1.5807	13.6829
1.64953	16.164		1.5807	13.3808		1.64953	16.0332		1.581	13.6842
1.65208	16.1925		1.581	13.3831		1.65208	16.054		1.58325	13.6939
1.65463	16.2209		1.58325	13.4006		1.65463	16.0748		1.58579	13.7049
1.65718	16.2492		1.58579	13.4204		1.65718	16.0954		1.58834	13.7159
1.65973	16.2775		1.58834	13.4402		1.65973	16.116		1.59089	13.727
1.66228	16.3056		1.59089	13.46		1.66228	16.1364		1.59344	13.7379
1.66483	16.3337		1.59344	13.4798		1.66483	16.1568		1.59599	13.7489
1.66508	16.3364		1.59599	13.4996		1.66508	16.1588		1.59854	13.7599
1.66738	16.3617		1.59854	13.5194		1.66738	16.1772		1.60109	13.7709
1.66993	16.3895		1.60109	13.5392		1.66993	16.1974		1.60364	13.7818
1.67248	16.4174		1.60364	13.559		1.67248	16.2176		1.60619	13.7928
1.67503	16.4451		1.60619	13.5788		1.67503	16.2376		1.60874	13.8037
1.67758	16.4728		1.60874	13.5986		1.67758	16.2577		1.61129	13.8147
1.68013	16.5003		1.61129	13.6184		1.68013	16.2776		1.61384	13.8256
1.68268	16.5278		1.61384	13.6381		1.68268	16.2974		1.61639	13.8365
1.68523	16.5552		1.61639	13.6579		1.68523	16.3172		1.61894	13.8474
1.68778	16.5825		1.61894	13.6777		1.68778	16.3369		1.62149	13.8583
1.69032	16.6097		1.62149	13.6975		1.69032	16.3565		1.62404	13.8692
1.69287	16.6369		1.62404	13.7172		1.69287	16.376		1.62659	13.8801
1.69542	16.6639		1.62659	13.737		1.69542	16.3955		1.62817	13.8868
1.69797	16.6909		1.62817	13.7493		1.69797	16.4149		1.62914	13.891
1.70052	16.7178		1.62914	13.7568		1.70052	16.4342		1.63169	13.9018
1.70307	16.7446		1.63169	13.7766		1.70307	16.4534		1.63424	13.9127
1.70405	16.7548		1.63424	13.7963		1.70405	16.4608		1.63679	13.9235
1.70562	16.7713		1.63679	13.8161		1.70562	16.4726		1.63933	13.9344
1.70817	16.7979		1.63933	13.8358		1.70817	16.4917		1.64188	13.9452
1.71072	16.8244		1.64188	13.8556		1.71072	16.5107		1.64443	13.956
1.71327	16.8509		1.64443	13.8753		1.71327	16.5296		1.64698	13.9668
1.71582	16.8772		1.64698	13.8951		1.71582	16.5485		1.64953	13.9776
1.71837	16.9035		1.64953	13.9148		1.71837	16.5672		1.65208	13.9884
1.72092	16.9297		1.65208	13.9346		1.72092	16.5859		1.65463	13.9992
1.72347	16.9558		1.65463	13.9543		1.72347	16.6046		1.65718	14.01
1.72602	16.9818		1.65718	13.9741		1.72602	16.6231		1.65973	14.0208
1.72857	17.0077		1.65973	13.9938		1.72857	16.6416		1.66228	14.0315
1.73112	17.0335		1.66228	14.0136		1.73112	16.66		1.66483	14.0423
1.73367	17.0592		1.66483	14.0333		1.73367	16.6783		1.66508	14.0434
1.73622	17.0849		1.66508	14.0352		1.73622	16.6966		1.66738	14.0531
1.73877	17.1105		1.66738	14.053		1.73877	16.7148		1.66993	14.0638
1.74131	17.1359		1.66993	14.0727		1.74131	16.7329		1.67248	14.0745
1.74386	17.1613		1.67248	14.0925		1.74386	16.7509		1.67503	14.0853
1.74641	17.1866		1.67503	14.1122		1.74641	16.7689		1.67758	14.096
1.74896	17.2118		1.67758	14.1319		1.74896	16.7868		1.68013	14.1067
1.75151	17.2369		1.68013	14.1516		1.75151	16.8046		1.68268	14.1174
1.75406	17.2619		1.68268	14.1713		1.75406	16.8224		1.68523	14.1281
1.75532	17.2742		1.68523	14.1911		1.75532	16.8311		1.68778	14.1387
1.75661	17.2868		1.68778	14.2108		1.75661	16.84		1.69032	14.1494
1.75916	17.3117		1.69032	14.2305		1.75916	16.8576		1.69287	14.1601
1.76171	17.3364		1.69287	14.2502		1.76171	16.8752		1.69542	14.1707
1.76426	17.361		1.69542	14.2699		1.76426	16.8926		1.69797	14.1814
1.76681	17.3856		1.69797	14.2896		1.76681	16.91		1.70052	14.192
1.76936	17.41		1.70052	14.3093		1.76936	16.9273		1.70307	14.2027
1.77191	17.4344		1.70307	14.329		1.77191	16.9446		1.70405	14.2067
1.77446	17.4587		1.70405	14.3365		1.77446	16.9617		1.70562	14.2133
1.77701	17.4829		1.70562	14.3487		1.77701	16.9789		1.70817	14.2239
1.77956	17.507		1.70817	14.3684		1.77956	16.9959		1.71072	14.2345
1.78211	17.531		1.71072	14.3881		1.78211	17.0129		1.71327	14.2451
1.78466	17.5549		1.71327	14.4077		1.78466	17.0298		1.71582	14.2557
1.78721	17.5787		1.71582	14.4274		1.78721	17.0466		1.71837	14.2663
1.78976	17.6024		1.71837	14.4471		1.78976	17.0633		1.72092	14.2769
1.79231	17.626		1.72092	14.4668		1.79231	17.08		1.72347	14.2875
1.79485	17.6496		1.72347	14.4865		1.79485	17.0967		1.72602	14.298
1.7974	17.673		1.72602	14.5061		1.7974	17.1132		1.72857	14.3086
1.79995	17.6963		1.72857	14.5258		1.79995	17.1297		1.73112	14.3191
1.8025	17.7196		1.73112	14.5455		1.8025	17.1461		1.73367	14.3297
1.80505	17.7428		1.73367	14.5651		1.80505	17.1624		1.73622	14.3402
1.8076	17.7658		1.73622	14.5848		1.8076	17.1787		1.73877	14.3507
1.81015	17.7888		1.73877	14.6045		1.81015	17.1949		1.74131	14.3613
1.8127	17.8117		1.74131	14.6241		1.8127	17.2111		1.74386	14.3718
1.81525	17.8344		1.74386	14.6438		1.81525	17.2272		1.74641	14.3823
1.8178	17.8571		1.74641	14.6634		1.8178	17.2432		1.74896	14.3927
1.82035	17.8797		1.74896	14.6831		1.82035	17.2591		1.75151	14.4032
1.8229	17.9022		1.75151	14.7028		1.8229	17.275		1.75406	14.4137
1.82505	17.9211		1.75406	14.7224		1.82505	17.2883		1.75532	14.4189
1.82545	17.9246		1.75532	14.7321		1.82545	17.2908		1.75661	14.4242
1.828	17.9469		1.75661	14.7421		1.828	17.3066		1.75916	14.4346
1.83055	17.9691		1.75916	14.7617		1.83055	17.3222		1.76171	14.4451
1.8331	17.9912		1.76171	14.7813		1.8331	17.3378		1.76426	14.4556
1.83565	18.0132		1.76426	14.801		1.83565	17.3534		1.76681	14.466
1.8382	18.0351		1.76681	14.8206		1.8382	17.3689		1.76936	14.4764
1.84075	18.057		1.76936	14.8402		1.84075	17.3843		1.77191	14.4869
1.8433	18.0787		1.77191	14.8599		1.8433	17.3997		1.77446	14.4973
1.84584	18.1003		1.77446	14.8795		1.84584	17.4149		1.77701	14.5077
1.84839	18.1218		1.77701	14.8991		1.84839	17.4302		1.77956	14.5181
1.85094	18.1433		1.77956	14.9188		1.85094	17.4453		1.78211	14.5285
1.85349	18.1646		1.78211	14.9384		1.85349	17.4604		1.78466	14.5389
1.85604	18.1859		1.78466	14.958		1.85604	17.4754		1.78721	14.5493
1.85859	18.207		1.78721	14.9776		1.85859	17.4904		1.78976	14.5596
1.86114	18.2281		1.78976	14.9972		1.86114	17.5053		1.79231	14.57
1.86369	18.2491		1.79231	15.0169		1.86369	17.5202		1.79485	14.5803
1.86624	18.2699		1.79485	15.0365		1.86624	17.5349		1.7974	14.5907
1.86879	18.2907		1.7974	15.0561		1.86879	17.5497		1.79995	14.6011
1.87134	18.3114		1.79995	15.0757		1.87134	17.5643		1.8025	14.6114
1.87389	18.3319		1.8025	15.0953		1.87389	17.5789		1.80505	14.6217
1.87644	18.3524		1.80505	15.1149		1.87644	17.5934		1.8076	14.632
1.87899	18.3728		1.8076	15.1345		1.87899	17.6079		1.81015	14.6424
1.88154	18.3931		1.81015	15.1541		1.88154	17.6223		1.8127	14.6527
1.88409	18.4133		1.8127	15.1737		1.88409	17.6367		1.81525	14.663
1.88664	18.4334		1.81525	15.1933		1.88664	17.651		1.8178	14.6733
1.88919	18.4533		1.8178	15.2129		1.88919	17.6652		1.82035	14.6835
1.89174	18.4732		1.82035	15.2325		1.89174	17.6793		1.8229	14.6938
1.89429	18.493		1.8229	15.2521		1.89429	17.6934		1.82505	14.7025
1.89684	18.5128		1.82505	15.2686		1.89684	17.7075		1.82545	14.7041
1.89938	18.5324		1.82545	15.2716		1.89938	17.7215		1.828	14.7144
1.90193	18.5519		1.828	15.2912		1.90193	17.7354		1.83055	14.7246
1.90448	18.5713		1.83055	15.3108		1.90448	17.7493		1.8331	14.7349
1.90703	18.5906		1.8331	15.3304		1.90703	17.7631		1.83565	14.7451
1.90914	18.6065		1.83565	15.35		1.90914	17.7744		1.8382	14.7553
1.90958	18.6098		1.8382	15.3695		1.90958	17.7768		1.84075	14.7656
1.91213	18.6289		1.84075	15.3891		1.91213	17.7905		1.8433	14.7758
1.91468	18.648		1.8433	15.4087		1.91468	17.8041		1.84584	14.786
1.91723	18.6669		1.84584	15.4282		1.91723	17.8177		1.84839	14.7962
1.91978	18.6857		1.84839	15.4478		1.91978	17.8312		1.85094	14.8064
1.92233	18.7045		1.85094	15.4674		1.92233	17.8447		1.85349	14.8166
1.92488	18.7231		1.85349	15.4869		1.92488	17.858		1.85604	14.8268
1.92743	18.7417		1.85604	15.5065		1.92743	17.8714		1.85859	14.837
1.92998	18.7601		1.85859	15.526		1.92998	17.8847		1.86114	14.8471
1.93253	18.7785		1.86114	15.5456		1.93253	17.8979		1.86369	14.8573
1.93508	18.7967		1.86369	15.5651		1.93508	17.911		1.86624	14.8675
1.93763	18.8149		1.86624	15.5847		1.93763	17.9242		1.86879	14.8776
1.94018	18.833		1.86879	15.6042		1.94018	17.9372		1.87134	14.8878
1.94273	18.8509		1.87134	15.6238		1.94273	17.9502		1.87389	14.8979
1.94528	18.8688		1.87389	15.6433		1.94528	17.9631		1.87644	14.908
1.94783	18.8866		1.87644	15.6629		1.94783	17.976		1.87899	14.9182
1.95037	18.9043		1.87899	15.6824		1.95037	17.9888		1.88154	14.9283
1.95292	18.9218		1.88154	15.7019		1.95292	18.0016		1.88409	14.9384
1.95547	18.9393		1.88409	15.7215		1.95547	18.0143		1.88664	14.9485
1.95802	18.9567		1.88664	15.741		1.95802	18.027		1.88919	14.9586
1.96057	18.974		1.88919	15.7605		1.96057	18.0396		1.89174	14.9687
1.96312	18.9912		1.89174	15.7801		1.96312	18.0521		1.89429	14.9788
1.96567	19.0083		1.89429	15.7996		1.96567	18.0646		1.89684	14.9888
1.96822	19.0253		1.89684	15.8191		1.96822	18.0771		1.89938	14.9989
1.97077	19.0422		1.89938	15.8386		1.97077	18.0894		1.90193	15.009
1.97332	19.059		1.90193	15.8582		1.97332	18.1018		1.90448	15.019
1.97587	19.0758		1.90448	15.8777		1.97587	18.114		1.90703	15.0291
1.97842	19.0924		1.90703	15.8972		1.97842	18.1263		1.90914	15.0374
1.98097	19.1089		1.90914	15.9133		1.98097	18.1384		1.90958	15.0391
1.98352	19.1254		1.90958	15.9167		1.98352	18.1506		1.91213	15.0492
1.98607	19.1417		1.91213	15.9362		1.98607	18.1626		1.91468	15.0592
1.98862	19.1579		1.91468	15.9557		1.98862	18.1746		1.91723	15.0692
1.99117	19.1741		1.91723	15.9752		1.99117	18.1866		1.91978	15.0792
1.99372	19.1901		1.91978	15.9947		1.99372	18.1985		1.92233	15.0892
1.99627	19.2061		1.92233	16.0142		1.99627	18.2103		1.92488	15.0992
1.99882	19.222		1.92488	16.0337		1.99882	18.2222		1.92743	15.1092
2.00136	19.2377		1.92743	16.0532		2.00136	18.2339		1.92998	15.1192
2.00391	19.2534		1.92998	16.0727		2.00391	18.2456		1.93253	15.1292
2.00646	19.269		1.93253	16.0922		2.00646	18.2572		1.93508	15.1392
2.00901	19.2845		1.93508	16.1117		2.00901	18.2688		1.93763	15.1492
2.01156	19.2999		1.93763	16.1312		2.01156	18.2804		1.94018	15.1591
2.01411	19.3152		1.94018	16.1507		2.01411	18.2919		1.94273	15.1691
2.01666	19.3304		1.94273	16.1702		2.01666	18.3033		1.94528	15.179
2.01921	19.3455		1.94528	16.1897		2.01921	18.3147		1.94783	15.189
2.02176	19.3605		1.94783	16.2091		2.02176	18.326		1.95037	15.1989
2.02431	19.3754		1.95037	16.2286		2.02431	18.3373		1.95292	15.2088
2.02686	19.3903		1.95292	16.2481		2.02686	18.3486		1.95547	15.2188
2.02941	19.405		1.95547	16.2676		2.02941	18.3598		1.95802	15.2287
2.03196	19.4197		1.95802	16.287		2.03196	18.3709		1.96057	15.2386
2.03451	19.4342		1.96057	16.3065		2.03451	18.382		1.96312	15.2485
2.03706	19.4487		1.96312	16.326		2.03706	18.393		1.96567	15.2584
2.03961	19.463		1.96567	16.3454		2.03961	18.4041		1.96822	15.2683
2.04216	19.4773		1.96822	16.3649		2.04216	18.415		1.97077	15.2782
2.04471	19.4915		1.97077	16.3844		2.04471	18.4259		1.97332	15.2881
2.04726	19.5055		1.97332	16.4038		2.04726	18.4367		1.97587	15.2979
2.04981	19.5195		1.97587	16.4233		2.04981	18.4475		1.97842	15.3078
2.05065	19.5242		1.97842	16.4427		2.05065	18.4511		1.98097	15.3177
2.05236	19.5334		1.98097	16.4622		2.05236	18.4583		1.98352	15.3275
2.0549	19.5473		1.98352	16.4816		2.0549	18.469		1.98607	15.3374
2.05745	19.561		1.98607	16.5011		2.05745	18.4796		1.98862	15.3472
2.06	19.5746		1.98862	16.5206		2.06	18.4902		1.99117	15.357
2.06255	19.5881		1.99117	16.54		2.06255	18.5008		1.99372	15.3668
2.0651	19.6016		1.99372	16.5594		2.0651	18.5113		1.99627	15.3767
2.06765	19.6149		1.99627	16.5789		2.06765	18.5218		1.99882	15.3865
2.0702	19.6282		1.99882	16.5983		2.0702	18.5322		2.00136	15.3963
2.07275	19.6413		2.00136	16.6178		2.07275	18.5426		2.00391	15.4061
2.0753	19.6544		2.00391	16.6372		2.0753	18.5529		2.00646	15.4159
2.07785	19.6674		2.00646	16.6566		2.07785	18.5632		2.00901	15.4257
2.0804	19.6803		2.00901	16.6761		2.0804	18.5734		2.01156	15.4355
2.08295	19.6931		2.01156	16.6955		2.08295	18.5836		2.01411	15.4453
2.0855	19.7058		2.01411	16.7149		2.0855	18.5938		2.01666	15.455
2.08805	19.7185		2.01666	16.7343		2.08805	18.6039		2.01921	15.4648
2.0906	19.731		2.01921	16.7538		2.0906	18.6139		2.02176	15.4746
2.09315	19.7434		2.02176	16.7732		2.09315	18.6239		2.02431	15.4843
2.0957	19.7558		2.02431	16.7926		2.0957	18.6339		2.02686	15.4941
2.09825	19.7681		2.02686	16.812		2.09825	18.6438		2.02941	15.5038
2.1008	19.7802		2.02941	16.8314		2.1008	18.6537		2.03196	15.5135
2.10335	19.7923		2.03196	16.8509		2.10335	18.6635		2.03451	15.5233
2.10589	19.8043		2.03451	16.8703		2.10589	18.6733		2.03706	15.533
2.10844	19.8162		2.03706	16.8897		2.10844	18.683		2.03961	15.5427
2.11099	19.8281		2.03961	16.9091		2.11099	18.6927		2.04216	15.5524
2.11354	19.8398		2.04216	16.9285		2.11354	18.7024		2.04471	15.5621
2.11609	19.8514		2.04471	16.9479		2.11609	18.712		2.04726	15.5718
2.11864	19.863		2.04726	16.9673		2.11864	18.7216		2.04981	15.5815
2.12119	19.8745		2.04981	16.9867		2.12119	18.7311		2.05065	15.5847
2.12374	19.8859		2.05065	16.9931		2.12374	18.7406		2.05236	15.5912
2.12629	19.8971		2.05236	17.0061		2.12629	18.75		2.0549	15.6009
2.12884	19.9084		2.0549	17.0255		2.12884	18.7594		2.05745	15.6105
2.13139	19.9195		2.05745	17.0449		2.13139	18.7688		2.06	15.6202
2.13394	19.9305		2.06	17.0643		2.13394	18.7781		2.06255	15.6299
2.13649	19.9415		2.06255	17.0837		2.13649	18.7873		2.0651	15.6395
2.13904	19.9523		2.0651	17.103		2.13904	18.7965		2.06765	15.6492
2.14159	19.9631		2.06765	17.1224		2.14159	18.8057		2.0702	15.6588
2.14414	19.9738		2.0702	17.1418		2.14414	18.8149		2.07275	15.6685
2.14669	19.9844		2.07275	17.1612		2.14669	18.824		2.0753	15.6781
2.14924	19.9949		2.0753	17.1806		2.14924	18.833		2.07785	15.6877
2.15179	20.0053		2.07785	17.2		2.15179	18.8421		2.0804	15.6974
2.15434	20.0157		2.0804	17.2193		2.15434	18.851		2.08295	15.707
2.15689	20.0259		2.08295	17.2387		2.15689	18.86		2.0855	15.7166
2.15943	20.0361		2.0855	17.2581		2.15943	18.8689		2.08805	15.7262
2.16198	20.0462		2.08805	17.2775		2.16198	18.8777		2.0906	15.7358
2.16453	20.0562		2.0906	17.2968		2.16453	18.8865		2.09315	15.7454
2.16708	20.0661		2.09315	17.3162		2.16708	18.8953		2.0957	15.755
2.16963	20.076		2.0957	17.3356		2.16963	18.9041		2.09825	15.7645
2.17218	20.0857		2.09825	17.3549		2.17218	18.9127		2.1008	15.7741
2.17473	20.0954		2.1008	17.3743		2.17473	18.9214		2.10335	15.7837
2.17728	20.105		2.10335	17.3936		2.17728	18.93		2.10589	15.7933
2.17983	20.1145		2.10589	17.413		2.17983	18.9386		2.10844	15.8028
2.18238	20.1239		2.10844	17.4323		2.18238	18.9471		2.11099	15.8124
2.18493	20.1333		2.11099	17.4517		2.18493	18.9556		2.11354	15.8219
2.18748	20.1425		2.11354	17.4711		2.18748	18.9641		2.11609	15.8315
2.19003	20.1517		2.11609	17.4904		2.19003	18.9725		2.11864	15.841
2.19258	20.1608		2.11864	17.5098		2.19258	18.9809		2.12119	15.8505
2.19513	20.1698		2.12119	17.5291		2.19513	18.9892		2.12374	15.86
2.19768	20.1787		2.12374	17.5484		2.19768	18.9976		2.12629	15.8696
2.20023	20.1876		2.12629	17.5678		2.20023	19.0058		2.12884	15.8791
2.20278	20.1963		2.12884	17.5871		2.20278	19.0141		2.13139	15.8886
2.20533	20.205		2.13139	17.6065		2.20533	19.0222		2.13394	15.8981
2.20788	20.2136		2.13394	17.6258		2.20788	19.0304		2.13649	15.9076
2.21042	20.2221		2.13649	17.6451		2.21042	19.0385		2.13904	15.917
2.21297	20.2306		2.13904	17.6645		2.21297	19.0466		2.14159	15.9265
2.21552	20.239		2.14159	17.6838		2.21552	19.0546		2.14414	15.936
2.21807	20.2472		2.14414	17.7031		2.21807	19.0627		2.14669	15.9455
2.22062	20.2554		2.14669	17.7224		2.22062	19.0706		2.14924	15.9549
2.22317	20.2636		2.14924	17.7418		2.22317	19.0786		2.15179	15.9644
2.22572	20.2716		2.15179	17.7611		2.22572	19.0864		2.15434	15.9739
2.22827	20.2796		2.15434	17.7804		2.22827	19.0943		2.15689	15.9833
2.23082	20.2875		2.15689	17.7997		2.23082	19.1021		2.15943	15.9927
2.23337	20.2953		2.15943	17.8191		2.23337	19.1099		2.16198	16.0022
2.23592	20.303		2.16198	17.8384		2.23592	19.1177		2.16453	16.0116
2.23847	20.3107		2.16453	17.8577		2.23847	19.1254		2.16708	16.021
2.24102	20.3182		2.16708	17.877		2.24102	19.1331		2.16963	16.0305
2.24357	20.3257		2.16963	17.8963		2.24357	19.1407		2.17218	16.0399
2.24612	20.3331		2.17218	17.9156		2.24612	19.1483		2.17473	16.0493
2.24867	20.3405		2.17473	17.9349		2.24867	19.1559		2.17728	16.0587
2.25122	20.3478		2.17728	17.9542		2.25122	19.1635		2.17983	16.0681
2.25377	20.3549		2.17983	17.9735		2.25377	19.171		2.18238	16.0775
2.25574	20.3605		2.18238	17.9928		2.25574	19.1767		2.18493	16.0869
2.25632	20.3621		2.18493	18.0121		2.25632	19.1784		2.18748	16.0963
2.25887	20.3691		2.18748	18.0314		2.25887	19.1859		2.19003	16.1056
2.26141	20.3761		2.19003	18.0507		2.26141	19.1933		2.19258	16.115
2.26396	20.383		2.19258	18.07		2.26396	19.2006		2.19513	16.1244
2.26651	20.3898		2.19513	18.0893		2.26651	19.208		2.19768	16.1337
2.26906	20.3965		2.19768	18.1086		2.26906	19.2153		2.20023	16.1431
2.27161	20.4032		2.20023	18.1279		2.27161	19.2225		2.20278	16.1525
2.27416	20.4097		2.20278	18.1472		2.27416	19.2298		2.20533	16.1618
2.27671	20.4163		2.20533	18.1664		2.27671	19.237		2.20788	16.1711
2.27926	20.4227		2.20788	18.1857		2.27926	19.2442		2.21042	16.1805
2.28181	20.4291		2.21042	18.205		2.28181	19.2513		2.21297	16.1898
2.28436	20.4353		2.21297	18.2243		2.28436	19.2584		2.21552	16.1991
2.28691	20.4416		2.21552	18.2436		2.28691	19.2655		2.21807	16.2084
2.28946	20.4477		2.21807	18.2628		2.28946	19.2725		2.22062	16.2177
2.29201	20.4538		2.22062	18.2821		2.29201	19.2795		2.22317	16.227
2.29456	20.4598		2.22317	18.3014		2.29456	19.2865		2.22572	16.2364
2.29711	20.4657		2.22572	18.3207		2.29711	19.2934		2.22827	16.2457
2.29966	20.4715		2.22827	18.3399		2.29966	19.3003		2.23082	16.2549
2.30221	20.4773		2.23082	18.3592		2.30221	19.3072		2.23337	16.2642
2.30476	20.483		2.23337	18.3784		2.30476	19.314		2.23592	16.2735
2.30731	20.4887		2.23592	18.3977		2.30731	19.3208		2.23847	16.2828
2.30986	20.4942		2.23847	18.417		2.30986	19.3276		2.24102	16.2921
2.31241	20.4997		2.24102	18.4362		2.31241	19.3344		2.24357	16.3013
2.31495	20.5052		2.24357	18.4555		2.31495	19.3411		2.24612	16.3106
2.3175	20.5105		2.24612	18.4747		2.3175	19.3478		2.24867	16.3198
2.32005	20.5158		2.24867	18.494		2.32005	19.3544		2.25122	16.3291
2.3226	20.521		2.25122	18.5132		2.3226	19.361		2.25377	16.3383
2.32515	20.5261		2.25377	18.5325		2.32515	19.3676		2.25574	16.3455
2.3277	20.5312		2.25574	18.5474		2.3277	19.3742		2.25632	16.3476
2.33025	20.5362		2.25632	18.5517		2.33025	19.3807		2.25887	16.3568
2.3328	20.5412		2.25887	18.571		2.3328	19.3872		2.26141	16.366
2.33535	20.546		2.26141	18.5902		2.33535	19.3937		2.26396	16.3753
2.3379	20.5508		2.26396	18.6095		2.3379	19.4001		2.26651	16.3845
2.34045	20.5556		2.26651	18.6287		2.34045	19.4065		2.26906	16.3937
2.343	20.5602		2.26906	18.648		2.343	19.4129		2.27161	16.4029
2.34555	20.5648		2.27161	18.6672		2.34555	19.4193		2.27416	16.4121
2.3481	20.5693		2.27416	18.6864		2.3481	19.4256		2.27671	16.4213
2.35065	20.5738		2.27671	18.7057		2.35065	19.4319		2.27926	16.4305
2.3532	20.5782		2.27926	18.7249		2.3532	19.4381		2.28181	16.4397
2.35575	20.5825		2.28181	18.7441		2.35575	19.4444		2.28436	16.4489
2.3583	20.5868		2.28436	18.7633		2.3583	19.4506		2.28691	16.458
2.36085	20.591		2.28691	18.7826		2.36085	19.4567		2.28946	16.4672
2.3634	20.5951		2.28946	18.8018		2.3634	19.4629		2.29201	16.4764
2.36594	20.5992		2.29201	18.821		2.36594	19.469		2.29456	16.4855
2.36849	20.6031		2.29456	18.8402		2.36849	19.4751		2.29711	16.4947
2.37104	20.6071		2.29711	18.8595		2.37104	19.4812		2.29966	16.5038
2.37359	20.6109		2.29966	18.8787		2.37359	19.4872		2.30221	16.513
2.37614	20.6147		2.30221	18.8979		2.37614	19.4932		2.30476	16.5221
2.37869	20.6185		2.30476	18.9171		2.37869	19.4992		2.30731	16.5312
2.38124	20.6222		2.30731	18.9363		2.38124	19.5051		2.30986	16.5404
2.38379	20.6258		2.30986	18.9555		2.38379	19.511		2.31241	16.5495
2.38634	20.6293		2.31241	18.9747		2.38634	19.5169		2.31495	16.5586
2.38889	20.6328		2.31495	18.994		2.38889	19.5228		2.3175	16.5677
2.39144	20.6362		2.3175	19.0132		2.39144	19.5286		2.32005	16.5769
2.39399	20.6395		2.32005	19.0324		2.39399	19.5344		2.3226	16.586
2.39654	20.6428		2.3226	19.0516		2.39654	19.5402		2.32515	16.5951
2.39909	20.6461		2.32515	19.0708		2.39909	19.546		2.3277	16.6042
2.40164	20.6492		2.3277	19.09		2.40164	19.5517		2.33025	16.6133
2.40419	20.6523		2.33025	19.1092		2.40419	19.5574		2.3328	16.6223
2.40674	20.6554		2.3328	19.1284		2.40674	19.5631		2.33535	16.6314
2.40929	20.6584		2.33535	19.1475		2.40929	19.5687		2.3379	16.6405
2.41184	20.6613		2.3379	19.1667		2.41184	19.5743		2.34045	16.6496
2.41439	20.6641		2.34045	19.1859		2.41439	19.5799		2.343	16.6586
2.41694	20.6669		2.343	19.2051		2.41694	19.5855		2.34555	16.6677
2.41948	20.6697		2.34555	19.2243		2.41948	19.591		2.3481	16.6767
2.42203	20.6724		2.3481	19.2435		2.42203	19.5966		2.35065	16.6858
2.42458	20.675		2.35065	19.2627		2.42458	19.602		2.3532	16.6948
2.42713	20.6775		2.3532	19.2819		2.42713	19.6075		2.35575	16.7039
2.42968	20.68		2.35575	19.301		2.42968	19.6129		2.3583	16.7129
2.43223	20.6825		2.3583	19.3202		2.43223	19.6184		2.36085	16.7219
2.43478	20.6848		2.36085	19.3394		2.43478	19.6237		2.3634	16.731
2.43733	20.6872		2.3634	19.3586		2.43733	19.6291		2.36594	16.74
2.43988	20.6894		2.36594	19.3777		2.43988	19.6344		2.36849	16.749
2.44243	20.6916		2.36849	19.3969		2.44243	19.6397		2.37104	16.758
2.44498	20.6938		2.37104	19.4161		2.44498	19.645		2.37359	16.767
2.44753	20.6959		2.37359	19.4352		2.44753	19.6503		2.37614	16.776
2.45008	20.6979		2.37614	19.4544		2.45008	19.6555		2.37869	16.785
2.45263	20.6999		2.37869	19.4736		2.45263	19.6608		2.38124	16.794
2.45518	20.7018		2.38124	19.4927		2.45518	19.6659		2.38379	16.803
2.45773	20.7036		2.38379	19.5119		2.45773	19.6711		2.38634	16.812
2.46028	20.7054		2.38634	19.5311		2.46028	19.6762		2.38889	16.821
2.46283	20.7072		2.38889	19.5502		2.46283	19.6813		2.39144	16.83
2.46538	20.7089		2.39144	19.5694		2.46538	19.6864		2.39399	16.8389
2.46793	20.7105		2.39399	19.5885		2.46793	19.6915		2.39654	16.8479
2.47047	20.7121		2.39654	19.6077		2.47047	19.6965		2.39909	16.8568
2.47302	20.7136		2.39909	19.6268		2.47302	19.7016		2.40164	16.8658
2.47557	20.7151		2.40164	19.646		2.47557	19.7066		2.40419	16.8747
2.47812	20.7165		2.40419	19.6651		2.47812	19.7115		2.40674	16.8837
2.48067	20.7179		2.40674	19.6843		2.48067	19.7165		2.40929	16.8926
2.48322	20.7192		2.40929	19.7034		2.48322	19.7214		2.41184	16.9016
2.48577	20.7204		2.41184	19.7226		2.48577	19.7263		2.41439	16.9105
2.48832	20.7216		2.41439	19.7417		2.48832	19.7312		2.41694	16.9194
2.49087	20.7228		2.41694	19.7609		2.49087	19.736		2.41948	16.9283
2.49342	20.7238		2.41948	19.78		2.49342	19.7409		2.42203	16.9373
2.49597	20.7249		2.42203	19.7991		2.49597	19.7457		2.42458	16.9462
2.49852	20.7259		2.42458	19.8183		2.49852	19.7505		2.42713	16.9551
2.50107	20.7268		2.42713	19.8374		2.50107	19.7552		2.42968	16.964
2.50362	20.7277		2.42968	19.8565		2.50362	19.76		2.43223	16.9729
2.50617	20.7285		2.43223	19.8757		2.50617	19.7647		2.43478	16.9818
2.50872	20.7293		2.43478	19.8948		2.50872	19.7694		2.43733	16.9907
2.51127	20.73		2.43733	19.9139		2.51127	19.774		2.43988	16.9995
2.51382	20.7307		2.43988	19.933		2.51382	19.7787		2.44243	17.0084
2.51637	20.7313		2.44243	19.9522		2.51637	19.7833		2.44498	17.0173
2.51892	20.7319		2.44498	19.9713		2.51892	19.7879		2.44753	17.0262
2.52146	20.7324		2.44753	19.9904		2.52146	19.7925		2.45008	17.035
2.52401	20.7328		2.45008	20.0095		2.52401	19.7971		2.45263	17.0439
2.52656	20.7333		2.45263	20.0286		2.52656	19.8016		2.45518	17.0527
2.52911	20.7336		2.45518	20.0478		2.52911	19.8061		2.45773	17.0616
2.53166	20.734		2.45773	20.0669		2.53166	19.8106		2.46028	17.0705
2.53421	20.7342		2.46028	20.086		2.53421	19.8151		2.46283	17.0793
2.53676	20.7344		2.46283	20.1051		2.53676	19.8196		2.46538	17.0881
2.53931	20.7346		2.46538	20.1242		2.53931	19.824		2.46793	17.097
2.54186	20.7347		2.46793	20.1433		2.54186	19.8284		2.47047	17.1058
2.54441	20.7348		2.47047	20.1624		2.54441	19.8328		2.47302	17.1146
2.54696	20.7348		2.54696	20.7348		2.54696	19.8372		2.54696	17.3686
