# Supplementary material for: Bond performance between hybrid fiber-reinforced concrete and BFRP bars under freeze-thaw cycle
Source: PLoS One. 2024 May 13;19(5):e0303327. doi: 10.1371/journal.pone.0303327 (PMC11090331; doi:10.1371/journal.pone.0303327)
Supplement: S1 Data — (ZIP) [file pone.0303327.s001.zip › Supporting Information files/The fitting data of the ascending section of the bond slip curve/FT100-C0.15B0.2.xlsx]

## Sheet: Sheet1
	Malvar model			MBPE model			CMR model			Continuous Curve model
Slip(mm)	Bond stress(MPa)		Slip(mm)	Bond stress(MPa)		Slip(mm)	Bond stress(MPa)		Slip(mm)	Bond stress(MPa)
0	0		0	0		0	0		0	0
0.13951	0.54707		0.00484	0.10114		0.00484	0.00256		0.00967	0.52675
0.14387	0.56398		0.00967	0.16433		0.00967	0.00699		0.01451	0.64514
0.14823	0.58089		0.01451	0.21828		0.01451	0.01257		0.01935	0.74494
0.15259	0.59778		0.01935	0.267		0.01935	0.01905		0.02418	0.83287
0.15695	0.61467		0.02418	0.31215		0.02418	0.02627		0.02902	0.91236
0.16131	0.63154		0.02902	0.35466		0.02902	0.03416		0.03386	0.98546
0.164	0.64193		0.03386	0.39508		0.03386	0.04264		0.03869	1.05351
0.16567	0.6484		0.03869	0.43381		0.03869	0.05165		0.04353	1.11741
0.17003	0.66525		0.04353	0.4711		0.04353	0.06116		0.04836	1.17786
0.17439	0.68209		0.04836	0.50717		0.04836	0.07111		0.0532	1.23535
0.17875	0.69892		0.0532	0.54218		0.0532	0.0815		0.05804	1.29028
0.18311	0.71574		0.05804	0.57624		0.05804	0.09228		0.06287	1.34296
0.18747	0.73255		0.06287	0.60946		0.06287	0.10343		0.06771	1.39366
0.19183	0.74934		0.06771	0.64192		0.06771	0.11494		0.07255	1.44257
0.19619	0.76613		0.07255	0.67369		0.07255	0.12678		0.07738	1.48988
0.20055	0.78291		0.07738	0.70484		0.07738	0.13895		0.08222	1.53574
0.20491	0.79967		0.08222	0.7354		0.08222	0.15142		0.08706	1.58026
0.20927	0.81642		0.08706	0.76543		0.08706	0.16418		0.09189	1.62356
0.21363	0.83317		0.09189	0.79497		0.09189	0.17722		0.09673	1.66574
0.21799	0.8499		0.09673	0.82404		0.09673	0.19052		0.10157	1.70687
0.22235	0.86662		0.10157	0.85268		0.10157	0.20409		0.1064	1.74704
0.22671	0.88334		0.1064	0.88091		0.1064	0.21789		0.11124	1.78631
0.23107	0.90004		0.11124	0.90876		0.11124	0.23194		0.11608	1.82473
0.23543	0.91673		0.11608	0.93625		0.11608	0.24622		0.12091	1.86235
0.23979	0.93341		0.12091	0.9634		0.12091	0.26071		0.12575	1.89923
0.24415	0.95008		0.12575	0.99023		0.12575	0.27542		0.13059	1.93541
0.24851	0.96674		0.13059	1.01674		0.13059	0.29034		0.13542	1.97093
0.25287	0.98338		0.13542	1.04297		0.13542	0.30545		0.14026	2.00581
0.25636	0.99671		0.14026	1.06891		0.14026	0.32075		0.14509	2.0401
0.25723	1.00002		0.14509	1.09459		0.14509	0.33625		0.14993	2.07383
0.26159	1.01665		0.14993	1.12002		0.14993	0.35192		0.15477	2.10701
0.26595	1.03327		0.15477	1.14519		0.15477	0.36776		0.1596	2.13968
0.27031	1.04987		0.1596	1.17014		0.1596	0.38378		0.164	2.16894
0.27467	1.06647		0.164	1.19261		0.164	0.39848		0.16444	2.17186
0.27903	1.08305		0.16444	1.19486		0.16444	0.39996		0.16928	2.20356
0.28339	1.09963		0.16928	1.21936		0.16928	0.4163		0.17411	2.23482
0.28775	1.11619		0.17411	1.24365		0.17411	0.4328		0.17895	2.26565
0.29211	1.13274		0.17895	1.26774		0.17895	0.44944		0.18379	2.29606
0.29647	1.14929		0.18379	1.29164		0.18379	0.46623		0.18862	2.32608
0.30083	1.16582		0.18862	1.31534		0.18862	0.48316		0.19346	2.35571
0.30519	1.18234		0.19346	1.33887		0.19346	0.50023		0.1983	2.38497
0.30955	1.19885		0.1983	1.36222		0.1983	0.51744		0.20313	2.41388
0.31391	1.21536		0.20313	1.3854		0.20313	0.53477		0.20797	2.44245
0.31827	1.23185		0.20797	1.40842		0.20797	0.55223		0.21281	2.47069
0.32263	1.24833		0.21281	1.43127		0.21281	0.56982		0.21764	2.49861
0.32699	1.2648		0.21764	1.45398		0.21764	0.58752		0.22248	2.52622
0.33135	1.28126		0.22248	1.47653		0.22248	0.60534		0.22732	2.55353
0.33571	1.29771		0.22732	1.49893		0.22732	0.62327		0.23215	2.58055
0.34007	1.31414		0.23215	1.52119		0.23215	0.64132		0.23699	2.60729
0.34442	1.33057		0.23699	1.54331		0.23699	0.65947		0.24182	2.63376
0.34463	1.33135		0.24182	1.5653		0.24182	0.67772		0.24666	2.65997
0.34878	1.34699		0.24666	1.58716		0.24666	0.69608		0.2515	2.68592
0.35314	1.3634		0.2515	1.60889		0.2515	0.71454		0.25633	2.71162
0.3575	1.3798		0.25633	1.63049		0.25633	0.73309		0.25636	2.71176
0.36186	1.39618		0.25636	1.6306		0.25636	0.73319		0.26117	2.73709
0.36622	1.41256		0.26117	1.65197		0.26117	0.75174		0.26601	2.76231
0.37058	1.42893		0.26601	1.67333		0.26601	0.77048		0.27084	2.78731
0.37494	1.44528		0.27084	1.69458		0.27084	0.78931		0.27568	2.81209
0.3793	1.46163		0.27568	1.71571		0.27568	0.80822		0.28052	2.83665
0.38366	1.47796		0.28052	1.73673		0.28052	0.82722		0.28535	2.861
0.38802	1.49429		0.28535	1.75765		0.28535	0.8463		0.29019	2.88514
0.39238	1.51061		0.29019	1.77846		0.29019	0.86546		0.29503	2.90908
0.39674	1.52691		0.29503	1.79916		0.29503	0.8847		0.29986	2.93283
0.4011	1.54321		0.29986	1.81976		0.29986	0.90401		0.3047	2.95639
0.40546	1.55949		0.3047	1.84027		0.3047	0.9234		0.30954	2.97976
0.40982	1.57576		0.30954	1.86067		0.30954	0.94286		0.31437	3.00295
0.41418	1.59203		0.31437	1.88098		0.31437	0.96239		0.31921	3.02596
0.41854	1.60828		0.31921	1.9012		0.31921	0.98199		0.32405	3.0488
0.4229	1.62453		0.32405	1.92132		0.32405	1.00166		0.32888	3.07147
0.42726	1.64076		0.32888	1.94136		0.32888	1.02138		0.33372	3.09397
0.43162	1.65698		0.33372	1.96131		0.33372	1.04118		0.33855	3.11631
0.43494	1.66932		0.33855	1.98117		0.33855	1.06103		0.34339	3.13849
0.43598	1.6732		0.34339	2.00094		0.34339	1.08094		0.34463	3.14414
0.44034	1.6894		0.34463	2.006		0.34463	1.08605		0.34823	3.16051
0.4447	1.70559		0.34823	2.02064		0.34823	1.10091		0.35306	3.18238
0.44906	1.72177		0.35306	2.04025		0.35306	1.12094		0.3579	3.20411
0.45342	1.73795		0.3579	2.05978		0.3579	1.14102		0.36274	3.22568
0.45778	1.75411		0.36274	2.07923		0.36274	1.16115		0.36757	3.24712
0.46214	1.77026		0.36757	2.0986		0.36757	1.18134		0.37241	3.26841
0.4665	1.7864		0.37241	2.1179		0.37241	1.20157		0.37725	3.28957
0.47086	1.80253		0.37725	2.13712		0.37725	1.22186		0.38208	3.31058
0.47522	1.81866		0.38208	2.15627		0.38208	1.24219		0.38692	3.33147
0.47958	1.83477		0.38692	2.17535		0.38692	1.26257		0.39176	3.35223
0.48394	1.85087		0.39176	2.19435		0.39176	1.28299		0.39659	3.37286
0.4883	1.86696		0.39659	2.21329		0.39659	1.30345		0.40143	3.39336
0.49266	1.88304		0.40143	2.23216		0.40143	1.32396		0.40627	3.41374
0.49702	1.89912		0.40627	2.25095		0.40627	1.34451		0.4111	3.434
0.50138	1.91518		0.4111	2.26968		0.4111	1.36509		0.41594	3.45414
0.50574	1.93123		0.41594	2.28835		0.41594	1.38572		0.42078	3.47417
0.5101	1.94727		0.42078	2.30695		0.42078	1.40638		0.42561	3.49408
0.51446	1.9633		0.42561	2.32548		0.42561	1.42708		0.43045	3.51387
0.51882	1.97932		0.43045	2.34396		0.43045	1.44781		0.43494	3.53216
0.52115	1.98789		0.43494	2.36106		0.43494	1.4671		0.43528	3.53356
0.52318	1.99534		0.43528	2.36237		0.43528	1.46858		0.44012	3.55314
0.52754	2.01134		0.44012	2.38072		0.44012	1.48938		0.44496	3.5726
0.5319	2.02733		0.44496	2.39901		0.44496	1.51021		0.44979	3.59197
0.53626	2.04331		0.44979	2.41724		0.44979	1.53107		0.45463	3.61123
0.54062	2.05928		0.45463	2.43541		0.45463	1.55196		0.45947	3.63039
0.54498	2.07525		0.45947	2.45352		0.45947	1.57287		0.4643	3.64944
0.54934	2.0912		0.4643	2.47158		0.4643	1.59382		0.46914	3.6684
0.5537	2.10714		0.46914	2.48958		0.46914	1.61479		0.47398	3.68726
0.55806	2.12307		0.47398	2.50752		0.47398	1.63579		0.47881	3.70603
0.56242	2.139		0.47881	2.52541		0.47881	1.65681		0.48365	3.7247
0.56678	2.15491		0.48365	2.54325		0.48365	1.67785		0.48849	3.74327
0.57114	2.17081		0.48849	2.56103		0.48849	1.69891		0.49332	3.76176
0.57549	2.1867		0.49332	2.57876		0.49332	1.72		0.49816	3.78015
0.57985	2.20259		0.49816	2.59644		0.49816	1.74111		0.503	3.79846
0.58421	2.21846		0.503	2.61406		0.503	1.76224		0.50783	3.81668
0.58857	2.23432		0.50783	2.63164		0.50783	1.78338		0.51267	3.83481
0.59293	2.25018		0.51267	2.64916		0.51267	1.80455		0.51751	3.85286
0.59729	2.26602		0.51751	2.66664		0.51751	1.82573		0.52115	3.8664
0.60165	2.28185		0.52115	2.67977		0.52115	1.8417		0.52234	3.87082
0.60601	2.29768		0.52234	2.68406		0.52234	1.84693		0.52718	3.8887
0.61037	2.31349		0.52718	2.70144		0.52718	1.86814		0.53201	3.9065
0.61473	2.32929		0.53201	2.71877		0.53201	1.88937		0.53685	3.92421
0.61763	2.33979		0.53685	2.73606		0.53685	1.91061		0.54169	3.94185
0.61909	2.34509		0.54169	2.75329		0.54169	1.93186		0.54652	3.95941
0.62345	2.36087		0.54652	2.77048		0.54652	1.95313		0.55136	3.97689
0.62781	2.37665		0.55136	2.78763		0.55136	1.97441		0.5562	3.99429
0.63217	2.39241		0.5562	2.80473		0.5562	1.9957		0.56103	4.01162
0.63653	2.40817		0.56103	2.82179		0.56103	2.017		0.56587	4.02888
0.64089	2.42392		0.56587	2.8388		0.56587	2.03831		0.57071	4.04606
0.64525	2.43965		0.57071	2.85577		0.61763	2.26677		0.57554	4.06316
0.64961	2.45538		0.57554	2.87269		0.71615	2.70171		0.58038	4.0802
0.65397	2.47109		0.58038	2.88957		0.72547	2.74276		0.58522	4.09717
0.65833	2.4868		0.58522	2.90641		0.73031	2.76403		0.59005	4.11406
0.66269	2.5025		0.59005	2.92321		0.73515	2.7853		0.59489	4.13089
0.66705	2.51819		0.59489	2.93997		0.73998	2.80656		0.59973	4.14765
0.67141	2.53386		0.59973	2.95669		0.74482	2.82781		0.60456	4.16434
0.67577	2.54953		0.60456	2.97336		0.74966	2.84905		0.6094	4.18096
0.68013	2.56519		0.6094	2.99		0.75449	2.87027		0.61424	4.19752
0.68449	2.58084		0.61424	3.0066		0.75933	2.89149		0.61763	4.2091
0.68885	2.59648		0.61763	3.01822		0.76417	2.91269		0.61907	4.21401
0.69321	2.61211		0.61907	3.02315		0.769	2.93388		0.62391	4.23044
0.69757	2.62773		0.62391	3.03967		0.77384	2.95506		0.62874	4.24681
0.70193	2.64334		0.62874	3.05615		0.77868	2.97623		0.63358	4.26311
0.70629	2.65894		0.63358	3.0726		0.78351	2.99738		0.63842	4.27935
0.71065	2.67453		0.63842	3.089		0.78835	3.01851		0.64325	4.29553
0.71501	2.69011		0.64325	3.10537		0.79319	3.03964		0.64809	4.31165
0.71615	2.69419		0.64809	3.1217		0.79802	3.06075		0.65293	4.32771
0.71937	2.70568		0.65293	3.13799		0.80286	3.08184		0.65776	4.3437
0.72373	2.72125		0.65776	3.15425		0.80769	3.10292		0.6626	4.35964
0.72809	2.7368		0.6626	3.17048		0.81253	3.12399		0.66744	4.37553
0.73245	2.75234		0.66744	3.18666		0.81673	3.14226		0.67227	4.39135
0.73681	2.76788		0.67227	3.20282		0.81737	3.14504		0.67711	4.40712
0.74117	2.7834		0.67711	3.21893		0.8222	3.16607		0.68195	4.42283
0.74553	2.79892		0.68195	3.23502		0.82704	3.18709		0.68678	4.43849
0.74989	2.81442		0.68678	3.25106		0.83188	3.20809		0.69162	4.45409
0.75425	2.82992		0.69162	3.26708		0.83671	3.22907		0.69646	4.46963
0.75861	2.8454		0.69646	3.28306		0.84155	3.25003		0.70129	4.48513
0.76297	2.86088		0.70129	3.29901		0.84639	3.27098		0.70613	4.50057
0.76733	2.87635		0.70613	3.31492		0.85122	3.29191		0.71096	4.51595
0.77169	2.8918		0.71096	3.33081		0.85606	3.31283		0.7158	4.53129
0.77605	2.90725		0.7158	3.34666		0.8609	3.33372		0.71615	4.53239
0.78041	2.92269		0.71615	3.3478		0.86573	3.3546		0.72064	4.54657
0.78477	2.93812		0.72064	3.36247		0.87057	3.37545		0.72547	4.5618
0.78913	2.95354		0.72547	3.37826		0.87541	3.39629		0.73031	4.57698
0.79349	2.96895		0.73031	3.39401		0.88024	3.41711		0.73515	4.59211
0.79785	2.98435		0.73515	3.40974		0.88508	3.4379		0.73998	4.60719
0.80221	2.99974		0.73998	3.42543		0.88992	3.45868		0.74482	4.62222
0.80656	3.01513		0.74482	3.44109		0.89475	3.47944		0.74966	4.63721
0.81092	3.0305		0.74966	3.45672		0.89959	3.50018		0.75449	4.65214
0.81528	3.04586		0.75449	3.47232		0.90442	3.52089		0.75933	4.66703
0.81673	3.05095		0.75933	3.4879		0.90926	3.54159		0.76417	4.68187
0.81964	3.06122		0.76417	3.50344		0.9141	3.56226		0.769	4.69666
0.824	3.07656		0.769	3.51895		0.91893	3.58292		0.77384	4.71141
0.82836	3.0919		0.77384	3.53443		0.92377	3.60355		0.77868	4.72611
0.83272	3.10722		0.77868	3.54989		0.92552	3.611		0.78351	4.74076
0.83708	3.12254		0.78351	3.56531		0.92861	3.62416		0.78835	4.75537
0.84144	3.13785		0.78835	3.58071		0.93344	3.64475		0.79319	4.76994
0.8458	3.15314		0.79319	3.59608		0.93828	3.66531		0.79802	4.78446
0.85016	3.16843		0.79802	3.61142		0.94312	3.68585		0.80286	4.79893
0.85452	3.18371		0.80286	3.62673		0.94795	3.70637		0.80769	4.81337
0.85888	3.19898		0.80769	3.64201		0.95279	3.72687		0.81253	4.82775
0.86324	3.21424		0.81253	3.65727		0.95763	3.74734		0.81673	4.84021
0.8676	3.22949		0.81673	3.67049		0.96246	3.76779		0.81737	4.8421
0.87196	3.24474		0.81737	3.6725		0.9673	3.78822		0.8222	4.85641
0.87632	3.25997		0.8222	3.6877		0.97214	3.80862		0.82704	4.87067
0.88068	3.27519		0.82704	3.70288		0.97697	3.829		0.83188	4.88489
0.88504	3.29041		0.83188	3.71803		0.98181	3.84936		0.83671	4.89907
0.8894	3.30561		0.83671	3.73315		0.98665	3.86969		0.84155	4.91321
0.89376	3.32081		0.84155	3.74825		0.98915	3.8802		0.84639	4.92731
0.89812	3.33599		0.84639	3.76332		0.99148	3.88999		0.85122	4.94136
0.90248	3.35117		0.85122	3.77837		0.99632	3.91027		0.85606	4.95538
0.90684	3.36634		0.85606	3.79339		1.00115	3.93053		0.8609	4.96936
0.9112	3.3815		0.8609	3.80838		1.00599	3.95076		0.86573	4.9833
0.91556	3.39665		0.86573	3.82335		1.01083	3.97096		0.87057	4.9972
0.91992	3.41179		0.87057	3.83829		1.01566	3.99114		0.87541	5.01106
0.92428	3.42692		0.87541	3.85321		1.0205	4.0113		0.88024	5.02489
0.92552	3.43122		0.88024	3.86811		1.02534	4.03143		0.88508	5.03867
0.92864	3.44204		0.88508	3.88298		1.03017	4.05153		0.88992	5.05242
0.933	3.45716		0.88992	3.89782		1.03501	4.07161		0.89475	5.06613
0.93736	3.47226		0.89475	3.91264		1.03985	4.09166		0.89959	5.0798
0.94172	3.48735		0.89959	3.92744		1.04468	4.11168		0.90442	5.09344
0.94608	3.50244		0.90442	3.94222		1.04952	4.13168		0.90926	5.10704
0.95044	3.51752		0.90926	3.95697		1.05436	4.15165		0.9141	5.12061
0.9548	3.53258		0.9141	3.97169		1.05919	4.17159		0.91893	5.13413
0.95916	3.54764		0.91893	3.9864		1.06403	4.19151		0.92377	5.14763
0.96352	3.56269		0.92377	4.00108		1.06887	4.2114		0.92552	5.1525
0.96788	3.57773		0.92552	4.00638		1.0737	4.23126		0.92861	5.16109
0.97224	3.59276		0.92861	4.01573		1.07854	4.2511		0.93344	5.17451
0.9766	3.60778		0.93344	4.03037		1.08338	4.27091		0.93828	5.1879
0.98096	3.6228		0.93828	4.04498		1.08821	4.29069		0.94312	5.20125
0.98532	3.6378		0.94312	4.05957		1.09305	4.31044		0.94795	5.21457
0.98915	3.65098		0.94795	4.07413		1.09788	4.33016		0.95279	5.22785
0.98968	3.65279		0.95279	4.08868		1.10272	4.34986		0.95763	5.24111
0.99404	3.66778		0.95763	4.1032		1.10756	4.36953		0.96246	5.25432
0.9984	3.68276		0.96246	4.1177		1.1082	4.37214		0.9673	5.26751
1.00276	3.69772		0.9673	4.13218		1.11239	4.38916		0.97214	5.28066
1.00712	3.71268		0.97214	4.14663		1.11723	4.40878		0.97697	5.29378
1.01148	3.72763		0.97697	4.16107		1.12207	4.42836		0.98181	5.30687
1.01584	3.74257		0.98181	4.17548		1.1269	4.44791		0.98665	5.31992
1.0202	3.7575		0.98665	4.18988		1.13174	4.46744		0.98915	5.32667
1.02456	3.77243		0.98915	4.19732		1.13658	4.48693		0.99148	5.33295
1.02892	3.78734		0.99148	4.20425		1.14141	4.5064		0.99632	5.34594
1.03327	3.80224		0.99632	4.2186		1.14625	4.52584		1.00115	5.3589
1.03763	3.81714		1.00115	4.23293		1.15109	4.54524		1.00599	5.37183
1.04199	3.83202		1.00599	4.24724		1.15592	4.56462		1.01083	5.38472
1.04635	3.8469		1.01083	4.26152		1.16076	4.58397		1.01566	5.39759
1.05071	3.86177		1.01566	4.27579		1.1656	4.60329		1.0205	5.41043
1.05507	3.87663		1.0205	4.29004		1.17043	4.62258		1.02534	5.42323
1.05943	3.89148		1.02534	4.30426		1.17527	4.64184		1.03017	5.43601
1.06379	3.90632		1.03017	4.31847		1.18011	4.66107		1.03501	5.44875
1.06815	3.92116		1.03501	4.33266		1.18494	4.68027		1.03985	5.46147
1.07251	3.93598		1.03985	4.34683		1.18978	4.69944		1.04468	5.47416
1.07687	3.95079		1.04468	4.36097		1.19461	4.71859		1.04952	5.48681
1.08123	3.9656		1.04952	4.3751		1.19945	4.7377		1.05436	5.49944
1.08559	3.9804		1.05436	4.38921		1.20429	4.75678		1.05919	5.51204
1.08995	3.99519		1.05919	4.4033		1.20912	4.77582		1.06403	5.52461
1.09431	4.00996		1.06403	4.41737		1.21396	4.79484		1.06887	5.53715
1.09867	4.02474		1.06887	4.43142		1.2188	4.81383		1.0737	5.54966
1.10303	4.0395		1.0737	4.44545		1.22363	4.83279		1.07854	5.56215
1.10739	4.05425		1.07854	4.45946		1.22847	4.85172		1.08338	5.57461
1.1082	4.05698		1.08338	4.47345		1.23331	4.87061		1.08821	5.58704
1.11175	4.06899		1.08821	4.48743		1.23814	4.88948		1.09305	5.59944
1.11611	4.08373		1.09305	4.50139		1.24298	4.90831		1.09788	5.61181
1.12047	4.09846		1.09788	4.51532		1.24782	4.92712		1.10272	5.62416
1.12483	4.11317		1.10272	4.52924		1.25265	4.94589		1.10756	5.63648
1.12919	4.12788		1.10756	4.54314		1.25749	4.96463		1.1082	5.63811
1.13355	4.14258		1.1082	4.54499		1.26233	4.98334		1.11239	5.64877
1.13791	4.15727		1.11239	4.55703		1.26716	5.00202		1.11723	5.66104
1.14227	4.17195		1.11723	4.57089		1.272	5.02066		1.12207	5.67328
1.14663	4.18663		1.12207	4.58474		1.27684	5.03928		1.1269	5.68549
1.15099	4.20129		1.1269	4.59857		1.28062	5.05383		1.13174	5.69768
1.15535	4.21595		1.13174	4.61238		1.28167	5.05786		1.13658	5.70984
1.15971	4.2306		1.13658	4.62617		1.28651	5.07642		1.14141	5.72198
1.16407	4.24523		1.14141	4.63995		1.29134	5.09494		1.14625	5.73409
1.16843	4.25986		1.14625	4.65371		1.29618	5.11343		1.15109	5.74617
1.17279	4.27448		1.15109	4.66745		1.30102	5.13189		1.15592	5.75823
1.17715	4.2891		1.15592	4.68117		1.30585	5.15031		1.16076	5.77027
1.18151	4.3037		1.16076	4.69488		1.31069	5.1687		1.1656	5.78227
1.18587	4.3183		1.1656	4.70857		1.31553	5.18707		1.17043	5.79426
1.19023	4.33288		1.17043	4.72224		1.32036	5.2054		1.17527	5.80622
1.19459	4.34746		1.17527	4.73589		1.3252	5.2237		1.18011	5.81815
1.19895	4.36203		1.18011	4.74953		1.33004	5.24196		1.18494	5.83006
1.20331	4.37659		1.18494	4.76315		1.33487	5.2602		1.18978	5.84195
1.20767	4.39114		1.18978	4.77676		1.33971	5.2784		1.19461	5.85381
1.21203	4.40568		1.19461	4.79035		1.34455	5.29657		1.19945	5.86565
1.21639	4.42021		1.19945	4.80392		1.34938	5.3147		1.20429	5.87746
1.22075	4.43474		1.20429	4.81748		1.35422	5.33281		1.20912	5.88925
1.22511	4.44926		1.20912	4.83102		1.35906	5.35088		1.21396	5.90102
1.22947	4.46376		1.21396	4.84454		1.36389	5.36892		1.2188	5.91276
1.23383	4.47826		1.2188	4.85805		1.36873	5.38693		1.22363	5.92448
1.23819	4.49275		1.22363	4.87154		1.37357	5.40491		1.22847	5.93618
1.24255	4.50724		1.22847	4.88501		1.3784	5.42285		1.23331	5.94785
1.24691	4.52171		1.23331	4.89847		1.38324	5.44076		1.23814	5.9595
1.25127	4.53618		1.23814	4.91191		1.38807	5.45864		1.24298	5.97113
1.25563	4.55063		1.24298	4.92534		1.39291	5.47648		1.24782	5.98274
1.25999	4.56508		1.24782	4.93875		1.39775	5.4943		1.25265	5.99432
1.26434	4.57952		1.25265	4.95215		1.40258	5.51208		1.25749	6.00588
1.2687	4.59395		1.25749	4.96553		1.40742	5.52983		1.26233	6.01742
1.27306	4.60837		1.26233	4.9789		1.41226	5.54754		1.26716	6.02894
1.27742	4.62278		1.26716	4.99225		1.41709	5.56522		1.272	6.04043
1.28062	4.63334		1.272	5.00558		1.42193	5.58287		1.27684	6.0519
1.28178	4.63719		1.27684	5.0189		1.42677	5.60049		1.28062	6.06087
1.28614	4.65159		1.28062	5.02931		1.4316	5.61807		1.28167	6.06335
1.2905	4.66597		1.28167	5.03221		1.43644	5.63562		1.28651	6.07478
1.29486	4.68035		1.28651	5.0455		1.44128	5.65314		1.29134	6.08619
1.29922	4.69472		1.29134	5.05877		1.44611	5.67063		1.29618	6.09758
1.30358	4.70909		1.29618	5.07203		1.45095	5.68808		1.30102	6.10894
1.30794	4.72344		1.30102	5.08527		1.45579	5.7055		1.30585	6.12029
1.3123	4.73778		1.30585	5.0985		1.46062	5.72289		1.31069	6.13161
1.31666	4.75212		1.31069	5.11172		1.46546	5.74024		1.31553	6.14291
1.32102	4.76645		1.31553	5.12492		1.47029	5.75756		1.32036	6.1542
1.32538	4.78077		1.32036	5.13811		1.47152	5.76194		1.3252	6.16546
1.32974	4.79508		1.3252	5.15128		1.47513	5.77485		1.33004	6.1767
1.3341	4.80938		1.33004	5.16444		1.47997	5.7921		1.33487	6.18792
1.33846	4.82368		1.33487	5.17758		1.4848	5.80933		1.33971	6.19912
1.34282	4.83796		1.33971	5.19071		1.48964	5.82651		1.34455	6.2103
1.34718	4.85224		1.34455	5.20382		1.49448	5.84367		1.34938	6.22146
1.35154	4.86651		1.34938	5.21692		1.49931	5.86079		1.35422	6.2326
1.3559	4.88077		1.35422	5.23001		1.50415	5.87788		1.35906	6.24372
1.36026	4.89502		1.35906	5.24308		1.50899	5.89494		1.36389	6.25482
1.36462	4.90927		1.36389	5.25614		1.51382	5.91196		1.36873	6.2659
1.36898	4.9235		1.36873	5.26918		1.51866	5.92895		1.37357	6.27696
1.37334	4.93773		1.37357	5.28222		1.5235	5.94591		1.3784	6.288
1.3777	4.95195		1.3784	5.29523		1.52833	5.96283		1.38324	6.29902
1.38206	4.96616		1.38324	5.30824		1.53317	5.97972		1.38807	6.31002
1.38642	4.98036		1.38807	5.32122		1.53801	5.99658		1.39291	6.32101
1.39078	4.99455		1.39291	5.3342		1.54284	6.01341		1.39775	6.33197
1.39514	5.00874		1.39775	5.34716		1.54768	6.0302		1.40258	6.34292
1.3995	5.02291		1.40258	5.36011		1.55252	6.04696		1.40742	6.35384
1.40386	5.03708		1.40742	5.37305		1.55735	6.06368		1.41226	6.36475
1.40822	5.05124		1.41226	5.38597		1.56219	6.08037		1.41709	6.37564
1.41258	5.06539		1.41709	5.39888		1.56702	6.09703		1.42193	6.38651
1.41694	5.07954		1.42193	5.41178		1.57186	6.11366		1.42677	6.39736
1.4213	5.09367		1.42677	5.42466		1.5767	6.13025		1.4316	6.4082
1.42566	5.1078		1.4316	5.43753		1.58153	6.14681		1.43644	6.41901
1.43002	5.12192		1.43644	5.45039		1.58637	6.16334		1.44128	6.42981
1.43438	5.13603		1.44128	5.46323		1.59121	6.17983		1.44611	6.44059
1.43874	5.15013		1.44611	5.47606		1.59604	6.19629		1.45095	6.45135
1.4431	5.16422		1.45095	5.48888		1.60088	6.21271		1.45579	6.46209
1.44746	5.17831		1.45579	5.50168		1.60572	6.22911		1.46062	6.47282
1.45182	5.19238		1.46062	5.51448		1.61055	6.24547		1.46546	6.48352
1.45618	5.20645		1.46546	5.52726		1.61539	6.2618		1.47029	6.49422
1.46054	5.22051		1.47029	5.54002		1.62023	6.27809		1.47152	6.49692
1.4649	5.23456		1.47152	5.54325		1.62506	6.29435		1.47513	6.50489
1.46926	5.24861		1.47513	5.55278		1.6299	6.31058		1.47997	6.51554
1.47152	5.2559		1.47997	5.56552		1.63474	6.32677		1.4848	6.52618
1.47362	5.26264		1.4848	5.57825		1.63957	6.34294		1.48964	6.5368
1.47798	5.27667		1.48964	5.59097		1.64441	6.35906		1.49448	6.5474
1.48234	5.29069		1.49448	5.60367		1.64925	6.37516		1.49931	6.55799
1.4867	5.3047		1.49931	5.61636		1.65408	6.39122		1.50415	6.56856
1.49105	5.3187		1.50415	5.62904		1.65892	6.40725		1.50899	6.57911
1.49541	5.3327		1.50899	5.64171		1.66375	6.42325		1.51382	6.58964
1.49977	5.34668		1.51382	5.65437		1.66859	6.43921		1.51866	6.60016
1.50413	5.36066		1.51866	5.66701		1.67343	6.45514		1.5235	6.61066
1.50849	5.37463		1.5235	5.67964		1.67826	6.47104		1.52833	6.62115
1.51285	5.38859		1.52833	5.69226		1.6831	6.4869		1.53317	6.63162
1.51721	5.40255		1.53317	5.70487		1.68794	6.50273		1.53801	6.64207
1.52157	5.41649		1.53801	5.71747		1.69277	6.51853		1.54284	6.6525
1.52593	5.43043		1.54284	5.73005		1.69761	6.5343		1.54768	6.66292
1.53029	5.44436		1.54768	5.74262		1.70245	6.55003		1.55252	6.67333
1.53465	5.45828		1.55252	5.75518		1.70728	6.56573		1.55735	6.68371
1.53901	5.47219		1.55735	5.76773		1.71167	6.57994		1.56219	6.69408
1.54337	5.4861		1.56219	5.78027		1.71212	6.5814		1.56702	6.70444
1.54773	5.49999		1.56702	5.79279		1.71696	6.59703		1.57186	6.71477
1.55209	5.51388		1.57186	5.80531		1.72179	6.61263		1.5767	6.7251
1.55645	5.52776		1.5767	5.81781		1.72663	6.6282		1.58153	6.7354
1.56081	5.54163		1.58153	5.8303		1.73147	6.64373		1.58637	6.74569
1.56517	5.5555		1.58637	5.84278		1.7363	6.65924		1.59121	6.75597
1.56953	5.56935		1.59121	5.85525		1.74114	6.67471		1.59604	6.76623
1.57389	5.5832		1.59604	5.8677		1.74598	6.69014		1.60088	6.77647
1.57825	5.59704		1.60088	5.88015		1.75081	6.70555		1.60572	6.7867
1.58261	5.61087		1.60572	5.89258		1.75565	6.72092		1.61055	6.79692
1.58697	5.6247		1.61055	5.905		1.76048	6.73626		1.61539	6.80711
1.59133	5.63851		1.61539	5.91742		1.76532	6.75156		1.62023	6.8173
1.59569	5.65232		1.62023	5.92982		1.77016	6.76684		1.62506	6.82746
1.60005	5.66612		1.62506	5.9422		1.77499	6.78208		1.6299	6.83762
1.60441	5.67991		1.6299	5.95458		1.77983	6.79728		1.63474	6.84775
1.60877	5.69369		1.63474	5.96695		1.78467	6.81246		1.63957	6.85788
1.61313	5.70747		1.63957	5.97931		1.7895	6.8276		1.64441	6.86798
1.61749	5.72124		1.64441	5.99165		1.79434	6.84271		1.64925	6.87807
1.62185	5.735		1.64925	6.00399		1.79918	6.85779		1.65408	6.88815
1.62621	5.74875		1.65408	6.01631		1.80401	6.87284		1.65892	6.89822
1.63057	5.76249		1.65892	6.02862		1.80885	6.88785		1.66375	6.90826
1.63493	5.77622		1.66375	6.04092		1.81369	6.90283		1.66859	6.9183
1.63929	5.78995		1.66859	6.05322		1.81852	6.91778		1.67343	6.92832
1.64365	5.80367		1.67343	6.0655		1.82336	6.93269		1.67826	6.93832
1.64801	5.81738		1.67826	6.07777		1.8282	6.94757		1.6831	6.94831
1.65237	5.83109		1.6831	6.09003		1.83303	6.96243		1.68794	6.95829
1.65673	5.84478		1.68794	6.10227		1.83787	6.97724		1.69277	6.96825
1.66109	5.85847		1.69277	6.11451		1.84271	6.99203		1.69761	6.9782
1.66545	5.87215		1.69761	6.12674		1.84754	7.00678		1.70245	6.98813
1.66981	5.88582		1.70245	6.13896		1.85238	7.0215		1.70728	6.99805
1.67417	5.89948		1.70728	6.15116		1.85721	7.03619		1.71167	7.00703
1.67853	5.91314		1.71167	6.16223		1.86205	7.05085		1.71212	7.00795
1.68289	5.92679		1.71212	6.16336		1.86689	7.06548		1.71696	7.01785
1.68725	5.94043		1.71696	6.17555		1.87172	7.08007		1.72179	7.02772
1.69161	5.95406		1.72179	6.18772		1.87656	7.09463		1.72663	7.03759
1.69597	5.96768		1.72663	6.19989		1.8814	7.10916		1.73147	7.04744
1.70033	5.9813		1.73147	6.21205		1.88623	7.12366		1.7363	7.05727
1.70469	5.99491		1.7363	6.22419		1.89107	7.13812		1.74114	7.06709
1.70905	6.00851		1.74114	6.23633		1.89591	7.15255		1.74598	7.0769
1.71167	6.01669		1.74598	6.24845		1.90074	7.16695		1.75081	7.0867
1.71341	6.0221		1.75081	6.26057		1.90558	7.18132		1.75565	7.09648
1.71777	6.03568		1.75565	6.27267		1.91042	7.19566		1.76048	7.10625
1.72212	6.04926		1.76048	6.28477		1.91525	7.20997		1.76532	7.116
1.72648	6.06283		1.76532	6.29685		1.92009	7.22424		1.77016	7.12574
1.73084	6.07639		1.77016	6.30893		1.92493	7.23848		1.77499	7.13547
1.7352	6.08994		1.77499	6.32099		1.92976	7.25269		1.77983	7.14519
1.73956	6.10349		1.77983	6.33305		1.9346	7.26687		1.78467	7.15489
1.74392	6.11703		1.78467	6.34509		1.93944	7.28102		1.7895	7.16458
1.74828	6.13055		1.7895	6.35713		1.94362	7.29323		1.79434	7.17425
1.75264	6.14408		1.79434	6.36915		1.94427	7.29513		1.79918	7.18391
1.757	6.15759		1.79918	6.38117		1.94911	7.30921		1.80401	7.19356
1.76136	6.1711		1.80401	6.39318		1.95394	7.32327		1.80885	7.2032
1.76572	6.18459		1.80885	6.40517		1.95878	7.33729		1.81369	7.21282
1.77008	6.19809		1.81369	6.41716		1.96362	7.35128		1.81852	7.22243
1.77444	6.21157		1.81852	6.42914		1.96845	7.36523		1.82336	7.23203
1.7788	6.22504		1.82336	6.44111		1.97329	7.37916		1.8282	7.24162
1.78316	6.23851		1.8282	6.45307		1.97813	7.39305		1.83303	7.25119
1.78752	6.25197		1.83303	6.46502		1.98296	7.40692		1.83787	7.26075
1.79188	6.26542		1.83787	6.47696		1.9878	7.42075		1.84271	7.2703
1.79624	6.27886		1.84271	6.48889		1.99264	7.43455		1.84754	7.27983
1.8006	6.2923		1.84754	6.50081		1.99747	7.44832		1.85238	7.28935
1.80496	6.30573		1.85238	6.51272		2.00231	7.46206		1.85721	7.29886
1.80932	6.31915		1.85721	6.52462		2.00715	7.47577		1.86205	7.30836
1.81368	6.33256		1.86205	6.53652		2.01198	7.48944		1.86689	7.31784
1.81804	6.34597		1.86689	6.5484		2.01682	7.50309		1.87172	7.32732
1.8224	6.35936		1.87172	6.56027		2.02166	7.5167		1.87656	7.33678
1.82676	6.37275		1.87656	6.57214		2.02649	7.53029		1.8814	7.34623
1.83112	6.38614		1.8814	6.584		2.03133	7.54384		1.88623	7.35566
1.83548	6.39951		1.88623	6.59584		2.03617	7.55736		1.89107	7.36509
1.83984	6.41288		1.89107	6.60768		2.041	7.57085		1.89591	7.3745
1.8442	6.42624		1.89591	6.61951		2.04584	7.58431		1.90074	7.3839
1.84856	6.43959		1.90074	6.63133		2.05067	7.59774		1.90558	7.39329
1.85292	6.45293		1.90558	6.64314		2.05551	7.61114		1.91042	7.40266
1.85728	6.46627		1.91042	6.65494		2.06035	7.6245		1.91525	7.41203
1.86164	6.47959		1.91525	6.66674		2.06518	7.63784		1.92009	7.42138
1.866	6.49291		1.92009	6.67852		2.07002	7.65115		1.92493	7.43072
1.87036	6.50623		1.92493	6.69029		2.07486	7.66442		1.92976	7.44005
1.87472	6.51953		1.92976	6.70206		2.07969	7.67767		1.9346	7.44937
1.87908	6.53283		1.9346	6.71382		2.08453	7.69088		1.93944	7.45867
1.88344	6.54612		1.93944	6.72557		2.08937	7.70406		1.94362	7.46672
1.8878	6.5594		1.94362	6.73573		2.0942	7.71722		1.94427	7.46797
1.89216	6.57267		1.94427	6.73731		2.09904	7.73034		1.94911	7.47725
1.89652	6.58594		1.94911	6.74904		2.10388	7.74343		1.95394	7.48652
1.90088	6.5992		1.95394	6.76076		2.10871	7.7565		1.95878	7.49578
1.90524	6.61245		1.95878	6.77247		2.11193	7.76517		1.96362	7.50503
1.9096	6.6257		1.96362	6.78418		2.11355	7.76953		1.96845	7.51427
1.91396	6.63893		1.96845	6.79588		2.11839	7.78253		1.97329	7.52349
1.91832	6.65216		1.97329	6.80756		2.12322	7.7955		1.97813	7.53271
1.92268	6.66538		1.97813	6.81924		2.12806	7.80845		1.98296	7.54191
1.92704	6.6786		1.98296	6.83091		2.13289	7.82136		1.9878	7.5511
1.9314	6.6918		1.9878	6.84258		2.13773	7.83424		1.99264	7.56028
1.93576	6.705		1.99264	6.85423		2.14257	7.84709		1.99747	7.56945
1.94012	6.71819		1.99747	6.86587		2.1474	7.85991		2.00231	7.57861
1.94362	6.72879		2.00231	6.87751		2.15224	7.87271		2.00715	7.58776
1.94448	6.73137		2.00715	6.88914		2.15708	7.88547		2.01198	7.59689
1.94883	6.74455		2.01198	6.90076		2.16191	7.8982		2.01682	7.60602
1.95319	6.75772		2.01682	6.91237		2.16675	7.9109		2.02166	7.61513
1.95755	6.77088		2.02166	6.92397		2.17159	7.92358		2.02649	7.62424
1.96191	6.78403		2.02649	6.93557		2.17642	7.93622		2.03133	7.63333
1.96627	6.79718		2.03133	6.94716		2.18126	7.94883		2.03617	7.64241
1.97063	6.81032		2.03617	6.95873		2.1861	7.96142		2.041	7.65148
1.97499	6.82345		2.041	6.9703		2.19093	7.97397		2.04584	7.66054
1.97935	6.83657		2.04584	6.98187		2.19577	7.9865		2.05067	7.66959
1.98371	6.84969		2.05067	6.99342		2.20061	7.99899		2.05551	7.67863
1.98807	6.86279		2.05551	7.00496		2.20544	8.01146		2.06035	7.68766
1.99243	6.87589		2.06035	7.0165		2.21028	8.02389		2.06518	7.69668
1.99679	6.88899		2.06518	7.02803		2.21512	8.0363		2.07002	7.70569
2.00115	6.90207		2.07002	7.03955		2.21995	8.04868		2.07486	7.71468
2.00551	6.91515		2.07486	7.05107		2.22479	8.06103		2.07969	7.72367
2.00987	6.92822		2.07969	7.06257		2.22962	8.07335		2.08453	7.73264
2.01423	6.94128		2.08453	7.07407		2.23446	8.08564		2.08937	7.74161
2.01859	6.95434		2.08937	7.08556		2.2393	8.0979		2.0942	7.75056
2.02295	6.96739		2.0942	7.09704		2.24413	8.11013		2.09904	7.75951
2.02731	6.98043		2.09904	7.10851		2.24897	8.12234		2.10388	7.76844
2.03167	6.99346		2.10388	7.11998		2.25381	8.13451		2.10871	7.77737
2.03603	7.00649		2.10871	7.13143		2.25864	8.14666		2.11193	7.7833
2.04039	7.0195		2.11193	7.13905		2.26348	8.15877		2.11355	7.78628
2.04475	7.03252		2.11355	7.14288		2.26832	8.17086		2.11839	7.79518
2.04911	7.04552		2.11839	7.15432		2.27315	8.18292		2.12322	7.80408
2.05347	7.05851		2.12322	7.16576		2.27614	8.19035		2.12806	7.81296
2.05783	7.0715		2.12806	7.17718		2.27799	8.19495		2.13289	7.82183
2.06219	7.08448		2.13289	7.1886		2.28283	8.20695		2.13773	7.8307
2.06655	7.09746		2.13773	7.20001		2.28766	8.21893		2.14257	7.83955
2.07091	7.11042		2.14257	7.21141		2.2925	8.23087		2.1474	7.84839
2.07527	7.12338		2.1474	7.22281		2.29734	8.24279		2.15224	7.85723
2.07963	7.13634		2.15224	7.2342		2.30217	8.25467		2.15708	7.86605
2.08399	7.14928		2.15708	7.24558		2.30701	8.26653		2.16191	7.87486
2.08835	7.16222		2.16191	7.25695		2.31185	8.27836		2.16675	7.88367
2.09271	7.17515		2.16675	7.26831		2.31668	8.29017		2.17159	7.89246
2.09707	7.18807		2.17159	7.27967		2.32152	8.30194		2.17642	7.90125
2.10143	7.20098		2.17642	7.29102		2.32635	8.31369		2.18126	7.91002
2.10579	7.21389		2.18126	7.30236		2.33119	8.32541		2.1861	7.91878
2.11015	7.22679		2.1861	7.31369		2.33603	8.3371		2.19093	7.92754
2.11193	7.23206		2.19093	7.32502		2.34086	8.34876		2.19577	7.93628
2.11451	7.23968		2.19577	7.33634		2.3457	8.36039		2.20061	7.94502
2.11887	7.25257		2.20061	7.34765		2.35054	8.372		2.20544	7.95375
2.12323	7.26545		2.20544	7.35895		2.35537	8.38357		2.21028	7.96246
2.12759	7.27832		2.21028	7.37025		2.36021	8.39512		2.21512	7.97117
2.13195	7.29118		2.21512	7.38154		2.36505	8.40665		2.21995	7.97987
2.13631	7.30403		2.21995	7.39282		2.36988	8.41814		2.22479	7.98855
2.14067	7.31688		2.22479	7.4041		2.37472	8.42961		2.22962	7.99723
2.14503	7.32972		2.22962	7.41536		2.37956	8.44104		2.23446	8.0059
2.14939	7.34256		2.23446	7.42662		2.38439	8.45246		2.2393	8.01456
2.15375	7.35539		2.2393	7.43788		2.38923	8.46384		2.24413	8.02321
2.15811	7.3682		2.24413	7.44912		2.39407	8.4752		2.24897	8.03185
2.16247	7.38102		2.24897	7.46036		2.3989	8.48652		2.25381	8.04048
2.16683	7.39382		2.25381	7.47159		2.40374	8.49782		2.25864	8.04911
2.17119	7.40662		2.25864	7.48281		2.40858	8.5091		2.26348	8.05772
2.17555	7.41941		2.26348	7.49403		2.41341	8.52034		2.26832	8.06632
2.1799	7.43219		2.26832	7.50524		2.41572	8.5257		2.27315	8.07492
2.18426	7.44497		2.27315	7.51644		2.41825	8.53156		2.27614	8.08022
2.18862	7.45774		2.27614	7.52336		2.42308	8.54276		2.27799	8.0835
2.19298	7.4705		2.27799	7.52764		2.42792	8.55392		2.28283	8.09208
2.19734	7.48325		2.28283	7.53882		2.43276	8.56506		2.28766	8.10065
2.2017	7.496		2.28766	7.55		2.43759	8.57617		2.2925	8.10921
2.20606	7.50874		2.2925	7.56118		2.44243	8.58725		2.29734	8.11776
2.21042	7.52147		2.29734	7.57234		2.44727	8.59831		2.30217	8.1263
2.21478	7.53419		2.30217	7.5835		2.4521	8.60934		2.30701	8.13483
2.21914	7.54691		2.30701	7.59466		2.45694	8.62034		2.31185	8.14335
2.2235	7.55962		2.31185	7.6058		2.46178	8.63131		2.31668	8.15186
2.22786	7.57233		2.31668	7.61694		2.46661	8.64226		2.32152	8.16037
2.23222	7.58502		2.32152	7.62807		2.47145	8.65318		2.32635	8.16886
2.23658	7.59771		2.32635	7.6392		2.47629	8.66408		2.33119	8.17735
2.24094	7.61039		2.33119	7.65031		2.48112	8.67495		2.33603	8.18583
2.2453	7.62307		2.33603	7.66142		2.48596	8.68579		2.34086	8.1943
2.24966	7.63573		2.34086	7.67253		2.4908	8.6966		2.3457	8.20276
2.25402	7.64839		2.3457	7.68363		2.49563	8.70739		2.35054	8.21121
2.25838	7.66105		2.35054	7.69472		2.50047	8.71815		2.35537	8.21966
2.26274	7.67369		2.35537	7.7058		2.50531	8.72889		2.36021	8.22809
2.2671	7.68633		2.36021	7.71687		2.51014	8.7396		2.36505	8.23652
2.27146	7.69896		2.36505	7.72794		2.51498	8.75028		2.36988	8.24493
2.27582	7.71159		2.36988	7.73901		2.51981	8.76094		2.37472	8.25334
2.27614	7.71251		2.37472	7.75006		2.52451	8.77126		2.37956	8.26174
2.28018	7.7242		2.37956	7.76111		2.52465	8.77157		2.38439	8.27013
2.28454	7.73681		2.38439	7.77215		2.52949	8.78217		2.38923	8.27852
2.2889	7.74942		2.38923	7.78319		2.53432	8.79275		2.39407	8.28689
2.29326	7.76201		2.39407	7.79422		2.53916	8.80331		2.3989	8.29526
2.29762	7.7746		2.3989	7.80524		2.544	8.81383		2.40374	8.30362
2.30198	7.78718		2.40374	7.81626		2.54883	8.82433		2.40858	8.31197
2.30634	7.79976		2.40858	7.82727		2.55367	8.83481		2.41341	8.32031
2.3107	7.81232		2.41341	7.83827		2.55851	8.84525		2.41572	8.32429
2.31506	7.82488		2.41572	7.84352		2.56334	8.85568		2.41825	8.32864
2.31942	7.83744		2.41825	7.84927		2.56818	8.86607		2.42308	8.33696
2.32378	7.84998		2.42308	7.86025		2.57302	8.87645		2.42792	8.34528
2.32814	7.86252		2.42792	7.87124		2.57785	8.88679		2.43276	8.35359
2.3325	7.87505		2.43276	7.88221		2.58269	8.89711		2.43759	8.36189
2.33686	7.88758		2.43759	7.89318		2.58753	8.9074		2.44243	8.37018
2.34122	7.90009		2.44243	7.90415		2.59236	8.91767		2.44727	8.37846
2.34558	7.9126		2.44727	7.9151		2.5972	8.92792		2.4521	8.38674
2.34994	7.92511		2.4521	7.92605		2.60204	8.93813		2.45694	8.395
2.3543	7.9376		2.45694	7.937		2.60687	8.94833		2.46178	8.40326
2.35866	7.95009		2.46178	7.94793		2.60867	8.95211		2.46661	8.41151
2.36302	7.96257		2.46661	7.95886		2.61171	8.95849		2.47145	8.41976
2.36738	7.97505		2.47145	7.96979		2.61654	8.96864		2.47629	8.42799
2.37174	7.98752		2.47629	7.98071		2.62138	8.97875		2.48112	8.43622
2.3761	7.99998		2.48112	7.99162		2.62622	8.98884		2.48596	8.44444
2.38046	8.01243		2.48596	8.00252		2.63105	8.99891		2.4908	8.45265
2.38482	8.02488		2.4908	8.01342		2.63589	9.00895		2.49563	8.46085
2.38918	8.03732		2.49563	8.02431		2.64073	9.01897		2.50047	8.46904
2.39354	8.04975		2.50047	8.0352		2.64556	9.02896		2.50531	8.47723
2.3979	8.06217		2.50531	8.04608		2.6504	9.03893		2.51014	8.48541
2.40226	8.07459		2.51014	8.05695		2.65524	9.04887		2.51498	8.49358
2.40662	8.087		2.51498	8.06782		2.66007	9.05878		2.51981	8.50174
2.41097	8.09941		2.51981	8.07868		2.66491	9.06868		2.52451	8.50966
2.41533	8.11181		2.52451	8.08922		2.66975	9.07854		2.52465	8.5099
2.41572	8.1129		2.52465	8.08954		2.67458	9.08839		2.52949	8.51804
2.41969	8.1242		2.52949	8.10039		2.67942	9.0982		2.53432	8.52618
2.42405	8.13658		2.53432	8.11123		2.68426	9.108		2.53916	8.53432
2.42841	8.14896		2.53916	8.12206		2.68909	9.11777		2.544	8.54244
2.43277	8.16133		2.544	8.13289		2.69283	9.1253		2.54883	8.55056
2.43713	8.17369		2.54883	8.14372		2.69393	9.12751		2.55367	8.55866
2.44149	8.18604		2.55367	8.15454		2.69877	9.13723		2.55851	8.56676
2.44585	8.19839		2.55851	8.16535		2.7036	9.14693		2.56334	8.57486
2.45021	8.21073		2.56334	8.17615		2.70844	9.1566		2.56818	8.58294
2.45457	8.22307		2.56818	8.18695		2.71327	9.16625		2.57302	8.59102
2.45893	8.23539		2.57302	8.19774		2.71811	9.17587		2.57785	8.59909
2.46329	8.24771		2.57785	8.20853		2.72295	9.18547		2.58269	8.60716
2.46765	8.26003		2.58269	8.21931		2.72778	9.19504		2.58753	8.61521
2.47201	8.27233		2.58753	8.23009		2.73262	9.20459		2.59236	8.62326
2.47637	8.28463		2.59236	8.24086		2.73746	9.21412		2.5972	8.6313
2.48073	8.29693		2.5972	8.25162		2.74229	9.22362		2.60204	8.63933
2.48509	8.30921		2.60204	8.26238		2.74713	9.2331		2.60687	8.64736
2.48945	8.32149		2.60687	8.27313		2.75197	9.24255		2.60867	8.65034
2.49381	8.33376		2.60867	8.27712		2.7568	9.25198		2.61171	8.65537
2.49817	8.34603		2.61171	8.28387		2.76164	9.26139		2.61654	8.66338
2.50253	8.35829		2.61654	8.29461		2.76648	9.27077		2.62138	8.67139
2.50689	8.37054		2.62138	8.30534		2.77131	9.28013		2.62622	8.67938
2.51125	8.38278		2.62622	8.31607		2.77615	9.28947		2.63105	8.68737
2.51561	8.39502		2.63105	8.32679		2.78099	9.29878		2.63589	8.69535
2.51997	8.40725		2.63589	8.33751		2.78582	9.30807		2.64073	8.70333
2.52433	8.41947		2.64073	8.34822		2.79066	9.31734		2.64556	8.71129
2.52451	8.41998		2.64556	8.35892		2.79549	9.32658		2.6504	8.71925
2.52869	8.43169		2.6504	8.36962		2.80033	9.3358		2.65524	8.7272
2.53305	8.4439		2.65524	8.38031		2.80161	9.33823		2.66007	8.73515
2.53741	8.4561		2.66007	8.39099		2.80517	9.34499		2.66491	8.74309
2.54177	8.46829		2.66491	8.40167		2.81	9.35416		2.66975	8.75102
2.54613	8.48048		2.66975	8.41235		2.81484	9.36331		2.67458	8.75894
2.55049	8.49266		2.67458	8.42302		2.81968	9.37244		2.67942	8.76685
2.55485	8.50484		2.67942	8.43368		2.82451	9.38154		2.68426	8.77476
2.55921	8.51701		2.68426	8.44434		2.82935	9.39062		2.68909	8.78267
2.56357	8.52917		2.68909	8.45499		2.83419	9.39968		2.69283	8.78877
2.56793	8.54132		2.69283	8.46322		2.83902	9.40871		2.69393	8.79056
2.57229	8.55347		2.69393	8.46563		2.84386	9.41772		2.69877	8.79845
2.57665	8.56561		2.69877	8.47627		2.8487	9.42671		2.7036	8.80633
2.58101	8.57774		2.7036	8.48691		2.85353	9.43567		2.70844	8.8142
2.58537	8.58987		2.70844	8.49754		2.85837	9.44461		2.71327	8.82207
2.58973	8.60199		2.71327	8.50816		2.86321	9.45353		2.71811	8.82993
2.59409	8.6141		2.71811	8.51878		2.86804	9.46243		2.72295	8.83778
2.59845	8.62621		2.72295	8.52939		2.87288	9.4713		2.72778	8.84562
2.60281	8.63831		2.72778	8.53999		2.87772	9.48015		2.73262	8.85346
2.60717	8.6504		2.73262	8.55059		2.88255	9.48898		2.73746	8.86129
2.60867	8.65457		2.73746	8.56119		2.88739	9.49779		2.74229	8.86912
2.61153	8.66249		2.74229	8.57178		2.89222	9.50657		2.74713	8.87694
2.61589	8.67457		2.74713	8.58236		2.89706	9.51533		2.75197	8.88475
2.62025	8.68664		2.75197	8.59294		2.9019	9.52407		2.7568	8.89255
2.62461	8.6987		2.7568	8.60351		2.90424	9.52829		2.76164	8.90035
2.62897	8.71076		2.76164	8.61407		2.90673	9.53279		2.76648	8.90814
2.63333	8.72281		2.76648	8.62463		2.91157	9.54148		2.77131	8.91592
2.63768	8.73486		2.77131	8.63519		2.91641	9.55015		2.77615	8.9237
2.64204	8.74689		2.77615	8.64574		2.92124	9.5588		2.78099	8.93147
2.6464	8.75893		2.78099	8.65628		2.92608	9.56743		2.78582	8.93923
2.65076	8.77095		2.78582	8.66682		2.93092	9.57604		2.79066	8.94699
2.65512	8.78297		2.79066	8.67736		2.93575	9.58462		2.79549	8.95474
2.65948	8.79498		2.79549	8.68788		2.94059	9.59318		2.80033	8.96248
2.66384	8.80698		2.80033	8.69841		2.94543	9.60172		2.80161	8.96452
2.6682	8.81898		2.80161	8.70119		2.95026	9.61024		2.80517	8.97021
2.67256	8.83097		2.80517	8.70892		2.9551	9.61874		2.81	8.97794
2.67692	8.84295		2.81	8.71944		2.95994	9.62721		2.81484	8.98567
2.68128	8.85493		2.81484	8.72994		2.96477	9.63566		2.81968	8.99338
2.68564	8.8669		2.81968	8.74044		2.96961	9.64409		2.82451	9.00109
2.69	8.87886		2.82451	8.75094		2.97445	9.6525		2.82935	9.0088
2.69283	8.88661		2.82935	8.76143		2.97928	9.66089		2.83419	9.01649
2.69436	8.89082		2.83419	8.77191		2.98412	9.66926		2.83902	9.02418
2.69872	8.90277		2.83902	8.78239		2.98895	9.6776		2.84386	9.03187
2.70308	8.91471		2.84386	8.79286		2.99379	9.68592		2.8487	9.03954
2.70744	8.92664		2.8487	8.80333		2.99863	9.69423		2.85353	9.04721
2.7118	8.93857		2.85353	8.8138		3.00346	9.70251		2.85837	9.05488
2.71616	8.9505		2.85837	8.82425		3.0083	9.71077		2.86321	9.06253
2.72052	8.96241		2.86321	8.83471		3.01098	9.71533		2.86804	9.07019
2.72488	8.97432		2.86804	8.84515		3.01314	9.719		2.87288	9.07783
2.72924	8.98622		2.87288	8.8556		3.01797	9.72722		2.87772	9.08547
2.7336	8.99812		2.87772	8.86603		3.02281	9.73542		2.88255	9.0931
2.73796	9.01001		2.88255	8.87646		3.02765	9.74359		2.88739	9.10072
2.74232	9.02189		2.88739	8.88689		3.03248	9.75174		2.89222	9.10834
2.74668	9.03376		2.89222	8.89731		3.03732	9.75988		2.89706	9.11596
2.75104	9.04563		2.89706	8.90773		3.04216	9.76799		2.9019	9.12356
2.7554	9.05749		2.9019	8.91814		3.04699	9.77608		2.90424	9.12724
2.75976	9.06935		2.90424	8.92318		3.05183	9.78415		2.90673	9.13116
2.76412	9.08119		2.90673	8.92854		3.05667	9.7922		2.91157	9.13875
2.76848	9.09303		2.91157	8.93894		3.0615	9.80022		2.91641	9.14634
2.77284	9.10487		2.91641	8.94934		3.06634	9.80823		2.92124	9.15392
2.7772	9.1167		2.92124	8.95973		3.07118	9.81622		2.92608	9.1615
2.78156	9.12852		2.92608	8.97011		3.07601	9.82418		2.93092	9.16907
2.78592	9.14033		2.93092	8.98049		3.08085	9.83213		2.93575	9.17663
2.79028	9.15214		2.93575	8.99087		3.08568	9.84005		2.94059	9.18418
2.79464	9.16394		2.94059	9.00124		3.09052	9.84796		2.94543	9.19173
2.799	9.17573		2.94543	9.0116		3.09536	9.85584		2.95026	9.19928
2.80161	9.1828		2.95026	9.02196		3.10019	9.8637		2.9551	9.20681
2.80336	9.18752		2.9551	9.03231		3.10503	9.87155		2.95994	9.21434
2.80772	9.1993		2.95994	9.04266		3.10987	9.87937		2.96477	9.22187
2.81208	9.21108		2.96477	9.05301		3.1147	9.88717		2.96961	9.22939
2.81644	9.22284		2.96961	9.06334		3.11954	9.89495		2.97445	9.2369
2.8208	9.2346		2.97445	9.07368		3.12438	9.90272		2.97928	9.24441
2.82516	9.24636		2.97928	9.08401		3.12921	9.91046		2.98412	9.25191
2.82952	9.2581		2.98412	9.09433		3.13405	9.91818		2.98895	9.2594
2.83388	9.26984		2.98895	9.10465		3.13889	9.92588		2.99379	9.26689
2.83824	9.28158		2.99379	9.11496		3.14372	9.93356		2.99863	9.27437
2.8426	9.29331		2.99863	9.12527		3.14645	9.93788		3.00346	9.28185
2.84696	9.30503		3.00346	9.13557		3.14856	9.94122		3.0083	9.28932
2.85132	9.31674		3.0083	9.14587		3.1534	9.94887		3.01098	9.29346
2.85568	9.32845		3.01098	9.15158		3.15823	9.95649		3.01314	9.29678
2.86004	9.34015		3.01314	9.15617		3.16307	9.96409		3.01797	9.30424
2.8644	9.35184		3.01797	9.16646		3.16791	9.97167		3.02281	9.31169
2.86875	9.36353		3.02281	9.17674		3.17274	9.97923		3.02765	9.31914
2.87311	9.37521		3.02765	9.18702		3.17758	9.98678		3.03248	9.32658
2.87747	9.38688		3.03248	9.19729		3.18241	9.9943		3.03732	9.33402
2.88183	9.39855		3.03732	9.20756		3.18725	10.0018		3.04216	9.34144
2.88619	9.41021		3.04216	9.21783		3.19209	10.0093		3.04699	9.34887
2.89055	9.42186		3.04699	9.22808		3.19692	10.0168		3.05183	9.35628
2.89491	9.4335		3.05183	9.23834		3.20176	10.0242		3.05667	9.36369
2.89927	9.44514		3.05667	9.24859		3.2066	10.0316		3.0615	9.3711
2.90363	9.45678		3.0615	9.25883		3.21143	10.039		3.06634	9.3785
2.90424	9.4584		3.06634	9.26907		3.21627	10.0464		3.07118	9.38589
2.90799	9.4684		3.07118	9.27931		3.22111	10.0538		3.07601	9.39328
2.91235	9.48002		3.07601	9.28954		3.22594	10.0611		3.08085	9.40066
2.91671	9.49164		3.08085	9.29976		3.23078	10.0685		3.08568	9.40804
2.92107	9.50324		3.08568	9.30998		3.23266	10.0713		3.09052	9.41541
2.92543	9.51484		3.09052	9.3202		3.23562	10.0758		3.09536	9.42277
2.92979	9.52644		3.09536	9.33041		3.24045	10.0831		3.10019	9.43013
2.93415	9.53802		3.10019	9.34062		3.24529	10.0903		3.10503	9.43748
2.93851	9.5496		3.10503	9.35082		3.25013	10.0976		3.10987	9.44483
2.94287	9.56118		3.10987	9.36101		3.25496	10.1048		3.1147	9.45217
2.94723	9.57274		3.1147	9.37121		3.2598	10.112		3.11954	9.45951
2.95159	9.5843		3.11954	9.38139		3.26464	10.1192		3.12438	9.46684
2.95595	9.59585		3.12438	9.39158		3.26947	10.1264		3.12921	9.47416
2.96031	9.6074		3.12921	9.40175		3.27431	10.1336		3.13405	9.48148
2.96467	9.61894		3.13405	9.41193		3.27914	10.1407		3.13889	9.48879
2.96903	9.63047		3.13889	9.42209		3.28398	10.1478		3.14372	9.4961
2.97339	9.642		3.14372	9.43226		3.28882	10.1549		3.14645	9.50022
2.97775	9.65352		3.14645	9.43799		3.29365	10.162		3.14856	9.5034
2.98211	9.66503		3.14856	9.44242		3.29849	10.1691		3.1534	9.5107
2.98647	9.67654		3.1534	9.45257		3.30333	10.1761		3.15823	9.51799
2.99083	9.68804		3.15823	9.46272		3.3045	10.1778		3.16307	9.52527
2.99519	9.69953		3.16307	9.47287		3.30816	10.1832		3.16791	9.53255
2.99955	9.71102		3.16791	9.48301		3.313	10.1902		3.17274	9.53983
3.00391	9.7225		3.17274	9.49314		3.31784	10.1972		3.17758	9.5471
3.00827	9.73397		3.17758	9.50327		3.32267	10.2041		3.18241	9.55436
3.01098	9.7411		3.18241	9.5134		3.32751	10.2111		3.18725	9.56162
3.01263	9.74544		3.18725	9.52352		3.33235	10.218		3.19209	9.56887
3.01699	9.7569		3.19209	9.53364		3.33718	10.2249		3.19692	9.57611
3.02135	9.76835		3.19692	9.54375		3.34202	10.2318		3.20176	9.58336
3.02571	9.77979		3.20176	9.55386		3.34686	10.2387		3.2066	9.59059
3.03007	9.79123		3.2066	9.56396		3.35169	10.2456		3.21143	9.59782
3.03443	9.80267		3.21143	9.57406		3.35653	10.2524		3.21627	9.60505
3.03879	9.81409		3.21627	9.58415		3.36137	10.2593		3.22111	9.61226
3.04315	9.82551		3.22111	9.59424		3.3662	10.2661		3.22594	9.61948
3.04751	9.83693		3.22594	9.60433		3.37104	10.2729		3.23078	9.62669
3.05187	9.84833		3.23078	9.61441		3.37587	10.2796		3.23266	9.62949
3.05623	9.85973		3.23266	9.61833		3.38071	10.2864		3.23562	9.63389
3.06059	9.87112		3.23562	9.62449		3.38555	10.2931		3.24045	9.64109
3.06495	9.88251		3.24045	9.63456		3.39038	10.2999		3.24529	9.64828
3.06931	9.89389		3.24529	9.64462		3.39522	10.3066		3.25013	9.65547
3.07367	9.90526		3.25013	9.65469		3.40006	10.3133		3.25496	9.66265
3.07803	9.91663		3.25496	9.66474		3.40489	10.3199		3.2598	9.66982
3.08239	9.92799		3.2598	9.6748		3.40973	10.3266		3.26464	9.67699
3.08675	9.93934		3.26464	9.68485		3.41457	10.3332		3.26947	9.68416
3.09111	9.95069		3.26947	9.69489		3.4194	10.3398		3.27431	9.69132
3.09546	9.96203		3.27431	9.70493		3.42424	10.3464		3.27914	9.69847
3.09982	9.97336		3.27914	9.71497		3.42908	10.353		3.28398	9.70562
3.10418	9.98468		3.28398	9.725		3.43391	10.3596		3.28882	9.71277
3.10854	9.996		3.28882	9.73503		3.43875	10.3661		3.29365	9.71991
3.1129	10.0073		3.29365	9.74505		3.44359	10.3726		3.29849	9.72704
3.11726	10.0186		3.29849	9.75507		3.44842	10.3791		3.30333	9.73417
3.12162	10.0299		3.30333	9.76508		3.45326	10.3856		3.3045	9.7359
3.12598	10.0412		3.3045	9.76751		3.45809	10.3921		3.30816	9.74129
3.13034	10.0525		3.30816	9.77509		3.46293	10.3986		3.313	9.74841
3.1347	10.0638		3.313	9.78509		3.46666	10.4035		3.31784	9.75552
3.13906	10.075		3.31784	9.79509		3.46777	10.405		3.32267	9.76263
3.14342	10.0863		3.32267	9.80509		3.4726	10.4114		3.32751	9.76973
3.14645	10.0941		3.32751	9.81508		3.47744	10.4178		3.33235	9.77683
3.14778	10.0976		3.33235	9.82507		3.48228	10.4242		3.33718	9.78392
3.15214	10.1088		3.33718	9.83505		3.48711	10.4306		3.34202	9.79101
3.1565	10.1201		3.34202	9.84503		3.49195	10.437		3.34686	9.79809
3.16086	10.1313		3.34686	9.85501		3.49679	10.4433		3.35169	9.80517
3.16522	10.1425		3.35169	9.86498		3.50162	10.4496		3.35653	9.81224
3.16958	10.1538		3.35653	9.87494		3.50646	10.4559		3.36137	9.81931
3.17394	10.165		3.36137	9.8849		3.5113	10.4622		3.3662	9.82637
3.1783	10.1762		3.3662	9.89486		3.51613	10.4685		3.37104	9.83343
3.18266	10.1874		3.37104	9.90481		3.52097	10.4748		3.37587	9.84048
3.18702	10.1986		3.37587	9.91476		3.52581	10.481		3.38071	9.84752
3.19138	10.2098		3.38071	9.92471		3.53064	10.4872		3.38555	9.85457
3.19574	10.221		3.38555	9.93465		3.53548	10.4934		3.39038	9.8616
3.2001	10.2322		3.39038	9.94458		3.54032	10.4996		3.39522	9.86863
3.20446	10.2433		3.39522	9.95451		3.54515	10.5058		3.40006	9.87566
3.20882	10.2545		3.40006	9.96444		3.54999	10.512		3.40489	9.88268
3.21318	10.2657		3.40489	9.97436		3.55482	10.5181		3.40973	9.8897
3.21754	10.2768		3.40973	9.98428		3.55966	10.5242		3.41457	9.89671
3.2219	10.288		3.41457	9.9942		3.5645	10.5303		3.4194	9.90372
3.22626	10.2991		3.4194	10.0041		3.56933	10.5364		3.42424	9.91072
3.23062	10.3102		3.42424	10.014		3.57417	10.5425		3.42908	9.91771
3.23266	10.3154		3.42908	10.0239		3.57901	10.5486		3.43391	9.92471
3.23498	10.3213		3.43391	10.0338		3.58384	10.5546		3.43875	9.93169
3.23934	10.3324		3.43875	10.0437		3.58868	10.5606		3.44359	9.93867
3.2437	10.3436		3.44359	10.0536		3.59352	10.5666		3.44842	9.94565
3.24806	10.3547		3.44842	10.0635		3.59835	10.5726		3.45326	9.95262
3.25242	10.3658		3.45326	10.0734		3.60319	10.5786		3.45809	9.95959
3.25678	10.3768		3.45809	10.0832		3.60803	10.5846		3.46293	9.96655
3.26114	10.3879		3.46293	10.0931		3.61286	10.5905		3.46666	9.97192
3.2655	10.399		3.46666	10.1007		3.6177	10.5965		3.46777	9.97351
3.26986	10.4101		3.46777	10.103		3.62254	10.6024		3.4726	9.98046
3.27422	10.4212		3.4726	10.1128		3.62737	10.6083		3.47744	9.98741
3.27858	10.4322		3.47744	10.1227		3.63221	10.6142		3.48228	9.99435
3.28294	10.4433		3.48228	10.1326		3.63293	10.6151		3.48711	10.0013
3.2873	10.4543		3.48711	10.1424		3.63705	10.6201		3.49195	10.0082
3.29166	10.4653		3.49195	10.1523		3.64188	10.6259		3.49679	10.0152
3.29602	10.4764		3.49679	10.1621		3.64672	10.6317		3.50162	10.0221
3.30038	10.4874		3.50162	10.172		3.65155	10.6376		3.50646	10.029
3.3045	10.4978		3.50646	10.1818		3.65639	10.6434		3.5113	10.0359
3.30474	10.4984		3.5113	10.1916		3.66123	10.6492		3.51613	10.0428
3.3091	10.5094		3.51613	10.2014		3.66606	10.6549		3.52097	10.0497
3.31346	10.5204		3.52097	10.2113		3.6709	10.6607		3.52581	10.0566
3.31782	10.5314		3.52581	10.2211		3.67574	10.6664		3.53064	10.0635
3.32218	10.5424		3.53064	10.2309		3.68057	10.6722		3.53548	10.0704
3.32653	10.5534		3.53548	10.2407		3.68541	10.6779		3.54032	10.0773
3.33089	10.5643		3.54032	10.2505		3.69025	10.6836		3.54515	10.0842
3.33525	10.5753		3.54515	10.2603		3.69508	10.6893		3.54999	10.091
3.33961	10.5863		3.54999	10.2701		3.69992	10.695		3.55482	10.0979
3.34397	10.5972		3.55482	10.2799		3.70476	10.7006		3.55966	10.1048
3.34833	10.6082		3.55966	10.2897		3.70959	10.7063		3.5645	10.1116
3.35269	10.6191		3.5645	10.2995		3.71443	10.7119		3.56933	10.1185
3.35705	10.63		3.56933	10.3093		3.71927	10.7175		3.57417	10.1254
3.36141	10.641		3.57417	10.3191		3.7241	10.7231		3.57901	10.1322
3.36577	10.6519		3.57901	10.3288		3.72894	10.7287		3.58384	10.139
3.37013	10.6628		3.58384	10.3386		3.73378	10.7342		3.58868	10.1459
3.37449	10.6737		3.58868	10.3484		3.73861	10.7398		3.59352	10.1527
3.37885	10.6846		3.59352	10.3581		3.74345	10.7453		3.59835	10.1596
3.38321	10.6955		3.59835	10.3679		3.74828	10.7508		3.60319	10.1664
3.38757	10.7064		3.60319	10.3777		3.75312	10.7563		3.60803	10.1732
3.39193	10.7172		3.60803	10.3874		3.75796	10.7618		3.61286	10.18
3.39629	10.7281		3.61286	10.3972		3.76279	10.7673		3.6177	10.1868
3.40065	10.739		3.6177	10.4069		3.76763	10.7728		3.62254	10.1936
3.40501	10.7498		3.62254	10.4166		3.77247	10.7782		3.62737	10.2004
3.40937	10.7607		3.62737	10.4264		3.7773	10.7836		3.63221	10.2072
3.41373	10.7715		3.63221	10.4361		3.78214	10.789		3.63293	10.2082
3.41809	10.7823		3.63293	10.4376		3.78698	10.7944		3.63705	10.214
3.42245	10.7931		3.63705	10.4458		3.79181	10.7998		3.64188	10.2208
3.42681	10.804		3.64188	10.4556		3.79665	10.8052		3.64672	10.2276
3.43117	10.8148		3.64672	10.4653		3.80149	10.8106		3.65155	10.2344
3.43553	10.8256		3.65155	10.475		3.80632	10.8159		3.65639	10.2412
3.43989	10.8364		3.65639	10.4847		3.81116	10.8212		3.66123	10.2479
3.44425	10.8472		3.66123	10.4944		3.816	10.8266		3.66606	10.2547
3.44861	10.8579		3.66606	10.5041		3.82083	10.8319		3.6709	10.2615
3.45297	10.8687		3.6709	10.5138		3.82567	10.8371		3.67574	10.2682
3.45733	10.8795		3.67574	10.5235		3.83051	10.8424		3.68057	10.275
3.46169	10.8902		3.68057	10.5332		3.83534	10.8477		3.68541	10.2817
3.46605	10.901		3.68541	10.5429		3.84018	10.8529		3.69025	10.2885
3.46666	10.9025		3.69025	10.5526		3.84501	10.8582		3.69508	10.2952
3.47041	10.9117		3.69508	10.5623		3.84985	10.8634		3.69992	10.3019
3.47477	10.9225		3.69992	10.572		3.85469	10.8686		3.70476	10.3087
3.47913	10.9332		3.70476	10.5816		3.85952	10.8738		3.70959	10.3154
3.48349	10.9439		3.70959	10.5913		3.86282	10.8773		3.71443	10.3221
3.48785	10.9547		3.71443	10.601		3.86436	10.8789		3.71927	10.3288
3.49221	10.9654		3.71927	10.6106		3.8692	10.8841		3.7241	10.3355
3.49657	10.9761		3.7241	10.6203		3.87403	10.8893		3.72894	10.3423
3.50093	10.9868		3.72894	10.63		3.87887	10.8944		3.73378	10.349
3.50529	10.9974		3.73378	10.6396		3.88371	10.8995		3.73861	10.3557
3.50965	11.0081		3.73861	10.6493		3.88854	10.9046		3.74345	10.3624
3.51401	11.0188		3.74345	10.6589		3.89338	10.9097		3.74828	10.369
3.51837	11.0295		3.74828	10.6685		3.89822	10.9148		3.75312	10.3757
3.52273	11.0401		3.75312	10.6782		3.90305	10.9198		3.75796	10.3824
3.52709	11.0508		3.75796	10.6878		3.90789	10.9249		3.76279	10.3891
3.53145	11.0614		3.76279	10.6974		3.91273	10.9299		3.76763	10.3958
3.53581	11.072		3.76763	10.7071		3.91756	10.935		3.77247	10.4024
3.54017	11.0826		3.77247	10.7167		3.9224	10.94		3.7773	10.4091
3.54453	11.0933		3.7773	10.7263		3.92724	10.945		3.78214	10.4158
3.54889	11.1039		3.78214	10.7359		3.93207	10.9499		3.78698	10.4224
3.55324	11.1145		3.78698	10.7455		3.93691	10.9549		3.79181	10.4291
3.5576	11.1251		3.79181	10.7552		3.94174	10.9599		3.79665	10.4357
3.56196	11.1357		3.79665	10.7647		3.94658	10.9648		3.80149	10.4424
3.56632	11.1462		3.80149	10.7744		3.95142	10.9697		3.80632	10.449
3.57068	11.1568		3.80632	10.784		3.95625	10.9747		3.81116	10.4557
3.57504	11.1674		3.81116	10.7935		3.96109	10.9796		3.816	10.4623
3.5794	11.1779		3.816	10.8031		3.96593	10.9845		3.82083	10.4689
3.58376	11.1885		3.82083	10.8127		3.97076	10.9893		3.82567	10.4755
3.58812	11.199		3.82567	10.8223		3.9756	10.9942		3.83051	10.4822
3.59248	11.2095		3.83051	10.8319		3.98044	10.999		3.83534	10.4888
3.59684	11.2201		3.83534	10.8415		3.98527	11.0039		3.84018	10.4954
3.6012	11.2306		3.84018	10.851		3.99011	11.0087		3.84501	10.502
3.60556	11.2411		3.84501	10.8606		3.99495	11.0135		3.84985	10.5086
3.60992	11.2516		3.84985	10.8702		3.99978	11.0183		3.85469	10.5152
3.61428	11.2621		3.85469	10.8797		4.00462	11.0231		3.85952	10.5218
3.61864	11.2726		3.85952	10.8893		4.00946	11.0279		3.86282	10.5263
3.623	11.283		3.86282	10.8958		4.01429	11.0326		3.86436	10.5284
3.62736	11.2935		3.86436	10.8988		4.01913	11.0374		3.8692	10.535
3.63172	11.304		3.8692	10.9084		4.02397	11.0421		3.87403	10.5416
3.63293	11.3069		3.87403	10.9179		4.0288	11.0468		3.87887	10.5481
3.63608	11.3144		3.87887	10.9275		4.03364	11.0515		3.88371	10.5547
3.64044	11.3248		3.88371	10.937		4.03847	11.0562		3.88854	10.5613
3.6448	11.3353		3.88854	10.9465		4.04331	11.0609		3.89338	10.5678
3.64916	11.3457		3.89338	10.9561		4.04815	11.0656		3.89822	10.5744
3.65352	11.3561		3.89822	10.9656		4.05298	11.0702		3.90305	10.581
3.65788	11.3665		3.90305	10.9751		4.05782	11.0749		3.90789	10.5875
3.66224	11.3769		3.90789	10.9847		4.06266	11.0795		3.91273	10.5941
3.6666	11.3873		3.91273	10.9942		4.06749	11.0841		3.91756	10.6006
3.67096	11.3977		3.91756	11.0037		4.07233	11.0887		3.9224	10.6072
3.67532	11.4081		3.9224	11.0132		4.07717	11.0933		3.92724	10.6137
3.67968	11.4184		3.92724	11.0227		4.082	11.0979		3.93207	10.6202
3.68404	11.4288		3.93207	11.0322		4.08684	11.1025		3.93691	10.6267
3.6884	11.4391		3.93691	11.0417		4.09168	11.107		3.94174	10.6333
3.69276	11.4495		3.94174	11.0512		4.09651	11.1116		3.94658	10.6398
3.69712	11.4598		3.94658	11.0607		4.09887	11.1138		3.95142	10.6463
3.70148	11.4701		3.95142	11.0702		4.10135	11.1161		3.95625	10.6528
3.70584	11.4804		3.95625	11.0797		4.10619	11.1206		3.96109	10.6593
3.7102	11.4907		3.96109	11.0892		4.11102	11.1252		3.96593	10.6658
3.71456	11.501		3.96593	11.0986		4.11586	11.1297		3.97076	10.6723
3.71892	11.5113		3.97076	11.1081		4.1207	11.1341		3.9756	10.6788
3.72328	11.5216		3.9756	11.1176		4.12553	11.1386		3.98044	10.6853
3.72764	11.5318		3.98044	11.1271		4.13037	11.1431		3.98527	10.6918
3.732	11.5421		3.98527	11.1365		4.1352	11.1475		3.99011	10.6983
3.73636	11.5523		3.99011	11.146		4.14004	11.1519		3.99495	10.7048
3.74072	11.5626		3.99495	11.1554		4.14488	11.1564		3.99978	10.7113
3.74508	11.5728		3.99978	11.1649		4.14971	11.1608		4.00462	10.7177
3.74944	11.583		4.00462	11.1743		4.15455	11.1652		4.00946	10.7242
3.7538	11.5932		4.00946	11.1838		4.15939	11.1696		4.01429	10.7307
3.75816	11.6034		4.01429	11.1932		4.16422	11.1739		4.01913	10.7371
3.76252	11.6136		4.01913	11.2027		4.16906	11.1783		4.02397	10.7436
3.76688	11.6238		4.02397	11.2121		4.1739	11.1827		4.0288	10.75
3.77124	11.6339		4.0288	11.2216		4.17873	11.187		4.03364	10.7565
3.7756	11.6441		4.03364	11.231		4.18357	11.1913		4.03847	10.763
3.77996	11.6542		4.03847	11.2404		4.18841	11.1957		4.04331	10.7694
3.78431	11.6644		4.04331	11.2498		4.19324	11.1999		4.04815	10.7758
3.78867	11.6745		4.04815	11.2592		4.19808	11.2043		4.05298	10.7823
3.79303	11.6846		4.05298	11.2687		4.20292	11.2085		4.05782	10.7887
3.79739	11.6947		4.05782	11.2781		4.20775	11.2128		4.06266	10.7951
3.80175	11.7048		4.06266	11.2875		4.21259	11.2171		4.06749	10.8016
3.80611	11.7149		4.06749	11.2969		4.21742	11.2213		4.07233	10.808
3.81047	11.7249		4.07233	11.3063		4.22226	11.2255		4.07717	10.8144
3.81483	11.735		4.07717	11.3157		4.2271	11.2298		4.082	10.8208
3.81919	11.7451		4.082	11.3251		4.23193	11.234		4.08684	10.8272
3.82355	11.7551		4.08684	11.3345		4.23677	11.2382		4.09168	10.8336
3.82791	11.7651		4.09168	11.3439		4.24161	11.2424		4.09651	10.84
3.83227	11.7751		4.09651	11.3533		4.24644	11.2465		4.09887	10.8431
3.83663	11.7851		4.09887	11.3578		4.25128	11.2507		4.10135	10.8464
3.84099	11.7951		4.10135	11.3627		4.25612	11.2549		4.10619	10.8528
3.84535	11.8051		4.10619	11.372		4.26095	11.259		4.11102	10.8592
3.84971	11.8151		4.11102	11.3814		4.26579	11.2631		4.11586	10.8656
3.85407	11.825		4.11586	11.3908		4.27063	11.2673		4.1207	10.872
3.85843	11.835		4.1207	11.4002		4.27546	11.2714		4.12553	10.8783
3.86279	11.8449		4.12553	11.4095		4.2803	11.2755		4.13037	10.8847
3.86282	11.845		4.13037	11.4189		4.28514	11.2796		4.1352	10.8911
3.86715	11.8548		4.1352	11.4283		4.28997	11.2836		4.14004	10.8974
3.87151	11.8647		4.14004	11.4376		4.29481	11.2877		4.14488	10.9038
3.87587	11.8746		4.14488	11.447		4.29965	11.2918		4.14971	10.9102
3.88023	11.8845		4.14971	11.4563		4.30448	11.2958		4.15455	10.9165
3.88459	11.8943		4.15455	11.4657		4.30932	11.2998		4.15939	10.9229
3.88895	11.9042		4.15939	11.475		4.31415	11.3038		4.16422	10.9292
3.89331	11.914		4.16422	11.4844		4.31899	11.3079		4.16906	10.9356
3.89767	11.9239		4.16906	11.4937		4.32383	11.3118		4.1739	10.9419
3.90203	11.9337		4.1739	11.503		4.32866	11.3158		4.17873	10.9482
3.90639	11.9435		4.17873	11.5124		4.3335	11.3198		4.18357	10.9546
3.91075	11.9533		4.18357	11.5217		4.33834	11.3238		4.18841	10.9609
3.91511	11.963		4.18841	11.531		4.34317	11.3277		4.19324	10.9672
3.91947	11.9728		4.19324	11.5403		4.34801	11.3317		4.19808	10.9736
3.92383	11.9825		4.19808	11.5497		4.35285	11.3356		4.20292	10.9799
3.92819	11.9922		4.20292	11.559		4.35545	11.3377		4.20775	10.9862
3.93255	12.002		4.20775	11.5683		4.35768	11.3395		4.21259	10.9925
3.93691	12.0116		4.21259	11.5776		4.36252	11.3435		4.21742	10.9988
3.94127	12.0213		4.21742	11.5869		4.36736	11.3474		4.22226	11.0051
3.94563	12.031		4.22226	11.5962		4.37219	11.3513		4.2271	11.0114
3.94999	12.0406		4.2271	11.6055		4.37703	11.3551		4.23193	11.0177
3.95435	12.0503		4.23193	11.6148		4.38187	11.359		4.23677	11.024
3.95871	12.0599		4.23677	11.6241		4.3867	11.3629		4.24161	11.0303
3.96307	12.0695		4.24161	11.6334		4.39154	11.3667		4.24644	11.0366
3.96743	12.0791		4.24644	11.6427		4.39638	11.3705		4.25128	11.0429
3.97179	12.0886		4.25128	11.652		4.40121	11.3744		4.25612	11.0492
3.97615	12.0982		4.25612	11.6612		4.40605	11.3782		4.26095	11.0554
3.98051	12.1077		4.26095	11.6705		4.41088	11.382		4.26579	11.0617
3.98487	12.1172		4.26579	11.6798		4.41572	11.3858		4.27063	11.068
3.98923	12.1267		4.27063	11.6891		4.42056	11.3896		4.27546	11.0742
3.99359	12.1361		4.27546	11.6983		4.42539	11.3934		4.2803	11.0805
3.99795	12.1456		4.2803	11.7076		4.43023	11.3971		4.28514	11.0868
4.00231	12.155		4.28514	11.7169		4.43507	11.4009		4.28997	11.093
4.00667	12.1644		4.28997	11.7261		4.4399	11.4046		4.29481	11.0993
4.01103	12.1738		4.29481	11.7354		4.44474	11.4084		4.29965	11.1055
4.01538	12.1832		4.29965	11.7446		4.44958	11.4121		4.30448	11.1118
4.01974	12.1925		4.30448	11.7539		4.45441	11.4158		4.30932	11.118
4.0241	12.2019		4.30932	11.7631		4.45925	11.4195		4.31415	11.1242
4.02846	12.2111		4.31415	11.7724		4.46409	11.4232		4.31899	11.1305
4.03282	12.2204		4.31899	11.7816		4.46892	11.4269		4.32383	11.1367
4.03718	12.2297		4.32383	11.7908		4.47376	11.4306		4.32866	11.1429
4.04154	12.2389		4.32866	11.8001		4.4786	11.4342		4.3335	11.1492
4.0459	12.2481		4.3335	11.8093		4.48343	11.4379		4.33834	11.1554
4.05026	12.2573		4.33834	11.8185		4.48827	11.4415		4.34317	11.1616
4.05462	12.2665		4.34317	11.8277		4.49311	11.4451		4.34801	11.1678
4.05898	12.2756		4.34801	11.837		4.49794	11.4488		4.35285	11.174
4.06334	12.2847		4.35285	11.8462		4.50278	11.4524		4.35545	11.1774
4.0677	12.2938		4.35545	11.8512		4.50761	11.456		4.35768	11.1802
4.07206	12.3028		4.35768	11.8554		4.51245	11.4596		4.36252	11.1864
4.07642	12.3118		4.36252	11.8646		4.51729	11.4632		4.36736	11.1926
4.08078	12.3208		4.36736	11.8738		4.52212	11.4667		4.37219	11.1988
4.08514	12.3298		4.37219	11.883		4.52696	11.4703		4.37703	11.205
4.0895	12.3387		4.37703	11.8922		4.5318	11.4739		4.38187	11.2112
4.09386	12.3476		4.38187	11.9014		4.53663	11.4774		4.3867	11.2174
4.09822	12.3565		4.3867	11.9106		4.54147	11.4809		4.39154	11.2236
4.09887	12.3578		4.39154	11.9198		4.54631	11.4845		4.39638	11.2297
4.10258	12.3653		4.39638	11.929		4.55114	11.488		4.40121	11.2359
4.10694	12.3741		4.40121	11.9382		4.55598	11.4915		4.40605	11.2421
4.1113	12.3828		4.40605	11.9474		4.56082	11.495		4.41088	11.2483
4.11566	12.3916		4.41088	11.9566		4.56565	11.4985		4.41572	11.2544
4.12002	12.4003		4.41572	11.9657		4.57049	11.502		4.42056	11.2606
4.12438	12.4089		4.42056	11.9749		4.57533	11.5054		4.42539	11.2667
4.12874	12.4175		4.42539	11.9841		4.58016	11.5089		4.43023	11.2729
4.1331	12.4261		4.43023	11.9933		4.585	11.5123		4.43507	11.279
4.13746	12.4346		4.43507	12.0024		4.58984	11.5158		4.4399	11.2852
4.14182	12.4431		4.4399	12.0116		4.59467	11.5192		4.44474	11.2913
4.14618	12.4515		4.44474	12.0208		4.59951	11.5226		4.44958	11.2975
4.15054	12.4599		4.44958	12.0299		4.60434	11.526		4.45441	11.3036
4.1549	12.4682		4.45441	12.0391		4.60918	11.5294		4.45925	11.3098
4.15926	12.4765		4.45925	12.0482		4.61402	11.5328		4.46409	11.3159
4.16362	12.4848		4.46409	12.0574		4.61885	11.5362		4.46892	11.322
4.16798	12.4929		4.46892	12.0665		4.62369	11.5396		4.47376	11.3281
4.17234	12.5011		4.47376	12.0757		4.62853	11.5429		4.4786	11.3343
4.1767	12.5091		4.4786	12.0848		4.63336	11.5463		4.48343	11.3404
4.18106	12.5172		4.48343	12.0939		4.6382	11.5496		4.48827	11.3465
4.18542	12.5251		4.48827	12.1031		4.64304	11.553		4.49311	11.3526
4.18978	12.533		4.49311	12.1122		4.64787	11.5563		4.49794	11.3587
4.19414	12.5408		4.49794	12.1213		4.65271	11.5596		4.50278	11.3648
4.1985	12.5486		4.50278	12.1305		4.65755	11.563		4.50761	11.3709
4.20286	12.5562		4.50761	12.1396		4.66238	11.5663		4.51245	11.377
4.20722	12.5638		4.51245	12.1487		4.66722	11.5695		4.51729	11.3831
4.21158	12.5714		4.51729	12.1578		4.67206	11.5728		4.52212	11.3892
4.21594	12.5788		4.52212	12.1669		4.67689	11.5761		4.52696	11.3953
4.2203	12.5862		4.52696	12.176		4.68173	11.5794		4.5318	11.4014
4.22466	12.5934		4.5318	12.1852		4.68657	11.5826		4.53663	11.4075
4.22902	12.6006		4.53663	12.1943		4.6914	11.5859		4.54147	11.4136
4.23338	12.6077		4.54147	12.2034		4.69624	11.5891		4.54631	11.4196
4.23774	12.6147		4.54631	12.2125		4.70107	11.5923		4.55114	11.4257
4.24209	12.6215		4.55114	12.2216		4.70591	11.5955		4.55598	11.4318
4.24645	12.6283		4.55598	12.2306		4.71075	11.5988		4.56082	11.4378
4.25081	12.6349		4.56082	12.2397		4.71558	11.602		4.56565	11.4439
4.25517	12.6415		4.56565	12.2488		4.72042	11.6052		4.57049	11.4499
4.25953	12.6479		4.57049	12.2579		4.72526	11.6083		4.57533	11.456
4.26389	12.6541		4.57533	12.267		4.73009	11.6115		4.58016	11.4621
4.26825	12.6602		4.58016	12.2761		4.73493	11.6147		4.585	11.4681
4.27261	12.6662		4.585	12.2851		4.73977	11.6178		4.58984	11.4742
4.27697	12.672		4.58984	12.2942		4.7446	11.621		4.59467	11.4802
4.28133	12.6777		4.59467	12.3033		4.74944	11.6241		4.59951	11.4862
4.28569	12.6831		4.59951	12.3124		4.75428	11.6273		4.60434	11.4923
4.29005	12.6884		4.60434	12.3214		4.75911	11.6304		4.60918	11.4983
4.29441	12.6935		4.60918	12.3305		4.76395	11.6335		4.61402	11.5044
4.29877	12.6983		4.61402	12.3395		4.76879	11.6366		4.61885	11.5104
4.30313	12.703		4.61885	12.3486		4.77362	11.6397		4.62369	11.5164
4.30749	12.7074		4.62369	12.3576		4.77846	11.6428		4.62853	11.5224
4.31185	12.7115		4.62853	12.3667		4.7833	11.6459		4.63336	11.5284
4.31621	12.7154		4.63336	12.3757		4.78813	11.6489		4.6382	11.5345
4.32057	12.719		4.6382	12.3848		4.79297	11.652		4.64304	11.5405
4.32493	12.7222		4.64304	12.3938		4.7978	11.6551		4.64787	11.5465
4.32929	12.7252		4.64787	12.4029		4.80264	11.6581		4.65271	11.5525
4.33365	12.7277		4.65271	12.4119		4.80748	11.6611		4.65755	11.5585
4.33801	12.7299		4.65755	12.4209		4.81231	11.6642		4.66238	11.5645
4.34237	12.7317		4.66238	12.43		4.81715	11.6672		4.66722	11.5705
4.34673	12.733		4.66722	12.439		4.82199	11.6702		4.67206	11.5765
4.35109	12.7338		4.67206	12.448		4.82682	11.6732		4.67689	11.5825
4.35545	12.7341		4.83166	12.7443		4.83166	11.6762		4.83166	11.7726
