# Supplementary material for: Bond performance between hybrid fiber-reinforced concrete and BFRP bars under freeze-thaw cycle
Source: PLoS One. 2024 May 13;19(5):e0303327. doi: 10.1371/journal.pone.0303327 (PMC11090331; doi:10.1371/journal.pone.0303327)
Supplement: S1 Data — (ZIP) [file pone.0303327.s001.zip › Supporting Information files/The fitting data of the ascending section of the bond slip curve/FT100-C0B0.xlsx]

## Sheet: Sheet1
	Malvar model			MBPE model			CMR model			Continuous Curve model
Slip(mm)	Bond stress(MPa)		Slip(mm)	Bond stress(MPa)		Slip(mm)	Bond stress(MPa)		Slip(mm)	Bond stress(MPa)
0	0		0	0		0	0		0	0
0.06029	0.28142		0.00431	0.11085		0.00431	0.00178		0.00861	0.46558
0.0646	0.30129		0.00861	0.17596		0.00861	0.00506		0.01292	0.57021
0.0689	0.32114		0.01292	0.23056		0.01292	0.00932		0.01723	0.65843
0.07321	0.34096		0.01723	0.2793		0.01723	0.01436		0.02153	0.73614
0.07752	0.36074		0.02153	0.3241		0.02153	0.02007		0.02584	0.80641
0.08182	0.3805		0.02584	0.36598		0.02584	0.02637		0.03015	0.87102
0.08613	0.40023		0.03015	0.40559		0.03015	0.03321		0.03445	0.93116
0.09044	0.41993		0.03445	0.44335		0.03445	0.04054		0.03876	0.98764
0.09474	0.4396		0.03876	0.47956		0.03876	0.04832		0.04306	1.04106
0.09905	0.45924		0.04306	0.51445		0.04306	0.05653		0.04737	1.09188
0.10336	0.47885		0.04737	0.5482		0.04737	0.06513		0.05168	1.14043
0.10766	0.49843		0.05168	0.58093		0.05168	0.07411		0.05598	1.187
0.11197	0.51798		0.05598	0.61277		0.05598	0.08344		0.06029	1.2318
0.11627	0.5375		0.06029	0.6438		0.06029	0.09311		0.0646	1.27504
0.12058	0.557		0.0646	0.6741		0.0646	0.1031		0.0689	1.31685
0.12489	0.57646		0.0689	0.70374		0.0689	0.11339		0.07321	1.35738
0.12919	0.5959		0.07321	0.73276		0.07321	0.12398		0.07752	1.39673
0.1335	0.61531		0.07752	0.76122		0.07752	0.13485		0.08182	1.43501
0.13781	0.63468		0.08182	0.78915		0.08182	0.146		0.08613	1.47229
0.14211	0.65404		0.08613	0.8166		0.08613	0.15739		0.09044	1.50864
0.14642	0.67336		0.09044	0.8436		0.09044	0.16904		0.09474	1.54415
0.15073	0.69265		0.09474	0.87017		0.09474	0.18094		0.09905	1.57885
0.15503	0.71192		0.09905	0.89634		0.09905	0.19306		0.10336	1.61281
0.15934	0.73115		0.10336	0.92213		0.10336	0.20541		0.10766	1.64606
0.16365	0.75036		0.10766	0.94757		0.10766	0.21797		0.11197	1.67866
0.16795	0.76954		0.11197	0.97267		0.11197	0.23074		0.11627	1.71064
0.17226	0.78869		0.11627	0.99745		0.11627	0.24372		0.12058	1.74203
0.17657	0.80781		0.12058	1.02193		0.12058	0.2569		0.12489	1.77287
0.18087	0.82691		0.12489	1.04611		0.12489	0.27026		0.12919	1.80317
0.18518	0.84598		0.12919	1.07002		0.12919	0.28381		0.1335	1.83298
0.18948	0.86502		0.1335	1.09367		0.1335	0.29754		0.13781	1.86231
0.19379	0.88403		0.13781	1.11706		0.13781	0.31145		0.14211	1.89118
0.1981	0.90301		0.14211	1.14021		0.14211	0.32552		0.14642	1.91962
0.2024	0.92197		0.14642	1.16313		0.14642	0.33976		0.15073	1.94765
0.20671	0.9409		0.15073	1.18582		0.15073	0.35416		0.15503	1.97528
0.21102	0.9598		0.15503	1.2083		0.15503	0.36871		0.15934	2.00252
0.21532	0.97867		0.15934	1.23057		0.15934	0.38341		0.16365	2.0294
0.21963	0.99752		0.16365	1.25264		0.16365	0.39826		0.16795	2.05593
0.22394	1.01633		0.16795	1.27452		0.16795	0.41326		0.17226	2.08212
0.22824	1.03512		0.17226	1.29621		0.17226	0.42839		0.17657	2.10799
0.23255	1.05389		0.17657	1.31773		0.17657	0.44366		0.18087	2.13354
0.23686	1.07262		0.18087	1.33907		0.18087	0.45906		0.18518	2.15879
0.24116	1.09133		0.18518	1.36023		0.18518	0.47459		0.18948	2.18375
0.24547	1.11001		0.18948	1.38124		0.18948	0.49025		0.19379	2.20842
0.24978	1.12867		0.19379	1.40209		0.19379	0.50602		0.1981	2.23283
0.25408	1.14729		0.1981	1.42278		0.1981	0.52192		0.2024	2.25697
0.25839	1.16589		0.2024	1.44333		0.2024	0.53793		0.20671	2.28085
0.26269	1.18447		0.20671	1.46372		0.20671	0.55405		0.21102	2.30449
0.267	1.20301		0.21102	1.48398		0.21102	0.57028		0.21532	2.32788
0.27131	1.22153		0.21532	1.5041		0.21532	0.58662		0.21963	2.35105
0.27561	1.24003		0.21963	1.52409		0.21963	0.60307		0.22394	2.37398
0.27992	1.25849		0.22394	1.54394		0.22394	0.61961		0.22824	2.3967
0.28423	1.27693		0.22824	1.56367		0.22824	0.63626		0.23255	2.41921
0.28853	1.29534		0.23255	1.58328		0.23255	0.653		0.23686	2.4415
0.29284	1.31373		0.23686	1.60276		0.23686	0.66983		0.24116	2.4636
0.29715	1.33209		0.24116	1.62213		0.24116	0.68676		0.24547	2.4855
0.30145	1.35042		0.24547	1.64138		0.24547	0.70378		0.24978	2.50721
0.30576	1.36873		0.24978	1.66052		0.24978	0.72088		0.25408	2.52873
0.31007	1.38701		0.25408	1.67955		0.25408	0.73807		0.25839	2.55007
0.31437	1.40526		0.25839	1.69848		0.25839	0.75534		0.26269	2.57123
0.31868	1.42349		0.26269	1.71729		0.26269	0.77269		0.267	2.59222
0.3205	1.43119		0.267	1.73601		0.267	0.79013		0.27131	2.61304
0.32298	1.44169		0.27131	1.75463		0.27131	0.80763		0.27561	2.6337
0.32729	1.45987		0.27561	1.77314		0.27561	0.82522		0.27992	2.65419
0.3316	1.47802		0.27992	1.79156		0.27992	0.84287		0.28423	2.67453
0.3359	1.49614		0.28423	1.80989		0.28423	0.8606		0.28853	2.69472
0.34021	1.51424		0.28853	1.82812		0.28853	0.87839		0.29284	2.71475
0.34452	1.53231		0.29284	1.84627		0.29284	0.89625		0.29715	2.73464
0.34882	1.55036		0.29715	1.86432		0.29715	0.91418		0.30145	2.75439
0.35313	1.56838		0.30145	1.88229		0.30145	0.93217		0.30576	2.77399
0.35744	1.58637		0.30576	1.90017		0.30576	0.95023		0.31007	2.79346
0.36174	1.60434		0.31007	1.91797		0.31007	0.96834		0.31437	2.81279
0.36605	1.62229		0.31437	1.93569		0.31437	0.98652		0.31868	2.83199
0.37036	1.6402		0.31868	1.95332		0.31868	1.00475		0.3205	2.84007
0.37466	1.6581		0.3205	1.96076		0.3205	1.01247		0.32298	2.85106
0.37897	1.67596		0.32298	1.97088		0.32298	1.02303		0.32729	2.87
0.38328	1.69381		0.32729	1.98836		0.32729	1.04137		0.3316	2.88882
0.38758	1.71162		0.3316	2.00576		0.3316	1.05977		0.3359	2.90752
0.39189	1.72941		0.3359	2.02309		0.3359	1.07821		0.34021	2.9261
0.39619	1.74718		0.34021	2.04034		0.34021	1.09671		0.34452	2.94456
0.4005	1.76492		0.34452	2.05752		0.34452	1.11525		0.34882	2.96291
0.40481	1.78263		0.34882	2.07463		0.34882	1.13384		0.35313	2.98114
0.40911	1.80032		0.35313	2.09167		0.35313	1.15248		0.35744	2.99926
0.41342	1.81799		0.35744	2.10864		0.35744	1.17116		0.36174	3.01728
0.41773	1.83563		0.36174	2.12554		0.36174	1.18988		0.36605	3.03518
0.42203	1.85324		0.36605	2.14237		0.36605	1.20865		0.37036	3.05298
0.42634	1.87083		0.37036	2.15914		0.37036	1.22746		0.37466	3.07068
0.43065	1.8884		0.37466	2.17584		0.37466	1.2463		0.37897	3.08828
0.43495	1.90594		0.37897	2.19248		0.37897	1.26519		0.38328	3.10578
0.43926	1.92346		0.38328	2.20906		0.38328	1.28411		0.38758	3.12318
0.44357	1.94095		0.38758	2.22557		0.38758	1.30307		0.39189	3.14048
0.44787	1.95841		0.39189	2.24203		0.39189	1.32206		0.39619	3.15769
0.45218	1.97586		0.39619	2.25842		0.39619	1.34109		0.4005	3.1748
0.45649	1.99327		0.4005	2.27476		0.4005	1.36015		0.40481	3.19183
0.46079	2.01067		0.40481	2.29103		0.40481	1.37924		0.40911	3.20876
0.4651	2.02804		0.40911	2.30725		0.40911	1.39836		0.41342	3.2256
0.4694	2.04538		0.41342	2.32341		0.41342	1.41751		0.41773	3.24236
0.47371	2.0627		0.41773	2.33952		0.41773	1.43669		0.42203	3.25903
0.47802	2.08		0.42203	2.35557		0.42203	1.4559		0.42634	3.27561
0.48232	2.09727		0.42634	2.37156		0.42634	1.47513		0.43065	3.29212
0.48663	2.11451		0.43065	2.3875		0.43065	1.49439		0.43495	3.30854
0.49094	2.13174		0.43495	2.40339		0.43495	1.51367		0.43926	3.32487
0.49524	2.14894		0.43926	2.41923		0.43926	1.53298		0.44357	3.34113
0.49955	2.16611		0.44357	2.43501		0.44357	1.55231		0.44787	3.35731
0.50386	2.18326		0.44787	2.45075		0.44787	1.57166		0.45218	3.37341
0.50816	2.20039		0.45218	2.46643		0.45218	1.59103		0.45649	3.38944
0.51025	2.20868		0.45649	2.48206		0.45649	1.61042		0.46079	3.40539
0.51247	2.21749		0.46079	2.49765		0.46079	1.62983		0.4651	3.42127
0.51678	2.23457		0.4651	2.51318		0.4651	1.64926		0.4694	3.43707
0.52108	2.25163		0.4694	2.52867		0.4694	1.66871		0.47371	3.4528
0.52539	2.26866		0.47371	2.54411		0.47371	1.68817		0.47802	3.46846
0.5297	2.28567		0.47802	2.55951		0.47802	1.70765		0.48232	3.48405
0.534	2.30266		0.48232	2.57486		0.48232	1.72715		0.48663	3.49957
0.53831	2.31962		0.48663	2.59016		0.48663	1.74666		0.49094	3.51502
0.54261	2.33656		0.49094	2.60541		0.49094	1.76618		0.49524	3.5304
0.54692	2.35347		0.49524	2.62063		0.49524	1.78571		0.49955	3.54572
0.55123	2.37036		0.49955	2.6358		0.49955	1.80526		0.50386	3.56097
0.55553	2.38723		0.50386	2.65092		0.50386	1.82482		0.50816	3.57615
0.55984	2.40407		0.50816	2.666		0.50816	1.84438		0.51025	3.58349
0.56415	2.42089		0.51025	2.6733		0.51025	1.85387		0.51247	3.59127
0.56845	2.43769		0.51247	2.68104		0.51247	1.86396		0.51678	3.60633
0.57276	2.45447		0.51678	2.69604		0.51678	1.88355		0.52108	3.62132
0.57707	2.47122		0.52108	2.711		0.52108	1.90315		0.52539	3.63626
0.58137	2.48794		0.52539	2.72591		0.52539	1.92275		0.5297	3.65113
0.58568	2.50465		0.5297	2.74078		0.5297	1.94236		0.534	3.66594
0.58999	2.52133		0.534	2.75562		0.534	1.96198		0.53831	3.68069
0.59429	2.53799		0.53831	2.77041		0.53831	1.9816		0.54261	3.69539
0.5986	2.55463		0.54261	2.78517		0.54261	2.00123		0.54692	3.71002
0.60291	2.57124		0.54692	2.79988		0.54692	2.02086		0.55123	3.7246
0.60721	2.58783		0.55123	2.81456		0.60721	2.29585		0.55553	3.73912
0.61152	2.6044		0.55553	2.8292		0.61152	2.31548		0.55984	3.75359
0.61582	2.62094		0.55984	2.8438		0.61582	2.33511		0.56415	3.76799
0.62013	2.63747		0.56415	2.85836		0.62013	2.35473		0.56845	3.78235
0.62444	2.65397		0.56845	2.87289		0.62444	2.37435		0.57276	3.79665
0.62874	2.67044		0.57276	2.88738		0.62874	2.39396		0.57707	3.8109
0.63305	2.6869		0.57707	2.90183		0.63305	2.41356		0.58137	3.82509
0.63736	2.70333		0.58137	2.91625		0.63736	2.43316		0.58568	3.83923
0.64166	2.71974		0.58568	2.93063		0.64166	2.45275		0.58999	3.85332
0.64597	2.73613		0.58999	2.94498		0.64597	2.47233		0.59429	3.86736
0.65028	2.75249		0.59429	2.95929		0.65028	2.49191		0.5986	3.88134
0.65458	2.76883		0.5986	2.97357		0.65458	2.51147		0.60291	3.89528
0.65889	2.78515		0.60291	2.98781		0.65889	2.53103		0.60721	3.90917
0.6632	2.80145		0.60721	3.00202		0.6632	2.55058		0.61152	3.923
0.6675	2.81773		0.61152	3.0162		0.6675	2.57012		0.61582	3.93679
0.67181	2.83398		0.61582	3.03034		0.67181	2.58964		0.62013	3.95053
0.67612	2.85021		0.62013	3.04445		0.67612	2.60916		0.62444	3.96423
0.68042	2.86642		0.62444	3.05853		0.68042	2.62867		0.62874	3.97787
0.68473	2.88261		0.62874	3.07257		0.68473	2.64816		0.63305	3.99147
0.68903	2.89878		0.63305	3.08658		0.68903	2.66765		0.63736	4.00503
0.69334	2.91492		0.63736	3.10056		0.69334	2.68712		0.64166	4.01853
0.69765	2.93104		0.64166	3.11451		0.69765	2.70658		0.64597	4.032
0.70195	2.94714		0.64597	3.12843		0.70195	2.72602		0.65028	4.04541
0.70626	2.96322		0.65028	3.14232		0.70626	2.74546		0.65458	4.05879
0.70928	2.97448		0.65458	3.15618		0.70928	2.75908		0.65889	4.07212
0.71057	2.97928		0.65889	3.17		0.71057	2.76488		0.6632	4.0854
0.71487	2.99531		0.6632	3.1838		0.71487	2.78428		0.6675	4.09864
0.71918	3.01132		0.6675	3.19756		0.71918	2.80368		0.67181	4.11184
0.72349	3.02732		0.67181	3.2113		0.72349	2.82305		0.67612	4.125
0.72779	3.04329		0.67612	3.22501		0.72779	2.84241		0.68042	4.13812
0.7321	3.05923		0.68042	3.23869		0.7321	2.86176		0.68473	4.15119
0.73641	3.07516		0.68473	3.25234		0.73641	2.88109		0.68903	4.16423
0.74071	3.09107		0.68903	3.26596		0.74071	2.90041		0.69334	4.17722
0.74502	3.10695		0.69334	3.27955		0.74502	2.91971		0.69765	4.19017
0.74933	3.12281		0.69765	3.29312		0.74933	2.93899		0.70195	4.20308
0.75363	3.13865		0.70195	3.30665		0.75363	2.95826		0.70626	4.21596
0.75794	3.15447		0.70626	3.32016		0.75794	2.97751		0.70928	4.22496
0.76224	3.17027		0.70928	3.32962		0.76224	2.99674		0.71057	4.22879
0.76655	3.18605		0.71057	3.33364		0.76655	3.01595		0.71487	4.24159
0.77086	3.20181		0.71487	3.3471		0.77086	3.03515		0.71918	4.25434
0.77516	3.21754		0.71918	3.36052		0.77516	3.05433		0.72349	4.26706
0.77947	3.23325		0.72349	3.37392		0.77947	3.07349		0.72779	4.27974
0.78378	3.24895		0.72779	3.3873		0.78378	3.09263		0.7321	4.29238
0.78808	3.26462		0.7321	3.40065		0.78808	3.11175		0.73641	4.30499
0.79239	3.28027		0.73641	3.41397		0.79239	3.13085		0.74071	4.31756
0.7967	3.2959		0.74071	3.42726		0.7967	3.14994		0.74502	4.33009
0.801	3.31151		0.74502	3.44053		0.801	3.169		0.74933	4.34259
0.80531	3.3271		0.74933	3.45378		0.80531	3.18804		0.75363	4.35505
0.80962	3.34267		0.75363	3.467		0.80962	3.20706		0.75794	4.36747
0.81392	3.35821		0.75794	3.48019		0.81392	3.22607		0.76224	4.37986
0.81823	3.37374		0.76224	3.49336		0.81823	3.24505		0.76655	4.39222
0.82254	3.38925		0.76655	3.5065		0.82254	3.26401		0.77086	4.40454
0.82684	3.40473		0.77086	3.51962		0.82684	3.28295		0.77516	4.41683
0.83115	3.42019		0.77516	3.53272		0.83115	3.30186		0.77947	4.42908
0.83545	3.43564		0.77947	3.54579		0.83545	3.32076		0.78378	4.4413
0.83976	3.45106		0.78378	3.55883		0.83976	3.33963		0.78808	4.45348
0.84407	3.46646		0.78808	3.57186		0.84407	3.35848		0.79239	4.46563
0.84837	3.48185		0.79239	3.58486		0.84837	3.37731		0.7967	4.47775
0.85268	3.49721		0.7967	3.59783		0.85268	3.39612		0.801	4.48984
0.85699	3.51255		0.801	3.61078		0.85699	3.4149		0.80531	4.50189
0.86129	3.52787		0.80531	3.62371		0.86129	3.43366		0.80962	4.51391
0.8656	3.54317		0.80962	3.63662		0.8656	3.4524		0.81392	4.5259
0.86991	3.55845		0.81392	3.6495		0.86991	3.47111		0.81823	4.53786
0.87421	3.57371		0.81823	3.66236		0.87421	3.4898		0.82254	4.54978
0.87852	3.58895		0.82254	3.6752		0.87852	3.50847		0.82684	4.56168
0.88283	3.60418		0.82684	3.68802		0.88283	3.52711		0.83115	4.57354
0.88713	3.61938		0.83115	3.70081		0.88713	3.54573		0.83545	4.58537
0.89144	3.63456		0.83545	3.71358		0.89144	3.56432		0.83976	4.59718
0.89575	3.64972		0.83976	3.72633		0.89575	3.58289		0.84407	4.60895
0.90005	3.66486		0.84407	3.73906		0.90005	3.60143		0.84837	4.62069
0.90436	3.67998		0.84837	3.75176		0.90436	3.61995		0.85268	4.6324
0.90866	3.69508		0.85268	3.76445		0.90866	3.63845		0.85699	4.64409
0.91297	3.71016		0.85699	3.77711		0.91297	3.65691		0.86129	4.65574
0.91656	3.72271		0.86129	3.78975		0.91656	3.67229		0.8656	4.66737
0.91728	3.72522		0.8656	3.80237		0.91728	3.67536		0.86991	4.67896
0.92158	3.74026		0.86991	3.81497		0.92158	3.69377		0.87421	4.69053
0.92589	3.75528		0.87421	3.82755		0.92589	3.71217		0.87852	4.70207
0.9302	3.77028		0.87852	3.84011		0.9302	3.73053		0.88283	4.71358
0.9345	3.78526		0.88283	3.85265		0.9345	3.74887		0.88713	4.72506
0.93881	3.80023		0.88713	3.86517		0.93881	3.76718		0.89144	4.73651
0.94312	3.81517		0.89144	3.87766		0.94312	3.78547		0.89575	4.74794
0.94742	3.83009		0.89575	3.89014		0.94742	3.80373		0.90005	4.75934
0.95173	3.845		0.90005	3.9026		0.95173	3.82196		0.90436	4.77071
0.95604	3.85988		0.90436	3.91504		0.95604	3.84017		0.90866	4.78206
0.96034	3.87474		0.90866	3.92745		0.96034	3.85835		0.91297	4.79338
0.96465	3.88959		0.91297	3.93985		0.96465	3.8765		0.91656	4.80279
0.96895	3.90442		0.91656	3.95017		0.96895	3.89462		0.91728	4.80467
0.97326	3.91922		0.91728	3.95223		0.97326	3.91272		0.92158	4.81593
0.97757	3.93401		0.92158	3.96459		0.97757	3.93079		0.92589	4.82717
0.98187	3.94878		0.92589	3.97693		0.98187	3.94883		0.9302	4.83839
0.98618	3.96353		0.9302	3.98925		0.98618	3.96685		0.9345	4.84957
0.99049	3.97826		0.9345	4.00155		0.99049	3.98483		0.93881	4.86073
0.99479	3.99297		0.93881	4.01383		0.99479	4.00279		0.94312	4.87187
0.9991	4.00766		0.94312	4.0261		0.9991	4.02072		0.94742	4.88298
1.00341	4.02233		0.94742	4.03834		1.00341	4.03862		0.95173	4.89406
1.00771	4.03698		0.95173	4.05057		1.00771	4.0565		0.95604	4.90512
1.01202	4.05162		0.95604	4.06278		1.01202	4.07434		0.96034	4.91616
1.01633	4.06623		0.96034	4.07497		1.01633	4.09216		0.96465	4.92717
1.02063	4.08083		0.96465	4.08714		1.02063	4.10995		0.96895	4.93816
1.02494	4.09541		0.96895	4.09929		1.02494	4.1277		0.97326	4.94912
1.02925	4.10996		0.97326	4.11143		1.02925	4.14543		0.97757	4.96005
1.03355	4.1245		0.97757	4.12355		1.03355	4.16313		0.98187	4.97097
1.03786	4.13902		0.98187	4.13565		1.03786	4.1808		0.98618	4.98186
1.04216	4.15353		0.98618	4.14773		1.04216	4.19845		0.99049	4.99272
1.04647	4.16801		0.99049	4.1598		1.04647	4.21606		0.99479	5.00356
1.05078	4.18247		0.99479	4.17184		1.05078	4.23364		0.9991	5.01438
1.05508	4.19692		0.9991	4.18387		1.05508	4.25119		1.00341	5.02518
1.05939	4.21135		1.00341	4.19589		1.05939	4.26872		1.00771	5.03595
1.0637	4.22576		1.00771	4.20788		1.0637	4.28621		1.01202	5.0467
1.068	4.24015		1.01202	4.21986		1.068	4.30367		1.01633	5.05742
1.07231	4.25452		1.01633	4.23182		1.07231	4.32111		1.02063	5.06813
1.07662	4.26887		1.02063	4.24377		1.07662	4.33851		1.02494	5.07881
1.08092	4.28321		1.02494	4.2557		1.08092	4.35589		1.02925	5.08947
1.08523	4.29752		1.02925	4.26761		1.08523	4.37323		1.03355	5.1001
1.08954	4.31182		1.03355	4.2795		1.08954	4.39054		1.03786	5.11072
1.09384	4.3261		1.03786	4.29138		1.09384	4.40783		1.04216	5.12131
1.09815	4.34036		1.04216	4.30324		1.09815	4.42508		1.04647	5.13188
1.10246	4.35461		1.04647	4.31509		1.10246	4.4423		1.05078	5.14243
1.10676	4.36883		1.05078	4.32692		1.10676	4.45949		1.05508	5.15295
1.11107	4.38304		1.05508	4.33873		1.11107	4.47665		1.05939	5.16346
1.11537	4.39723		1.05939	4.35053		1.11537	4.49378		1.0637	5.17394
1.11968	4.4114		1.0637	4.36231		1.11968	4.51088		1.068	5.18441
1.12399	4.42555		1.068	4.37407		1.12399	4.52795		1.07231	5.19485
1.12829	4.43968		1.07231	4.38582		1.12829	4.54499		1.07662	5.20527
1.1326	4.4538		1.07662	4.39755		1.1326	4.56199		1.08092	5.21567
1.13691	4.4679		1.08092	4.40927		1.13691	4.57897		1.08523	5.22605
1.14121	4.48198		1.08523	4.42097		1.14121	4.59591		1.08954	5.23641
1.14552	4.49604		1.08954	4.43266		1.14552	4.61283		1.09384	5.24675
1.14983	4.51008		1.09384	4.44433		1.14983	4.62971		1.09815	5.25706
1.15413	4.52411		1.09815	4.45599		1.15413	4.64656		1.10246	5.26736
1.15844	4.53812		1.10246	4.46763		1.15844	4.66338		1.10676	5.27764
1.16275	4.55211		1.10676	4.47925		1.16275	4.68017		1.11107	5.2879
1.16406	4.55637		1.11107	4.49087		1.16406	4.68528		1.11537	5.29813
1.16705	4.56608		1.11537	4.50246		1.16705	4.69692		1.11968	5.30835
1.17136	4.58004		1.11968	4.51404		1.17136	4.71365		1.12399	5.31855
1.17567	4.59397		1.12399	4.52561		1.17567	4.73034		1.12829	5.32873
1.17997	4.60789		1.12829	4.53716		1.17997	4.747		1.1326	5.33889
1.18428	4.6218		1.1326	4.5487		1.18428	4.76363		1.13691	5.34903
1.18858	4.63568		1.13691	4.56022		1.18858	4.78023		1.14121	5.35915
1.19289	4.64955		1.14121	4.57172		1.19289	4.79679		1.14552	5.36925
1.1972	4.6634		1.14552	4.58322		1.1972	4.81333		1.14983	5.37934
1.2015	4.67723		1.14983	4.5947		1.2015	4.82983		1.15413	5.3894
1.20581	4.69104		1.15413	4.60616		1.20581	4.8463		1.15844	5.39945
1.21012	4.70484		1.15844	4.61761		1.21012	4.86274		1.16275	5.40947
1.21442	4.71862		1.16275	4.62905		1.21442	4.87915		1.16406	5.41253
1.21873	4.73238		1.16406	4.63253		1.21873	4.89552		1.16705	5.41948
1.22304	4.74613		1.16705	4.64047		1.22304	4.91187		1.17136	5.42947
1.22734	4.75985		1.17136	4.65187		1.22734	4.92818		1.17567	5.43944
1.23165	4.77356		1.17567	4.66327		1.23165	4.94446		1.17997	5.44939
1.23596	4.78726		1.17997	4.67465		1.23596	4.9607		1.18428	5.45933
1.24026	4.80093		1.18428	4.68601		1.24026	4.97692		1.18858	5.46925
1.24457	4.81459		1.18858	4.69737		1.24457	4.9931		1.19289	5.47915
1.24888	4.82823		1.19289	4.7087		1.24888	5.00925		1.1972	5.48903
1.25318	4.84185		1.1972	4.72003		1.25318	5.02537		1.2015	5.49889
1.25749	4.85546		1.2015	4.73134		1.25749	5.04145		1.20581	5.50874
1.26179	4.86905		1.20581	4.74264		1.26179	5.05751		1.21012	5.51856
1.2661	4.88262		1.21012	4.75392		1.2661	5.07353		1.21442	5.52837
1.27041	4.89618		1.21442	4.76519		1.27041	5.08952		1.21873	5.53817
1.27471	4.90972		1.21873	4.77645		1.27471	5.10547		1.22304	5.54794
1.27902	4.92324		1.22304	4.78769		1.27902	5.1214		1.22734	5.5577
1.28333	4.93674		1.22734	4.79892		1.28333	5.13729		1.23165	5.56744
1.28763	4.95023		1.23165	4.81014		1.28763	5.15315		1.23596	5.57717
1.29194	4.9637		1.23596	4.82135		1.29194	5.16898		1.24026	5.58688
1.29625	4.97716		1.24026	4.83254		1.29625	5.18477		1.24457	5.59657
1.30055	4.99059		1.24457	4.84372		1.30055	5.20053		1.24888	5.60624
1.30486	5.00401		1.24888	4.85488		1.30486	5.21626		1.25318	5.6159
1.30917	5.01742		1.25318	4.86604		1.30917	5.23196		1.25749	5.62554
1.31347	5.0308		1.25749	4.87718		1.31347	5.24762		1.26179	5.63516
1.31778	5.04417		1.26179	4.88831		1.31778	5.26325		1.2661	5.64477
1.32209	5.05753		1.2661	4.89942		1.32209	5.27885		1.27041	5.65436
1.32639	5.07087		1.27041	4.91052		1.32639	5.29442		1.27471	5.66394
1.3307	5.08419		1.27471	4.92161		1.3307	5.30995		1.27902	5.6735
1.335	5.09749		1.27902	4.93269		1.335	5.32545		1.28333	5.68304
1.33931	5.11078		1.28333	4.94376		1.33931	5.34092		1.28763	5.69257
1.34362	5.12405		1.28763	4.95481		1.34362	5.35636		1.29194	5.70208
1.34792	5.1373		1.29194	4.96585		1.34792	5.37176		1.29625	5.71158
1.35223	5.15054		1.29625	4.97688		1.35223	5.38713		1.30055	5.72106
1.35654	5.16376		1.30055	4.98789		1.35654	5.40247		1.30486	5.73052
1.36084	5.17696		1.30486	4.9989		1.36084	5.41778		1.30917	5.73997
1.36515	5.19015		1.30917	5.00989		1.36515	5.43305		1.31347	5.7494
1.36946	5.20333		1.31347	5.02087		1.36946	5.44829		1.31778	5.75882
1.37376	5.21648		1.31778	5.03183		1.37376	5.4635		1.32209	5.76822
1.37807	5.22962		1.32209	5.04279		1.37807	5.47867		1.32639	5.77761
1.38238	5.24274		1.32639	5.05373		1.38238	5.49382		1.3307	5.78698
1.38668	5.25585		1.3307	5.06466		1.38668	5.50893		1.335	5.79633
1.39099	5.26894		1.335	5.07559		1.39099	5.524		1.33931	5.80568
1.3953	5.28202		1.33931	5.08649		1.3953	5.53905		1.34362	5.815
1.3996	5.29507		1.34362	5.09739		1.3996	5.55406		1.34792	5.82431
1.40391	5.30812		1.34792	5.10827		1.40391	5.56904		1.35223	5.83361
1.40821	5.32114		1.35223	5.11915		1.40821	5.58399		1.35654	5.84289
1.41252	5.33415		1.35654	5.13001		1.41252	5.5989		1.36084	5.85216
1.41683	5.34715		1.36084	5.14086		1.41683	5.61378		1.36515	5.86141
1.42113	5.36012		1.36515	5.1517		1.42113	5.62863		1.36946	5.87065
1.42544	5.37309		1.36946	5.16253		1.42544	5.64345		1.37376	5.87987
1.42975	5.38603		1.37376	5.17334		1.42975	5.65823		1.37807	5.88908
1.43405	5.39896		1.37807	5.18415		1.43405	5.67299		1.38238	5.89828
1.43836	5.41188		1.38238	5.19494		1.43836	5.6877		1.38668	5.90746
1.44267	5.42478		1.38668	5.20572		1.44267	5.70239		1.39099	5.91662
1.44697	5.43766		1.39099	5.2165		1.44697	5.71705		1.3953	5.92577
1.45128	5.45052		1.3953	5.22726		1.45128	5.73167		1.3996	5.93491
1.45559	5.46338		1.3996	5.238		1.45559	5.74626		1.40391	5.94403
1.45591	5.46434		1.40391	5.24874		1.45591	5.74735		1.40821	5.95314
1.45989	5.47621		1.40821	5.25947		1.45989	5.76081		1.41252	5.96224
1.4642	5.48903		1.41252	5.27019		1.4642	5.77534		1.41683	5.97132
1.46851	5.50183		1.41683	5.28089		1.46851	5.78983		1.42113	5.98039
1.47281	5.51462		1.42113	5.29159		1.47281	5.80429		1.42544	5.98944
1.47712	5.52739		1.42544	5.30227		1.47712	5.81871		1.42975	5.99848
1.48142	5.54015		1.42975	5.31294		1.48142	5.83311		1.43405	6.00751
1.48573	5.55289		1.43405	5.3236		1.48573	5.84747		1.43836	6.01652
1.49004	5.56562		1.43836	5.33426		1.49004	5.8618		1.44267	6.02552
1.49434	5.57833		1.44267	5.3449		1.49434	5.87609		1.44697	6.03451
1.49865	5.59102		1.44697	5.35553		1.49865	5.89036		1.45128	6.04348
1.50296	5.6037		1.45128	5.36615		1.50296	5.90459		1.45559	6.05244
1.50726	5.61636		1.45559	5.37676		1.50726	5.91879		1.45591	6.05312
1.51157	5.62901		1.45591	5.37755		1.51157	5.93296		1.45989	6.06139
1.51588	5.64164		1.45989	5.38735		1.51588	5.94709		1.4642	6.07032
1.52018	5.65426		1.4642	5.39794		1.52018	5.9612		1.46851	6.07924
1.52449	5.66686		1.46851	5.40852		1.52449	5.97527		1.47281	6.08815
1.5288	5.67945		1.47281	5.41909		1.5288	5.98931		1.47712	6.09704
1.5331	5.69202		1.47712	5.42965		1.5331	6.00331		1.48142	6.10593
1.53741	5.70458		1.48142	5.44019		1.53741	6.01729		1.48573	6.11479
1.54171	5.71712		1.48573	5.45073		1.54171	6.03123		1.49004	6.12365
1.54602	5.72964		1.49004	5.46126		1.54602	6.04514		1.49434	6.13249
1.55033	5.74215		1.49434	5.47177		1.55033	6.05902		1.49865	6.14132
1.55463	5.75465		1.49865	5.48228		1.55463	6.07286		1.50296	6.15014
1.55894	5.76713		1.50296	5.49278		1.55894	6.08668		1.50726	6.15894
1.56325	5.77959		1.50726	5.50326		1.56325	6.10046		1.51157	6.16774
1.56755	5.79204		1.51157	5.51374		1.56755	6.11421		1.51588	6.17652
1.57186	5.80447		1.51588	5.5242		1.57186	6.12792		1.52018	6.18528
1.57617	5.81689		1.52018	5.53466		1.57617	6.14161		1.52449	6.19404
1.58047	5.8293		1.52449	5.54511		1.58047	6.15526		1.5288	6.20278
1.58478	5.84169		1.5288	5.55554		1.58478	6.16889		1.5331	6.21151
1.58909	5.85406		1.5331	5.56597		1.58909	6.18248		1.53741	6.22023
1.59339	5.86642		1.53741	5.57639		1.59339	6.19603		1.54171	6.22893
1.5977	5.87876		1.54171	5.5868		1.5977	6.20956		1.54602	6.23763
1.60201	5.89109		1.54602	5.59719		1.60201	6.22306		1.55033	6.24631
1.60631	5.90341		1.55033	5.60758		1.60631	6.23652		1.55463	6.25498
1.61062	5.91571		1.55463	5.61796		1.61062	6.24995		1.55894	6.26363
1.61492	5.92799		1.55894	5.62833		1.61492	6.26335		1.56325	6.27228
1.61923	5.94026		1.56325	5.63869		1.61923	6.27672		1.56755	6.28091
1.62354	5.95252		1.56755	5.64904		1.62354	6.29005		1.57186	6.28954
1.62784	5.96476		1.57186	5.65938		1.62784	6.30336		1.57617	6.29815
1.63215	5.97698		1.57617	5.66971		1.63215	6.31663		1.58047	6.30674
1.63646	5.9892		1.58047	5.68003		1.63646	6.32987		1.58478	6.31533
1.64076	6.00139		1.58478	5.69035		1.64076	6.34308		1.58909	6.3239
1.64507	6.01357		1.58909	5.70065		1.64507	6.35626		1.59339	6.33247
1.64938	6.02574		1.59339	5.71094		1.64938	6.36941		1.5977	6.34102
1.65368	6.03789		1.5977	5.72123		1.65368	6.38252		1.60201	6.34956
1.65799	6.05003		1.60201	5.7315		1.65799	6.39561		1.60631	6.35809
1.6623	6.06215		1.60631	5.74177		1.6623	6.40866		1.61062	6.3666
1.6666	6.07426		1.61062	5.75202		1.6666	6.42168		1.61492	6.37511
1.67091	6.08636		1.61492	5.76227		1.67091	6.43467		1.61923	6.3836
1.67522	6.09843		1.61923	5.77251		1.67522	6.44763		1.62354	6.39209
1.67952	6.1105		1.62354	5.78274		1.67952	6.46056		1.62784	6.40056
1.68383	6.12255		1.62784	5.79296		1.68383	6.47346		1.63215	6.40902
1.68813	6.13459		1.63215	5.80317		1.68813	6.48633		1.63646	6.41747
1.69244	6.14661		1.63646	5.81337		1.69244	6.49916		1.64076	6.42591
1.69675	6.15862		1.64076	5.82357		1.69675	6.51196		1.64507	6.43433
1.70105	6.17061		1.64507	5.83375		1.70105	6.52474		1.64938	6.44275
1.70536	6.18259		1.64938	5.84393		1.70536	6.53748		1.65368	6.45116
1.70967	6.19455		1.65368	5.85409		1.70967	6.55019		1.65799	6.45955
1.71397	6.2065		1.65799	5.86425		1.71397	6.56287		1.6623	6.46793
1.71828	6.21844		1.6623	5.8744		1.71828	6.57552		1.6666	6.47631
1.72197	6.22865		1.6666	5.88454		1.72197	6.58633		1.67091	6.48467
1.72259	6.23036		1.67091	5.89467		1.72259	6.58814		1.67522	6.49302
1.72689	6.24227		1.67522	5.9048		1.72689	6.60073		1.67952	6.50136
1.7312	6.25416		1.67952	5.91491		1.7312	6.61328		1.68383	6.50969
1.73551	6.26604		1.68383	5.92502		1.73551	6.62581		1.68813	6.51801
1.73981	6.2779		1.68813	5.93511		1.73981	6.6383		1.69244	6.52632
1.74412	6.28975		1.69244	5.9452		1.74412	6.65077		1.69675	6.53461
1.74843	6.30159		1.69675	5.95528		1.74843	6.6632		1.70105	6.5429
1.75273	6.31341		1.70105	5.96535		1.75273	6.67561		1.70536	6.55118
1.75704	6.32522		1.70536	5.97542		1.75704	6.68798		1.70967	6.55945
1.76134	6.33701		1.70967	5.98547		1.76134	6.70032		1.71397	6.5677
1.76565	6.34879		1.71397	5.99552		1.76565	6.71264		1.71828	6.57595
1.76996	6.36056		1.71828	6.00555		1.76996	6.72492		1.72197	6.583
1.77426	6.37231		1.72197	6.01415		1.77426	6.73717		1.72259	6.58418
1.77857	6.38405		1.72259	6.01558		1.77857	6.74939		1.72689	6.59241
1.78288	6.39577		1.72689	6.0256		1.78288	6.76159		1.7312	6.60062
1.78718	6.40749		1.7312	6.03562		1.78718	6.77375		1.73551	6.60883
1.79149	6.41918		1.73551	6.04562		1.79149	6.78588		1.73981	6.61702
1.7958	6.43086		1.73981	6.05562		1.7958	6.79798		1.74412	6.6252
1.8001	6.44253		1.74412	6.0656		1.8001	6.81005		1.74843	6.63338
1.80441	6.45419		1.74843	6.07558		1.80441	6.82209		1.75273	6.64154
1.80872	6.46583		1.75273	6.08555		1.80872	6.8341		1.75704	6.6497
1.81302	6.47746		1.75704	6.09552		1.81302	6.84608		1.76134	6.65784
1.81733	6.48907		1.76134	6.10547		1.81733	6.85803		1.76565	6.66597
1.82164	6.50067		1.76565	6.11542		1.82164	6.86996		1.76996	6.6741
1.82594	6.51226		1.76996	6.12536		1.82594	6.88185		1.77426	6.68221
1.83025	6.52383		1.77426	6.13529		1.83025	6.89371		1.77857	6.69032
1.83455	6.53539		1.77857	6.14521		1.83455	6.90554		1.78288	6.69841
1.83886	6.54693		1.78288	6.15513		1.83886	6.91734		1.78718	6.7065
1.84317	6.55846		1.78718	6.16503		1.84317	6.92912		1.79149	6.71457
1.84747	6.56998		1.79149	6.17493		1.84747	6.94086		1.7958	6.72264
1.85178	6.58149		1.7958	6.18482		1.85178	6.95258		1.8001	6.73069
1.85609	6.59298		1.8001	6.1947		1.85609	6.96426		1.80441	6.73874
1.86039	6.60445		1.80441	6.20458		1.86039	6.97591		1.80872	6.74678
1.8647	6.61592		1.80872	6.21445		1.8647	6.98754		1.81302	6.7548
1.86901	6.62737		1.81302	6.22431		1.86901	6.99914		1.81733	6.76282
1.87331	6.6388		1.81733	6.23416		1.87331	7.0107		1.82164	6.77083
1.87762	6.65023		1.82164	6.244		1.87762	7.02224		1.82594	6.77883
1.88193	6.66164		1.82594	6.25384		1.88193	7.03375		1.83025	6.78682
1.88623	6.67303		1.83025	6.26367		1.88623	7.04523		1.83455	6.7948
1.89054	6.68442		1.83455	6.27349		1.89054	7.05668		1.83886	6.80277
1.89485	6.69578		1.83886	6.2833		1.89485	7.0681		1.84317	6.81073
1.89915	6.70714		1.84317	6.2931		1.89915	7.07949		1.84747	6.81868
1.90346	6.71848		1.84747	6.3029		1.90346	7.09086		1.85178	6.82662
1.90776	6.72981		1.85178	6.31269		1.90776	7.10219		1.85609	6.83455
1.91207	6.74113		1.85609	6.32247		1.91207	7.1135		1.86039	6.84248
1.91638	6.75243		1.86039	6.33225		1.91638	7.12478		1.8647	6.85039
1.92068	6.76372		1.8647	6.34202		1.92068	7.13602		1.86901	6.8583
1.92499	6.775		1.86901	6.35178		1.92499	7.14724		1.87331	6.8662
1.9293	6.78626		1.87331	6.36153		1.9293	7.15843		1.87762	6.87408
1.9336	6.79751		1.87762	6.37127		1.9336	7.1696		1.88193	6.88196
1.93791	6.80875		1.88193	6.38101		1.93791	7.18073		1.88623	6.88983
1.94222	6.81997		1.88623	6.39074		1.94222	7.19183		1.89054	6.89769
1.94652	6.83118		1.89054	6.40046		1.94652	7.20291		1.89485	6.90554
1.95083	6.84238		1.89485	6.41018		1.95083	7.21396		1.89915	6.91339
1.95514	6.85356		1.89915	6.41989		1.95514	7.22498		1.90346	6.92122
1.95944	6.86473		1.90346	6.42959		1.95944	7.23597		1.90776	6.92904
1.96375	6.87589		1.90776	6.43928		1.96375	7.24693		1.91207	6.93686
1.96806	6.88704		1.91207	6.44896		1.96806	7.25787		1.91638	6.94467
1.97236	6.89817		1.91638	6.45864		1.97236	7.26878		1.92068	6.95247
1.97667	6.90929		1.92068	6.46831		1.97667	7.27966		1.92499	6.96026
1.98097	6.92039		1.92499	6.47798		1.98097	7.29051		1.9293	6.96804
1.98528	6.93149		1.9293	6.48764		1.98528	7.30133		1.9336	6.97581
1.98959	6.94257		1.9336	6.49729		1.98959	7.31212		1.93791	6.98357
1.99389	6.95363		1.93791	6.50693		1.99389	7.32289		1.94222	6.99133
1.9982	6.96469		1.94222	6.51656		1.9982	7.33363		1.94652	6.99907
2.00251	6.97573		1.94652	6.52619		2.00251	7.34434		1.95083	7.00681
2.00681	6.98676		1.95083	6.53581		2.00681	7.35502		1.95514	7.01454
2.01112	6.99777		1.95514	6.54543		2.01112	7.36568		1.95944	7.02226
2.01543	7.00877		1.95944	6.55503		2.01543	7.37631		1.96375	7.02998
2.01973	7.01976		1.96375	6.56463		2.01973	7.38691		1.96806	7.03768
2.02404	7.03074		1.96806	6.57423		2.02404	7.39748		1.97236	7.04537
2.02835	7.0417		1.97236	6.58381		2.02835	7.40803		1.97667	7.05306
2.03265	7.05266		1.97667	6.59339		2.03265	7.41854		1.98097	7.06074
2.03696	7.06359		1.98097	6.60296		2.03696	7.42904		1.98528	7.06841
2.04127	7.07452		1.98528	6.61253		2.04127	7.4395		1.98959	7.07607
2.04557	7.08543		1.98959	6.62209		2.04557	7.44993		1.99389	7.08373
2.04784	7.09118		1.99389	6.63164		2.04784	7.45542		1.9982	7.09137
2.04988	7.09633		1.9982	6.64118		2.04988	7.46034		2.00251	7.09901
2.05418	7.10722		2.00251	6.65072		2.05418	7.47072		2.00681	7.10664
2.05849	7.1181		2.00681	6.66025		2.05849	7.48108		2.01112	7.11426
2.0628	7.12896		2.01112	6.66977		2.0628	7.49141		2.01543	7.12187
2.0671	7.13981		2.01543	6.67929		2.0671	7.50171		2.01973	7.12948
2.07141	7.15065		2.01973	6.6888		2.07141	7.51198		2.02404	7.13707
2.07572	7.16147		2.02404	6.69831		2.07572	7.52223		2.02835	7.14466
2.08002	7.17228		2.02835	6.7078		2.08002	7.53244		2.03265	7.15224
2.08433	7.18308		2.03265	6.71729		2.08433	7.54264		2.03696	7.15982
2.08864	7.19387		2.03696	6.72678		2.08864	7.5528		2.04127	7.16738
2.09294	7.20465		2.04127	6.73625		2.09294	7.56294		2.04557	7.17494
2.09725	7.21541		2.04557	6.74572		2.09725	7.57305		2.04784	7.17891
2.10156	7.22616		2.04784	6.75071		2.10156	7.58314		2.04988	7.18248
2.10586	7.2369		2.04988	6.75519		2.10586	7.5932		2.05418	7.19003
2.11017	7.24762		2.05418	6.76464		2.11017	7.60323		2.05849	7.19756
2.11448	7.25833		2.05849	6.77409		2.11448	7.61324		2.0628	7.20508
2.11878	7.26903		2.0628	6.78354		2.11878	7.62322		2.0671	7.2126
2.12309	7.27972		2.0671	6.79297		2.12309	7.63317		2.07141	7.22011
2.12739	7.29039		2.07141	6.8024		2.12739	7.6431		2.07572	7.22761
2.1317	7.30106		2.07572	6.81183		2.1317	7.653		2.08002	7.2351
2.13601	7.31171		2.08002	6.82125		2.13601	7.66287		2.08433	7.24259
2.14031	7.32235		2.08433	6.83066		2.14031	7.67272		2.08864	7.25007
2.14462	7.33297		2.08864	6.84006		2.14462	7.68254		2.09294	7.25754
2.14893	7.34359		2.09294	6.84946		2.14893	7.69234		2.09725	7.265
2.15323	7.35419		2.09725	6.85885		2.15323	7.70211		2.10156	7.27245
2.15754	7.36478		2.10156	6.86824		2.15754	7.71186		2.10586	7.2799
2.16185	7.37535		2.10586	6.87761		2.16185	7.72157		2.11017	7.28734
2.16615	7.38592		2.11017	6.88699		2.16615	7.73127		2.11448	7.29477
2.17046	7.39647		2.11448	6.89635		2.17046	7.74093		2.11878	7.3022
2.17477	7.40701		2.11878	6.90571		2.17477	7.75057		2.12309	7.30962
2.17907	7.41754		2.12309	6.91507		2.17907	7.76019		2.12739	7.31703
2.18338	7.42805		2.12739	6.92441		2.18338	7.76978		2.1317	7.32443
2.18768	7.43856		2.1317	6.93375		2.18768	7.77934		2.13601	7.33182
2.19199	7.44905		2.13601	6.94309		2.19199	7.78888		2.14031	7.33921
2.1963	7.45953		2.14031	6.95242		2.1963	7.7984		2.14462	7.34659
2.2006	7.46999		2.14462	6.96174		2.2006	7.80788		2.14893	7.35396
2.20491	7.48045		2.14893	6.97105		2.20491	7.81735		2.15323	7.36133
2.20922	7.49089		2.15323	6.98036		2.20922	7.82678		2.15754	7.36868
2.21352	7.50132		2.15754	6.98967		2.21352	7.83619		2.16185	7.37603
2.21783	7.51174		2.16185	6.99896		2.21783	7.84558		2.16615	7.38338
2.22214	7.52215		2.16615	7.00825		2.22214	7.85494		2.17046	7.39071
2.22644	7.53255		2.17046	7.01754		2.22644	7.86428		2.17477	7.39804
2.23075	7.54293		2.17477	7.02682		2.23075	7.87359		2.17907	7.40536
2.23506	7.5533		2.17907	7.03609		2.23506	7.88288		2.18338	7.41268
2.23936	7.56366		2.18338	7.04535		2.23936	7.89214		2.18768	7.41998
2.24367	7.57401		2.18768	7.05461		2.24367	7.90137		2.19199	7.42728
2.24798	7.58434		2.19199	7.06387		2.24798	7.91059		2.1963	7.43457
2.25228	7.59467		2.1963	7.07312		2.25228	7.91977		2.2006	7.44186
2.25659	7.60498		2.2006	7.08236		2.25659	7.92893		2.20491	7.44914
2.26089	7.61528		2.20491	7.09159		2.26089	7.93807		2.20922	7.45641
2.2652	7.62556		2.20922	7.10082		2.2652	7.94718		2.21352	7.46367
2.26951	7.63584		2.21352	7.11005		2.26951	7.95627		2.21783	7.47093
2.27381	7.64611		2.21783	7.11927		2.27381	7.96534		2.22214	7.47818
2.27812	7.65636		2.22214	7.12848		2.27812	7.97438		2.22644	7.48542
2.28243	7.6666		2.22644	7.13768		2.28243	7.98339		2.23075	7.49266
2.28673	7.67683		2.23075	7.14688		2.28673	7.99238		2.23506	7.49988
2.29104	7.68704		2.23506	7.15608		2.29104	8.00135		2.23936	7.50711
2.29535	7.69725		2.23936	7.16527		2.29535	8.01029		2.24367	7.51432
2.29965	7.70744		2.24367	7.17445		2.29965	8.01921		2.24798	7.52153
2.30396	7.71762		2.24798	7.18363		2.30396	8.0281		2.25228	7.52873
2.30827	7.72779		2.25228	7.1928		2.30827	8.03697		2.25659	7.53592
2.31257	7.73795		2.25659	7.20196		2.31257	8.04581		2.26089	7.54311
2.31688	7.7481		2.26089	7.21112		2.31688	8.05464		2.2652	7.55029
2.32119	7.75824		2.2652	7.22027		2.32119	8.06343		2.26951	7.55747
2.32549	7.76836		2.26951	7.22942		2.32549	8.07221		2.27381	7.56463
2.3298	7.77847		2.27381	7.23856		2.3298	8.08096		2.27812	7.57179
2.3341	7.78857		2.27812	7.2477		2.3341	8.08968		2.28243	7.57895
2.33841	7.79866		2.28243	7.25683		2.33841	8.09839		2.28673	7.58609
2.34272	7.80874		2.28673	7.26595		2.34272	8.10706		2.29104	7.59323
2.34702	7.8188		2.29104	7.27507		2.34702	8.11572		2.29535	7.60036
2.35133	7.82886		2.29535	7.28418		2.35133	8.12435		2.29965	7.60749
2.35564	7.8389		2.29965	7.29329		2.35564	8.13296		2.30396	7.61461
2.35994	7.84893		2.30396	7.30239		2.35994	8.14154		2.30827	7.62172
2.36425	7.85895		2.30827	7.31149		2.36425	8.1501		2.31257	7.62883
2.36856	7.86896		2.31257	7.32058		2.36856	8.15864		2.31688	7.63593
2.37286	7.87895		2.31688	7.32966		2.37286	8.16715		2.32119	7.64302
2.37717	7.88894		2.32119	7.33874		2.37717	8.17565		2.32549	7.65011
2.38148	7.89891		2.32549	7.34782		2.38148	8.18411		2.3298	7.65719
2.38578	7.90887		2.3298	7.35688		2.38578	8.19256		2.3341	7.66426
2.39009	7.91882		2.3341	7.36595		2.39009	8.20098		2.33841	7.67133
2.39434	7.92863		2.33841	7.375		2.39434	8.20927		2.34272	7.67839
2.3944	7.92876		2.34272	7.38405		2.3944	8.20938		2.34702	7.68544
2.3987	7.93869		2.34702	7.3931		2.3987	8.21775		2.35133	7.69249
2.40301	7.9486		2.35133	7.40214		2.40301	8.22611		2.35564	7.69953
2.40731	7.95851		2.35564	7.41117		2.40731	8.23444		2.35994	7.70657
2.41162	7.9684		2.35994	7.4202		2.41162	8.24274		2.36425	7.7136
2.41593	7.97829		2.36425	7.42922		2.41593	8.25103		2.36856	7.72062
2.42023	7.98816		2.36856	7.43824		2.42023	8.25929		2.37286	7.72763
2.42454	7.99802		2.37286	7.44726		2.42454	8.26753		2.37717	7.73464
2.42885	8.00786		2.37717	7.45626		2.42885	8.27574		2.38148	7.74164
2.43315	8.0177		2.38148	7.46526		2.43315	8.28394		2.38578	7.74864
2.43746	8.02753		2.38578	7.47426		2.43746	8.29211		2.39009	7.75563
2.44177	8.03734		2.39009	7.48325		2.44177	8.30026		2.39434	7.76252
2.44607	8.04714		2.39434	7.49212		2.44607	8.30838		2.3944	7.76261
2.45038	8.05693		2.3944	7.49224		2.45038	8.31648		2.3987	7.76959
2.45469	8.06671		2.3987	7.50122		2.45469	8.32457		2.40301	7.77656
2.45899	8.07648		2.40301	7.51019		2.45899	8.33262		2.40731	7.78353
2.4633	8.08624		2.40731	7.51916		2.4633	8.34066		2.41162	7.79049
2.46761	8.09599		2.41162	7.52812		2.46761	8.34868		2.41593	7.79744
2.47191	8.10572		2.41593	7.53708		2.47191	8.35667		2.42023	7.80439
2.47622	8.11545		2.42023	7.54603		2.47622	8.36464		2.42454	7.81133
2.48052	8.12516		2.42454	7.55498		2.48052	8.37259		2.42885	7.81826
2.48483	8.13486		2.42885	7.56393		2.48483	8.38051		2.43315	7.82519
2.48914	8.14455		2.43315	7.57286		2.48914	8.38842		2.43746	7.83211
2.49344	8.15423		2.43746	7.58179		2.49344	8.3963		2.44177	7.83903
2.49775	8.1639		2.44177	7.59072		2.49775	8.40416		2.44607	7.84594
2.50206	8.17356		2.44607	7.59964		2.50206	8.412		2.45038	7.85284
2.50636	8.18321		2.45038	7.60856		2.50636	8.41982		2.45469	7.85974
2.51067	8.19284		2.45469	7.61747		2.51067	8.42761		2.45899	7.86663
2.51498	8.20247		2.45899	7.62638		2.51498	8.43539		2.4633	7.87351
2.51928	8.21208		2.4633	7.63528		2.51928	8.44314		2.46761	7.88039
2.52359	8.22168		2.46761	7.64417		2.52359	8.45087		2.47191	7.88727
2.5279	8.23127		2.47191	7.65306		2.5279	8.45858		2.47622	7.89413
2.5322	8.24085		2.47622	7.66195		2.5322	8.46627		2.48052	7.90099
2.53651	8.25042		2.48052	7.67083		2.53651	8.47394		2.48483	7.90785
2.54082	8.25998		2.48483	7.6797		2.54082	8.48158		2.48914	7.9147
2.54512	8.26953		2.48914	7.68857		2.54512	8.48921		2.49344	7.92154
2.54943	8.27906		2.49344	7.69744		2.54943	8.49681		2.49775	7.92838
2.55373	8.28859		2.49775	7.7063		2.55373	8.50439		2.50206	7.93521
2.55804	8.2981		2.50206	7.71515		2.55804	8.51195		2.50636	7.94204
2.56235	8.3076		2.50636	7.724		2.56235	8.51949		2.51067	7.94886
2.56665	8.3171		2.51067	7.73284		2.56665	8.52701		2.51498	7.95567
2.57096	8.32658		2.51498	7.74168		2.57096	8.53451		2.51928	7.96248
2.57527	8.33605		2.51928	7.75052		2.57527	8.54199		2.52359	7.96928
2.57957	8.34551		2.52359	7.75935		2.57957	8.54944		2.5279	7.97608
2.58388	8.35495		2.5279	7.76817		2.58388	8.55688		2.5322	7.98287
2.58819	8.36439		2.5322	7.77699		2.58819	8.56429		2.53651	7.98966
2.59249	8.37382		2.53651	7.7858		2.59249	8.57169		2.54082	7.99643
2.5968	8.38323		2.54082	7.79461		2.5968	8.57906		2.54512	8.00321
2.60111	8.39264		2.54512	7.80342		2.60111	8.58641		2.54943	8.00998
2.60541	8.40203		2.54943	7.81222		2.60541	8.59374		2.55373	8.01674
2.60972	8.41142		2.55373	7.82101		2.60972	8.60106		2.55804	8.0235
2.61403	8.42079		2.55804	7.8298		2.61403	8.60835		2.56235	8.03025
2.61833	8.43015		2.56235	7.83858		2.61833	8.61562		2.56665	8.03699
2.62264	8.4395		2.56665	7.84736		2.62264	8.62287		2.57096	8.04373
2.62694	8.44884		2.57096	7.85614		2.62694	8.6301		2.57527	8.05046
2.63125	8.45817		2.57527	7.86491		2.63125	8.63731		2.57957	8.05719
2.63556	8.46749		2.57957	7.87367		2.63556	8.6445		2.58388	8.06392
2.63986	8.4768		2.58388	7.88243		2.63986	8.65167		2.58819	8.07063
2.64417	8.48609		2.58819	7.89119		2.64417	8.65882		2.59249	8.07734
2.64848	8.49538		2.59249	7.89994		2.64848	8.66595		2.5968	8.08405
2.65278	8.50465		2.5968	7.90868		2.65278	8.67305		2.60111	8.09075
2.65709	8.51392		2.60111	7.91742		2.65709	8.68014		2.60541	8.09744
2.6614	8.52317		2.60541	7.92616		2.6614	8.68721		2.60972	8.10413
2.6657	8.53241		2.60972	7.93489		2.6657	8.69426		2.61403	8.11082
2.67001	8.54165		2.61403	7.94361		2.67001	8.70129		2.61833	8.1175
2.67432	8.55087		2.61833	7.95234		2.67432	8.7083		2.62264	8.12417
2.67862	8.56008		2.62264	7.96105		2.67862	8.71529		2.62694	8.13084
2.68293	8.56928		2.62694	7.96976		2.68293	8.72226		2.63125	8.1375
2.68724	8.57847		2.63125	7.97847		2.68724	8.72922		2.63556	8.14415
2.69154	8.58765		2.63556	7.98717		2.69154	8.73615		2.63986	8.1508
2.69585	8.59682		2.63986	7.99587		2.69585	8.74306		2.64417	8.15745
2.70015	8.60597		2.64417	8.00456		2.70015	8.74995		2.64848	8.16409
2.70446	8.61512		2.64848	8.01325		2.70446	8.75682		2.65278	8.17072
2.70877	8.62426		2.65278	8.02193		2.70877	8.76368		2.65709	8.17735
2.71307	8.63338		2.65709	8.03061		2.71307	8.77051		2.6614	8.18398
2.71738	8.6425		2.6614	8.03929		2.71738	8.77733		2.6657	8.1906
2.72169	8.6516		2.6657	8.04796		2.72169	8.78412		2.67001	8.19721
2.72599	8.6607		2.67001	8.05662		2.72599	8.7909		2.67432	8.20382
2.7303	8.66978		2.67432	8.06528		2.7303	8.79766		2.67862	8.21042
2.73461	8.67885		2.67862	8.07394		2.73461	8.8044		2.68293	8.21702
2.73774	8.68545		2.68293	8.08259		2.73774	8.80929		2.68724	8.22361
2.73891	8.68791		2.68724	8.09123		2.73891	8.81112		2.69154	8.2302
2.74322	8.69696		2.69154	8.09987		2.74322	8.81782		2.69585	8.23678
2.74753	8.70601		2.69585	8.10851		2.74753	8.8245		2.70015	8.24335
2.75183	8.71504		2.70015	8.11714		2.75183	8.83116		2.70446	8.24992
2.75614	8.72406		2.70446	8.12577		2.75614	8.8378		2.70877	8.25649
2.76045	8.73306		2.70877	8.13439		2.76045	8.84443		2.71307	8.26305
2.76475	8.74206		2.71307	8.14301		2.76475	8.85104		2.71738	8.26961
2.76906	8.75105		2.71738	8.15162		2.76906	8.85762		2.72169	8.27616
2.77336	8.76003		2.72169	8.16023		2.77336	8.86419		2.72599	8.2827
2.77767	8.769		2.72599	8.16884		2.77767	8.87074		2.7303	8.28924
2.78198	8.77795		2.7303	8.17744		2.78198	8.87727		2.73461	8.29577
2.78628	8.7869		2.73461	8.18603		2.78628	8.88379		2.73774	8.30053
2.79059	8.79583		2.73774	8.19229		2.79059	8.89028		2.73891	8.3023
2.7949	8.80476		2.73891	8.19463		2.7949	8.89676		2.74322	8.30883
2.7992	8.81367		2.74322	8.20321		2.7992	8.90322		2.74753	8.31535
2.80351	8.82258		2.74753	8.21179		2.80351	8.90966		2.75183	8.32186
2.80782	8.83147		2.75183	8.22037		2.80782	8.91608		2.75614	8.32837
2.81212	8.84035		2.75614	8.22895		2.81212	8.92248		2.76045	8.33487
2.81643	8.84923		2.76045	8.23751		2.81643	8.92887		2.76475	8.34137
2.82074	8.85809		2.76475	8.24608		2.82074	8.93523		2.76906	8.34787
2.82504	8.86694		2.76906	8.25464		2.82504	8.94158		2.77336	8.35436
2.82935	8.87578		2.77336	8.26319		2.82935	8.94791		2.77767	8.36084
2.83365	8.88461		2.77767	8.27174		2.83365	8.95422		2.78198	8.36732
2.83796	8.89343		2.78198	8.28029		2.83796	8.96052		2.78628	8.37379
2.84227	8.90224		2.78628	8.28883		2.84227	8.9668		2.79059	8.38026
2.84657	8.91104		2.79059	8.29737		2.84657	8.97305		2.7949	8.38672
2.85088	8.91983		2.7949	8.3059		2.85088	8.9793		2.7992	8.39318
2.85519	8.92861		2.7992	8.31443		2.85519	8.98552		2.80351	8.39964
2.85949	8.93738		2.80351	8.32296		2.85949	8.99172		2.80782	8.40609
2.8638	8.94613		2.80782	8.33148		2.8638	8.99791		2.81212	8.41253
2.86811	8.95488		2.81212	8.33999		2.86811	9.00408		2.81643	8.41897
2.87241	8.96362		2.81643	8.34851		2.87241	9.01023		2.82074	8.4254
2.87672	8.97234		2.82074	8.35701		2.87672	9.01637		2.82504	8.43183
2.88103	8.98106		2.82504	8.36552		2.88103	9.02249		2.82935	8.43825
2.88533	8.98976		2.82935	8.37401		2.88533	9.02859		2.83365	8.44467
2.88964	8.99846		2.83365	8.38251		2.88964	9.03467		2.83796	8.45109
2.89395	9.00714		2.83796	8.391		2.89395	9.04073		2.84227	8.4575
2.89825	9.01582		2.84227	8.39948		2.89825	9.04678		2.84657	8.4639
2.90256	9.02448		2.84657	8.40797		2.90256	9.05281		2.85088	8.4703
2.90686	9.03314		2.85088	8.41644		2.90686	9.05883		2.85519	8.4767
2.91117	9.04178		2.85519	8.42492		2.91117	9.06482		2.85949	8.48309
2.91548	9.05041		2.85949	8.43338		2.91548	9.0708		2.8638	8.48947
2.91978	9.05903		2.8638	8.44185		2.91978	9.07676		2.86811	8.49585
2.92409	9.06765		2.86811	8.45031		2.92409	9.08271		2.87241	8.50223
2.9284	9.07625		2.87241	8.45876		2.9284	9.08864		2.87672	8.5086
2.9327	9.08484		2.87672	8.46722		2.9327	9.09455		2.88103	8.51497
2.93701	9.09342		2.88103	8.47566		2.93701	9.10044		2.88533	8.52133
2.94132	9.10199		2.88533	8.48411		2.94132	9.10632		2.88964	8.52768
2.94562	9.11055		2.88964	8.49255		2.94562	9.11218		2.89395	8.53404
2.94993	9.1191		2.89395	8.50098		2.94993	9.11802		2.89825	8.54038
2.95424	9.12764		2.89825	8.50941		2.95424	9.12385		2.90256	8.54673
2.95854	9.13617		2.90256	8.51784		2.95854	9.12966		2.90686	8.55306
2.96285	9.14469		2.90686	8.52626		2.96285	9.13545		2.91117	8.5594
2.96716	9.1532		2.91117	8.53468		2.96716	9.14123		2.91548	8.56573
2.97146	9.16169		2.91548	8.54309		2.97146	9.14699		2.91978	8.57205
2.97577	9.17018		2.91978	8.5515		2.97577	9.15273		2.92409	8.57837
2.98007	9.17866		2.92409	8.55991		2.98007	9.15846		2.9284	8.58468
2.98438	9.18713		2.9284	8.56831		2.98438	9.16417		2.9327	8.59099
2.98869	9.19558		2.9327	8.57671		2.98869	9.16986		2.93701	8.5973
2.99299	9.20403		2.93701	8.5851		2.99299	9.17554		2.94132	8.6036
2.9973	9.21247		2.94132	8.59349		2.9973	9.1812		2.94562	8.60989
3.00161	9.22089		2.94562	8.60187		3.00161	9.18685		2.94993	8.61619
3.00591	9.22931		2.94993	8.61025		3.00591	9.19248		2.95424	8.62247
3.01022	9.23771		2.95424	8.61863		3.01022	9.19809		2.95854	8.62875
3.01453	9.2461		2.95854	8.627		3.01453	9.20369		2.96285	8.63503
3.01883	9.25449		2.96285	8.63537		3.01883	9.20927		2.96716	8.64131
3.02314	9.26286		2.96716	8.64374		3.02314	9.21483		2.97146	8.64757
3.02745	9.27123		2.97146	8.6521		3.02745	9.22038		2.97577	8.65384
3.03175	9.27958		2.97577	8.66045		3.03175	9.22591		2.98007	8.6601
3.03606	9.28792		2.98007	8.66881		3.03606	9.23143		2.98438	8.66635
3.04037	9.29625		2.98438	8.67716		3.04037	9.23693		2.98869	8.6726
3.04467	9.30458		2.98869	8.6855		3.04467	9.24242		2.99299	8.67885
3.04898	9.31289		2.99299	8.69384		3.04898	9.24789		2.9973	8.68509
3.05328	9.32119		2.9973	8.70218		3.05328	9.25334		3.00161	8.69133
3.05759	9.32948		3.00161	8.71051		3.05759	9.25878		3.00591	8.69756
3.0619	9.33776		3.00591	8.71884		3.0619	9.2642		3.01022	8.70379
3.0662	9.34603		3.01022	8.72716		3.0662	9.2696		3.01453	8.71001
3.06981	9.35295		3.01453	8.73548		3.06981	9.27412		3.01883	8.71623
3.07051	9.35429		3.01883	8.7438		3.07051	9.27499		3.02314	8.72244
3.07482	9.36254		3.02314	8.75211		3.07482	9.28037		3.02745	8.72865
3.07912	9.37078		3.02745	8.76042		3.07912	9.28573		3.03175	8.73486
3.08343	9.37901		3.03175	8.76873		3.08343	9.29107		3.03606	8.74106
3.08774	9.38722		3.03606	8.77703		3.08774	9.2964		3.04037	8.74726
3.09204	9.39543		3.04037	8.78533		3.09204	9.30171		3.04467	8.75345
3.09635	9.40363		3.04467	8.79362		3.09635	9.30701		3.04898	8.75964
3.10066	9.41182		3.04898	8.80191		3.10066	9.3123		3.05328	8.76582
3.10496	9.41999		3.05328	8.81019		3.10496	9.31756		3.05759	8.772
3.10927	9.42816		3.05759	8.81847		3.10927	9.32281		3.0619	8.77818
3.11358	9.43631		3.0619	8.82675		3.11358	9.32805		3.0662	8.78435
3.11788	9.44446		3.0662	8.83503		3.11788	9.33327		3.06981	8.78951
3.12219	9.45259		3.06981	8.84195		3.12219	9.33848		3.07051	8.79052
3.12649	9.46072		3.07051	8.8433		3.12649	9.34367		3.07482	8.79668
3.1308	9.46883		3.07482	8.85156		3.1308	9.34885		3.07912	8.80284
3.13511	9.47694		3.07912	8.85982		3.13511	9.35401		3.08343	8.80899
3.13941	9.48503		3.08343	8.86808		3.13941	9.35916		3.08774	8.81514
3.14372	9.49311		3.08774	8.87634		3.14372	9.36429		3.09204	8.82128
3.14803	9.50118		3.09204	8.88459		3.14803	9.3694		3.09635	8.82742
3.15233	9.50925		3.09635	8.89283		3.15233	9.37451		3.10066	8.83356
3.15664	9.5173		3.10066	8.90108		3.15664	9.37959		3.10496	8.83969
3.16095	9.52534		3.10496	8.90931		3.16095	9.38466		3.10927	8.84582
3.16525	9.53337		3.10927	8.91755		3.16525	9.38972		3.11358	8.85194
3.16956	9.54139		3.11358	8.92578		3.16956	9.39477		3.11788	8.85806
3.17387	9.5494		3.11788	8.93401		3.17387	9.39979		3.12219	8.86418
3.17817	9.55739		3.12219	8.94223		3.17817	9.40481		3.12649	8.87029
3.18248	9.56538		3.12649	8.95045		3.18248	9.40981		3.1308	8.8764
3.18679	9.57336		3.1308	8.95867		3.18679	9.41479		3.13511	8.8825
3.19109	9.58133		3.13511	8.96688		3.19109	9.41976		3.13941	8.8886
3.1954	9.58928		3.13941	8.97509		3.1954	9.42472		3.14372	8.89469
3.1997	9.59723		3.14372	8.9833		3.1997	9.42966		3.14803	8.90078
3.20401	9.60517		3.14803	8.9915		3.20401	9.43458		3.15233	8.90687
3.20832	9.61309		3.15233	8.99969		3.20832	9.4395		3.15664	8.91295
3.21262	9.621		3.15664	9.00789		3.21262	9.4444		3.16095	8.91903
3.21693	9.62891		3.16095	9.01608		3.21693	9.44928		3.16525	8.9251
3.22124	9.6368		3.16525	9.02426		3.22124	9.45415		3.16956	8.93117
3.22554	9.64468		3.16956	9.03245		3.22554	9.45901		3.17387	8.93724
3.22985	9.65255		3.17387	9.04063		3.22985	9.46385		3.17817	8.9433
3.23416	9.66042		3.17817	9.0488		3.23416	9.46867		3.18248	8.94935
3.23846	9.66827		3.18248	9.05697		3.23846	9.47349		3.18679	8.95541
3.24277	9.67611		3.18679	9.06514		3.24277	9.47829		3.19109	8.96146
3.24708	9.68393		3.19109	9.0733		3.24708	9.48307		3.1954	8.9675
3.25138	9.69175		3.1954	9.08146		3.25138	9.48784		3.1997	8.97354
3.25569	9.69956		3.1997	9.08962		3.25569	9.4926		3.20401	8.97958
3.26	9.70736		3.20401	9.09777		3.26	9.49735		3.20832	8.98561
3.2643	9.71514		3.20832	9.10592		3.2643	9.50208		3.21262	8.99164
3.26861	9.72292		3.21262	9.11407		3.26861	9.50679		3.21693	8.99766
3.27291	9.73068		3.21693	9.12221		3.27291	9.51149		3.22124	9.00368
3.27722	9.73844		3.22124	9.13035		3.27722	9.51618		3.22554	9.0097
3.28153	9.74618		3.22554	9.13849		3.28153	9.52086		3.22985	9.01571
3.28583	9.75391		3.22985	9.14662		3.28583	9.52552		3.23416	9.02172
3.29014	9.76163		3.23416	9.15474		3.29014	9.53017		3.23846	9.02772
3.29445	9.76934		3.23846	9.16287		3.29445	9.5348		3.24277	9.03372
3.29875	9.77704		3.24277	9.17099		3.29875	9.53942		3.24708	9.03972
3.30306	9.78473		3.24708	9.17911		3.30306	9.54403		3.25138	9.04571
3.30737	9.79241		3.25138	9.18722		3.30737	9.54862		3.25569	9.0517
3.31167	9.80008		3.25569	9.19533		3.31167	9.5532		3.26	9.05769
3.31598	9.80773		3.26	9.20344		3.31598	9.55777		3.2643	9.06367
3.32029	9.81538		3.2643	9.21154		3.32029	9.56232		3.26861	9.06964
3.32459	9.82301		3.26861	9.21964		3.32459	9.56686		3.27291	9.07562
3.3289	9.83063		3.27291	9.22773		3.3289	9.57139		3.27722	9.08158
3.33321	9.83824		3.27722	9.23582		3.33321	9.5759		3.28153	9.08755
3.33751	9.84585		3.28153	9.24391		3.33751	9.58041		3.28583	9.09351
3.34182	9.85344		3.28583	9.252		3.34182	9.58489		3.29014	9.09947
3.34612	9.86101		3.29014	9.26008		3.34612	9.58937		3.29445	9.10542
3.35043	9.86858		3.29445	9.26816		3.35043	9.59383		3.29875	9.11137
3.35474	9.87614		3.29875	9.27623		3.35474	9.59828		3.30306	9.11731
3.35904	9.88368		3.30306	9.2843		3.35904	9.60271		3.30737	9.12326
3.36335	9.89122		3.30737	9.29237		3.36335	9.60713		3.31167	9.12919
3.36766	9.89874		3.31167	9.30043		3.36766	9.61154		3.31598	9.13513
3.37196	9.90625		3.31598	9.30849		3.37196	9.61594		3.32029	9.14106
3.37627	9.91375		3.32029	9.31655		3.37627	9.62032		3.32459	9.14698
3.38058	9.92124		3.32459	9.3246		3.38058	9.62469		3.3289	9.15291
3.38488	9.92872		3.3289	9.33265		3.38488	9.62905		3.33321	9.15882
3.38919	9.93619		3.33321	9.3407		3.38919	9.6334		3.33751	9.16474
3.3935	9.94364		3.33751	9.34874		3.3935	9.63773		3.34182	9.17065
3.3978	9.95108		3.34182	9.35678		3.3978	9.64205		3.34612	9.17656
3.40211	9.95852		3.34612	9.36482		3.40211	9.64635		3.35043	9.18246
3.40641	9.96594		3.35043	9.37285		3.40641	9.65065		3.35474	9.18836
3.41072	9.97335		3.35474	9.38088		3.41072	9.65493		3.35904	9.19425
3.41503	9.98075		3.35904	9.3889		3.41503	9.6592		3.36335	9.20015
3.41933	9.98813		3.36335	9.39693		3.41933	9.66346		3.36766	9.20603
3.42364	9.99551		3.36766	9.40495		3.42364	9.6677		3.37196	9.21192
3.42795	10.0029		3.37196	9.41296		3.42795	9.67193		3.37627	9.2178
3.43225	10.0102		3.37627	9.42097		3.43225	9.67615		3.38058	9.22367
3.43656	10.0176		3.38058	9.42898		3.43656	9.68036		3.38488	9.22955
3.44087	10.0249		3.38488	9.43699		3.44087	9.68455		3.38919	9.23542
3.44517	10.0322		3.38919	9.44499		3.44517	9.68873		3.3935	9.24128
3.44724	10.0357		3.3935	9.45299		3.44724	9.69074		3.3978	9.24714
3.44948	10.0395		3.3978	9.46098		3.44948	9.6929		3.40211	9.253
3.45379	10.0468		3.40211	9.46897		3.45379	9.69706		3.40641	9.25886
3.45809	10.0541		3.40641	9.47696		3.45809	9.70121		3.41072	9.26471
3.4624	10.0614		3.41072	9.48495		3.4624	9.70534		3.41503	9.27055
3.46671	10.0686		3.41503	9.49293		3.46671	9.70946		3.41933	9.2764
3.47101	10.0759		3.41933	9.50091		3.47101	9.71357		3.42364	9.28224
3.47532	10.0831		3.42364	9.50888		3.47532	9.71767		3.42795	9.28807
3.47962	10.0903		3.42795	9.51685		3.47962	9.72175		3.43225	9.29391
3.48393	10.0975		3.43225	9.52482		3.48393	9.72582		3.43656	9.29973
3.48824	10.1047		3.43656	9.53279		3.48824	9.72989		3.44087	9.30556
3.49254	10.1119		3.44087	9.54075		3.49254	9.73393		3.44517	9.31138
3.49685	10.1191		3.44517	9.5487		3.49685	9.73797		3.44724	9.31417
3.50116	10.1262		3.44724	9.55252		3.50116	9.742		3.44948	9.3172
3.50546	10.1334		3.44948	9.55666		3.50546	9.74601		3.45379	9.32301
3.50977	10.1405		3.45379	9.56461		3.50977	9.75001		3.45809	9.32882
3.51408	10.1477		3.45809	9.57256		3.51408	9.754		3.4624	9.33463
3.51838	10.1548		3.4624	9.5805		3.51838	9.75798		3.46671	9.34043
3.52269	10.1619		3.46671	9.58845		3.52269	9.76194		3.47101	9.34623
3.527	10.169		3.47101	9.59638		3.527	9.7659		3.47532	9.35203
3.5313	10.176		3.47532	9.60432		3.5313	9.76984		3.47962	9.35782
3.53561	10.1831		3.47962	9.61225		3.53561	9.77377		3.48393	9.36361
3.53992	10.1901		3.48393	9.62018		3.53992	9.77769		3.48824	9.36939
3.54422	10.1972		3.48824	9.6281		3.54422	9.7816		3.49254	9.37518
3.54853	10.2042		3.49254	9.63603		3.54853	9.7855		3.49685	9.38095
3.55283	10.2112		3.49685	9.64395		3.55283	9.78938		3.50116	9.38673
3.55714	10.2182		3.50116	9.65186		3.55714	9.79326		3.50546	9.3925
3.56145	10.2252		3.50546	9.65977		3.56145	9.79712		3.50977	9.39827
3.56575	10.2322		3.50977	9.66768		3.56575	9.80097		3.51408	9.40403
3.57006	10.2391		3.51408	9.67559		3.57006	9.80481		3.51838	9.40979
3.57437	10.2461		3.51838	9.68349		3.57437	9.80864		3.52269	9.41555
3.57867	10.253		3.52269	9.69139		3.57867	9.81245		3.527	9.4213
3.58298	10.2599		3.527	9.69929		3.58298	9.81626		3.5313	9.42705
3.58729	10.2668		3.5313	9.70718		3.58729	9.82005		3.53561	9.4328
3.59159	10.2737		3.53561	9.71507		3.59159	9.82384		3.53992	9.43854
3.5959	10.2806		3.53992	9.72295		3.5959	9.82761		3.54422	9.44428
3.60021	10.2875		3.54422	9.73084		3.60021	9.83137		3.54853	9.45002
3.60451	10.2943		3.54853	9.73872		3.60451	9.83512		3.55283	9.45575
3.60882	10.3011		3.55283	9.74659		3.60882	9.83886		3.55714	9.46148
3.61313	10.308		3.55714	9.75447		3.61313	9.84258		3.56145	9.4672
3.61743	10.3148		3.56145	9.76234		3.61743	9.8463		3.56575	9.47292
3.62174	10.3216		3.56575	9.77021		3.62174	9.85001		3.57006	9.47864
3.62604	10.3284		3.57006	9.77807		3.62604	9.8537		3.57437	9.48436
3.63035	10.3351		3.57437	9.78593		3.63035	9.85738		3.57867	9.49007
3.63466	10.3419		3.57867	9.79379		3.63466	9.86106		3.58298	9.49578
3.63896	10.3486		3.58298	9.80164		3.63896	9.86472		3.58729	9.50148
3.64327	10.3554		3.58729	9.8095		3.64327	9.86837		3.59159	9.50718
3.64758	10.3621		3.59159	9.81734		3.64758	9.87201		3.5959	9.51288
3.65188	10.3688		3.5959	9.82519		3.65188	9.87564		3.60021	9.51858
3.65619	10.3755		3.60021	9.83303		3.65619	9.87926		3.60451	9.52427
3.6605	10.3821		3.60451	9.84087		3.6605	9.88287		3.60882	9.52996
3.6648	10.3888		3.60882	9.84871		3.6648	9.88646		3.61313	9.53564
3.66911	10.3954		3.61313	9.85654		3.66911	9.89005		3.61743	9.54132
3.67342	10.4021		3.61743	9.86437		3.67342	9.89363		3.62174	9.547
3.67772	10.4087		3.62174	9.87219		3.67772	9.89719		3.62604	9.55267
3.68203	10.4153		3.62604	9.88002		3.68203	9.90075		3.63035	9.55834
3.68634	10.4218		3.63035	9.88784		3.68634	9.90429		3.63466	9.56401
3.69064	10.4284		3.63466	9.89566		3.69064	9.90783		3.63896	9.56967
3.69495	10.435		3.63896	9.90347		3.69495	9.91135		3.64327	9.57534
3.69925	10.4415		3.64327	9.91128		3.69925	9.91486		3.64758	9.58099
3.70356	10.448		3.64758	9.91909		3.70356	9.91836		3.65188	9.58665
3.70787	10.4545		3.65188	9.92689		3.70787	9.92186		3.65619	9.5923
3.71217	10.461		3.65619	9.9347		3.71217	9.92534		3.6605	9.59794
3.71648	10.4675		3.6605	9.94249		3.71648	9.92881		3.6648	9.60359
3.72079	10.474		3.6648	9.95029		3.72079	9.93227		3.66911	9.60923
3.72509	10.4804		3.66911	9.95808		3.72509	9.93572		3.67342	9.61487
3.7294	10.4868		3.67342	9.96587		3.7294	9.93916		3.67772	9.6205
3.73371	10.4932		3.67772	9.97366		3.73371	9.94259		3.68203	9.62613
3.73801	10.4996		3.68203	9.98144		3.73801	9.94601		3.68634	9.63176
3.74232	10.506		3.68634	9.98922		3.74232	9.94942		3.69064	9.63738
3.74663	10.5123		3.69064	9.997		3.74663	9.95282		3.69495	9.643
3.75093	10.5187		3.69495	10.0048		3.75093	9.95621		3.69925	9.64862
3.75524	10.525		3.69925	10.0125		3.75524	9.95959		3.70356	9.65424
3.75955	10.5313		3.70356	10.0203		3.75955	9.96296		3.70787	9.65985
3.76385	10.5376		3.70787	10.0281		3.76385	9.96632		3.71217	9.66546
3.76816	10.5439		3.71217	10.0358		3.76816	9.96967		3.71648	9.67106
3.77246	10.5502		3.71648	10.0436		3.77246	9.97301		3.72079	9.67666
3.77677	10.5564		3.72079	10.0514		3.77677	9.97634		3.72509	9.68226
3.78108	10.5626		3.72509	10.0591		3.78108	9.97966		3.7294	9.68786
3.78538	10.5688		3.7294	10.0669		3.78538	9.98297		3.73371	9.69345
3.78969	10.575		3.73371	10.0746		3.78969	9.98628		3.73801	9.69904
3.794	10.5812		3.73801	10.0823		3.794	9.98957		3.74232	9.70462
3.7983	10.5873		3.74232	10.0901		3.7983	9.99285		3.74663	9.7102
3.80261	10.5935		3.74663	10.0978		3.80261	9.99612		3.75093	9.71578
3.80692	10.5996		3.75093	10.1056		3.80692	9.99938		3.75524	9.72136
3.81122	10.6057		3.75524	10.1133		3.81122	10.0026		3.75955	9.72693
3.81553	10.6117		3.75955	10.121		3.81553	10.0059		3.76385	9.7325
3.81984	10.6178		3.76385	10.1288		3.81984	10.0091		3.76816	9.73807
3.82414	10.6238		3.76816	10.1365		3.82414	10.0123		3.77246	9.74363
3.82845	10.6298		3.77246	10.1442		3.82845	10.0155		3.77677	9.74919
3.83276	10.6358		3.77677	10.1519		3.83276	10.0188		3.78108	9.75474
3.83706	10.6418		3.78108	10.1596		3.83706	10.0219		3.78538	9.7603
3.84137	10.6478		3.78538	10.1674		3.84137	10.0251		3.78969	9.76585
3.84567	10.6537		3.78969	10.1751		3.84567	10.0283		3.794	9.77139
3.84998	10.6596		3.794	10.1828		3.84998	10.0315		3.7983	9.77694
3.85429	10.6655		3.7983	10.1905		3.85429	10.0346		3.80261	9.78248
3.85859	10.6714		3.80261	10.1982		3.85859	10.0378		3.80692	9.78802
3.8629	10.6772		3.80692	10.2059		3.8629	10.0409		3.81122	9.79355
3.86721	10.6831		3.81122	10.2136		3.86721	10.044		3.81553	9.79908
3.87151	10.6889		3.81553	10.2212		3.87151	10.0472		3.81984	9.80461
3.87582	10.6947		3.81984	10.2289		3.87582	10.0503		3.82414	9.81014
3.88013	10.7004		3.82414	10.2366		3.88013	10.0534		3.82845	9.81566
3.88443	10.7062		3.82845	10.2443		3.88443	10.0564		3.83276	9.82118
3.88874	10.7119		3.83276	10.252		3.88874	10.0595		3.83706	9.82669
3.89305	10.7176		3.83706	10.2597		3.89305	10.0626		3.84137	9.83221
3.89735	10.7233		3.84137	10.2673		3.89735	10.0657		3.84567	9.83772
3.90166	10.7289		3.84567	10.275		3.90166	10.0687		3.84998	9.84322
3.90597	10.7346		3.84998	10.2827		3.90597	10.0718		3.85429	9.84873
3.91027	10.7401		3.85429	10.2904		3.91027	10.0748		3.85859	9.85423
3.91458	10.7457		3.85859	10.298		3.91458	10.0778		3.8629	9.85972
3.91888	10.7513		3.8629	10.3057		3.91888	10.0808		3.86721	9.86522
3.92319	10.7568		3.86721	10.3133		3.92319	10.0839		3.87151	9.87071
3.9275	10.7623		3.87151	10.321		3.9275	10.0869		3.87582	9.8762
3.9318	10.7678		3.87582	10.3286		3.9318	10.0899		3.88013	9.88168
3.93611	10.7733		3.88013	10.3363		3.93611	10.0928		3.88443	9.88716
3.94042	10.7787		3.88443	10.3439		3.94042	10.0958		3.88874	9.89264
3.94472	10.7841		3.88874	10.3516		3.94472	10.0988		3.89305	9.89812
3.94903	10.7895		3.89305	10.3592		3.94903	10.1017		3.89735	9.90359
3.95334	10.7948		3.89735	10.3668		3.95334	10.1047		3.90166	9.90906
3.95764	10.8001		3.90166	10.3745		3.95764	10.1076		3.90597	9.91453
3.96195	10.8054		3.90597	10.3821		3.96195	10.1105		3.91027	9.91999
3.96626	10.8107		3.91027	10.3897		3.96626	10.1135		3.91458	9.92545
3.97056	10.8159		3.91458	10.3974		3.97056	10.1164		3.91888	9.93091
3.97487	10.8211		3.91888	10.405		3.97487	10.1193		3.92319	9.93637
3.97918	10.8263		3.92319	10.4126		3.97918	10.1222		3.9275	9.94182
3.98348	10.8315		3.9275	10.4202		3.98348	10.1251		3.9318	9.94727
3.98779	10.8366		3.9318	10.4278		3.98779	10.1279		3.93611	9.95271
3.99071	10.84		3.93611	10.4355		3.99071	10.1299		3.94042	9.95816
3.99209	10.8416		3.94042	10.4431		3.99209	10.1308		3.94472	9.9636
3.9964	10.8467		3.94472	10.4507		3.9964	10.1337		3.94903	9.96903
4.00071	10.8517		3.94903	10.4583		4.00071	10.1365		3.95334	9.97447
4.00501	10.8567		3.95334	10.4659		4.00501	10.1394		3.95764	9.9799
4.00932	10.8617		3.95764	10.4735		4.00932	10.1422		3.96195	9.98533
4.01363	10.8666		3.96195	10.4811		4.01363	10.145		3.96626	9.99075
4.01793	10.8715		3.96626	10.4887		4.01793	10.1478		3.97056	9.99617
4.02224	10.8764		3.97056	10.4962		4.02224	10.1507		3.97487	10.0016
4.02655	10.8812		3.97487	10.5038		4.02655	10.1534		3.97918	10.007
4.03085	10.886		3.97918	10.5114		4.03085	10.1562		3.98348	10.0124
4.03516	10.8907		3.98348	10.519		4.03516	10.159		3.98779	10.0178
4.03947	10.8954		3.98779	10.5266		4.03947	10.1618		3.99071	10.0215
4.04377	10.9001		3.99071	10.5317		4.04377	10.1646		3.99209	10.0232
4.04808	10.9047		3.99209	10.5342		4.04808	10.1673		3.9964	10.0287
4.05238	10.9093		3.9964	10.5417		4.05238	10.1701		4.00071	10.0341
4.05669	10.9139		4.00071	10.5493		4.05669	10.1728		4.00501	10.0395
4.061	10.9184		4.00501	10.5569		4.061	10.1755		4.00932	10.0448
4.0653	10.9229		4.00932	10.5644		4.0653	10.1783		4.01363	10.0502
4.06961	10.9273		4.01363	10.572		4.06961	10.181		4.01793	10.0556
4.07392	10.9317		4.01793	10.5796		4.07392	10.1837		4.02224	10.061
4.07822	10.9361		4.02224	10.5871		4.07822	10.1864		4.02655	10.0664
4.08253	10.9404		4.02655	10.5947		4.08253	10.1891		4.03085	10.0718
4.08684	10.9447		4.03085	10.6022		4.08684	10.1918		4.03516	10.0772
4.09114	10.9489		4.03516	10.6098		4.09114	10.1945		4.03947	10.0825
4.09545	10.9531		4.03947	10.6173		4.09545	10.1971		4.04377	10.0879
4.09976	10.9572		4.04377	10.6249		4.09976	10.1998		4.04808	10.0933
4.10406	10.9613		4.04808	10.6324		4.10406	10.2025		4.05238	10.0986
4.10837	10.9653		4.05238	10.64		4.10837	10.2051		4.05669	10.104
4.11268	10.9693		4.05669	10.6475		4.11268	10.2077		4.061	10.1094
4.11698	10.9732		4.061	10.655		4.11698	10.2104		4.0653	10.1147
4.12129	10.9771		4.0653	10.6625		4.12129	10.213		4.06961	10.1201
4.12559	10.9809		4.06961	10.6701		4.12559	10.2156		4.07392	10.1254
4.1299	10.9847		4.07392	10.6776		4.1299	10.2182		4.07822	10.1308
4.13421	10.9884		4.07822	10.6851		4.13421	10.2208		4.08253	10.1361
4.13851	10.9921		4.08253	10.6927		4.13851	10.2234		4.08684	10.1415
4.14282	10.9957		4.08684	10.7002		4.14282	10.226		4.09114	10.1468
4.14713	10.9993		4.09114	10.7077		4.14713	10.2286		4.09545	10.1522
4.15143	11.0028		4.09545	10.7152		4.15143	10.2311		4.09976	10.1575
4.15574	11.0062		4.09976	10.7227		4.15574	10.2337		4.10406	10.1628
4.16005	11.0095		4.10406	10.7302		4.16005	10.2362		4.10837	10.1682
4.16435	11.0128		4.10837	10.7377		4.16435	10.2388		4.11268	10.1735
4.16866	11.0161		4.11268	10.7452		4.16866	10.2413		4.11698	10.1788
4.17297	11.0192		4.11698	10.7527		4.17297	10.2438		4.12129	10.1841
4.17727	11.0223		4.12129	10.7602		4.17727	10.2464		4.12559	10.1895
4.18158	11.0254		4.12559	10.7677		4.18158	10.2489		4.1299	10.1948
4.18589	11.0283		4.1299	10.7752		4.18589	10.2514		4.13421	10.2001
4.19019	11.0312		4.13421	10.7827		4.19019	10.2539		4.13851	10.2054
4.1945	11.034		4.13851	10.7902		4.1945	10.2564		4.14282	10.2107
4.1988	11.0367		4.14282	10.7977		4.1988	10.2589		4.14713	10.216
4.20311	11.0394		4.14713	10.8051		4.20311	10.2613		4.15143	10.2213
4.20742	11.042		4.15143	10.8126		4.20742	10.2638		4.15574	10.2266
4.21172	11.0444		4.15574	10.8201		4.21172	10.2663		4.16005	10.2319
4.21603	11.0469		4.16005	10.8276		4.21603	10.2687		4.16435	10.2372
4.22034	11.0492		4.16435	10.835		4.22034	10.2712		4.16866	10.2425
4.22464	11.0514		4.16866	10.8425		4.22464	10.2736		4.17297	10.2478
4.22895	11.0535		4.17297	10.85		4.22895	10.276		4.17727	10.2531
4.23326	11.0556		4.17727	10.8574		4.23326	10.2785		4.18158	10.2584
4.23756	11.0575		4.18158	10.8649		4.23756	10.2809		4.18589	10.2636
4.24187	11.0593		4.18589	10.8723		4.24187	10.2833		4.19019	10.2689
4.24618	11.0611		4.19019	10.8798		4.24618	10.2857		4.1945	10.2742
4.25048	11.0627		4.1945	10.8872		4.25048	10.2881		4.1988	10.2795
4.25479	11.0642		4.1988	10.8947		4.25479	10.2905		4.20311	10.2847
4.2591	11.0656		4.20311	10.9022		4.2591	10.2929		4.20742	10.29
4.2634	11.0669		4.20742	10.9096		4.2634	10.2952		4.21172	10.2953
4.26771	11.0681		4.21172	10.917		4.26771	10.2976		4.21603	10.3005
4.27201	11.0692		4.21603	10.9245		4.27201	10.3		4.22034	10.3058
4.27632	11.0701		4.22034	10.9319		4.27632	10.3023		4.22464	10.311
4.28063	11.0709		4.22464	10.9393		4.28063	10.3047		4.22895	10.3163
4.28493	11.0715		4.22895	10.9468		4.28493	10.307		4.23326	10.3216
4.28924	11.0721		4.23326	10.9542		4.28924	10.3093		4.23756	10.3268
4.29355	11.0724		4.23756	10.9616		4.29355	10.3117		4.24187	10.332
4.29785	11.0727		4.24187	10.9691		4.29785	10.314		4.24618	10.3373
4.30216	11.0727		4.30216	11.0727		4.30216	10.3163		4.30216	10.4052
