# Supplementary material for: Bond performance between hybrid fiber-reinforced concrete and BFRP bars under freeze-thaw cycle
Source: PLoS One. 2024 May 13;19(5):e0303327. doi: 10.1371/journal.pone.0303327 (PMC11090331; doi:10.1371/journal.pone.0303327)
Supplement: S1 Data — (ZIP) [file pone.0303327.s001.zip › Supporting Information files/The fitting data of the ascending section of the bond slip curve/FT25-C0.15B0.2.xlsx]

## Sheet: Sheet1
	Malvar model			MBPE model			CMR model			Continuous Curve model
Slip(mm)	Bond stress(MPa)		Slip(mm)	Bond stress(MPa)		Slip(mm)	Bond stress(MPa)		Slip(mm)	Bond stress(MPa)
0	0		0	0		0	0		0	0
0.00321	0.01206		0.00292	0.07648		0.00286	1.39724e-07		0.00584	0.78337
0.00642	0.0242		0.00584	0.13369		0.00572	1.34989e-06		0.00875	0.95943
0.00964	0.03643		0.00875	0.18536		0.00859	5.07522e-06		0.01167	1.10786
0.01285	0.04873		0.01167	0.23371		0.01145	1.2966e-05		0.01459	1.23862
0.01606	0.06111		0.01459	0.27975		0.01431	2.68044e-05		0.01751	1.35684
0.01927	0.07358		0.01751	0.32403		0.01717	4.84672e-05		0.02043	1.46556
0.02248	0.08612		0.02043	0.36688		0.02004	7.99018e-05		0.02335	1.56675
0.02569	0.09875		0.02335	0.40856		0.0229	0.000123109		0.02626	1.66179
0.02891	0.11146		0.02626	0.44924		0.02576	0.00018013		0.02918	1.75168
0.03212	0.12424		0.02918	0.48905		0.02862	0.000253038		0.0321	1.83717
0.03533	0.13711		0.0321	0.52809		0.03149	0.000343928		0.03502	1.91886
0.03854	0.15007		0.03502	0.56644		0.03435	0.000454912		0.03794	1.99722
0.04175	0.1631		0.03794	0.60418		0.03721	0.000588113		0.04085	2.07261
0.04497	0.17621		0.04085	0.64136		0.04007	0.000745658		0.04377	2.14535
0.04818	0.18941		0.04377	0.67803		0.04294	0.000929679		0.04669	2.21571
0.05139	0.20269		0.04669	0.71422		0.0458	0.00114		0.04961	2.2839
0.0546	0.21605		0.04961	0.74998		0.04866	0.00139		0.05253	2.35012
0.05781	0.2295		0.05253	0.78533		0.05152	0.00166		0.05545	2.41452
0.06102	0.24303		0.05545	0.8203		0.05439	0.00197		0.05836	2.47724
0.06424	0.25664		0.05836	0.85492		0.05725	0.00232		0.06128	2.53842
0.06745	0.27033		0.06128	0.8892		0.06011	0.00271		0.0642	2.59815
0.07066	0.28411		0.0642	0.92316		0.06297	0.00314		0.06712	2.65655
0.07387	0.29797		0.06712	0.95683		0.06584	0.00361		0.07004	2.71368
0.07708	0.31191		0.07004	0.99021		0.0687	0.00413		0.07295	2.76964
0.0803	0.32594		0.07295	1.02333		0.07156	0.00469		0.07587	2.82449
0.08351	0.34005		0.07587	1.05619		0.07442	0.0053		0.07879	2.87829
0.08672	0.35425		0.07879	1.0888		0.07729	0.00597		0.08171	2.93111
0.08993	0.36853		0.08171	1.12118		0.08015	0.00669		0.08463	2.98299
0.09314	0.38289		0.08463	1.15334		0.08301	0.00746		0.08754	3.03399
0.09636	0.39734		0.08754	1.18528		0.08587	0.00829		0.09046	3.08414
0.09957	0.41188		0.09046	1.21701		0.08874	0.00918		0.09338	3.13349
0.10278	0.42649		0.09338	1.24855		0.0916	0.01013		0.0963	3.18207
0.10599	0.4412		0.0963	1.2799		0.09446	0.01114		0.09922	3.22993
0.1092	0.45598		0.09922	1.31106		0.09732	0.01222		0.10214	3.27708
0.11241	0.47086		0.10214	1.34204		0.10019	0.01336		0.10505	3.32357
0.11563	0.48581		0.10505	1.37286		0.10305	0.01457		0.10797	3.36941
0.11884	0.50086		0.10797	1.4035		0.10591	0.01585		0.11089	3.41464
0.12205	0.51599		0.11089	1.43399		0.10877	0.0172		0.11381	3.45928
0.12526	0.5312		0.11381	1.46432		0.11163	0.01862		0.11673	3.50335
0.12847	0.5465		0.11673	1.4945		0.1145	0.02012		0.11964	3.54687
0.13169	0.56189		0.11964	1.52454		0.11736	0.0217		0.12256	3.58986
0.1349	0.57736		0.12256	1.55443		0.12022	0.02335		0.12548	3.63235
0.13811	0.59292		0.12548	1.58419		0.12308	0.02508		0.1284	3.67434
0.14132	0.60856		0.1284	1.61381		0.12595	0.02689		0.13132	3.71586
0.14453	0.6243		0.13132	1.6433		0.12881	0.02878		0.13424	3.75692
0.14774	0.64011		0.13424	1.67266		0.13167	0.03076		0.13715	3.79754
0.15096	0.65602		0.13715	1.7019		0.13453	0.03282		0.14007	3.83772
0.15366	0.66947		0.14007	1.73102		0.1374	0.03497		0.14299	3.87749
0.15417	0.67201		0.14299	1.76002		0.14026	0.03721		0.14591	3.91686
0.15738	0.68809		0.14591	1.78891		0.14312	0.03954		0.14883	3.95583
0.16059	0.70425		0.14883	1.81768		0.14598	0.04195		0.15174	3.99443
0.1638	0.7205		0.15174	1.84635		0.14885	0.04446		0.15366	4.01956
0.16702	0.73684		0.15366	1.86511		0.15171	0.04706		0.15466	4.03265
0.17023	0.75327		0.15466	1.87491		0.15457	0.04976		0.15758	4.07052
0.17344	0.76978		0.15758	1.90336		0.15743	0.05255		0.1605	4.10804
0.17665	0.78638		0.1605	1.93171		0.1603	0.05543		0.16342	4.14521
0.17986	0.80307		0.16342	1.95996		0.16316	0.05842		0.16634	4.18206
0.18307	0.81984		0.16634	1.98812		0.16602	0.0615		0.16925	4.21858
0.18629	0.83671		0.16925	2.01618		0.16888	0.06469		0.17217	4.2548
0.1895	0.85366		0.17217	2.04414		0.17175	0.06797		0.17509	4.2907
0.19271	0.8707		0.17509	2.07201		0.17461	0.07136		0.17801	4.32631
0.19592	0.88782		0.17801	2.0998		0.17747	0.07485		0.18093	4.36163
0.19913	0.90504		0.18093	2.12749		0.18033	0.07844		0.18384	4.39666
0.20235	0.92234		0.18384	2.1551		0.1832	0.08214		0.18676	4.43142
0.20556	0.93973		0.18676	2.18262		0.18606	0.08594		0.18968	4.4659
0.20877	0.95721		0.18968	2.21006		0.18892	0.08985		0.1926	4.50013
0.21198	0.97478		0.1926	2.23742		0.19178	0.09387		0.19552	4.53409
0.21519	0.99244		0.19552	2.2647		0.19465	0.098		0.19843	4.5678
0.21841	1.01018		0.19843	2.2919		0.19751	0.10223		0.20135	4.60126
0.22162	1.02801		0.20135	2.31902		0.20037	0.10658		0.20427	4.63449
0.22483	1.04594		0.20427	2.34606		0.20323	0.11103		0.20719	4.66747
0.22804	1.06395		0.20719	2.37303		0.2061	0.1156		0.21011	4.70023
0.23125	1.08205		0.21011	2.39993		0.20896	0.12028		0.21303	4.73275
0.23446	1.10024		0.21303	2.42675		0.21182	0.12507		0.21594	4.76506
0.23768	1.11851		0.21594	2.4535		0.21468	0.12998		0.21886	4.79715
0.24089	1.13688		0.21886	2.48018		0.21754	0.135		0.22178	4.82902
0.2441	1.15533		0.22178	2.5068		0.22041	0.14014		0.2247	4.86069
0.24731	1.17388		0.2247	2.53334		0.22327	0.14539		0.22762	4.89215
0.25052	1.19251		0.22762	2.55982		0.22613	0.15075		0.23053	4.92341
0.25374	1.21123		0.23053	2.58623		0.22899	0.15624		0.23345	4.95447
0.25695	1.23004		0.23345	2.61258		0.23186	0.16184		0.23637	4.98534
0.26016	1.24895		0.23637	2.63887		0.23472	0.16755		0.23929	5.01602
0.26337	1.26794		0.23929	2.66509		0.23758	0.17339		0.24221	5.04651
0.26658	1.28701		0.24221	2.69124		0.24044	0.17934		0.24513	5.07682
0.26979	1.30618		0.24513	2.71734		0.24331	0.18541		0.24804	5.10695
0.27061	1.31106		0.24804	2.74338		0.24617	0.19161		0.25096	5.13691
0.27301	1.32544		0.25096	2.76936		0.24903	0.19792		0.25388	5.16669
0.27622	1.34479		0.25388	2.79528		0.25189	0.20435		0.2568	5.19629
0.27943	1.36422		0.2568	2.82114		0.25476	0.2109		0.25972	5.22574
0.28264	1.38375		0.25972	2.84694		0.25762	0.21757		0.26263	5.25501
0.28585	1.40337		0.26263	2.87269		0.26048	0.22437		0.26555	5.28413
0.28907	1.42307		0.26555	2.89838		0.26334	0.23128		0.26847	5.31308
0.29228	1.44287		0.26847	2.92402		0.26621	0.23832		0.27061	5.33421
0.29549	1.46275		0.27061	2.94279		0.26907	0.24548		0.27139	5.34188
0.2987	1.48272		0.27139	2.94961		0.27193	0.25276		0.27431	5.37052
0.30191	1.50279		0.27431	2.97514		0.27479	0.26016		0.27723	5.39901
0.30512	1.52294		0.27723	3.00062		0.27766	0.26768		0.28014	5.42735
0.30834	1.54318		0.28014	3.02604		0.27799	0.26857		0.28306	5.45555
0.31155	1.56351		0.28306	3.05142		0.28052	0.27533		0.28598	5.48359
0.31476	1.58393		0.28598	3.07674		0.28338	0.2831		0.2889	5.5115
0.31797	1.60444		0.2889	3.10201		0.28624	0.29099		0.29182	5.53927
0.32118	1.62504		0.29182	3.12724		0.28911	0.29901		0.29473	5.56689
0.3244	1.64573		0.29473	3.15241		0.29197	0.30715		0.29765	5.59439
0.32761	1.66651		0.29765	3.17754		0.29483	0.31541		0.30057	5.62174
0.33082	1.68738		0.30057	3.20262		0.29769	0.32379		0.30349	5.64897
0.33403	1.70834		0.30349	3.22765		0.30056	0.3323		0.30641	5.67606
0.33724	1.72939		0.30641	3.25264		0.30342	0.34093		0.30932	5.70302
0.34046	1.75052		0.30932	3.27758		0.30628	0.34969		0.31224	5.72986
0.34367	1.77175		0.31224	3.30247		0.30914	0.35857		0.31516	5.75657
0.34688	1.79307		0.31516	3.32732		0.31201	0.36757		0.31808	5.78316
0.35009	1.81447		0.31808	3.35212		0.31487	0.37669		0.321	5.80963
0.3533	1.83596		0.321	3.37688		0.31773	0.38594		0.32392	5.83598
0.35651	1.85755		0.32392	3.4016		0.32059	0.39531		0.32683	5.86221
0.35973	1.87922		0.32683	3.42627		0.32345	0.4048		0.32975	5.88832
0.36294	1.90098		0.32975	3.4509		0.32632	0.41442		0.33267	5.91432
0.36615	1.92283		0.33267	3.47549		0.32918	0.42416		0.33559	5.9402
0.36936	1.94477		0.33559	3.50003		0.33204	0.43402		0.33851	5.96597
0.37257	1.9668		0.33851	3.52454		0.3349	0.44401		0.34142	5.99163
0.37579	1.98892		0.34142	3.549		0.33777	0.45411		0.34434	6.01718
0.379	2.01113		0.34434	3.57342		0.34063	0.46434		0.34726	6.04262
0.38221	2.03342		0.34726	3.5978		0.34349	0.4747		0.35018	6.06796
0.38542	2.05581		0.35018	3.62215		0.34635	0.48517		0.3531	6.09319
0.38863	2.07828		0.3531	3.64645		0.34922	0.49576		0.35602	6.11832
0.38961	2.08514		0.35602	3.67071		0.35208	0.50648		0.35893	6.14334
0.39184	2.10084		0.35893	3.69494		0.35494	0.51732		0.36185	6.16826
0.39506	2.1235		0.36185	3.71913		0.3578	0.52828		0.36477	6.19309
0.39827	2.14623		0.36477	3.74328		0.36067	0.53936		0.36769	6.21781
0.40148	2.16906		0.36769	3.76739		0.36353	0.55056		0.37061	6.24243
0.40469	2.19198		0.37061	3.79147		0.36639	0.56188		0.37352	6.26696
0.4079	2.21498		0.37352	3.8155		0.36925	0.57332		0.37644	6.29139
0.41112	2.23807		0.37644	3.83951		0.37212	0.58488		0.37936	6.31573
0.41433	2.26126		0.37936	3.86347		0.37498	0.59655		0.38228	6.33998
0.41754	2.28452		0.38228	3.8874		0.37784	0.60835		0.3852	6.36413
0.42075	2.30788		0.3852	3.9113		0.3807	0.62027		0.38812	6.38819
0.42396	2.33132		0.38812	3.93516		0.38357	0.6323		0.38961	6.40048
0.42717	2.35486		0.38961	3.94737		0.38643	0.64446		0.39103	6.41216
0.43039	2.37848		0.39103	3.95898		0.38929	0.65673		0.39395	6.43604
0.4336	2.40218		0.39395	3.98277		0.39215	0.66911		0.39687	6.45984
0.43681	2.42598		0.39687	4.00653		0.39502	0.68162		0.39979	6.48354
0.44002	2.44986		0.39979	4.03025		0.39788	0.69424		0.40271	6.50716
0.44323	2.47383		0.40271	4.05394		0.40074	0.70697		0.40562	6.53069
0.44645	2.49788		0.40562	4.07759		0.4036	0.71983		0.40854	6.55414
0.44966	2.52203		0.40854	4.10121		0.40647	0.73279		0.41146	6.57751
0.45287	2.54626		0.41146	4.1248		0.40686	0.73459		0.41438	6.60079
0.45608	2.57057		0.41438	4.14836		0.40933	0.74588		0.4173	6.62399
0.45929	2.59498		0.4173	4.17189		0.41219	0.75907		0.42021	6.64711
0.46251	2.61946		0.42021	4.19538		0.41505	0.77238		0.42313	6.67015
0.46572	2.64404		0.42313	4.21884		0.41792	0.78581		0.42605	6.69312
0.46893	2.6687		0.42605	4.24227		0.42078	0.79934		0.42897	6.716
0.47214	2.69345		0.42897	4.26567		0.42364	0.81299		0.43189	6.7388
0.47535	2.71828		0.43189	4.28904		0.4265	0.82676		0.43481	6.76153
0.47856	2.7432		0.43481	4.31237		0.42936	0.84063		0.43772	6.78418
0.48178	2.76821		0.43772	4.33568		0.43223	0.85461		0.44064	6.80676
0.48499	2.7933		0.44064	4.35896		0.43509	0.86871		0.44356	6.82926
0.4882	2.81847		0.44356	4.3822		0.43795	0.88291		0.44648	6.85169
0.49141	2.84373		0.44648	4.40542		0.44081	0.89723		0.4494	6.87404
0.49425	2.86612		0.4494	4.42861		0.44368	0.91165		0.45231	6.89632
0.49462	2.86907		0.45231	4.45176		0.44654	0.92618		0.45523	6.91853
0.49784	2.8945		0.45523	4.47489		0.4494	0.94082		0.45815	6.94067
0.50105	2.92002		0.45815	4.49799		0.45226	0.95557		0.46107	6.96274
0.50426	2.94562		0.46107	4.52107		0.45513	0.97042		0.46399	6.98474
0.50747	2.9713		0.46399	4.54411		0.45799	0.98538		0.46691	7.00667
0.51068	2.99707		0.46691	4.56713		0.46085	1.00045		0.46982	7.02853
0.51389	3.02292		0.46982	4.59011		0.46371	1.01562		0.47274	7.05033
0.51711	3.04885		0.47274	4.61307		0.46658	1.0309		0.47566	7.07205
0.52032	3.07487		0.47566	4.63601		0.46944	1.04628		0.47858	7.09371
0.52353	3.10097		0.47858	4.65891		0.4723	1.06176		0.4815	7.11531
0.52674	3.12715		0.4815	4.68179		0.47516	1.07735		0.48441	7.13684
0.52995	3.15342		0.48441	4.70464		0.47803	1.09304		0.48733	7.1583
0.53317	3.17976		0.48733	4.72746		0.48089	1.10883		0.49025	7.1797
0.53638	3.2062		0.49025	4.75026		0.48375	1.12472		0.49317	7.20104
0.53959	3.23271		0.49317	4.77303		0.48661	1.14071		0.49425	7.20893
0.5428	3.2593		0.49425	4.78146		0.48948	1.15681		0.49609	7.22231
0.54601	3.28598		0.49609	4.79578		0.49234	1.173		0.49901	7.24352
0.54922	3.31274		0.49901	4.8185		0.4952	1.18929		0.50192	7.26467
0.55244	3.33958		0.50192	4.84119		0.49806	1.20568		0.50484	7.28576
0.55565	3.3665		0.50484	4.86386		0.50093	1.22217		0.50776	7.30678
0.55886	3.3935		0.50776	4.8865		0.50379	1.23875		0.51068	7.32775
0.56207	3.42058		0.51068	4.90912		0.50665	1.25543		0.5136	7.34866
0.56528	3.44774		0.5136	4.93171		0.50951	1.2722		0.51651	7.3695
0.5685	3.47499		0.51651	4.95428		0.51238	1.28908		0.51943	7.39029
0.57171	3.50231		0.51943	4.97682		0.51524	1.30604		0.52235	7.41102
0.57492	3.52971		0.52235	4.99934		0.5181	1.3231		0.52527	7.4317
0.57813	3.55719		0.52527	5.02183		0.52096	1.34025		0.52819	7.45231
0.58134	3.58475		0.52819	5.0443		0.52383	1.35749		0.5311	7.47287
0.58456	3.61239		0.5311	5.06675		0.52669	1.37483		0.53402	7.49337
0.58777	3.64011		0.53402	5.08917		0.52955	1.39226		0.53694	7.51382
0.59098	3.6679		0.53694	5.11157		0.5296	1.39256		0.53986	7.53421
0.59419	3.69578		0.53986	5.13394		0.53241	1.40978		0.54278	7.55454
0.5974	3.72373		0.54278	5.15629		0.53527	1.42738		0.5457	7.57482
0.59888	3.73661		0.5457	5.17862		0.53814	1.44508		0.54861	7.59505
0.60061	3.75176		0.54861	5.20092		0.541	1.46286		0.55153	7.61522
0.60383	3.77986		0.55153	5.2232		0.54386	1.48074		0.55445	7.63534
0.60704	3.80805		0.55445	5.24546		0.54672	1.4987		0.55737	7.65541
0.61025	3.83631		0.55737	5.26769		0.54959	1.51675		0.56029	7.67542
0.61346	3.86464		0.56029	5.28991		0.55245	1.53488		0.5632	7.69538
0.61667	3.89305		0.5632	5.3121		0.55531	1.5531		0.56612	7.71529
0.61989	3.92154		0.56612	5.33427		0.55817	1.5714		0.56904	7.73515
0.6231	3.9501		0.56904	5.35641		0.56104	1.58978		0.57196	7.75496
0.62631	3.97874		0.57196	5.37853		0.5639	1.60825		0.57488	7.77472
0.62952	4.00746		0.57488	5.40064		0.56676	1.62681		0.5778	7.79443
0.63273	4.03624		0.5778	5.42272		0.56962	1.64544		0.58071	7.81408
0.63594	4.06511		0.58071	5.44477		0.57249	1.66415		0.58363	7.83369
0.63916	4.09404		0.58363	5.46681		0.57535	1.68295		0.58655	7.85325
0.64237	4.12305		0.58655	5.48883		0.57821	1.70183		0.58947	7.87276
0.64558	4.15213		0.58947	5.51082		0.58107	1.72078		0.59239	7.89223
0.64879	4.18129		0.59239	5.53279		0.58394	1.73981		0.5953	7.91164
0.652	4.21052		0.5953	5.55475		0.5868	1.75892		0.59822	7.93101
0.65522	4.23982		0.59822	5.57668		0.58966	1.77811		0.59888	7.93537
0.65843	4.26919		0.59888	5.58162		0.59252	1.79737		0.60114	7.95033
0.66164	4.29863		0.60114	5.59859		0.59539	1.81671		0.60406	7.9696
0.66485	4.32815		0.60406	5.62048		0.59825	1.83613		0.60698	7.98883
0.66806	4.35773		0.60698	5.64235		0.60111	1.85562		0.6099	8.00801
0.67127	4.38739		0.6099	5.66419		0.60397	1.87518		0.61281	8.02714
0.67449	4.41712		0.61281	5.68602		0.60684	1.89481		0.61573	8.04623
0.6777	4.44691		0.61573	5.70783		0.6097	1.91452		0.61865	8.06528
0.68091	4.47678		0.61865	5.72962		0.61256	1.9343		0.62157	8.08428
0.68412	4.50672		0.62157	5.75139		0.61542	1.95415		0.62449	8.10323
0.68733	4.53672		0.62449	5.77314		0.61829	1.97407		0.6274	8.12214
0.69055	4.56679		0.6274	5.79487		0.62115	1.99406		0.63032	8.14101
0.69376	4.59693		0.63032	5.81657		0.62401	2.01412		0.63324	8.15983
0.69697	4.62714		0.63324	5.83826		0.62687	2.03425		0.63616	8.17861
0.70018	4.65742		0.63616	5.85993		0.62974	2.05444		0.63908	8.19735
0.70339	4.68776		0.63908	5.88159		0.6326	2.0747		0.64199	8.21604
0.70352	4.68896		0.64199	5.90322		0.63546	2.09503		0.64491	8.23469
0.70661	4.71817		0.64491	5.92483		0.63832	2.11542		0.64783	8.2533
0.70982	4.74864		0.64783	5.94642		0.64006	2.12783		0.65075	8.27187
0.71303	4.77918		0.65075	5.968		0.64118	2.13588		0.65367	8.2904
0.71624	4.80979		0.65367	5.98955		0.64405	2.1564		0.65659	8.30888
0.71945	4.84046		0.65659	6.01109		0.64691	2.17698		0.6595	8.32733
0.72266	4.8712		0.6595	6.03261		0.64977	2.19763		0.66242	8.34573
0.72588	4.902		0.66242	6.05411		0.65263	2.21834		0.66534	8.36409
0.72909	4.93286		0.66534	6.07559		0.6555	2.23911		0.66826	8.38241
0.7323	4.96379		0.66826	6.09706		0.65836	2.25994		0.67118	8.4007
0.73551	4.99478		0.67118	6.1185		0.66122	2.28083		0.67409	8.41894
0.73872	5.02583		0.67409	6.13993		0.66408	2.30178		0.67701	8.43714
0.74194	5.05695		0.67701	6.16134		0.66695	2.32279		0.67993	8.4553
0.74515	5.08812		0.67993	6.18273		0.66981	2.34386		0.68285	8.47343
0.74836	5.11936		0.68285	6.2041		0.67267	2.36498		0.68577	8.49152
0.75157	5.15066		0.68577	6.22546		0.67553	2.38616		0.68869	8.50956
0.75478	5.18202		0.68869	6.2468		0.6784	2.4074		0.6916	8.52757
0.75799	5.21344		0.6916	6.26812		0.68126	2.42869		0.69452	8.54554
0.76121	5.24492		0.69452	6.28942		0.68412	2.45003		0.69744	8.56348
0.76442	5.27646		0.69744	6.31071		0.68698	2.47143		0.70036	8.58137
0.76763	5.30805		0.70036	6.33197		0.68985	2.49289		0.70328	8.59923
0.77084	5.33971		0.70328	6.35323		0.69271	2.51439		0.70352	8.60072
0.77405	5.37142		0.70352	6.355		0.69557	2.53595		0.70619	8.61706
0.77727	5.40319		0.70619	6.37446		0.69843	2.55756		0.70911	8.63484
0.78048	5.43502		0.70911	6.39568		0.7013	2.57922		0.71203	8.65259
0.78369	5.4669		0.71203	6.41688		0.70416	2.60093		0.71495	8.6703
0.7869	5.49885		0.71495	6.43806		0.70702	2.62268		0.71787	8.68798
0.79011	5.53084		0.71787	6.45923		0.70988	2.64449		0.72079	8.70562
0.79174	5.54707		0.72079	6.48038		0.71275	2.66635		0.7237	8.72322
0.79332	5.56289		0.7237	6.50151		0.71561	2.68825		0.72662	8.74079
0.79654	5.595		0.72662	6.52263		0.71847	2.7102		0.72954	8.75833
0.79975	5.62716		0.72954	6.54373		0.72133	2.73219		0.73246	8.77583
0.80296	5.65937		0.73246	6.56481		0.72393	2.75219		0.73538	8.79329
0.80617	5.69164		0.73538	6.58588		0.7242	2.75423		0.73829	8.81072
0.80938	5.72396		0.73829	6.60693		0.72706	2.77631		0.74121	8.82812
0.8126	5.75633		0.74121	6.62797		0.72992	2.79844		0.74413	8.84548
0.81431	5.77363		0.74413	6.64898		0.73278	2.82062		0.74705	8.8628
0.81581	5.78875		0.74705	6.66999		0.73565	2.84283		0.74997	8.8801
0.81902	5.82123		0.74997	6.69097		0.73851	2.86509		0.75288	8.89736
0.82223	5.85375		0.75288	6.71195		0.74137	2.88738		0.7558	8.91458
0.82544	5.88633		0.7558	6.7329		0.74423	2.90972		0.75872	8.93178
0.82866	5.91896		0.75872	6.75384		0.74709	2.9321		0.76164	8.94894
0.83187	5.95163		0.76164	6.77477		0.74996	2.95452		0.76456	8.96606
0.83508	5.98436		0.76456	6.79567		0.75282	2.97698		0.76748	8.98316
0.83829	6.01713		0.76748	6.81657		0.75568	2.99947		0.77039	9.00022
0.8415	6.04995		0.77039	6.83744		0.75854	3.02201		0.77331	9.01725
0.84471	6.08282		0.77331	6.85831		0.76141	3.04458		0.77623	9.03425
0.84793	6.11574		0.77623	6.87915		0.76427	3.06719		0.77915	9.05121
0.85114	6.1487		0.77915	6.89999		0.76713	3.08983		0.78207	9.06815
0.85124	6.14975		0.78207	6.9208		0.76999	3.11251		0.78498	9.08505
0.85435	6.18171		0.78498	6.9416		0.77286	3.13522		0.7879	9.10192
0.85756	6.21476		0.7879	6.96239		0.77572	3.15797		0.79082	9.11876
0.86077	6.24786		0.79082	6.98316		0.77858	3.18075		0.79174	9.12406
0.86399	6.28101		0.79174	6.9897		0.78144	3.20356		0.79374	9.13557
0.8672	6.31419		0.79374	7.00392		0.78431	3.2264		0.79666	9.15234
0.87041	6.34742		0.79666	7.02466		0.78717	3.24928		0.79958	9.16909
0.87362	6.3807		0.79958	7.04539		0.79003	3.27219		0.80249	9.18581
0.87683	6.41401		0.80249	7.0661		0.79289	3.29513		0.80541	9.20249
0.88004	6.44737		0.80541	7.0868		0.79576	3.31809		0.80833	9.21915
0.88326	6.48077		0.80833	7.10748		0.79862	3.34109		0.81125	9.23578
0.88407	6.48924		0.81125	7.12815		0.80148	3.36412		0.81417	9.25237
0.88647	6.51421		0.81417	7.14881		0.80434	3.38717		0.81431	9.25319
0.88968	6.54769		0.81431	7.14982		0.80721	3.41025		0.81708	9.26894
0.89289	6.58121		0.81708	7.16945		0.81007	3.43336		0.82	9.28548
0.8961	6.61477		0.82	7.19007		0.81293	3.45649		0.82292	9.30198
0.89932	6.64837		0.82292	7.21068		0.81579	3.47965		0.82584	9.31846
0.90253	6.68201		0.82584	7.23128		0.81866	3.50284		0.82876	9.33491
0.90574	6.71568		0.82876	7.25186		0.82152	3.52605		0.83168	9.35133
0.90895	6.74939		0.83168	7.27243		0.82438	3.54928		0.83459	9.36772
0.91216	6.78314		0.83459	7.29299		0.82724	3.57254		0.83751	9.38408
0.91537	6.81692		0.83751	7.31353		0.82826	3.58081		0.84043	9.40042
0.91859	6.85074		0.84043	7.33406		0.83011	3.59582		0.84335	9.41672
0.9218	6.8846		0.84335	7.35457		0.83297	3.61912		0.84627	9.433
0.92305	6.8978		0.84627	7.37507		0.83583	3.64244		0.84918	9.44925
0.92501	6.91849		0.84918	7.39556		0.83869	3.66579		0.85124	9.46068
0.92822	6.95241		0.85124	7.40998		0.84156	3.68915		0.8521	9.46547
0.93143	6.98636		0.8521	7.41603		0.84442	3.71254		0.85502	9.48167
0.93465	7.02035		0.85502	7.43649		0.84728	3.73595		0.85794	9.49783
0.93786	7.05437		0.85794	7.45693		0.85014	3.75937		0.86086	9.51397
0.94107	7.08843		0.86086	7.47736		0.853	3.78281		0.86377	9.53008
0.94428	7.12251		0.86377	7.49778		0.85587	3.80628		0.86669	9.54617
0.94749	7.15662		0.86669	7.51819		0.85873	3.82975		0.86961	9.56223
0.95071	7.19077		0.86961	7.53858		0.86159	3.85325		0.87253	9.57826
0.95392	7.22494		0.87253	7.55896		0.86445	3.87676		0.87545	9.59426
0.95713	7.25915		0.87545	7.57932		0.86732	3.90029		0.87837	9.61024
0.96034	7.29338		0.87837	7.59967		0.87018	3.92383		0.88128	9.62619
0.96355	7.32764		0.88128	7.62001		0.87304	3.94739		0.88407	9.64139
0.96676	7.36192		0.88407	7.63942		0.8759	3.97096		0.8842	9.64211
0.96998	7.39623		0.8842	7.64034		0.87877	3.99455		0.88712	9.65801
0.97319	7.43057		0.88712	7.66065		0.88163	4.01815		0.89004	9.67388
0.9764	7.46494		0.89004	7.68095		0.88449	4.04176		0.89296	9.68973
0.97844	7.48678		0.89296	7.70124		0.88735	4.06538		0.89587	9.70555
0.97961	7.49933		0.89587	7.72151		0.89022	4.08902		0.89879	9.72134
0.98282	7.53374		0.89879	7.74177		0.89308	4.11266		0.90171	9.73711
0.98604	7.56818		0.90171	7.76202		0.89594	4.13632		0.90463	9.75285
0.98925	7.60264		0.90463	7.78225		0.8988	4.15999		0.90755	9.76857
0.99246	7.63712		0.90755	7.80248		0.90167	4.18367		0.91047	9.78426
0.99567	7.67162		0.91047	7.82269		0.90453	4.20735		0.91338	9.79993
0.99888	7.70615		0.91338	7.84288		0.90739	4.23105		0.9163	9.81557
1.00209	7.7407		0.9163	7.86307		0.91025	4.25475		0.91922	9.83119
1.00531	7.77527		0.91922	7.88324		0.92236	4.35509		0.92214	9.84678
1.00852	7.80985		0.92214	7.9034		1.01616	5.13346		0.92305	9.85165
1.01173	7.84446		0.92305	7.9097		1.01903	5.15715		0.92506	9.86235
1.01494	7.87909		0.92506	7.92355		1.02189	5.18083		0.92797	9.87789
1.01815	7.91373		0.92797	7.94368		1.02475	5.2045		0.93089	9.89341
1.02137	7.94839		0.93089	7.96381		1.02761	5.22817		0.93381	9.90891
1.02458	7.98307		0.93381	7.98392		1.02873	5.2374		0.93673	9.92438
1.02779	8.01776		0.93673	8.00402		1.03048	5.25182		0.93965	9.93982
1.031	8.05247		0.93965	8.0241		1.03334	5.27546		0.94257	9.95525
1.03384	8.08316		0.94257	8.04418		1.0362	5.2991		0.94548	9.97065
1.03421	8.0872		0.94548	8.06424		1.03906	5.32272		0.9484	9.98602
1.03742	8.12194		0.9484	8.08429		1.04193	5.34633		0.95132	10.0014
1.04064	8.15669		0.95132	8.10433		1.04479	5.36993		0.95424	10.0167
1.04385	8.19146		0.95424	8.12436		1.04765	5.39352		0.95716	10.032
1.04706	8.22624		0.95716	8.14437		1.05051	5.4171		0.96007	10.0473
1.05027	8.26103		0.96007	8.16437		1.05338	5.44066		0.96299	10.0625
1.05348	8.29583		0.96299	8.18436		1.05624	5.46422		0.96591	10.0778
1.0567	8.33065		0.96591	8.20434		1.0591	5.48776		0.96883	10.093
1.05991	8.36548		0.96883	8.22431		1.06196	5.51128		0.97175	10.1082
1.09539	8.75073		0.97175	8.24427		1.06482	5.5348		0.97466	10.1233
1.16309	9.48629		0.97466	8.26421		1.06769	5.55829		0.97758	10.1385
1.1659	9.51675		0.97758	8.28414		1.07055	5.58178		0.97844	10.1429
1.16911	9.55159		0.97844	8.28999		1.07341	5.60525		0.9805	10.1536
1.17232	9.58641		0.9805	8.30406		1.07627	5.6287		0.98342	10.1687
1.17553	9.62122		0.98342	8.32397		1.07914	5.65214		0.98634	10.1838
1.17875	9.65603		0.98634	8.34387		1.082	5.67557		0.98926	10.1988
1.18196	9.69082		0.98926	8.36376		1.08486	5.69898		0.99217	10.2139
1.18517	9.72559		0.99217	8.38363		1.08772	5.72237		0.99509	10.2289
1.18838	9.76036		0.99509	8.4035		1.09059	5.74575		0.99801	10.2439
1.19159	9.79511		0.99801	8.42335		1.09345	5.7691		1.00093	10.2588
1.19481	9.82985		1.00093	8.44319		1.09631	5.79245		1.00385	10.2738
1.19802	9.86457		1.00385	8.46302		1.09917	5.81577		1.00676	10.2887
1.20123	9.89928		1.00676	8.48284		1.10204	5.83908		1.00968	10.3036
1.20444	9.93397		1.00968	8.50265		1.1049	5.86237		1.0126	10.3185
1.20765	9.96865		1.0126	8.52244		1.10776	5.88564		1.01552	10.3333
1.21086	10.0033		1.01552	8.54223		1.11062	5.90889		1.01844	10.3482
1.21408	10.038		1.01844	8.562		1.11349	5.93212		1.02136	10.363
1.21729	10.0726		1.02136	8.58177		1.11635	5.95534		1.02427	10.3778
1.2205	10.1072		1.02427	8.60152		1.11921	5.97853		1.02719	10.3925
1.22371	10.1418		1.02719	8.62126		1.12079	5.99132		1.03011	10.4073
1.22692	10.1763		1.03011	8.64099		1.12207	6.00171		1.03303	10.422
1.23014	10.2109		1.03303	8.66071		1.12494	6.02487		1.03384	10.4261
1.2308	10.218		1.03384	8.6662		1.1278	6.048		1.03595	10.4367
1.23335	10.2454		1.03595	8.68042		1.13066	6.07111		1.03886	10.4514
1.23656	10.2799		1.03886	8.70012		1.13352	6.09421		1.04178	10.4661
1.23977	10.3144		1.04178	8.71981		1.13639	6.11728		1.0447	10.4807
1.24298	10.3489		1.0447	8.73948		1.13925	6.14033		1.04762	10.4954
1.24619	10.3833		1.04762	8.75915		1.14211	6.16336		1.05054	10.51
1.24941	10.4177		1.05054	8.7788		1.14497	6.18637		1.05346	10.5246
1.25262	10.4521		1.05346	8.79845		1.14784	6.20936		1.05637	10.5391
1.25583	10.4865		1.05637	8.81808		1.1507	6.23232		1.05929	10.5537
1.25904	10.5208		1.05929	8.83771		1.15356	6.25526		1.06221	10.5682
1.26225	10.5551		1.06221	8.85732		1.15642	6.27818		1.06513	10.5827
1.26547	10.5894		1.06513	8.87692		1.15929	6.30108		1.06805	10.5972
1.26868	10.6237		1.06805	8.89652		1.16215	6.32395		1.07096	10.6117
1.27189	10.6579		1.07096	8.9161		1.16501	6.3468		1.07388	10.6261
1.2751	10.6921		1.07388	8.93567		1.16787	6.36962		1.0768	10.6405
1.27831	10.7263		1.0768	8.95523		1.17073	6.39242		1.07972	10.6549
1.28152	10.7605		1.07972	8.97478		1.1736	6.4152		1.08264	10.6693
1.28474	10.7946		1.08264	8.99432		1.17646	6.43795		1.08555	10.6837
1.28795	10.8287		1.08555	9.01385		1.17932	6.46068		1.08847	10.6981
1.29116	10.8627		1.08847	9.03337		1.18218	6.48338		1.09139	10.7124
1.29437	10.8968		1.09139	9.05288		1.18505	6.50605		1.09431	10.7267
1.29758	10.9308		1.09431	9.07238		1.18791	6.52871		1.09539	10.732
1.3008	10.9647		1.09539	9.0796		1.19077	6.55133		1.09723	10.741
1.30401	10.9987		1.09723	9.09187		1.19363	6.57393		1.10015	10.7553
1.30722	11.0326		1.10015	9.11135		1.1965	6.5965		1.10306	10.7695
1.31043	11.0664		1.10306	9.13082		1.19936	6.61905		1.10598	10.7838
1.31364	11.1003		1.10598	9.15028		1.20222	6.64157		1.1089	10.798
1.31492	11.1137		1.1089	9.16973		1.20508	6.66407		1.11182	10.8122
1.31686	11.1341		1.11182	9.18917		1.20795	6.68653		1.11474	10.8263
1.32007	11.1678		1.11474	9.2086		1.21081	6.70897		1.11765	10.8405
1.32328	11.2016		1.11765	9.22802		1.21367	6.73139		1.12057	10.8547
1.32649	11.2353		1.12057	9.24743		1.21653	6.75377		1.12349	10.8688
1.3297	11.2689		1.12349	9.26683		1.2194	6.77613		1.12641	10.8829
1.33291	11.3026		1.12641	9.28622		1.22226	6.79846		1.12933	10.897
1.33613	11.3361		1.12933	9.30561		1.22511	6.82067		1.13225	10.911
1.33934	11.3697		1.13225	9.32498		1.22512	6.82076		1.13516	10.9251
1.34255	11.4032		1.13516	9.34434		1.22798	6.84303		1.13808	10.9391
1.34576	11.4367		1.13808	9.36369		1.23085	6.86527		1.141	10.9531
1.34897	11.4701		1.141	9.38303		1.23371	6.88749		1.14392	10.9671
1.35219	11.5035		1.14392	9.40237		1.23657	6.90968		1.14684	10.9811
1.3554	11.5368		1.14684	9.42169		1.23943	6.93183		1.14975	10.9951
1.35861	11.5701		1.14975	9.441		1.2423	6.95396		1.15267	11.009
1.36182	11.6034		1.15267	9.46031		1.24516	6.97606		1.15559	11.0229
1.36503	11.6366		1.15559	9.4796		1.24802	6.99813		1.15851	11.0369
1.36824	11.6698		1.15851	9.49889		1.25088	7.02017		1.16143	11.0508
1.37146	11.7029		1.16143	9.51816		1.25375	7.04218		1.16309	11.0587
1.37467	11.7361		1.16309	9.52914		1.25661	7.06415		1.16435	11.0646
1.37788	11.7691		1.16435	9.53743		1.25947	7.0861		1.16726	11.0785
1.38109	11.8021		1.16726	9.55668		1.26233	7.10802		1.17018	11.0923
1.3843	11.8351		1.17018	9.57593		1.2652	7.12991		1.1731	11.1061
1.38752	11.868		1.1731	9.59517		1.26806	7.15176		1.17602	11.1199
1.39073	11.9009		1.17602	9.6144		1.27092	7.17359		1.17894	11.1337
1.39288	11.9229		1.17894	9.63362		1.27378	7.19538		1.18185	11.1475
1.39394	11.9337		1.18185	9.65283		1.27664	7.21714		1.18477	11.1613
1.39715	11.9665		1.18477	9.67203		1.27951	7.23888		1.18769	11.175
1.40036	11.9992		1.18769	9.69122		1.28237	7.26057		1.19061	11.1887
1.40357	12.0319		1.19061	9.7104		1.28523	7.28224		1.19353	11.2024
1.40679	12.0645		1.19353	9.72958		1.28809	7.30388		1.19644	11.2161
1.41	12.0971		1.19644	9.74874		1.29096	7.32548		1.19936	11.2298
1.41321	12.1297		1.19936	9.7679		1.29382	7.34705		1.20228	11.2434
1.41642	12.1622		1.20228	9.78705		1.29668	7.36859		1.2052	11.2571
1.41963	12.1946		1.2052	9.80618		1.29954	7.3901		1.20812	11.2707
1.42285	12.227		1.20812	9.82531		1.30241	7.41157		1.21104	11.2843
1.42606	12.2593		1.21104	9.84443		1.30527	7.43301		1.21395	11.2979
1.42927	12.2916		1.21395	9.86354		1.30813	7.45442		1.21687	11.3115
1.43248	12.3239		1.21687	9.88264		1.31099	7.47579		1.21979	11.325
1.43569	12.3561		1.21979	9.90174		1.31386	7.49713		1.22271	11.3385
1.43891	12.3882		1.22271	9.92082		1.31672	7.51844		1.22563	11.3521
1.44212	12.4203		1.22563	9.93989		1.31717	7.52179		1.22854	11.3656
1.44533	12.4523		1.22854	9.95896		1.31958	7.53971		1.2308	11.376
1.44854	12.4843		1.2308	9.97369		1.32244	7.56095		1.23146	11.3791
1.45175	12.5162		1.23146	9.97802		1.32531	7.58216		1.23438	11.3925
1.45496	12.5481		1.23438	9.99707		1.32817	7.60333		1.2373	11.406
1.45818	12.5799		1.2373	10.0161		1.33103	7.62447		1.24022	11.4194
1.46139	12.6117		1.24022	10.0351		1.33389	7.64558		1.24314	11.4329
1.4646	12.6434		1.24314	10.0542		1.33676	7.66665		1.24605	11.4463
1.46781	12.675		1.24605	10.0732		1.33962	7.68768		1.24897	11.4597
1.47102	12.7066		1.24897	10.0922		1.34248	7.70868		1.25189	11.4731
1.4729	12.7251		1.25189	10.1112		1.34534	7.72965		1.25481	11.4864
1.47424	12.7382		1.25481	10.1302		1.34821	7.75058		1.25773	11.4998
1.47745	12.7697		1.25773	10.1491		1.35107	7.77148		1.26064	11.5131
1.48066	12.8011		1.26064	10.1681		1.35393	7.79234		1.26356	11.5264
1.48387	12.8325		1.26356	10.1871		1.35679	7.81316		1.26648	11.5397
1.48708	12.8638		1.26648	10.206		1.35966	7.83396		1.2694	11.553
1.49029	12.895		1.2694	10.225		1.36252	7.85471		1.27232	11.5663
1.49351	12.9262		1.27232	10.2439		1.36422	7.86704		1.27524	11.5795
1.49672	12.9573		1.27524	10.2628		1.36538	7.87543		1.27815	11.5928
1.49993	12.9884		1.27815	10.2818		1.36824	7.89612		1.28107	11.606
1.50314	13.0194		1.28107	10.3007		1.37111	7.91677		1.28399	11.6192
1.50635	13.0504		1.28399	10.3196		1.37397	7.93738		1.28691	11.6324
1.50957	13.0813		1.28691	10.3385		1.37683	7.95796		1.28983	11.6456
1.51278	13.1121		1.28983	10.3574		1.37969	7.9785		1.29274	11.6587
1.51599	13.1429		1.29274	10.3762		1.38255	7.999		1.29566	11.6719
1.5192	13.1736		1.29566	10.3951		1.38542	8.01947		1.29858	11.685
1.52241	13.2043		1.29858	10.414		1.38828	8.03991		1.3015	11.6982
1.52562	13.2348		1.3015	10.4328		1.38876	8.04333		1.30442	11.7113
1.52884	13.2654		1.30442	10.4517		1.39114	8.0603		1.30733	11.7244
1.53205	13.2958		1.30733	10.4705		1.394	8.08067		1.31025	11.7374
1.53526	13.3262		1.31025	10.4893		1.39687	8.10099		1.31317	11.7505
1.53847	13.3566		1.31317	10.5082		1.39973	8.12128		1.31492	11.7583
1.54061	13.3767		1.31492	10.5194		1.40259	8.14153		1.31609	11.7636
1.54168	13.3868		1.31609	10.527		1.40545	8.16174		1.31901	11.7766
1.5449	13.417		1.31901	10.5458		1.40832	8.18192		1.32193	11.7896
1.54811	13.4472		1.32193	10.5646		1.41118	8.20206		1.32484	11.8026
1.55132	13.4773		1.32484	10.5834		1.41404	8.22216		1.32776	11.8156
1.55453	13.5073		1.32776	10.6021		1.4169	8.24223		1.33068	11.8286
1.55774	13.5372		1.33068	10.6209		1.41977	8.26226		1.3336	11.8415
1.56096	13.5671		1.3336	10.6397		1.42263	8.28225		1.33652	11.8545
1.56417	13.5969		1.33652	10.6584		1.42549	8.3022		1.33943	11.8674
1.56738	13.6267		1.33943	10.6772		1.42835	8.32212		1.34235	11.8803
1.57059	13.6564		1.34235	10.6959		1.43122	8.342		1.34527	11.8933
1.5738	13.686		1.34527	10.7147		1.43408	8.36184		1.34819	11.9061
1.57701	13.7155		1.34819	10.7334		1.43581	8.37383		1.35111	11.919
1.58023	13.745		1.35111	10.7521		1.43694	8.38165		1.35403	11.9319
1.58344	13.7744		1.35403	10.7708		1.4398	8.40141		1.35694	11.9447
1.58665	13.8038		1.35694	10.7895		1.44267	8.42114		1.35986	11.9576
1.58986	13.8331		1.35986	10.8082		1.44553	8.44084		1.36278	11.9704
1.59307	13.8623		1.36278	10.8269		1.44839	8.46049		1.3657	11.9832
1.59629	13.8914		1.3657	10.8456		1.45125	8.4801		1.36862	11.996
1.5995	13.9205		1.36862	10.8642		1.45412	8.49968		1.37153	12.0088
1.60271	13.9495		1.37153	10.8829		1.45698	8.51922		1.37445	12.0215
1.60592	13.9784		1.37445	10.9016		1.45984	8.53872		1.37737	12.0343
1.60913	14.0073		1.37737	10.9202		1.4627	8.55819		1.38029	12.0471
1.61234	14.0361		1.38029	10.9388		1.46557	8.57761		1.38321	12.0598
1.61447	14.0551		1.38321	10.9575		1.46843	8.597		1.38613	12.0725
1.61556	14.0648		1.38613	10.9761		1.47129	8.61635		1.38904	12.0852
1.61877	14.0935		1.38904	10.9947		1.47415	8.63566		1.39196	12.0979
1.62198	14.1221		1.39196	11.0133		1.47702	8.65493		1.39288	12.1019
1.62519	14.1506		1.39288	11.0192		1.47988	8.67416		1.39488	12.1105
1.6284	14.179		1.39488	11.0319		1.48274	8.69336		1.3978	12.1232
1.63162	14.2074		1.3978	11.0505		1.4856	8.71251		1.40072	12.1359
1.63483	14.2357		1.40072	11.0691		1.48846	8.73163		1.40363	12.1485
1.63804	14.2639		1.40363	11.0877		1.49104	8.7488		1.40655	12.1611
1.64125	14.2921		1.40655	11.1062		1.49133	8.75071		1.40947	12.1737
1.64446	14.3201		1.40947	11.1248		1.49419	8.76975		1.41239	12.1863
1.64767	14.3482		1.41239	11.1434		1.49705	8.78875		1.41531	12.1989
1.65089	14.3761		1.41531	11.1619		1.49991	8.80771		1.41822	12.2115
1.6541	14.404		1.41822	11.1805		1.50278	8.82664		1.42114	12.224
1.65731	14.4318		1.42114	11.199		1.50564	8.84552		1.42406	12.2366
1.66052	14.4595		1.42406	11.2175		1.5085	8.86437		1.42698	12.2491
1.66373	14.4871		1.42698	11.236		1.51136	8.88318		1.4299	12.2616
1.66695	14.5147		1.4299	11.2546		1.51423	8.90195		1.43282	12.2741
1.67016	14.5422		1.43282	11.2731		1.51709	8.92067		1.43573	12.2866
1.67337	14.5696		1.43573	11.2916		1.51995	8.93936		1.43865	12.2991
1.67658	14.5969		1.43865	11.31		1.52281	8.95802		1.44157	12.3116
1.67979	14.6242		1.44157	11.3285		1.52568	8.97663		1.44449	12.324
1.68012	14.627		1.44449	11.347		1.52854	8.9952		1.44741	12.3365
1.68301	14.6514		1.44741	11.3655		1.5314	9.01373		1.45032	12.3489
1.68622	14.6785		1.45032	11.3839		1.53426	9.03223		1.45324	12.3613
1.68943	14.7056		1.45324	11.4024		1.53713	9.05068		1.45616	12.3737
1.69264	14.7326		1.45616	11.4208		1.53999	9.0691		1.45908	12.3861
1.69585	14.7595		1.45908	11.4393		1.54285	9.08748		1.462	12.3985
1.69906	14.7863		1.462	11.4577		1.54571	9.10582		1.46492	12.4109
1.70228	14.813		1.46492	11.4761		1.54858	9.12411		1.46783	12.4232
1.70549	14.8397		1.46783	11.4946		1.55037	9.13556		1.47075	12.4355
1.7087	14.8663		1.47075	11.513		1.55144	9.14237		1.4729	12.4446
1.71191	14.8928		1.4729	11.5265		1.5543	9.16059		1.47367	12.4479
1.71512	14.9192		1.47367	11.5314		1.55716	9.17877		1.47659	12.4602
1.71834	14.9456		1.47659	11.5498		1.56003	9.19691		1.47951	12.4725
1.72155	14.9719		1.47951	11.5681		1.56289	9.21501		1.48242	12.4848
1.72476	14.9981		1.48242	11.5865		1.56575	9.23308		1.48534	12.4971
1.72797	15.0242		1.48534	11.6049		1.56861	9.2511		1.48826	12.5094
1.73118	15.0503		1.48826	11.6233		1.57148	9.26908		1.49118	12.5216
1.73439	15.0763		1.49118	11.6416		1.57434	9.28703		1.4941	12.5339
1.73761	15.1022		1.4941	11.66		1.5772	9.30493		1.49702	12.5461
1.74082	15.128		1.49702	11.6783		1.58006	9.32279		1.49993	12.5583
1.74403	15.1537		1.49993	11.6967		1.58293	9.34062		1.50285	12.5705
1.74724	15.1794		1.50285	11.715		1.58579	9.35841		1.50577	12.5827
1.75045	15.205		1.50577	11.7333		1.58865	9.37615		1.50869	12.5949
1.75193	15.2167		1.50869	11.7517		1.59151	9.39386		1.51161	12.6071
1.75367	15.2305		1.51161	11.77		1.59437	9.41153		1.51452	12.6192
1.75688	15.2559		1.51452	11.7883		1.59724	9.42915		1.51744	12.6314
1.76009	15.2813		1.51744	11.8066		1.59946	9.44281		1.52036	12.6435
1.7633	15.3066		1.52036	11.8249		1.6001	9.44674		1.52328	12.6557
1.76651	15.3318		1.52328	11.8431		1.60296	9.46429		1.5262	12.6678
1.76972	15.3569		1.5262	11.8614		1.60582	9.4818		1.52911	12.6799
1.77294	15.3819		1.52911	11.8797		1.60869	9.49927		1.53203	12.692
1.77615	15.4069		1.53203	11.898		1.61155	9.5167		1.53495	12.7041
1.77936	15.4318		1.53495	11.9162		1.61441	9.53409		1.53787	12.7161
1.78257	15.4566		1.53787	11.9345		1.61727	9.55144		1.54061	12.7275
1.78578	15.4813		1.54061	11.9516		1.62014	9.56875		1.54079	12.7282
1.789	15.5059		1.54079	11.9527		1.623	9.58602		1.54371	12.7402
1.79221	15.5305		1.54371	11.971		1.62586	9.60325		1.54662	12.7523
1.79542	15.555		1.54662	11.9892		1.62872	9.62044		1.54954	12.7643
1.79863	15.5794		1.54954	12.0074		1.63159	9.6376		1.55246	12.7763
1.80184	15.6037		1.55246	12.0256		1.63445	9.65471		1.55538	12.7883
1.80506	15.628		1.55538	12.0439		1.63731	9.67178		1.5583	12.8003
1.80827	15.6521		1.5583	12.0621		1.64017	9.68882		1.56121	12.8123
1.81148	15.6762		1.56121	12.0802		1.64304	9.70581		1.56413	12.8242
1.81469	15.7002		1.56413	12.0984		1.6459	9.72277		1.56705	12.8362
1.81758	15.7218		1.56705	12.1166		1.64876	9.73968		1.56997	12.8482
1.8179	15.7242		1.56997	12.1348		1.65162	9.75656		1.57289	12.8601
1.82111	15.748		1.57289	12.153		1.65449	9.7734		1.57581	12.872
1.82433	15.7718		1.57581	12.1712		1.65469	9.77459		1.57872	12.8839
1.82754	15.7955		1.57872	12.1893		1.65735	9.79019		1.58164	12.8958
1.83075	15.8191		1.58164	12.2075		1.66021	9.80695		1.58456	12.9077
1.83396	15.8426		1.58456	12.2256		1.66307	9.82367		1.58748	12.9196
1.83717	15.866		1.58748	12.2438		1.66594	9.84035		1.5904	12.9315
1.84039	15.8894		1.5904	12.2619		1.6688	9.85699		1.59331	12.9433
1.8436	15.9127		1.59331	12.28		1.67166	9.87359		1.59623	12.9552
1.84681	15.9359		1.59623	12.2981		1.67452	9.89015		1.59915	12.967
1.85002	15.959		1.59915	12.3162		1.67739	9.90667		1.60207	12.9788
1.85323	15.9821		1.60207	12.3344		1.68025	9.92315		1.60499	12.9907
1.85644	16.005		1.60499	12.3524		1.68311	9.93959		1.60791	13.0025
1.85966	16.0279		1.60791	12.3705		1.68597	9.95599		1.61082	13.0143
1.86287	16.0507		1.61082	12.3886		1.68884	9.97236		1.61374	13.026
1.86608	16.0734		1.61374	12.4067		1.6917	9.98868		1.61447	13.029
1.86929	16.0961		1.61447	12.4112		1.69456	10.005		1.61666	13.0378
1.8725	16.1186		1.61666	12.4248		1.69742	10.0212		1.61958	13.0496
1.87572	16.1411		1.61958	12.4429		1.70028	10.0374		1.6225	13.0613
1.87893	16.1635		1.6225	12.4609		1.70315	10.0536		1.62541	13.0731
1.88214	16.1858		1.62541	12.479		1.70379	10.0572		1.62833	13.0848
1.88535	16.2081		1.62833	12.497		1.70601	10.0697		1.63125	13.0965
1.88856	16.2302		1.63125	12.5151		1.70887	10.0858		1.63417	13.1082
1.88939	16.2359		1.63417	12.5331		1.71173	10.1019		1.63709	13.1199
1.89177	16.2523		1.63709	12.5511		1.7146	10.1179		1.64	13.1316
1.89499	16.2743		1.64	12.5692		1.71746	10.1338		1.64292	13.1433
1.8982	16.2962		1.64292	12.5872		1.72032	10.1498		1.64584	13.1549
1.90141	16.318		1.64584	12.6052		1.72318	10.1657		1.64876	13.1666
1.90462	16.3398		1.64876	12.6232		1.72605	10.1815		1.65168	13.1783
1.90783	16.3615		1.65168	12.6412		1.72891	10.1973		1.6546	13.1899
1.91105	16.383		1.6546	12.6592		1.73177	10.2131		1.65751	13.2015
1.91426	16.4046		1.65751	12.6772		1.73463	10.2288		1.66043	13.2131
1.91747	16.426		1.66043	12.6952		1.7375	10.2445		1.66335	13.2247
1.92068	16.4473		1.66335	12.7131		1.74036	10.2602		1.66627	13.2363
1.92389	16.4686		1.66627	12.7311		1.74322	10.2758		1.66919	13.2479
1.92711	16.4898		1.66919	12.7491		1.74608	10.2914		1.6721	13.2595
1.93032	16.5109		1.6721	12.767		1.74895	10.307		1.67502	13.2711
1.93353	16.5319		1.67502	12.785		1.75181	10.3224		1.67794	13.2826
1.93674	16.5528		1.67794	12.8029		1.75467	10.3379		1.68012	13.2912
1.93995	16.5737		1.68012	12.8163		1.75753	10.3533		1.68086	13.2942
1.94316	16.5945		1.68086	12.8209		1.7604	10.3687		1.68378	13.3057
1.94638	16.6152		1.68378	12.8388		1.76311	10.3833		1.6867	13.3172
1.94959	16.6358		1.6867	12.8567		1.76326	10.3841		1.68961	13.3287
1.9528	16.6563		1.68961	12.8747		1.76612	10.3994		1.69253	13.3402
1.95601	16.6768		1.69253	12.8926		1.76898	10.4147		1.69545	13.3517
1.95922	16.6972		1.69545	12.9105		1.77185	10.4299		1.69837	13.3632
1.9612	16.7097		1.69837	12.9284		1.77471	10.4451		1.70129	13.3747
1.96244	16.7175		1.70129	12.9463		1.77757	10.4603		1.7042	13.3862
1.96565	16.7377		1.7042	12.9642		1.78043	10.4754		1.70712	13.3976
1.96886	16.7579		1.70712	12.982		1.7833	10.4904		1.71004	13.4091
1.97207	16.7779		1.71004	12.9999		1.78616	10.5055		1.71296	13.4205
1.97528	16.7979		1.71296	13.0178		1.78902	10.5205		1.71588	13.4319
1.97849	16.8178		1.71588	13.0357		1.79188	10.5355		1.7188	13.4433
1.98171	16.8376		1.7188	13.0535		1.79475	10.5504		1.72171	13.4548
1.98492	16.8573		1.72171	13.0714		1.79761	10.5653		1.72463	13.4661
1.98813	16.877		1.72463	13.0892		1.80047	10.5801		1.72755	13.4775
1.99134	16.8966		1.72755	13.1071		1.80333	10.5949		1.73047	13.4889
1.99455	16.9161		1.73047	13.1249		1.80619	10.6097		1.73339	13.5003
1.99777	16.9355		1.73339	13.1427		1.80906	10.6244		1.7363	13.5116
2.00098	16.9548		1.7363	13.1606		1.81192	10.6391		1.73922	13.523
2.00419	16.9741		1.73922	13.1784		1.81478	10.6538		1.74214	13.5343
2.0074	16.9932		1.74214	13.1962		1.8163	10.6616		1.74506	13.5457
2.01061	17.0123		1.74506	13.214		1.81764	10.6684		1.74798	13.557
2.01382	17.0314		1.74798	13.2318		1.82051	10.683		1.75089	13.5683
2.01704	17.0503		1.75089	13.2496		1.82337	10.6976		1.75193	13.5723
2.02025	17.0692		1.75193	13.2559		1.82623	10.7121		1.75381	13.5796
2.02346	17.0879		1.75381	13.2674		1.82909	10.7265		1.75673	13.5909
2.02667	17.1066		1.75673	13.2852		1.83196	10.741		1.75965	13.6022
2.02988	17.1253		1.75965	13.303		1.83482	10.7554		1.76257	13.6134
2.0331	17.1438		1.76257	13.3208		1.83768	10.7697		1.76549	13.6247
2.03631	17.1623		1.76549	13.3385		1.84054	10.7841		1.7684	13.636
2.03952	17.1806		1.7684	13.3563		1.84341	10.7983		1.77132	13.6472
2.04273	17.1989		1.77132	13.374		1.84627	10.8126		1.77424	13.6584
2.04594	17.2172		1.77424	13.3918		1.84913	10.8268		1.77716	13.6697
2.04916	17.2353		1.77716	13.4095		1.85199	10.8409		1.78008	13.6809
2.04942	17.2368		1.78008	13.4273		1.85486	10.8551		1.78299	13.6921
2.05237	17.2534		1.78299	13.445		1.85772	10.8692		1.78591	13.7033
2.05558	17.2714		1.78591	13.4627		1.86058	10.8832		1.78883	13.7145
2.05879	17.2893		1.78883	13.4805		1.86344	10.8973		1.79175	13.7257
2.062	17.3071		1.79175	13.4982		1.86631	10.9113		1.79467	13.7368
2.06521	17.3249		1.79467	13.5159		1.86917	10.9252		1.79759	13.748
2.06843	17.3425		1.79759	13.5336		1.87203	10.9391		1.8005	13.7592
2.07164	17.3601		1.8005	13.5513		1.87489	10.953		1.80342	13.7703
2.07485	17.3776		1.80342	13.569		1.87776	10.9668		1.80634	13.7814
2.07806	17.3951		1.80634	13.5867		1.88062	10.9806		1.80926	13.7926
2.08127	17.4125		1.80926	13.6044		1.88176	10.9861		1.81218	13.8037
2.08449	17.4297		1.81218	13.622		1.88348	10.9944		1.81509	13.8148
2.0877	17.447		1.81509	13.6397		1.88634	11.0081		1.81758	13.8243
2.09091	17.4641		1.81758	13.6548		1.88921	11.0218		1.81801	13.8259
2.09412	17.4811		1.81801	13.6574		1.89207	11.0355		1.82093	13.837
2.09733	17.4981		1.82093	13.6751		1.89493	11.0491		1.82385	13.8481
2.10054	17.515		1.82385	13.6927		1.89779	11.0626		1.82677	13.8591
2.10376	17.5318		1.82677	13.7104		1.90066	11.0762		1.82969	13.8702
2.10697	17.5486		1.82969	13.728		1.90352	11.0897		1.8326	13.8813
2.11018	17.5652		1.8326	13.7456		1.90638	11.1032		1.83552	13.8923
2.11339	17.5818		1.83552	13.7633		1.90924	11.1166		1.83844	13.9034
2.1166	17.5983		1.83844	13.7809		1.9121	11.13		1.84136	13.9144
2.11982	17.6148		1.84136	13.7985		1.91497	11.1434		1.84428	13.9254
2.12303	17.6312		1.84428	13.8162		1.91783	11.1567		1.84719	13.9364
2.12624	17.6474		1.84719	13.8338		1.92069	11.17		1.85011	13.9474
2.12945	17.6636		1.85011	13.8514		1.92355	11.1832		1.85303	13.9584
2.13266	17.6798		1.85303	13.869		1.92642	11.1965		1.85595	13.9694
2.13587	17.6958		1.85595	13.8866		1.92928	11.2096		1.85887	13.9804
2.13909	17.7118		1.85887	13.9042		1.93214	11.2228		1.86178	13.9914
2.1423	17.7277		1.86178	13.9217		1.9329	11.2263		1.8647	14.0023
2.14551	17.7435		1.8647	13.9393		1.935	11.2359		1.86762	14.0133
2.14872	17.7593		1.86762	13.9569		1.93787	11.249		1.87054	14.0242
2.14996	17.7654		1.87054	13.9745		1.94073	11.262		1.87346	14.0351
2.15193	17.775		1.87346	13.992		1.94359	11.275		1.87638	14.0461
2.15515	17.7906		1.87638	14.0096		1.94645	11.288		1.87929	14.057
2.15836	17.8061		1.87929	14.0272		1.94932	11.3009		1.88221	14.0679
2.16157	17.8216		1.88221	14.0447		1.95218	11.3138		1.88513	14.0788
2.16478	17.837		1.88513	14.0623		1.95504	11.3267		1.88805	14.0897
2.16799	17.8523		1.88805	14.0798		1.9579	11.3395		1.88939	14.0947
2.17121	17.8675		1.88939	14.0878		1.96077	11.3523		1.89097	14.1006
2.17442	17.8826		1.89097	14.0973		1.96363	11.365		1.89388	14.1114
2.17763	17.8977		1.89388	14.1149		1.96649	11.3777		1.8968	14.1223
2.18084	17.9127		1.8968	14.1324		1.96935	11.3904		1.89972	14.1332
2.18405	17.9277		1.89972	14.1499		1.97222	11.4031		1.90264	14.144
2.18726	17.9425		1.90264	14.1674		1.97508	11.4157		1.90556	14.1549
2.19048	17.9573		1.90556	14.1849		1.97794	11.4283		1.90848	14.1657
2.19369	17.972		1.90848	14.2024		1.9808	11.4408		1.91139	14.1765
2.1969	17.9867		1.91139	14.2199		1.98367	11.4533		1.91431	14.1874
2.20011	18.0012		1.91431	14.2374		1.98653	11.4658		1.91723	14.1982
2.20332	18.0157		1.91723	14.2549		1.98939	11.4782		1.92015	14.209
2.20654	18.0301		1.92015	14.2724		1.99225	11.4906		1.92307	14.2197
2.20975	18.0445		1.92307	14.2898		1.99512	11.503		1.92598	14.2305
2.21296	18.0588		1.92598	14.3073		1.99798	11.5153		1.9289	14.2413
2.21617	18.073		1.9289	14.3248		2.00084	11.5276		1.93182	14.2521
2.21938	18.0871		1.93182	14.3422		2.00245	11.5345		1.93474	14.2628
2.22259	18.1012		1.93474	14.3597		2.0037	11.5399		1.93766	14.2736
2.22581	18.1151		1.93766	14.3771		2.00657	11.5521		1.94058	14.2843
2.22792	18.1243		1.94058	14.3946		2.00943	11.5643		1.94349	14.2951
2.22902	18.1291		1.94349	14.412		2.01229	11.5765		1.94641	14.3058
2.23223	18.1429		1.94641	14.4295		2.01515	11.5886		1.94933	14.3165
2.23544	18.1567		1.94933	14.4469		2.01801	11.6007		1.95225	14.3272
2.23865	18.1704		1.95225	14.4643		2.02088	11.6128		1.95517	14.3379
2.24187	18.184		1.95517	14.4817		2.02374	11.6248		1.95808	14.3486
2.24508	18.1976		1.95808	14.4992		2.0266	11.6368		1.961	14.3593
2.24829	18.2111		1.961	14.5166		2.02946	11.6488		1.9612	14.36
2.2515	18.2245		1.9612	14.5177		2.03233	11.6607		1.96392	14.37
2.25471	18.2378		1.96392	14.534		2.03519	11.6726		1.96684	14.3807
2.25792	18.2511		1.96684	14.5514		2.03805	11.6844		1.96976	14.3913
2.26114	18.2643		1.96976	14.5688		2.04091	11.6963		1.97267	14.402
2.26435	18.2774		1.97267	14.5861		2.04378	11.7081		1.97559	14.4126
2.26756	18.2905		1.97559	14.6035		2.04664	11.7198		1.97851	14.4233
2.27077	18.3035		1.97851	14.6209		2.0495	11.7315		1.98143	14.4339
2.27398	18.3164		1.98143	14.6383		2.05236	11.7432		1.98435	14.4445
2.2772	18.3293		1.98435	14.6557		2.05523	11.7549		1.98727	14.4551
2.28041	18.3421		1.98727	14.673		2.05809	11.7665		1.99018	14.4658
2.28362	18.3548		1.99018	14.6904		2.06095	11.7781		1.9931	14.4764
2.28683	18.3674		1.9931	14.7077		2.06381	11.7896		1.99602	14.487
2.29004	18.38		1.99602	14.7251		2.06668	11.8012		1.99894	14.4975
2.29326	18.3925		1.99894	14.7424		2.06954	11.8127		2.00186	14.5081
2.29647	18.4049		2.00186	14.7598		2.06996	11.8143		2.00477	14.5187
2.29968	18.4173		2.00477	14.7771		2.0724	11.8241		2.00769	14.5293
2.30289	18.4296		2.00769	14.7944		2.07526	11.8355		2.01061	14.5398
2.3061	18.4419		2.01061	14.8118		2.07813	11.8469		2.01353	14.5504
2.30931	18.454		2.01353	14.8291		2.08099	11.8583		2.01645	14.5609
2.31253	18.4661		2.01645	14.8464		2.08385	11.8696		2.01937	14.5714
2.31574	18.4782		2.01937	14.8637		2.08671	11.8809		2.02228	14.582
2.31895	18.4901		2.02228	14.881		2.08958	11.8922		2.0252	14.5925
2.32216	18.502		2.0252	14.8983		2.09244	11.9034		2.02812	14.603
2.32537	18.5139		2.02812	14.9156		2.0953	11.9146		2.03104	14.6135
2.32859	18.5256		2.03104	14.9329		2.09816	11.9258		2.03396	14.624
2.3318	18.5373		2.03396	14.9502		2.10103	11.9369		2.03687	14.6345
2.33501	18.549		2.03687	14.9675		2.10389	11.948		2.03979	14.6449
2.33822	18.5605		2.03979	14.9848		2.10675	11.9591		2.04271	14.6554
2.34143	18.572		2.04271	15.002		2.10961	11.9701		2.04563	14.6659
2.34464	18.5835		2.04563	15.0193		2.11248	11.9811		2.04855	14.6763
2.34786	18.5949		2.04855	15.0366		2.11534	11.9921		2.04942	14.6795
2.35107	18.6062		2.04942	15.0417		2.1182	12.003		2.05147	14.6868
2.35428	18.6174		2.05147	15.0538		2.12106	12.0139		2.05438	14.6972
2.35749	18.6286		2.05438	15.0711		2.12392	12.0248		2.0573	14.7077
2.3607	18.6397		2.0573	15.0883		2.12679	12.0357		2.06022	14.7181
2.36392	18.6507		2.06022	15.1056		2.12723	12.0373		2.06314	14.7285
2.36713	18.6617		2.06314	15.1228		2.12965	12.0465		2.06606	14.7389
2.37034	18.6726		2.06606	15.14		2.13251	12.0573		2.06897	14.7493
2.37355	18.6835		2.06897	15.1573		2.13537	12.068		2.07189	14.7597
2.37676	18.6943		2.07189	15.1745		2.13824	12.0787		2.07481	14.7701
2.37997	18.705		2.07481	15.1917		2.1411	12.0894		2.07773	14.7805
2.38319	18.7156		2.07773	15.2089		2.14396	12.1001		2.08065	14.7909
2.3864	18.7262		2.08065	15.2261		2.14682	12.1107		2.08356	14.8012
2.38961	18.7368		2.08356	15.2433		2.14969	12.1213		2.08648	14.8116
2.39282	18.7472		2.08648	15.2605		2.15255	12.1319		2.0894	14.822
2.39603	18.7576		2.0894	15.2777		2.15541	12.1424		2.09232	14.8323
2.39616	18.7581		2.09232	15.2949		2.15827	12.1529		2.09524	14.8426
2.39925	18.768		2.09524	15.3121		2.16114	12.1634		2.09816	14.853
2.40246	18.7783		2.09816	15.3293		2.164	12.1738		2.10107	14.8633
2.40567	18.7885		2.10107	15.3465		2.16686	12.1842		2.10399	14.8736
2.40888	18.7986		2.10399	15.3636		2.16972	12.1946		2.10691	14.8839
2.41209	18.8087		2.10691	15.3808		2.17259	12.2049		2.10983	14.8942
2.41531	18.8188		2.10983	15.398		2.17545	12.2153		2.11275	14.9045
2.41852	18.8287		2.11275	15.4151		2.17831	12.2256		2.11566	14.9148
2.42173	18.8386		2.11566	15.4323		2.18117	12.2358		2.11858	14.9251
2.42494	18.8485		2.11858	15.4494		2.18404	12.246		2.1215	14.9354
2.42815	18.8583		2.1215	15.4666		2.1869	12.2562		2.12442	14.9457
2.43136	18.868		2.12442	15.4837		2.18976	12.2664		2.12734	14.9559
2.43458	18.8777		2.12734	15.5009		2.19262	12.2765		2.13026	14.9662
2.43779	18.8873		2.13026	15.518		2.19549	12.2866		2.13317	14.9764
2.441	18.8968		2.13317	15.5351		2.19678	12.2912		2.13609	14.9866
2.44421	18.9063		2.13609	15.5522		2.19835	12.2967		2.13901	14.9969
2.44742	18.9157		2.13901	15.5694		2.20121	12.3067		2.14193	15.0071
2.45064	18.9251		2.14193	15.5865		2.20407	12.3168		2.14485	15.0173
2.45385	18.9344		2.14485	15.6036		2.20694	12.3268		2.14776	15.0275
2.45706	18.9436		2.14776	15.6207		2.2098	12.3367		2.14996	15.0352
2.46027	18.9528		2.14996	15.6336		2.21266	12.3466		2.15068	15.0377
2.46348	18.9619		2.15068	15.6378		2.21552	12.3565		2.1536	15.0479
2.46669	18.971		2.1536	15.6549		2.21839	12.3664		2.15652	15.0581
2.46991	18.98		2.15652	15.672		2.22125	12.3762		2.15944	15.0683
2.47312	18.989		2.15944	15.6891		2.22411	12.386		2.16236	15.0785
2.47633	18.9978		2.16236	15.7061		2.22697	12.3958		2.16527	15.0887
2.47954	19.0067		2.16527	15.7232		2.22983	12.4056		2.16819	15.0988
2.48275	19.0155		2.16819	15.7403		2.2327	12.4153		2.17111	15.109
2.48597	19.0242		2.17111	15.7574		2.23556	12.425		2.17403	15.1191
2.48918	19.0328		2.17403	15.7744		2.23842	12.4346		2.17695	15.1293
2.49239	19.0414		2.17695	15.7915		2.24128	12.4443		2.17986	15.1394
2.4956	19.05		2.17986	15.8085		2.24415	12.4539		2.18278	15.1495
2.49881	19.0585		2.18278	15.8256		2.24701	12.4635		2.1857	15.1597
2.50202	19.0669		2.1857	15.8426		2.24987	12.473		2.18862	15.1698
2.50524	19.0753		2.18862	15.8597		2.25273	12.4825		2.19154	15.1799
2.50845	19.0836		2.19154	15.8767		2.2556	12.492		2.19445	15.19
2.51166	19.0918		2.19445	15.8938		2.25816	12.5005		2.19737	15.2001
2.51487	19.1		2.19737	15.9108		2.25846	12.5015		2.20029	15.2102
2.51808	19.1082		2.20029	15.9278		2.26132	12.5109		2.20321	15.2203
2.5213	19.1163		2.20321	15.9448		2.26418	12.5203		2.20613	15.2303
2.52451	19.1243		2.20613	15.9618		2.26705	12.5297		2.20905	15.2404
2.52772	19.1323		2.20905	15.9789		2.26991	12.539		2.21196	15.2505
2.53093	19.1402		2.21196	15.9959		2.27277	12.5483		2.21488	15.2605
2.53414	19.1481		2.21488	16.0129		2.27563	12.5576		2.2178	15.2706
2.53736	19.1559		2.2178	16.0299		2.2785	12.5669		2.22072	15.2806
2.54057	19.1637		2.22072	16.0469		2.28136	12.5761		2.22364	15.2907
2.54378	19.1714		2.22364	16.0638		2.28422	12.5853		2.22655	15.3007
2.54699	19.179		2.22655	16.0808		2.28708	12.5945		2.22792	15.3054
2.5502	19.1866		2.22792	16.0888		2.28995	12.6037		2.22947	15.3107
2.55341	19.1942		2.22947	16.0978		2.29281	12.6128		2.23239	15.3207
2.55663	19.2017		2.23239	16.1148		2.29567	12.6219		2.23531	15.3307
2.55984	19.2091		2.23531	16.1318		2.29853	12.631		2.23823	15.3407
2.56305	19.2165		2.23823	16.1487		2.3014	12.64		2.24115	15.3507
2.56626	19.2238		2.24115	16.1657		2.30426	12.649		2.24406	15.3607
2.56947	19.2311		2.24406	16.1826		2.30712	12.658		2.24698	15.3707
2.57269	19.2383		2.24698	16.1996		2.30998	12.6669		2.2499	15.3807
2.5759	19.2455		2.2499	16.2166		2.31285	12.6759		2.25282	15.3907
2.57911	19.2526		2.25282	16.2335		2.31571	12.6848		2.25574	15.4006
2.58232	19.2597		2.25574	16.2505		2.31748	12.6903		2.25865	15.4106
2.58553	19.2667		2.25865	16.2674		2.31857	12.6937		2.26157	15.4205
2.58874	19.2736		2.26157	16.2843		2.32143	12.7025		2.26449	15.4305
2.59196	19.2806		2.26449	16.3012		2.3243	12.7113		2.26741	15.4404
2.59517	19.2874		2.26741	16.3182		2.32716	12.7201		2.27033	15.4504
2.59838	19.2942		2.27033	16.3351		2.33002	12.7289		2.27325	15.4603
2.60159	19.301		2.27325	16.352		2.33288	12.7376		2.27616	15.4702
2.6048	19.3077		2.27616	16.3689		2.33574	12.7463		2.27908	15.4801
2.60802	19.3143		2.27908	16.3858		2.33861	12.755		2.282	15.49
2.61123	19.3209		2.282	16.4027		2.34147	12.7637		2.28492	15.4999
2.61444	19.3275		2.28492	16.4196		2.34433	12.7723		2.28784	15.5098
2.61765	19.334		2.28784	16.4365		2.34719	12.7809		2.29075	15.5197
2.62086	19.3404		2.29075	16.4534		2.35006	12.7895		2.29367	15.5296
2.62184	19.3424		2.29367	16.4703		2.35292	12.7981		2.29659	15.5395
2.62407	19.3468		2.29659	16.4872		2.35578	12.8066		2.29951	15.5493
2.62729	19.3532		2.29951	16.5041		2.35864	12.8151		2.30243	15.5592
2.6305	19.3595		2.30243	16.5209		2.36151	12.8236		2.30534	15.5691
2.63371	19.3657		2.30534	16.5378		2.36437	12.832		2.30826	15.5789
2.63692	19.372		2.30826	16.5547		2.36723	12.8405		2.31118	15.5887
2.64013	19.3781		2.31118	16.5715		2.37009	12.8489		2.3141	15.5986
2.64335	19.3842		2.3141	16.5884		2.37296	12.8572		2.31702	15.6084
2.64656	19.3903		2.31702	16.6053		2.37582	12.8656		2.31994	15.6182
2.64977	19.3963		2.31994	16.6221		2.37868	12.8739		2.32285	15.6281
2.65298	19.4022		2.32285	16.639		2.37885	12.8744		2.32577	15.6379
2.65619	19.4082		2.32577	16.6558		2.38154	12.8822		2.32869	15.6477
2.65941	19.414		2.32869	16.6726		2.38441	12.8905		2.33161	15.6575
2.66262	19.4198		2.33161	16.6895		2.38727	12.8987		2.33453	15.6673
2.66583	19.4256		2.33453	16.7063		2.39013	12.9069		2.33744	15.6771
2.66904	19.4313		2.33744	16.7231		2.39299	12.9151		2.34036	15.6869
2.67225	19.437		2.34036	16.74		2.39586	12.9233		2.34328	15.6966
2.67546	19.4426		2.34328	16.7568		2.39872	12.9314		2.3462	15.7064
2.67868	19.4482		2.3462	16.7736		2.40158	12.9395		2.34912	15.7162
2.68189	19.4537		2.34912	16.7904		2.40444	12.9476		2.35204	15.7259
2.6851	19.4592		2.35204	16.8072		2.40731	12.9557		2.35495	15.7357
2.68831	19.4647		2.35495	16.824		2.41017	12.9637		2.35787	15.7454
2.69152	19.4701		2.35787	16.8408		2.41303	12.9718		2.36079	15.7552
2.69474	19.4754		2.36079	16.8576		2.41589	12.9797		2.36371	15.7649
2.69795	19.4807		2.36371	16.8744		2.41876	12.9877		2.36663	15.7746
2.70116	19.486		2.36663	16.8912		2.42162	12.9957		2.36954	15.7843
2.70437	19.4912		2.36954	16.9079		2.42448	13.0036		2.37246	15.7941
2.70758	19.4964		2.37246	16.9247		2.42734	13.0115		2.37538	15.8038
2.71079	19.5015		2.37538	16.9415		2.43021	13.0193		2.3783	15.8135
2.71401	19.5066		2.3783	16.9583		2.43307	13.0272		2.38122	15.8232
2.71722	19.5116		2.38122	16.975		2.43593	13.035		2.38414	15.8329
2.72043	19.5166		2.38414	16.9918		2.43879	13.0428		2.38705	15.8426
2.72364	19.5215		2.38705	17.0085		2.44165	13.0506		2.38997	15.8522
2.72685	19.5264		2.38997	17.0253		2.44452	13.0583		2.39289	15.8619
2.73007	19.5313		2.39289	17.042		2.44635	13.0633		2.39581	15.8716
2.73328	19.5361		2.39581	17.0588		2.44738	13.066		2.39616	15.8727
2.73649	19.5409		2.39616	17.0608		2.45024	13.0737		2.39873	15.8812
2.7397	19.5456		2.39873	17.0755		2.4531	13.0814		2.40164	15.8909
2.74291	19.5503		2.40164	17.0923		2.45597	13.089		2.40456	15.9006
2.74612	19.5549		2.40456	17.109		2.45883	13.0967		2.40748	15.9102
2.74934	19.5595		2.40748	17.1257		2.46169	13.1043		2.4104	15.9198
2.75255	19.5641		2.4104	17.1425		2.46455	13.1119		2.41332	15.9295
2.75576	19.5686		2.41332	17.1592		2.46742	13.1194		2.41623	15.9391
2.75897	19.573		2.41623	17.1759		2.47028	13.1269		2.41915	15.9487
2.76218	19.5774		2.41915	17.1926		2.47314	13.1344		2.42207	15.9583
2.7654	19.5818		2.42207	17.2093		2.476	13.1419		2.42499	15.968
2.76861	19.5862		2.42499	17.226		2.47887	13.1494		2.42791	15.9776
2.77182	19.5905		2.42791	17.2427		2.48173	13.1568		2.43083	15.9871
2.77503	19.5947		2.43083	17.2594		2.48459	13.1642		2.43374	15.9968
2.77824	19.5989		2.43374	17.2761		2.48745	13.1716		2.43666	16.0063
2.78146	19.6031		2.43666	17.2928		2.49032	13.179		2.43958	16.0159
2.78467	19.6073		2.43958	17.3095		2.49318	13.1863		2.4425	16.0255
2.78788	19.6113		2.4425	17.3262		2.49604	13.1936		2.44542	16.0351
2.79109	19.6154		2.44542	17.3429		2.4989	13.2009		2.44833	16.0446
2.7943	19.6194		2.44833	17.3595		2.50177	13.2082		2.45125	16.0542
2.79751	19.6234		2.45125	17.3762		2.50463	13.2155		2.45417	16.0637
2.80073	19.6273		2.45417	17.3929		2.50567	13.2181		2.45709	16.0733
2.80394	19.6312		2.45709	17.4095		2.50749	13.2227		2.46001	16.0828
2.80715	19.635		2.46001	17.4262		2.51035	13.2299		2.46293	16.0924
2.81036	19.6389		2.46293	17.4428		2.51322	13.2371		2.46584	16.1019
2.81357	19.6426		2.46584	17.4595		2.51608	13.2442		2.46876	16.1114
2.81679	19.6464		2.46876	17.4762		2.51894	13.2514		2.47168	16.1209
2.82	19.65		2.47168	17.4928		2.5218	13.2585		2.4746	16.1304
2.82321	19.6537		2.4746	17.5094		2.52467	13.2656		2.47752	16.14
2.82642	19.6573		2.47752	17.5261		2.52753	13.2726		2.48043	16.1495
2.82963	19.6609		2.48043	17.5427		2.53039	13.2797		2.48335	16.159
2.83284	19.6644		2.48335	17.5593		2.53325	13.2867		2.48627	16.1684
2.83606	19.6679		2.48627	17.576		2.53612	13.2937		2.48919	16.1779
2.83927	19.6714		2.48919	17.5926		2.53898	13.3007		2.49211	16.1874
2.84248	19.6748		2.49211	17.6092		2.54184	13.3077		2.49503	16.1969
2.84569	19.6782		2.49503	17.6258		2.5447	13.3146		2.49794	16.2064
2.8489	19.6815		2.49794	17.6424		2.54756	13.3215		2.50086	16.2158
2.85212	19.6848		2.50086	17.659		2.55043	13.3284		2.50378	16.2253
2.85533	19.6881		2.50378	17.6756		2.55329	13.3353		2.5067	16.2347
2.85854	19.6913		2.5067	17.6922		2.55615	13.3421		2.50962	16.2442
2.86175	19.6945		2.50962	17.7088		2.55901	13.3489		2.51253	16.2536
2.86496	19.6977		2.51253	17.7254		2.56188	13.3557		2.51545	16.2631
2.86817	19.7008		2.51545	17.742		2.56295	13.3583		2.51837	16.2725
2.87139	19.7039		2.51837	17.7586		2.56474	13.3625		2.52129	16.2819
2.8746	19.7069		2.52129	17.7752		2.5676	13.3693		2.52421	16.2913
2.87781	19.7099		2.52421	17.7917		2.57046	13.376		2.52712	16.3008
2.88102	19.7129		2.52712	17.8083		2.57333	13.3827		2.53004	16.3102
2.88423	19.7158		2.53004	17.8249		2.57619	13.3894		2.53296	16.3196
2.88745	19.7187		2.53296	17.8414		2.57905	13.3961		2.53588	16.329
2.89066	19.7216		2.53588	17.858		2.58191	13.4028		2.5388	16.3383
2.89387	19.7244		2.5388	17.8746		2.58478	13.4094		2.54172	16.3477
2.89708	19.7272		2.54172	17.8911		2.58764	13.416		2.54463	16.3571
2.90029	19.73		2.54463	17.9077		2.5905	13.4226		2.54755	16.3665
2.90351	19.7327		2.54755	17.9242		2.59336	13.4292		2.55047	16.3759
2.90672	19.7354		2.55047	17.9408		2.59623	13.4357		2.55339	16.3852
2.90993	19.738		2.55339	17.9573		2.59909	13.4422		2.55631	16.3946
2.91314	19.7406		2.55631	17.9738		2.60195	13.4487		2.55922	16.4039
2.91524	19.7423		2.55922	17.9904		2.60481	13.4552		2.56214	16.4133
2.91635	19.7432		2.56214	18.0069		2.60768	13.4617		2.56506	16.4226
2.91956	19.7458		2.56506	18.0234		2.61054	13.4681		2.56798	16.432
2.92278	19.7483		2.56798	18.0399		2.6134	13.4746		2.5709	16.4413
2.92599	19.7508		2.5709	18.0565		2.61626	13.481		2.57382	16.4506
2.9292	19.7532		2.57382	18.073		2.61913	13.4873		2.57673	16.46
2.93241	19.7556		2.57673	18.0895		2.62199	13.4937		2.57965	16.4693
2.93562	19.758		2.57965	18.106		2.62485	13.5		2.58257	16.4786
2.93884	19.7604		2.58257	18.1225		2.62771	13.5064		2.58549	16.4879
2.94205	19.7627		2.58549	18.139		2.63058	13.5127		2.58841	16.4972
2.94526	19.765		2.58841	18.1555		2.63344	13.5189		2.59132	16.5065
2.94847	19.7672		2.59132	18.172		2.6363	13.5252		2.59424	16.5158
2.95168	19.7694		2.59424	18.1885		2.63916	13.5314		2.59716	16.5251
2.95489	19.7716		2.59716	18.205		2.64203	13.5377		2.60008	16.5344
2.95811	19.7737		2.60008	18.2214		2.64273	13.5392		2.603	16.5436
2.96132	19.7759		2.603	18.2379		2.64489	13.5439		2.60592	16.5529
2.96453	19.7779		2.60592	18.2544		2.64775	13.55		2.60883	16.5622
2.96774	19.78		2.60883	18.2708		2.65061	13.5562		2.61175	16.5714
2.97095	19.782		2.61175	18.2873		2.65347	13.5623		2.61467	16.5807
2.97417	19.784		2.61467	18.3038		2.65634	13.5685		2.61759	16.5899
2.97738	19.7859		2.61759	18.3202		2.6592	13.5746		2.62051	16.5992
2.98059	19.7879		2.62051	18.3367		2.66206	13.5806		2.62184	16.6034
2.9838	19.7898		2.62184	18.3442		2.66492	13.5867		2.62342	16.6084
2.98701	19.7916		2.62342	18.3531		2.66779	13.5927		2.62634	16.6177
2.99022	19.7934		2.62634	18.3696		2.67065	13.5988		2.62926	16.6269
2.99344	19.7952		2.62926	18.386		2.67351	13.6048		2.63218	16.6361
2.99665	19.797		2.63218	18.4025		2.67637	13.6107		2.6351	16.6453
2.99986	19.7987		2.6351	18.4189		2.67924	13.6167		2.63801	16.6545
3.00307	19.8005		2.63801	18.4354		2.6821	13.6227		2.64093	16.6638
3.00628	19.8021		2.64093	18.4518		2.68496	13.6286		2.64385	16.673
3.0095	19.8038		2.64385	18.4682		2.68782	13.6345		2.64677	16.6822
3.01271	19.8054		2.64677	18.4846		2.69069	13.6404		2.64969	16.6913
3.01592	19.807		2.64969	18.5011		2.69355	13.6462		2.65261	16.7005
3.01913	19.8085		2.65261	18.5175		2.69641	13.6521		2.65552	16.7097
3.02234	19.81		2.65552	18.5339		2.69927	13.6579		2.65844	16.7189
3.02556	19.8115		2.65844	18.5503		2.70214	13.6637		2.66136	16.7281
3.02877	19.813		2.66136	18.5667		2.705	13.6695		2.66428	16.7372
3.03198	19.8144		2.66428	18.5831		2.70786	13.6753		2.6672	16.7464
3.03519	19.8158		2.6672	18.5995		2.71072	13.681		2.67011	16.7556
3.0384	19.8172		2.67011	18.6159		2.71359	13.6868		2.67303	16.7647
3.04161	19.8186		2.67303	18.6323		2.71645	13.6925		2.67595	16.7739
3.04483	19.8199		2.67595	18.6487		2.71931	13.6982		2.67887	16.783
3.04804	19.8212		2.67887	18.6651		2.72217	13.7039		2.68179	16.7921
3.05125	19.8224		2.68179	18.6815		2.72251	13.7045		2.68471	16.8013
3.05446	19.8237		2.68471	18.6978		2.72504	13.7095		2.68762	16.8104
3.05767	19.8249		2.68762	18.7142		2.7279	13.7152		2.69054	16.8195
3.06089	19.826		2.69054	18.7306		2.73076	13.7208		2.69346	16.8286
3.0641	19.8272		2.69346	18.7469		2.73362	13.7264		2.69638	16.8378
3.06731	19.8283		2.69638	18.7633		2.73649	13.732		2.6993	16.8469
3.07052	19.8294		2.6993	18.7797		2.73935	13.7376		2.70221	16.856
3.07373	19.8305		2.70221	18.796		2.74221	13.7431		2.70513	16.8651
3.07694	19.8315		2.70513	18.8124		2.74507	13.7486		2.70805	16.8742
3.08016	19.8325		2.70805	18.8287		2.74794	13.7542		2.71097	16.8833
3.08337	19.8335		2.71097	18.8451		2.7508	13.7597		2.71389	16.8923
3.08658	19.8344		2.71389	18.8614		2.75366	13.7651		2.71681	16.9014
3.08979	19.8354		2.71681	18.8778		2.75652	13.7706		2.71972	16.9105
3.093	19.8363		2.71972	18.8941		2.75938	13.776		2.72264	16.9196
3.09622	19.8371		2.72264	18.9105		2.76225	13.7815		2.72556	16.9286
3.09943	19.838		2.72556	18.9268		2.76511	13.7869		2.72848	16.9377
3.10264	19.8388		2.72848	18.9431		2.76797	13.7923		2.7314	16.9467
3.10585	19.8396		2.7314	18.9594		2.77083	13.7977		2.73431	16.9558
3.10906	19.8404		2.73431	18.9758		2.7737	13.803		2.73723	16.9648
3.11227	19.8411		2.73723	18.9921		2.77656	13.8083		2.74015	16.9739
3.11549	19.8418		2.74015	19.0084		2.77942	13.8137		2.74307	16.9829
3.1187	19.8425		2.74307	19.0247		2.78228	13.819		2.74599	16.9919
3.12191	19.8432		2.74599	19.041		2.78515	13.8242		2.7489	17.001
3.12512	19.8438		2.7489	19.0573		2.78801	13.8295		2.75182	17.01
3.12833	19.8444		2.75182	19.0736		2.79087	13.8348		2.75474	17.019
3.13155	19.845		2.75474	19.0899		2.79206	13.8369		2.75766	17.028
3.13476	19.8456		2.75766	19.1062		2.79373	13.84		2.76058	17.037
3.13797	19.8461		2.76058	19.1225		2.7966	13.8452		2.7635	17.046
3.14118	19.8466		2.7635	19.1388		2.79946	13.8504		2.76641	17.055
3.14439	19.8471		2.76641	19.155		2.80232	13.8556		2.76933	17.064
3.14761	19.8476		2.76933	19.1713		2.80518	13.8608		2.77225	17.073
3.15082	19.848		2.77225	19.1876		2.80805	13.8659		2.77517	17.082
3.15403	19.8484		2.77517	19.2039		2.81091	13.8711		2.77809	17.091
3.15724	19.8488		2.77809	19.2202		2.81377	13.8762		2.781	17.0999
3.16045	19.8492		2.781	19.2364		2.81663	13.8813		2.78392	17.1089
3.16366	19.8495		2.78392	19.2527		2.8195	13.8863		2.78684	17.1179
3.16688	19.8498		2.78684	19.269		2.82236	13.8914		2.78976	17.1268
3.17009	19.8501		2.78976	19.2852		2.82522	13.8965		2.79268	17.1358
3.1733	19.8504		2.79268	19.3015		2.82808	13.9015		2.7956	17.1447
3.17651	19.8506		2.7956	19.3177		2.83095	13.9065		2.79851	17.1537
3.17972	19.8508		2.79851	19.334		2.83381	13.9115		2.80143	17.1626
3.18294	19.851		2.80143	19.3502		2.83667	13.9165		2.80435	17.1716
3.18615	19.8512		2.80435	19.3664		2.83953	13.9215		2.80727	17.1805
3.18936	19.8514		2.80727	19.3827		2.8424	13.9264		2.81019	17.1894
3.19257	19.8515		2.81019	19.3989		2.84526	13.9313		2.8131	17.1984
3.19578	19.8516		2.8131	19.4151		2.84812	13.9362		2.81602	17.2073
3.19899	19.8517		2.81602	19.4314		2.85098	13.9412		2.81894	17.2162
3.20221	19.8517		2.81894	19.4476		2.85385	13.946		2.82186	17.2251
3.20542	19.8517		2.82186	19.4638		2.85671	13.9509		2.82478	17.234
3.20863	19.8518		2.91524	19.9812		2.85957	13.9558		2.91524	17.5078
