# Supplementary material for: Bond performance between hybrid fiber-reinforced concrete and BFRP bars under freeze-thaw cycle
Source: PLoS One. 2024 May 13;19(5):e0303327. doi: 10.1371/journal.pone.0303327 (PMC11090331; doi:10.1371/journal.pone.0303327)
Supplement: S1 Data — (ZIP) [file pone.0303327.s001.zip › Supporting Information files/The fitting data of the ascending section of the bond slip curve/FT25-C0B0.xlsx]

## Sheet: Sheet1
	Malvar model			MBPE model			CMR model			Continuous Curve model
Slip(mm)	Bond stress(MPa)		Slip(mm)	Bond stress(MPa)		Slip(mm)	Bond stress(MPa)		Slip(mm)	Bond stress(MPa)
0	0		0	0		0	0		0	0
0.00374	0.01672		0.00374	0.19518		0.00374	1.16382e-05		0.00748	0.82419
0.00748	0.03352		0.00748	0.30964		0.00748	7.26251e-05		0.01122	1.00943
0.01122	0.0504		0.01122	0.40559		0.01122	0.000211435		0.01496	1.16559
0.01496	0.06738		0.01496	0.49122		0.01496	0.000450512		0.0187	1.30317
0.0187	0.08443		0.0187	0.56989		0.0187	0.000809013		0.02244	1.42755
0.02244	0.10158		0.02244	0.64344		0.02244	0.0013		0.02618	1.54193
0.02618	0.11881		0.02618	0.71299		0.02618	0.00195		0.02992	1.64839
0.02992	0.13612		0.02992	0.77928		0.02992	0.00276		0.03366	1.74838
0.03366	0.15352		0.03366	0.84285		0.03366	0.00375		0.0374	1.84295
0.0374	0.17101		0.0374	0.90409		0.0374	0.00493		0.04114	1.93291
0.04114	0.18858		0.04114	0.96332		0.04114	0.00631		0.04488	2.01885
0.04488	0.20623		0.04488	1.02078		0.04488	0.0079		0.04862	2.10129
0.04862	0.22398		0.04862	1.07665		0.04862	0.00971		0.05236	2.18061
0.05236	0.24181		0.05236	1.13111		0.05236	0.01175		0.0561	2.25715
0.0561	0.25972		0.0561	1.18427		0.0561	0.01402		0.05984	2.33117
0.05984	0.27772		0.05984	1.23627		0.05984	0.01654		0.06358	2.40292
0.06358	0.29581		0.06358	1.28719		0.06358	0.0193		0.06732	2.47258
0.06732	0.31398		0.06732	1.33712		0.06732	0.02233		0.07106	2.54033
0.07106	0.33224		0.07106	1.38613		0.07106	0.02562		0.0748	2.60633
0.0748	0.35059		0.0748	1.43428		0.0748	0.02918		0.07854	2.67069
0.07854	0.36902		0.07854	1.48164		0.07854	0.03301		0.08228	2.73354
0.08228	0.38754		0.08228	1.52824		0.08228	0.03712		0.08602	2.79497
0.08602	0.40614		0.08602	1.57415		0.08602	0.04152		0.08976	2.85509
0.08976	0.42483		0.08976	1.61939		0.08976	0.04621		0.0935	2.91396
0.0935	0.44361		0.0935	1.66401		0.0935	0.05118		0.09724	2.97167
0.09724	0.46247		0.09724	1.70803		0.09724	0.05646		0.10098	3.02828
0.10098	0.48142		0.10098	1.75149		0.10098	0.06203		0.10472	3.08385
0.10472	0.50046		0.10472	1.79442		0.10472	0.06791		0.10846	3.13843
0.10846	0.51958		0.10846	1.83683		0.10846	0.0741		0.1122	3.19208
0.1122	0.53879		0.1122	1.87876		0.1122	0.08059		0.11594	3.24485
0.11594	0.55808		0.11594	1.92023		0.11594	0.0874		0.11968	3.29677
0.11968	0.57746		0.11968	1.96125		0.11968	0.09452		0.12342	3.34789
0.12342	0.59693		0.12342	2.00185		0.12342	0.10195		0.12716	3.39823
0.12716	0.61648		0.12716	2.04203		0.12716	0.10971		0.1309	3.44784
0.1309	0.63612		0.1309	2.08183		0.1309	0.11778		0.13464	3.49675
0.13464	0.65585		0.13464	2.12124		0.13464	0.12618		0.13838	3.54499
0.13838	0.67566		0.13838	2.16029		0.13838	0.1349		0.14212	3.59257
0.14212	0.69556		0.14212	2.19899		0.14212	0.14394		0.14586	3.63953
0.14586	0.71555		0.14586	2.23735		0.14586	0.1533		0.1496	3.6859
0.1496	0.73562		0.1496	2.27538		0.1496	0.163		0.15334	3.73169
0.15334	0.75577		0.15334	2.3131		0.15334	0.17302		0.15708	3.77692
0.15708	0.77602		0.15708	2.35051		0.15708	0.18336		0.16082	3.82162
0.16082	0.79635		0.16082	2.38762		0.16082	0.19404		0.16456	3.8658
0.16456	0.81677		0.16456	2.42445		0.16456	0.20504		0.1683	3.90949
0.1683	0.83727		0.1683	2.461		0.1683	0.21637		0.17204	3.95269
0.17204	0.85786		0.17204	2.49727		0.17204	0.22803		0.17578	3.99542
0.17578	0.87853		0.17578	2.53329		0.17578	0.24002		0.17952	4.0377
0.17952	0.89929		0.17952	2.56905		0.17952	0.25234		0.18326	4.07954
0.18326	0.92014		0.18326	2.60456		0.18326	0.26498		0.187	4.12096
0.187	0.94107		0.187	2.63983		0.187	0.27796		0.19074	4.16197
0.19074	0.96209		0.19074	2.67486		0.19074	0.29126		0.19448	4.20257
0.19448	0.9832		0.19448	2.70967		0.19448	0.30489		0.19822	4.24279
0.19822	1.00439		0.19822	2.74425		0.19822	0.31884		0.20196	4.28263
0.20196	1.02567		0.20196	2.77861		0.20196	0.33312		0.2057	4.3221
0.2057	1.04703		0.2057	2.81277		0.2057	0.34772		0.20944	4.36121
0.20944	1.06848		0.20944	2.84671		0.20944	0.36265		0.21318	4.39998
0.21318	1.09001		0.21318	2.88046		0.21318	0.3779		0.21692	4.43841
0.21692	1.11163		0.21692	2.914		0.21692	0.39348		0.22066	4.47651
0.22066	1.13333		0.22066	2.94736		0.22066	0.40937		0.2244	4.51428
0.2244	1.15512		0.2244	2.98052		0.2244	0.42558		0.22814	4.55175
0.22814	1.177		0.22814	3.01351		0.22814	0.44212		0.23188	4.5889
0.23188	1.19896		0.23188	3.04631		0.23188	0.45897		0.23562	4.62576
0.23562	1.22101		0.23562	3.07893		0.23562	0.47613		0.23936	4.66233
0.23936	1.24314		0.23936	3.11139		0.23936	0.49361		0.2431	4.69861
0.2431	1.26536		0.2431	3.14367		0.2431	0.51141		0.24396	4.70687
0.24396	1.27045		0.24396	3.15103		0.24396	0.51552		0.24684	4.73462
0.24684	1.28766		0.24684	3.17579		0.24684	0.52951		0.25058	4.77035
0.25058	1.31004		0.25058	3.20774		0.25058	0.54793		0.25432	4.80582
0.25432	1.33252		0.25432	3.23954		0.25432	0.56665		0.25806	4.84103
0.25806	1.35507		0.25806	3.27118		0.25806	0.58568		0.2618	4.87598
0.2618	1.37771		0.2618	3.30267		0.2618	0.60501		0.26554	4.91069
0.26554	1.40044		0.26554	3.334		0.26554	0.62465		0.26929	4.94515
0.26929	1.42325		0.26929	3.36519		0.26929	0.64459		0.27303	4.97937
0.27303	1.44614		0.27303	3.39624		0.27303	0.66482		0.27677	5.01336
0.27677	1.46912		0.27677	3.42715		0.27677	0.68536		0.28051	5.04712
0.28051	1.49218		0.28051	3.45791		0.28051	0.70619		0.28425	5.08066
0.28425	1.51533		0.28425	3.48854		0.28425	0.72732		0.28799	5.11397
0.28799	1.53856		0.28799	3.51903		0.28799	0.74873		0.29173	5.14707
0.29173	1.56188		0.29173	3.54939		0.29173	0.77044		0.29547	5.17996
0.29547	1.58527		0.29547	3.57963		0.29547	0.79243		0.29921	5.21264
0.29921	1.60876		0.29921	3.60973		0.29921	0.81471		0.30295	5.24512
0.30295	1.63232		0.30295	3.63971		0.30295	0.83727		0.30669	5.2774
0.30669	1.65597		0.30669	3.66956		0.30669	0.86011		0.31043	5.30948
0.31043	1.6797		0.31043	3.6993		0.31043	0.88323		0.31417	5.34137
0.31417	1.70352		0.31417	3.72891		0.31417	0.90663		0.31791	5.37307
0.31791	1.72741		0.31791	3.75841		0.31791	0.93031		0.32165	5.40458
0.32165	1.75139		0.32165	3.78779		0.32165	0.95425		0.32539	5.43591
0.32539	1.77546		0.32539	3.81706		0.32539	0.97847		0.32913	5.46706
0.32913	1.7996		0.32913	3.84621		0.32913	1.00295		0.33219	5.49245
0.33219	1.81944		0.33219	3.87001		0.33219	1.0232		0.33287	5.49804
0.33287	1.82383		0.33287	3.87526		0.33287	1.0277		0.33661	5.52884
0.33661	1.84814		0.33661	3.90419		0.33661	1.05271		0.34035	5.55947
0.34035	1.87253		0.34035	3.93302		0.34035	1.07798		0.34409	5.58993
0.34409	1.89701		0.34409	3.96174		0.34409	1.10351		0.34783	5.62023
0.34783	1.92156		0.34783	3.99036		0.34783	1.1293		0.35157	5.65037
0.35157	1.9462		0.35157	4.01888		0.35157	1.15534		0.35531	5.68034
0.35531	1.97092		0.35531	4.04729		0.35531	1.18163		0.35905	5.71016
0.35905	1.99572		0.35905	4.07561		0.35905	1.20817		0.36279	5.73982
0.36279	2.0206		0.36279	4.10382		0.36279	1.23495		0.36653	5.76934
0.36653	2.04556		0.36653	4.13194		0.36653	1.26198		0.37027	5.7987
0.37027	2.07061		0.37027	4.15996		0.37027	1.28926		0.37401	5.82791
0.37401	2.09573		0.37401	4.18789		0.37401	1.31677		0.37775	5.85698
0.37775	2.12093		0.37775	4.21573		0.37775	1.34451		0.38149	5.8859
0.38149	2.14622		0.38149	4.24347		0.38149	1.3725		0.38523	5.91468
0.38523	2.17158		0.38523	4.27113		0.38523	1.40071		0.38897	5.94332
0.38897	2.19702		0.38897	4.29869		0.38897	1.42915		0.39271	5.97183
0.39271	2.22255		0.39271	4.32617		0.39271	1.45782		0.39645	6.0002
0.39645	2.24815		0.39645	4.35355		0.39645	1.48671		0.40019	6.02843
0.40019	2.27383		0.40019	4.38085		0.40019	1.51583		0.40393	6.05654
0.40393	2.29959		0.40393	4.40807		0.40393	1.54516		0.40767	6.08451
0.40767	2.32543		0.40767	4.4352		0.40767	1.57471		0.41141	6.11236
0.41141	2.35135		0.41141	4.46225		0.41141	1.60448		0.41515	6.14008
0.41515	2.37735		0.41515	4.48922		0.41515	1.63446		0.41632	6.14874
0.41632	2.38551		0.41632	4.49765		0.41632	1.6439		0.41889	6.16768
0.41889	2.40342		0.41889	4.51611		0.41889	1.66464		0.42263	6.19515
0.42263	2.42957		0.42263	4.54291		0.42263	1.69504		0.42637	6.2225
0.42637	2.4558		0.42637	4.56964		0.42637	1.72564		0.43011	6.24973
0.43011	2.48211		0.43011	4.59629		0.43011	1.75644		0.43385	6.27685
0.43385	2.5085		0.43385	4.62286		0.43385	1.78743		0.43759	6.30384
0.43759	2.53496		0.43759	4.64935		0.43759	1.81863		0.44133	6.33073
0.44133	2.5615		0.44133	4.67577		0.44133	1.85002		0.44507	6.35749
0.44507	2.58812		0.44507	4.70212		0.44507	1.8816		0.44881	6.38415
0.44881	2.61481		0.44881	4.72839		0.44881	1.91338		0.45255	6.4107
0.45255	2.64158		0.45255	4.75459		0.45255	1.94533		0.45629	6.43713
0.45629	2.66842		0.45629	4.78071		0.45629	1.97748		0.46003	6.46346
0.46003	2.69534		0.46003	4.80676		0.46003	2.0098		0.46377	6.48968
0.46377	2.72233		0.46377	4.83275		0.46377	2.04231		0.46751	6.5158
0.46751	2.7494		0.46751	4.85866		0.46751	2.07499		0.47125	6.54181
0.47125	2.77655		0.47125	4.8845		0.47125	2.10785		0.47499	6.56771
0.47499	2.80377		0.47499	4.91028		0.47499	2.14088		0.47873	6.59352
0.47873	2.83106		0.47873	4.93599		0.47873	2.17408		0.48247	6.61923
0.48247	2.85843		0.48247	4.96163		0.48247	2.20744		0.48621	6.64483
0.48621	2.88587		0.48621	4.9872		0.48621	2.24097		0.48995	6.67034
0.48995	2.91339		0.48995	5.01271		0.48995	2.27467		0.49369	6.69575
0.49369	2.94098		0.49369	5.03816		0.49369	2.30852		0.49743	6.72107
0.49743	2.96864		0.49743	5.06353		0.49743	2.34254		0.50117	6.74629
0.50117	2.99637		0.50117	5.08885		0.50117	2.3767		0.50455	6.769
0.50455	3.02151		0.50455	5.11168		0.50455	2.40772		0.50491	6.77141
0.50491	3.02418		0.50491	5.1141		0.50491	2.41102		0.50865	6.79644
0.50865	3.05206		0.50865	5.13929		0.50865	2.4455		0.51239	6.82139
0.51239	3.08001		0.51239	5.16442		0.51239	2.48012		0.51613	6.84624
0.51613	3.10803		0.51613	5.18949		0.51613	2.51488		0.51987	6.871
0.51987	3.13613		0.51987	5.2145		0.51987	2.54979		0.52361	6.89567
0.52361	3.16429		0.52361	5.23944		0.52361	2.58484		0.52735	6.92025
0.52735	3.19253		0.52735	5.26433		0.52735	2.62003		0.53109	6.94475
0.53109	3.22083		0.53109	5.28916		0.53109	2.65536		0.53483	6.96916
0.53483	3.24921		0.53483	5.31393		0.53483	2.69082		0.53857	6.99348
0.53857	3.27766		0.53857	5.33864		0.53857	2.72641		0.54231	7.01772
0.54231	3.30617		0.54231	5.36329		0.54231	2.76214		0.54605	7.04188
0.54605	3.33476		0.54605	5.38789		0.54605	2.79799		0.54979	7.06596
0.54979	3.36341		0.54979	5.41243		0.54979	2.83396		0.55353	7.08995
0.55353	3.39213		0.55353	5.43692		0.55353	2.87006		0.55727	7.11386
0.55727	3.42092		0.55727	5.46135		0.55727	2.90628		0.56101	7.13769
0.56101	3.44978		0.56101	5.48572		0.56101	2.94262		0.56475	7.16145
0.56475	3.4787		0.56475	5.51005		0.56475	2.97908		0.56849	7.18512
0.56849	3.5077		0.56849	5.53431		0.56849	3.01565		0.57223	7.20872
0.57223	3.53676		0.57223	5.55853		0.57223	3.05233		0.57597	7.23224
0.57597	3.56588		0.57597	5.58269		0.57597	3.08912		0.57971	7.25568
0.57971	3.59508		0.57971	5.6068		0.57971	3.12602		0.58345	7.27905
0.58345	3.62433		0.58345	5.63086		0.58345	3.16303		0.58663	7.29885
0.58663	3.64926		0.58663	5.65127		0.58663	3.19456		0.58719	7.30234
0.58719	3.65366		0.58719	5.65486		0.58719	3.20013		0.59093	7.32556
0.59093	3.68305		0.59093	5.67882		0.59093	3.23734		0.59467	7.3487
0.59467	3.7125		0.59467	5.70272		0.59467	3.27465		0.59841	7.37178
0.59841	3.74202		0.59841	5.72658		0.59841	3.31206		0.60215	7.39478
0.60215	3.7716		0.60215	5.75038		0.60215	3.34956		0.60589	7.41771
0.60589	3.80125		0.60589	5.77413		0.60589	3.38716		0.60963	7.44056
0.60963	3.83096		0.60963	5.79784		0.60963	3.42484		0.61337	7.46335
0.61337	3.86073		0.61337	5.8215		0.61337	3.46262		0.61711	7.48607
0.61711	3.89057		0.61711	5.84511		0.61711	3.50048		0.62085	7.50872
0.62085	3.92047		0.62085	5.86867		0.62085	3.53842		0.62459	7.53131
0.62459	3.95043		0.62459	5.89218		0.62459	3.57645		0.62833	7.55382
0.62833	3.98045		0.62833	5.91565		0.62833	3.61456		0.63207	7.57627
0.63207	4.01053		0.63207	5.93907		0.63207	3.65275		0.63581	7.59865
0.63581	4.04067		0.63581	5.96244		0.63581	3.69102		0.63955	7.62097
0.63955	4.07088		0.63955	5.98577		0.63955	3.72936		0.64329	7.64322
0.64329	4.10114		0.64329	6.00906		0.64329	3.76778		0.64703	7.6654
0.64703	4.13147		0.64703	6.03229		0.64703	3.80626		0.65077	7.68753
0.65077	4.16185		0.65077	6.05549		0.65077	3.84482		0.65435	7.70863
0.65435	4.19097		0.65435	6.07763		0.65435	3.88176		0.65451	7.70959
0.65451	4.19229		0.65451	6.07863		0.65451	3.88344		0.65825	7.73158
0.65825	4.22279		0.65825	6.10174		0.65825	3.92213		0.66199	7.75351
0.66199	4.25335		0.66199	6.1248		0.66199	3.96088		0.66573	7.77539
0.66573	4.28397		0.66573	6.14781		0.66573	3.99969		0.66947	7.7972
0.66947	4.31464		0.66947	6.17079		0.66947	4.03857		0.67321	7.81895
0.67321	4.34537		0.67321	6.19372		0.67321	4.0775		0.67695	7.84063
0.67695	4.37616		0.67695	6.21661		0.67695	4.11649		0.68069	7.86226
0.68069	4.407		0.68069	6.23945		0.68069	4.15553		0.68443	7.88383
0.68443	4.4379		0.68443	6.26226		0.68443	4.19463		0.68817	7.90535
0.68817	4.46886		0.68817	6.28502		0.68817	4.23378		0.68923	7.91141
0.68923	4.47762		0.68923	6.29144		0.68923	4.24485		0.69191	7.9268
0.69191	4.49987		0.69191	6.30774		0.69191	4.27297		0.69565	7.94819
0.69565	4.53093		0.69565	6.33042		0.69565	4.31222		0.69939	7.96953
0.69939	4.56205		0.69939	6.35306		0.69939	4.35151		0.70313	7.99081
0.70313	4.59322		0.70313	6.37566		0.70313	4.39084		0.70687	8.01203
0.70687	4.62445		0.70687	6.39822		0.70687	4.43022		0.71061	8.0332
0.71061	4.65573		0.71061	6.42073		0.71061	4.46963		0.71435	8.05431
0.71435	4.68706		0.71435	6.44321		0.71435	4.50909		0.71809	8.07537
0.71809	4.71844		0.71809	6.46565		0.71809	4.54858		0.72183	8.09637
0.72183	4.74987		0.72183	6.48805		0.72183	4.58811		0.72557	8.11732
0.72557	4.78136		0.72557	6.51042		0.72557	4.62768		0.72931	8.13821
0.72931	4.81289		0.72931	6.53274		0.72931	4.66728		0.73027	8.14355
0.73027	4.82097		0.73027	6.53844		0.73027	4.67741		0.73305	8.15905
0.73305	4.84448		0.73305	6.55503		0.73305	4.7069		0.73679	8.17984
0.73679	4.87612		0.73679	6.57727		0.73679	4.74656		0.74053	8.20058
0.74053	4.9078		0.74053	6.59948		0.74053	4.78625		0.74427	8.22126
0.74427	4.93953		0.74427	6.62166		0.74427	4.82596		0.74801	8.24189
0.74801	4.97132		0.74801	6.64379		0.74801	4.86569		0.75175	8.26247
0.75175	5.00315		0.75175	6.66589		0.75175	4.90545		0.75549	8.283
0.75549	5.03502		0.75549	6.68795		0.75549	4.94523		0.75923	8.30347
0.75923	5.06695		0.75923	6.70998		0.80824	5.50774		0.76297	8.3239
0.76297	5.09892		0.76297	6.73196		0.87518	6.22135		0.76671	8.34428
0.76671	5.13094		0.76671	6.75392		0.87892	6.26109		0.77045	8.3646
0.77045	5.163		0.77045	6.77583		0.88266	6.3008		0.77419	8.38488
0.77419	5.19511		0.77419	6.79772		0.8864	6.34049		0.77793	8.40511
0.77793	5.22726		0.77793	6.81956		0.88826	6.36026		0.78167	8.42529
0.78167	5.25946		0.78167	6.84137		0.89014	6.38016		0.78541	8.44542
0.78541	5.2917		0.78541	6.86315		0.89388	6.4198		0.78915	8.46551
0.78915	5.32399		0.78915	6.88489		0.89762	6.45942		0.79289	8.48554
0.79289	5.35632		0.79289	6.9066		0.90136	6.49901		0.79663	8.50553
0.79663	5.38869		0.79663	6.92827		0.9051	6.53857		0.80037	8.52547
0.80037	5.4211		0.80037	6.94991		0.90884	6.5781		0.80412	8.54537
0.80412	5.45356		0.80412	6.97151		0.91258	6.61761		0.80786	8.56522
0.80786	5.48605		0.80786	6.99309		0.91632	6.65708		0.80824	8.56726
0.80824	5.4894		0.80824	6.9953		0.92006	6.69652		0.8116	8.58502
0.8116	5.51859		0.8116	7.01462		0.9238	6.73592		0.81534	8.60478
0.81534	5.55116		0.81534	7.03613		0.92754	6.7753		0.81908	8.6245
0.81908	5.58378		0.81908	7.0576		0.93128	6.81463		0.82282	8.64416
0.82282	5.61643		0.82282	7.07904		0.93502	6.85394		0.82656	8.66379
0.82656	5.64913		0.82656	7.10045		0.93876	6.8932		0.8303	8.68337
0.8303	5.68186		0.8303	7.12182		0.9425	6.93243		0.83404	8.7029
0.83404	5.71463		0.83404	7.14317		0.94624	6.97162		0.83778	8.72239
0.83778	5.74743		0.83778	7.16448		0.94998	7.01077		0.84152	8.74184
0.84152	5.78027		0.84152	7.18575		0.95372	7.04988		0.84526	8.76124
0.84526	5.81315		0.84526	7.207		0.95746	7.08895		0.849	8.78061
0.849	5.84607		0.849	7.22822		0.9612	7.12797		0.85274	8.79993
0.85274	5.87902		0.85274	7.2494		0.96494	7.16696		0.85648	8.8192
0.85648	5.912		0.85648	7.27056		0.96829	7.20186		0.86022	8.83844
0.86022	5.94502		0.86022	7.29168		0.96868	7.2059		0.86396	8.85763
0.86396	5.97808		0.86396	7.31277		0.97242	7.24479		0.8677	8.87678
0.8677	6.01116		0.8677	7.33383		0.97616	7.28364		0.87144	8.89589
0.87144	6.04428		0.87144	7.35486		0.9799	7.32245		0.87518	8.91496
0.87518	6.07743		0.87518	7.37586		0.98364	7.36121		0.87892	8.93399
0.87892	6.11061		0.87892	7.39683		0.98738	7.39992		0.88266	8.95298
0.88266	6.14383		0.88266	7.41778		0.99112	7.43858		0.8864	8.97193
0.8864	6.17707		0.8864	7.43869		0.99486	7.4772		0.88826	8.98135
0.88826	6.19365		0.88826	7.44909		0.9986	7.51576		0.89014	8.99083
0.89014	6.21035		0.89014	7.45957		1.00234	7.55428		0.89388	9.0097
0.89388	6.24365		0.89388	7.48042		1.00608	7.59274		0.89762	9.02853
0.89762	6.27698		0.89762	7.50125		1.00982	7.63115		0.90136	9.04732
0.90136	6.31035		0.90136	7.52204		1.01356	7.66951		0.9051	9.06607
0.9051	6.34374		0.9051	7.54281		1.0173	7.70781		0.90884	9.08478
0.90884	6.37715		0.90884	7.56354		1.02104	7.74606		0.91258	9.10346
0.91258	6.4106		0.91258	7.58425		1.02478	7.78426		0.91632	9.12209
0.91632	6.44407		0.91632	7.60493		1.02852	7.8224		0.92006	9.14069
0.92006	6.47757		0.92006	7.62558		1.03226	7.86049		0.9238	9.15925
0.9238	6.51109		0.9238	7.64621		1.036	7.89851		0.92754	9.17777
0.92754	6.54464		0.92754	7.6668		1.03974	7.93649		0.93128	9.19626
0.93128	6.57821		0.93128	7.68737		1.04348	7.9744		0.93502	9.2147
0.93502	6.61181		0.93502	7.70791		1.04722	8.01225		0.93876	9.23312
0.93876	6.64543		0.93876	7.72843		1.05036	8.04399		0.9425	9.25149
0.9425	6.67907		0.9425	7.74891		1.05096	8.05005		0.94624	9.26983
0.94624	6.71274		0.94624	7.76937		1.0547	8.08779		0.94998	9.28813
0.94998	6.74643		0.94998	7.7898		1.05844	8.12546		0.95372	9.30639
0.95372	6.78014		0.95372	7.81021		1.06218	8.16308		0.95746	9.32462
0.95746	6.81387		0.95746	7.83059		1.06592	8.20063		0.9612	9.34282
0.9612	6.84762		0.9612	7.85094		1.06966	8.23812		0.96494	9.36098
0.96494	6.88139		0.96494	7.87127		1.0734	8.27555		0.96829	9.37722
0.96829	6.91167		0.96829	7.88946		1.07714	8.31292		0.96868	9.3791
0.96868	6.91518		0.96868	7.89156		1.08088	8.35022		0.97242	9.39719
0.97242	6.94898		0.97242	7.91184		1.08462	8.38746		0.97616	9.41524
0.97616	6.98281		0.97616	7.93208		1.08836	8.42463		0.9799	9.43326
0.9799	7.01665		0.9799	7.95231		1.0921	8.46174		0.98364	9.45125
0.98364	7.05052		0.98364	7.9725		1.09584	8.49878		0.98738	9.4692
0.98738	7.08439		0.98738	7.99267		1.09958	8.53576		0.99112	9.48712
0.99112	7.11829		0.99112	8.01281		1.10332	8.57267		0.99486	9.505
0.99486	7.1522		0.99486	8.03293		1.10706	8.60951		0.9986	9.52285
0.9986	7.18612		0.9986	8.05303		1.1108	8.64628		1.00234	9.54067
1.00234	7.22006		1.00234	8.07309		1.11454	8.68299		1.00608	9.55845
1.00608	7.25402		1.00608	8.09314		1.11828	8.71963		1.00982	9.5762
1.00982	7.28798		1.00982	8.11316		1.12202	8.7562		1.01356	9.59392
1.01356	7.32196		1.01356	8.13315		1.12576	8.7927		1.0173	9.6116
1.0173	7.35595		1.0173	8.15312		1.12629	8.79785		1.02104	9.62925
1.02104	7.38996		1.02104	8.17306		1.1295	8.82912		1.02478	9.64687
1.02478	7.42397		1.02478	8.19298		1.13324	8.86548		1.02852	9.66446
1.02852	7.458		1.02852	8.21288		1.13698	8.90177		1.03226	9.68202
1.03226	7.49204		1.03226	8.23275		1.14072	8.93799		1.036	9.69954
1.036	7.52608		1.036	8.2526		1.14446	8.97413		1.03974	9.71703
1.03974	7.56014		1.03974	8.27242		1.1482	9.0102		1.04348	9.73449
1.05036	7.65689		1.04348	8.29222		1.15194	9.0462		1.04722	9.75192
1.12629	8.34955		1.04722	8.312		1.15568	9.08213		1.05036	9.76653
1.15942	8.65159		1.05036	8.32858		1.15942	9.11799		1.05096	9.76932
1.16316	8.68565		1.05096	8.33175		1.16316	9.15377		1.0547	9.78669
1.1669	8.7197		1.0547	8.35148		1.1669	9.18947		1.05844	9.80403
1.17064	8.75374		1.05844	8.37118		1.17064	9.2251		1.06218	9.82133
1.17438	8.78778		1.06218	8.39087		1.17438	9.26066		1.06592	9.83861
1.17812	8.8218		1.06592	8.41052		1.17812	9.29614		1.06966	9.85585
1.18186	8.85581		1.06966	8.43016		1.18186	9.33155		1.0734	9.87307
1.1856	8.88981		1.0734	8.44977		1.1856	9.36688		1.07714	9.89025
1.18934	8.9238		1.07714	8.46936		1.18934	9.40214		1.08088	9.90741
1.19308	8.95778		1.08088	8.48893		1.19308	9.43732		1.08462	9.92453
1.19682	8.99174		1.08462	8.50848		1.19682	9.47242		1.08836	9.94163
1.20016	9.02204		1.08836	8.528		1.20016	9.50368		1.0921	9.9587
1.20056	9.02569		1.0921	8.5475		1.20056	9.50744		1.09584	9.97574
1.2043	9.05962		1.09584	8.56698		1.2043	9.54239		1.09958	9.99274
1.20804	9.09355		1.09958	8.58643		1.20804	9.57726		1.10332	10.0097
1.21178	9.12745		1.10332	8.60587		1.21178	9.61205		1.10706	10.0267
1.21552	9.16134		1.10706	8.62528		1.21552	9.64677		1.1108	10.0436
1.21926	9.19522		1.1108	8.64467		1.21926	9.6814		1.11454	10.0605
1.223	9.22908		1.11454	8.66404		1.223	9.71596		1.11828	10.0774
1.22674	9.26292		1.11828	8.68338		1.22674	9.75044		1.12202	10.0942
1.23048	9.29674		1.12202	8.70271		1.23048	9.78483		1.12576	10.111
1.23422	9.33055		1.12576	8.72201		1.23422	9.81915		1.12629	10.1134
1.23796	9.36434		1.12629	8.72474		1.23796	9.85339		1.1295	10.1278
1.2417	9.39811		1.1295	8.74129		1.2417	9.88755		1.13324	10.1445
1.24544	9.43186		1.13324	8.76055		1.24544	9.92163		1.13698	10.1613
1.24918	9.46559		1.13698	8.77979		1.24918	9.95563		1.14072	10.178
1.25292	9.49929		1.14072	8.79901		1.25292	9.98954		1.14446	10.1946
1.25666	9.53298		1.14446	8.8182		1.25666	10.0234		1.1482	10.2113
1.2604	9.56665		1.1482	8.83738		1.2604	10.0571		1.15194	10.2279
1.26414	9.60029		1.15194	8.85653		1.26414	10.0908		1.15568	10.2445
1.26788	9.63392		1.15568	8.87567		1.26788	10.1244		1.15942	10.261
1.27162	9.66751		1.15942	8.89478		1.27162	10.1579		1.16316	10.2776
1.27536	9.70109		1.16316	8.91388		1.27536	10.1913		1.1669	10.2941
1.27813	9.72591		1.1669	8.93295		1.27813	10.216		1.17064	10.3106
1.2791	9.73464		1.17064	8.952		1.2791	10.2247		1.17438	10.327
1.28284	9.76817		1.17438	8.97103		1.28284	10.2579		1.17812	10.3435
1.28658	9.80167		1.17812	8.99004		1.28658	10.2911		1.18186	10.3599
1.29032	9.83515		1.18186	9.00903		1.29032	10.3242		1.1856	10.3763
1.29406	9.8686		1.1856	9.02801		1.29406	10.3572		1.18934	10.3926
1.2978	9.90203		1.18934	9.04696		1.2978	10.3902		1.19308	10.4089
1.30154	9.93542		1.19308	9.06589		1.30154	10.423		1.19682	10.4252
1.30528	9.9688		1.19682	9.0848		1.30528	10.4558		1.20016	10.4398
1.30902	10.0021		1.20016	9.10166		1.30902	10.4885		1.20056	10.4415
1.31276	10.0355		1.20056	9.10369		1.31276	10.5211		1.2043	10.4578
1.3165	10.0687		1.2043	9.12256		1.3165	10.5536		1.20804	10.474
1.32024	10.102		1.20804	9.14142		1.32024	10.586		1.21178	10.4902
1.32398	10.1352		1.21178	9.16025		1.32398	10.6184		1.21552	10.5064
1.32772	10.1684		1.21552	9.17906		1.32772	10.6506		1.21926	10.5225
1.33146	10.2016		1.21926	9.19786		1.33146	10.6828		1.223	10.5387
1.33521	10.2347		1.223	9.21663		1.33521	10.7149		1.22674	10.5548
1.33895	10.2678		1.22674	9.23539		1.33895	10.7469		1.23048	10.5708
1.34269	10.3009		1.23048	9.25412		1.34269	10.7788		1.23422	10.5869
1.34643	10.3339		1.23422	9.27284		1.34643	10.8107		1.23796	10.6029
1.35017	10.367		1.23796	9.29154		1.35017	10.8424		1.2417	10.6189
1.35391	10.3999		1.2417	9.31022		1.35391	10.8741		1.24544	10.6349
1.35405	10.4012		1.24544	9.32888		1.35405	10.8753		1.24918	10.6509
1.35765	10.4329		1.24918	9.34752		1.35765	10.9057		1.25292	10.6668
1.36139	10.4658		1.25292	9.36615		1.36139	10.9372		1.25666	10.6827
1.36513	10.4986		1.25666	9.38475		1.36513	10.9686		1.2604	10.6986
1.36887	10.5315		1.2604	9.40334		1.36887	10.9999		1.26414	10.7144
1.37261	10.5643		1.26414	9.42191		1.37261	11.0312		1.26788	10.7303
1.37635	10.5971		1.26788	9.44046		1.37635	11.0623		1.27162	10.7461
1.38009	10.6298		1.27162	9.45899		1.38009	11.0934		1.27536	10.7619
1.38383	10.6625		1.27536	9.4775		1.38383	11.1244		1.27813	10.7735
1.38757	10.6951		1.27813	9.49118		1.38757	11.1553		1.2791	10.7776
1.39131	10.7278		1.2791	9.496		1.39131	11.1861		1.28284	10.7934
1.39505	10.7603		1.28284	9.51447		1.39505	11.2168		1.28658	10.8091
1.39879	10.7929		1.28658	9.53293		1.39879	11.2475		1.29032	10.8248
1.40253	10.8254		1.29032	9.55137		1.40253	11.278		1.29406	10.8405
1.40627	10.8578		1.29406	9.5698		1.40627	11.3085		1.2978	10.8561
1.41001	10.8903		1.2978	9.5882		1.41001	11.3389		1.30154	10.8718
1.41375	10.9227		1.30154	9.60659		1.41375	11.3692		1.30528	10.8874
1.41749	10.955		1.30528	9.62496		1.41749	11.3994		1.30902	10.903
1.42123	10.9873		1.30902	9.64331		1.42123	11.4295		1.31276	10.9185
1.42497	11.0196		1.31276	9.66165		1.42497	11.4596		1.3165	10.9341
1.42587	11.0273		1.3165	9.67997		1.42587	11.4668		1.32024	10.9496
1.42871	11.0518		1.32024	9.69827		1.42871	11.4895		1.32398	10.9651
1.43245	11.084		1.32398	9.71655		1.43245	11.5194		1.32772	10.9806
1.43619	11.1161		1.32772	9.73481		1.43619	11.5492		1.33146	10.996
1.43993	11.1482		1.33146	9.75306		1.43993	11.5789		1.33521	11.0115
1.44367	11.1802		1.33521	9.77129		1.44367	11.6085		1.33895	11.0269
1.44741	11.2122		1.33895	9.78951		1.44741	11.638		1.34269	11.0423
1.45115	11.2442		1.34269	9.80771		1.45115	11.6674		1.34643	11.0576
1.45489	11.2761		1.34643	9.82589		1.45489	11.6968		1.35017	11.073
1.45863	11.308		1.35017	9.84405		1.45863	11.7261		1.35391	11.0883
1.46237	11.3398		1.35391	9.8622		1.46237	11.7552		1.35405	11.0889
1.46611	11.3716		1.35405	9.8629		1.46611	11.7843		1.35765	11.1036
1.46985	11.4033		1.35765	9.88033		1.46985	11.8133		1.36139	11.1189
1.47359	11.435		1.36139	9.89844		1.47359	11.8423		1.36513	11.1341
1.47733	11.4666		1.36513	9.91654		1.47733	11.8711		1.36887	11.1494
1.48107	11.4982		1.36887	9.93462		1.48107	11.8998		1.37261	11.1646
1.48481	11.5298		1.37261	9.95268		1.48481	11.9285		1.37635	11.1798
1.48855	11.5613		1.37635	9.97073		1.48855	11.9571		1.38009	11.195
1.49229	11.5927		1.38009	9.98876		1.49229	11.9856		1.38383	11.2102
1.49603	11.6241		1.38383	10.0068		1.49603	12.014		1.38757	11.2253
1.49977	11.6555		1.38757	10.0248		1.49977	12.0423		1.39131	11.2404
1.50179	11.6724		1.39131	10.0427		1.50179	12.0576		1.39505	11.2555
1.50351	11.6868		1.39505	10.0607		1.50351	12.0705		1.39879	11.2706
1.50725	11.718		1.39879	10.0787		1.50725	12.0987		1.40253	11.2856
1.51099	11.7492		1.40253	10.0966		1.51099	12.1267		1.40627	11.3007
1.51473	11.7804		1.40627	10.1145		1.51473	12.1547		1.41001	11.3157
1.51847	11.8115		1.41001	10.1324		1.51847	12.1826		1.41375	11.3307
1.52221	11.8425		1.41375	10.1503		1.52221	12.2104		1.41749	11.3457
1.52595	11.8735		1.41749	10.1682		1.52595	12.2381		1.42123	11.3606
1.52969	11.9045		1.42123	10.186		1.52969	12.2658		1.42497	11.3756
1.53343	11.9354		1.42497	10.2039		1.53343	12.2933		1.42587	11.3792
1.53717	11.9662		1.42587	10.2082		1.53717	12.3208		1.42871	11.3905
1.54091	11.997		1.42871	10.2217		1.54091	12.3481		1.43245	11.4054
1.54465	12.0277		1.43245	10.2395		1.54465	12.3754		1.43619	11.4203
1.54839	12.0584		1.43619	10.2573		1.54839	12.4026		1.43993	11.4351
1.55213	12.089		1.43993	10.2751		1.55213	12.4298		1.44367	11.45
1.55587	12.1196		1.44367	10.2928		1.55587	12.4568		1.44741	11.4648
1.55961	12.1501		1.44741	10.3106		1.55961	12.4837		1.45115	11.4796
1.56335	12.1806		1.45115	10.3283		1.56335	12.5106		1.45489	11.4944
1.56709	12.211		1.45489	10.346		1.56709	12.5374		1.45863	11.5091
1.57083	12.2414		1.45863	10.3637		1.57083	12.5641		1.46237	11.5239
1.57457	12.2717		1.46237	10.3814		1.57457	12.5907		1.46611	11.5386
1.57565	12.2804		1.46611	10.3991		1.57565	12.5983		1.46985	11.5533
1.57831	12.3019		1.46985	10.4167		1.57831	12.6172		1.47359	11.568
1.58205	12.3321		1.47359	10.4344		1.58205	12.6436		1.47733	11.5827
1.58579	12.3622		1.47733	10.452		1.58579	12.67		1.48107	11.5973
1.58953	12.3923		1.48107	10.4696		1.58953	12.6963		1.48481	11.612
1.59327	12.4223		1.48481	10.4872		1.59327	12.7225		1.48855	11.6266
1.59701	12.4522		1.48855	10.5048		1.59701	12.7486		1.49229	11.6412
1.60075	12.4822		1.49229	10.5223		1.60075	12.7746		1.49603	11.6558
1.60449	12.512		1.49603	10.5399		1.60449	12.8005		1.49977	11.6703
1.60823	12.5418		1.49977	10.5574		1.60823	12.8264		1.50179	11.6782
1.61197	12.5715		1.50179	10.5669		1.61197	12.8521		1.50351	11.6849
1.61571	12.6012		1.50351	10.5749		1.61571	12.8778		1.50725	11.6994
1.61945	12.6308		1.50725	10.5925		1.61945	12.9034		1.51099	11.7139
1.62319	12.6603		1.51099	10.6099		1.62319	12.9289		1.51473	11.7284
1.62693	12.6898		1.51473	10.6274		1.62693	12.9544		1.51847	11.7429
1.63067	12.7192		1.51847	10.6449		1.63067	12.9797		1.52221	11.7573
1.63441	12.7486		1.52221	10.6623		1.63441	13.005		1.52595	11.7717
1.63815	12.7779		1.52595	10.6798		1.63815	13.0302		1.52969	11.7861
1.64189	12.8071		1.52969	10.6972		1.64189	13.0553		1.53343	11.8005
1.64563	12.8363		1.53343	10.7146		1.64563	13.0803		1.53717	11.8149
1.64937	12.8654		1.53717	10.732		1.64937	13.1052		1.54091	11.8293
1.65311	12.8945		1.54091	10.7494		1.65311	13.1301		1.54465	11.8437
1.65568	12.9144		1.54465	10.7667		1.65568	13.1471		1.54839	11.858
1.65685	12.9235		1.54839	10.7841		1.65685	13.1548		1.55213	11.8723
1.66059	12.9524		1.55213	10.8014		1.66059	13.1795		1.55587	11.8866
1.66433	12.9813		1.55587	10.8187		1.66433	13.2041		1.55961	11.9009
1.66807	13.0101		1.55961	10.8361		1.66807	13.2287		1.56335	11.9151
1.67181	13.0388		1.56335	10.8533		1.67181	13.2531		1.56709	11.9294
1.67555	13.0675		1.56709	10.8706		1.67555	13.2774		1.57083	11.9436
1.67929	13.0961		1.57083	10.8879		1.67929	13.3017		1.57457	11.9578
1.68303	13.1247		1.57457	10.9051		1.68303	13.3259		1.57565	11.9619
1.68677	13.1532		1.57565	10.9101		1.68677	13.35		1.57831	11.972
1.69051	13.1816		1.57831	10.9224		1.69051	13.3741		1.58205	11.9862
1.69425	13.21		1.58205	10.9396		1.69425	13.398		1.58579	12.0003
1.69799	13.2383		1.58579	10.9568		1.69799	13.4219		1.58953	12.0145
1.70173	13.2665		1.58953	10.974		1.70173	13.4457		1.59327	12.0286
1.70547	13.2947		1.59327	10.9912		1.70547	13.4694		1.59701	12.0427
1.70921	13.3228		1.59701	11.0084		1.70921	13.493		1.60075	12.0568
1.71295	13.3508		1.60075	11.0255		1.71295	13.5166		1.60449	12.0709
1.71669	13.3788		1.60449	11.0427		1.71669	13.54		1.60823	12.0849
1.72043	13.4067		1.60823	11.0598		1.72043	13.5634		1.61197	12.099
1.72417	13.4345		1.61197	11.0769		1.72417	13.5867		1.61571	12.113
1.72791	13.4623		1.61571	11.094		1.72791	13.6099		1.61945	12.127
1.73165	13.49		1.61945	11.1111		1.73165	13.6331		1.62319	12.141
1.73539	13.5177		1.62319	11.1282		1.73539	13.6562		1.62693	12.155
1.73913	13.5452		1.62693	11.1453		1.73913	13.6791		1.63067	12.169
1.73981	13.5502		1.63067	11.1623		1.73981	13.6833		1.63441	12.1829
1.74287	13.5727		1.63441	11.1793		1.74287	13.702		1.63815	12.1968
1.74661	13.6002		1.63815	11.1964		1.74661	13.7249		1.64189	12.2108
1.75035	13.6276		1.64189	11.2134		1.75035	13.7476		1.64563	12.2247
1.75409	13.6549		1.64563	11.2304		1.75409	13.7703		1.64937	12.2385
1.75783	13.6821		1.64937	11.2474		1.75783	13.7929		1.65311	12.2524
1.76157	13.7093		1.65311	11.2644		1.76157	13.8154		1.65568	12.2619
1.76531	13.7364		1.65568	11.276		1.76531	13.8378		1.65685	12.2663
1.76905	13.7634		1.65685	11.2813		1.76905	13.8602		1.66059	12.2801
1.77279	13.7904		1.66059	11.2983		1.77279	13.8825		1.66433	12.2939
1.77653	13.8173		1.66433	11.3152		1.77653	13.9047		1.66807	12.3077
1.78027	13.8441		1.66807	11.3321		1.78027	13.9268		1.67181	12.3215
1.78401	13.8708		1.67181	11.349		1.78401	13.9489		1.67555	12.3353
1.78775	13.8975		1.67555	11.3659		1.78775	13.9708		1.67929	12.3491
1.79149	13.9241		1.67929	11.3828		1.79149	13.9927		1.68303	12.3628
1.79523	13.9507		1.68303	11.3997		1.79523	14.0145		1.68677	12.3765
1.79897	13.9772		1.68677	11.4165		1.79897	14.0363		1.69051	12.3902
1.80271	14.0036		1.69051	11.4334		1.80271	14.0579		1.69425	12.4039
1.80645	14.0299		1.69425	11.4502		1.80645	14.0795		1.69799	12.4176
1.81019	14.0562		1.69799	11.467		1.81019	14.101		1.70173	12.4313
1.81393	14.0824		1.70173	11.4839		1.81393	14.1225		1.70547	12.4449
1.81767	14.1085		1.70547	11.5007		1.81767	14.1438		1.70921	12.4586
1.82141	14.1346		1.70921	11.5174		1.82141	14.1651		1.71295	12.4722
1.82515	14.1606		1.71295	11.5342		1.82515	14.1863		1.71669	12.4858
1.82599	14.1664		1.71669	11.551		1.82599	14.191		1.72043	12.4994
1.82889	14.1865		1.72043	11.5677		1.82889	14.2074		1.72417	12.513
1.83263	14.2123		1.72417	11.5845		1.83263	14.2285		1.72791	12.5265
1.83637	14.2381		1.72791	11.6012		1.83637	14.2494		1.73165	12.5401
1.84011	14.2638		1.73165	11.6179		1.84011	14.2703		1.73539	12.5536
1.84385	14.2894		1.73539	11.6346		1.84385	14.2912		1.73913	12.5671
1.84759	14.315		1.73913	11.6513		1.84759	14.3119		1.73981	12.5696
1.85133	14.3405		1.73981	11.6543		1.85133	14.3326		1.74287	12.5807
1.85507	14.3659		1.74287	11.668		1.85507	14.3532		1.74661	12.5941
1.85881	14.3912		1.74661	11.6846		1.85881	14.3737		1.75035	12.6076
1.86255	14.4165		1.75035	11.7013		1.86255	14.3942		1.75409	12.6211
1.86629	14.4417		1.75409	11.7179		1.86629	14.4146		1.75783	12.6345
1.87004	14.4669		1.75783	11.7345		1.87004	14.4349		1.76157	12.648
1.87378	14.4919		1.76157	11.7512		1.87378	14.4551		1.76531	12.6614
1.87752	14.5169		1.76531	11.7678		1.87752	14.4753		1.76905	12.6748
1.88126	14.5418		1.76905	11.7844		1.88126	14.4954		1.77279	12.6882
1.885	14.5667		1.77279	11.8009		1.885	14.5154		1.77653	12.7016
1.88874	14.5914		1.77653	11.8175		1.88874	14.5353		1.78027	12.7149
1.89248	14.6161		1.78027	11.8341		1.89248	14.5552		1.78401	12.7283
1.89622	14.6407		1.78401	11.8506		1.89622	14.575		1.78775	12.7416
1.89996	14.6653		1.78775	11.8672		1.89996	14.5947		1.79149	12.7549
1.9037	14.6898		1.79149	11.8837		1.9037	14.6143		1.79523	12.7682
1.90744	14.7142		1.79523	11.9002		1.90744	14.6339		1.79897	12.7815
1.91118	14.7385		1.79897	11.9167		1.91118	14.6534		1.80271	12.7948
1.91492	14.7628		1.80271	11.9332		1.91492	14.6729		1.80645	12.8081
1.91866	14.7869		1.80645	11.9497		1.91866	14.6922		1.81019	12.8213
1.9224	14.8111		1.81019	11.9661		1.9224	14.7115		1.81393	12.8346
1.92448	14.8245		1.81393	11.9826		1.92448	14.7223		1.81767	12.8478
1.92614	14.8351		1.81767	11.999		1.92614	14.7308		1.82141	12.861
1.92988	14.8591		1.82141	12.0154		1.92988	14.7499		1.82515	12.8742
1.93362	14.8829		1.82515	12.0319		1.93362	14.769		1.82599	12.8771
1.93736	14.9068		1.82599	12.0355		1.93736	14.788		1.82889	12.8874
1.9411	14.9305		1.82889	12.0483		1.9411	14.8069		1.83263	12.9005
1.94484	14.9542		1.83263	12.0647		1.94484	14.8258		1.83637	12.9137
1.94858	14.9778		1.83637	12.0811		1.94858	14.8446		1.84011	12.9268
1.95232	15.0013		1.84011	12.0974		1.95232	14.8634		1.84385	12.94
1.95606	15.0247		1.84385	12.1138		1.95606	14.882		1.84759	12.9531
1.9598	15.0481		1.84759	12.1302		1.9598	14.9006		1.85133	12.9662
1.96354	15.0714		1.85133	12.1465		1.96354	14.9191		1.85507	12.9793
1.96728	15.0946		1.85507	12.1628		1.96728	14.9376		1.85881	12.9924
1.97102	15.1178		1.85881	12.1791		1.97102	14.956		1.86255	13.0054
1.97476	15.1409		1.86255	12.1955		1.97476	14.9743		1.86629	13.0185
1.9785	15.1639		1.86629	12.2118		1.9785	14.9925		1.87004	13.0315
1.98224	15.1868		1.87004	12.228		1.98224	15.0107		1.87378	13.0445
1.98598	15.2097		1.87378	12.2443		1.98598	15.0288		1.87752	13.0576
1.98972	15.2324		1.87752	12.2606		1.98972	15.0469		1.88126	13.0706
1.99346	15.2552		1.88126	12.2768		1.99346	15.0648		1.885	13.0835
1.9972	15.2778		1.885	12.2931		1.9972	15.0828		1.88874	13.0965
2.00094	15.3003		1.88874	12.3093		2.00094	15.1006		1.89248	13.1095
2.00468	15.3228		1.89248	12.3255		2.00468	15.1184		1.89622	13.1224
2.00842	15.3452		1.89622	12.3418		2.00842	15.1361		1.89996	13.1354
2.01216	15.3676		1.89996	12.358		2.01216	15.1537		1.9037	13.1483
2.0159	15.3898		1.9037	12.3742		2.0159	15.1713		1.90744	13.1612
2.01964	15.412		1.90744	12.3903		2.01964	15.1888		1.91118	13.1741
2.02338	15.4341		1.91118	12.4065		2.02338	15.2062		1.91492	13.187
2.02712	15.4562		1.91492	12.4227		2.02712	15.2236		1.91866	13.1998
2.03086	15.4781		1.91866	12.4388		2.03086	15.2409		1.9224	13.2127
2.0346	15.5		1.9224	12.455		2.0346	15.2582		1.92448	13.2199
2.03834	15.5218		1.92448	12.4639		2.03834	15.2753		1.92614	13.2255
2.03939	15.5279		1.92614	12.4711		2.03939	15.2802		1.92988	13.2384
2.04208	15.5436		1.92988	12.4872		2.04208	15.2925		1.93362	13.2512
2.04582	15.5652		1.93362	12.5033		2.04582	15.3095		1.93736	13.264
2.04956	15.5868		1.93736	12.5194		2.04956	15.3265		1.9411	13.2768
2.0533	15.6083		1.9411	12.5355		2.0533	15.3434		1.94484	13.2896
2.05704	15.6298		1.94484	12.5516		2.05704	15.3603		1.94858	13.3024
2.06078	15.6511		1.94858	12.5676		2.06078	15.3771		1.95232	13.3151
2.06452	15.6724		1.95232	12.5837		2.06452	15.3938		1.95606	13.3279
2.06826	15.6936		1.95606	12.5997		2.06826	15.4105		1.9598	13.3406
2.072	15.7148		1.9598	12.6158		2.072	15.4271		1.96354	13.3533
2.07574	15.7359		1.96354	12.6318		2.07574	15.4436		1.96728	13.366
2.07948	15.7569		1.96728	12.6478		2.07948	15.4601		1.97102	13.3787
2.08322	15.7778		1.97102	12.6638		2.08322	15.4765		1.97476	13.3914
2.08696	15.7986		1.97476	12.6798		2.08696	15.4928		1.9785	13.4041
2.0907	15.8194		1.9785	12.6958		2.0907	15.5091		1.98224	13.4168
2.09444	15.8401		1.98224	12.7118		2.09444	15.5253		1.98598	13.4294
2.09818	15.8607		1.98598	12.7277		2.09818	15.5415		1.98972	13.4421
2.10192	15.8812		1.98972	12.7437		2.10192	15.5576		1.99346	13.4547
2.10566	15.9017		1.99346	12.7596		2.10566	15.5736		1.9972	13.4673
2.1094	15.9221		1.9972	12.7755		2.1094	15.5896		2.00094	13.4799
2.11314	15.9424		2.00094	12.7915		2.11314	15.6055		2.00468	13.4925
2.11688	15.9627		2.00468	12.8074		2.11688	15.6213		2.00842	13.5051
2.12062	15.9829		2.00842	12.8233		2.12062	15.6371		2.01216	13.5176
2.12436	16.003		2.01216	12.8392		2.12436	15.6529		2.0159	13.5302
2.1281	16.023		2.0159	12.8551		2.1281	15.6685		2.01964	13.5427
2.13184	16.043		2.01964	12.8709		2.13184	15.6841		2.02338	13.5553
2.13558	16.0628		2.02338	12.8868		2.13558	15.6997		2.02712	13.5678
2.13932	16.0826		2.02712	12.9026		2.13932	15.7152		2.03086	13.5803
2.14306	16.1024		2.03086	12.9185		2.14306	15.7306		2.0346	13.5928
2.1468	16.122		2.0346	12.9343		2.1468	15.746		2.03834	13.6053
2.15054	16.1416		2.03834	12.9502		2.15054	15.7613		2.03939	13.6088
2.15428	16.1611		2.03939	12.9546		2.15428	15.7765		2.04208	13.6178
2.15802	16.1806		2.04208	12.966		2.15802	15.7917		2.04582	13.6302
2.16176	16.1999		2.04582	12.9818		2.16176	15.8068		2.04956	13.6427
2.1655	16.2192		2.04956	12.9976		2.1655	15.8219		2.0533	13.6551
2.16924	16.2384		2.0533	13.0134		2.16924	15.8369		2.05704	13.6676
2.17277	16.2565		2.05704	13.0291		2.17277	15.851		2.06078	13.68
2.17298	16.2576		2.06078	13.0449		2.17298	15.8519		2.06452	13.6924
2.17672	16.2766		2.06452	13.0607		2.17672	15.8667		2.06826	13.7048
2.18046	16.2956		2.06826	13.0764		2.18046	15.8816		2.072	13.7172
2.1842	16.3145		2.072	13.0922		2.1842	15.8964		2.07574	13.7295
2.18794	16.3334		2.07574	13.1079		2.18794	15.9111		2.07948	13.7419
2.19168	16.3522		2.07948	13.1236		2.19168	15.9257		2.08322	13.7543
2.19542	16.3709		2.08322	13.1393		2.19542	15.9403		2.08696	13.7666
2.19916	16.3895		2.08696	13.155		2.19916	15.9549		2.0907	13.7789
2.2029	16.408		2.0907	13.1707		2.2029	15.9694		2.09444	13.7912
2.20664	16.4265		2.09444	13.1864		2.20664	15.9838		2.09818	13.8036
2.21038	16.4449		2.09818	13.202		2.21038	15.9982		2.10192	13.8159
2.21412	16.4633		2.10192	13.2177		2.21412	16.0125		2.10566	13.8281
2.21786	16.4815		2.10566	13.2334		2.21786	16.0268		2.1094	13.8404
2.2216	16.4997		2.1094	13.249		2.2216	16.041		2.11314	13.8527
2.22534	16.5178		2.11314	13.2646		2.22534	16.0551		2.11688	13.8649
2.22908	16.5359		2.11688	13.2803		2.22908	16.0692		2.12062	13.8772
2.23282	16.5539		2.12062	13.2959		2.23282	16.0832		2.12436	13.8894
2.23656	16.5718		2.12436	13.3115		2.23656	16.0972		2.1281	13.9016
2.2403	16.5896		2.1281	13.3271		2.2403	16.1112		2.13184	13.9138
2.24404	16.6073		2.13184	13.3427		2.24404	16.125		2.13558	13.926
2.24778	16.625		2.13558	13.3583		2.24778	16.1389		2.13932	13.9382
2.25152	16.6426		2.13932	13.3738		2.25152	16.1526		2.14306	13.9504
2.25526	16.6602		2.14306	13.3894		2.25526	16.1663		2.1468	13.9626
2.259	16.6776		2.1468	13.405		2.259	16.18		2.15054	13.9747
2.26274	16.695		2.15054	13.4205		2.26274	16.1936		2.15428	13.9869
2.26648	16.7124		2.15428	13.436		2.26648	16.2071		2.15802	13.999
2.27022	16.7296		2.15802	13.4516		2.27022	16.2206		2.16176	14.0111
2.27396	16.7468		2.16176	13.4671		2.27396	16.2341		2.1655	14.0233
2.2777	16.7639		2.1655	13.4826		2.2777	16.2474		2.16924	14.0354
2.28144	16.7809		2.16924	13.4981		2.28144	16.2608		2.17277	14.0468
2.28518	16.7979		2.17277	13.5127		2.28518	16.274		2.17298	14.0474
2.28892	16.8148		2.17298	13.5136		2.28892	16.2873		2.17672	14.0595
2.29266	16.8316		2.17672	13.5291		2.29266	16.3005		2.18046	14.0716
2.2964	16.8484		2.18046	13.5445		2.2964	16.3136		2.1842	14.0837
2.30014	16.8651		2.1842	13.56		2.30014	16.3266		2.18794	14.0957
2.30388	16.8817		2.18794	13.5755		2.30388	16.3396		2.19168	14.1078
2.30614	16.8916		2.19168	13.5909		2.30614	16.3475		2.19542	14.1198
2.30762	16.8982		2.19542	13.6063		2.30762	16.3526		2.19916	14.1318
2.31136	16.9147		2.19916	13.6218		2.31136	16.3655		2.2029	14.1438
2.3151	16.9311		2.2029	13.6372		2.3151	16.3784		2.20664	14.1558
2.31884	16.9474		2.20664	13.6526		2.31884	16.3912		2.21038	14.1678
2.32258	16.9637		2.21038	13.668		2.32258	16.4039		2.21412	14.1798
2.32632	16.9798		2.21412	13.6834		2.32632	16.4167		2.21786	14.1918
2.33006	16.996		2.21786	13.6988		2.33006	16.4293		2.2216	14.2037
2.3338	17.012		2.2216	13.7141		2.3338	16.4419		2.22534	14.2157
2.33754	17.028		2.22534	13.7295		2.33754	16.4545		2.22908	14.2276
2.34128	17.0439		2.22908	13.7449		2.34128	16.467		2.23282	14.2396
2.34502	17.0597		2.23282	13.7602		2.34502	16.4794		2.23656	14.2515
2.34876	17.0755		2.23656	13.7756		2.34876	16.4918		2.2403	14.2634
2.3525	17.0912		2.2403	13.7909		2.3525	16.5042		2.24404	14.2753
2.35624	17.1068		2.24404	13.8062		2.35624	16.5165		2.24778	14.2872
2.35998	17.1224		2.24778	13.8215		2.35998	16.5287		2.25152	14.2991
2.36372	17.1379		2.25152	13.8368		2.36372	16.5409		2.25526	14.3109
2.36746	17.1533		2.25526	13.8521		2.36746	16.5531		2.259	14.3228
2.3712	17.1687		2.259	13.8674		2.3712	16.5652		2.26274	14.3346
2.37494	17.184		2.26274	13.8827		2.37494	16.5773		2.26648	14.3465
2.37868	17.1992		2.26648	13.898		2.37868	16.5893		2.27022	14.3583
2.38242	17.2143		2.27022	13.9132		2.38242	16.6012		2.27396	14.3702
2.38616	17.2294		2.27396	13.9285		2.38616	16.6131		2.2777	14.382
2.3899	17.2444		2.2777	13.9437		2.3899	16.625		2.28144	14.3938
2.39364	17.2594		2.28144	13.959		2.39364	16.6368		2.28518	14.4056
2.39738	17.2742		2.28518	13.9742		2.39738	16.6486		2.28892	14.4173
2.40112	17.289		2.28892	13.9894		2.40112	16.6603		2.29266	14.4291
2.40487	17.3038		2.29266	14.0047		2.40487	16.672		2.2964	14.4409
2.40861	17.3185		2.2964	14.0199		2.40861	16.6836		2.30014	14.4526
2.41235	17.3331		2.30014	14.0351		2.41235	16.6952		2.30388	14.4644
2.41609	17.3476		2.30388	14.0503		2.41609	16.7067		2.30614	14.4715
2.41983	17.3621		2.30614	14.0594		2.41983	16.7182		2.30762	14.4761
2.42357	17.3765		2.30762	14.0654		2.42357	16.7296		2.31136	14.4878
2.42731	17.3908		2.31136	14.0806		2.42731	16.741		2.3151	14.4996
2.43105	17.4051		2.3151	14.0958		2.43105	16.7524		2.31884	14.5113
2.43479	17.4193		2.31884	14.1109		2.43479	16.7636		2.32258	14.523
2.43853	17.4334		2.32258	14.1261		2.43853	16.7749		2.32632	14.5346
2.44227	17.4475		2.32632	14.1412		2.44227	16.7861		2.33006	14.5463
2.44601	17.4615		2.33006	14.1563		2.44601	16.7973		2.3338	14.558
2.44975	17.4755		2.3338	14.1715		2.44975	16.8084		2.33754	14.5697
2.45349	17.4893		2.33754	14.1866		2.45349	16.8194		2.34128	14.5813
2.45723	17.5031		2.34128	14.2017		2.45723	16.8305		2.34502	14.593
2.46097	17.5169		2.34502	14.2168		2.46097	16.8415		2.34876	14.6046
2.46471	17.5306		2.34876	14.2319		2.46471	16.8524		2.3525	14.6162
2.46845	17.5442		2.3525	14.247		2.46845	16.8633		2.35624	14.6278
2.47219	17.5577		2.35624	14.2621		2.47219	16.8741		2.35998	14.6394
2.47593	17.5712		2.35998	14.2771		2.47593	16.8849		2.36372	14.651
2.47967	17.5846		2.36372	14.2922		2.47967	16.8957		2.36746	14.6626
2.48056	17.5878		2.36746	14.3072		2.48056	16.8982		2.3712	14.6742
2.48341	17.598		2.3712	14.3223		2.48341	16.9064		2.37494	14.6858
2.48715	17.6112		2.37494	14.3373		2.48715	16.9171		2.37868	14.6973
2.49089	17.6245		2.37868	14.3523		2.49089	16.9277		2.38242	14.7089
2.49463	17.6376		2.38242	14.3674		2.49463	16.9383		2.38616	14.7204
2.49837	17.6507		2.38616	14.3824		2.49837	16.9488		2.3899	14.7319
2.50211	17.6637		2.3899	14.3974		2.50211	16.9593		2.39364	14.7435
2.50585	17.6767		2.39364	14.4124		2.50585	16.9697		2.39738	14.755
2.50959	17.6896		2.39738	14.4274		2.50959	16.9801		2.40112	14.7665
2.51333	17.7024		2.40112	14.4423		2.51333	16.9905		2.40487	14.778
2.51707	17.7152		2.40487	14.4573		2.51707	17.0008		2.40861	14.7895
2.52081	17.7279		2.40861	14.4723		2.52081	17.0111		2.41235	14.8009
2.52455	17.7406		2.41235	14.4872		2.52455	17.0214		2.41609	14.8124
2.52829	17.7532		2.41609	14.5022		2.52829	17.0315		2.41983	14.8239
2.53203	17.7657		2.41983	14.5171		2.53203	17.0417		2.42357	14.8353
2.53577	17.7781		2.42357	14.5321		2.53577	17.0518		2.42731	14.8468
2.53951	17.7905		2.42731	14.547		2.53951	17.0619		2.43105	14.8582
2.54325	17.8028		2.43105	14.5619		2.54325	17.0719		2.43479	14.8696
2.54699	17.8151		2.43479	14.5768		2.54699	17.0819		2.43853	14.881
2.55073	17.8273		2.43853	14.5917		2.55073	17.0919		2.44227	14.8924
2.55447	17.8395		2.44227	14.6066		2.55447	17.1017		2.44601	14.9038
2.55821	17.8516		2.44601	14.6215		2.55821	17.1116		2.44975	14.9152
2.56195	17.8636		2.44975	14.6364		2.56195	17.1214		2.45349	14.9266
2.56569	17.8755		2.45349	14.6513		2.56569	17.1312		2.45723	14.938
2.56943	17.8874		2.45723	14.6661		2.56943	17.141		2.46097	14.9494
2.57317	17.8993		2.46097	14.681		2.57317	17.1507		2.46471	14.9607
2.57691	17.911		2.46471	14.6959		2.57691	17.1603		2.46845	14.972
2.58065	17.9228		2.46845	14.7107		2.58065	17.1699		2.47219	14.9834
2.58439	17.9344		2.47219	14.7255		2.58439	17.1795		2.47593	14.9947
2.58813	17.946		2.47593	14.7404		2.58813	17.1891		2.47967	15.006
2.59187	17.9575		2.47967	14.7552		2.59187	17.1986		2.48056	15.0087
2.59561	17.969		2.48056	14.7587		2.59561	17.208		2.48341	15.0174
2.59935	17.9804		2.48341	14.77		2.59935	17.2174		2.48715	15.0287
2.60309	17.9918		2.48715	14.7848		2.60309	17.2268		2.49089	15.0399
2.60683	18.0031		2.49089	14.7996		2.60683	17.2362		2.49463	15.0512
2.61057	18.0143		2.49463	14.8144		2.61057	17.2455		2.49837	15.0625
2.61431	18.0255		2.49837	14.8292		2.61431	17.2548		2.50211	15.0738
2.61805	18.0366		2.50211	14.8439		2.61805	17.264		2.50585	15.085
2.62179	18.0476		2.50585	14.8587		2.62179	17.2732		2.50959	15.0963
2.62553	18.0586		2.50959	14.8735		2.62553	17.2823		2.51333	15.1075
2.62927	18.0696		2.51333	14.8882		2.62927	17.2914		2.51707	15.1188
2.63301	18.0804		2.51707	14.903		2.63301	17.3005		2.52081	15.13
2.63675	18.0913		2.52081	14.9177		2.63675	17.3096		2.52455	15.1412
2.64049	18.102		2.52455	14.9324		2.64049	17.3186		2.52829	15.1524
2.64423	18.1127		2.52829	14.9472		2.64423	17.3275		2.53203	15.1636
2.64797	18.1234		2.53203	14.9619		2.64797	17.3364		2.53577	15.1748
2.65171	18.1339		2.53577	14.9766		2.65171	17.3453		2.53951	15.186
2.65545	18.1445		2.53951	14.9913		2.65545	17.3542		2.54325	15.1972
2.65702	18.1489		2.54325	15.006		2.65702	17.3579		2.54699	15.2084
2.65919	18.1549		2.54699	15.0207		2.65919	17.363		2.55073	15.2195
2.66293	18.1654		2.55073	15.0354		2.66293	17.3718		2.55447	15.2307
2.66667	18.1757		2.55447	15.0501		2.66667	17.3805		2.55821	15.2418
2.67041	18.186		2.55821	15.0647		2.67041	17.3892		2.56195	15.253
2.67415	18.1962		2.56195	15.0794		2.67415	17.3979		2.56569	15.2641
2.67789	18.2064		2.56569	15.094		2.67789	17.4065		2.56943	15.2752
2.68163	18.2166		2.56943	15.1087		2.68163	17.4151		2.57317	15.2863
2.68537	18.2266		2.57317	15.1233		2.68537	17.4237		2.57691	15.2974
2.68911	18.2366		2.57691	15.1379		2.68911	17.4322		2.58065	15.3085
2.69285	18.2466		2.58065	15.1526		2.69285	17.4407		2.58439	15.3196
2.69659	18.2565		2.58439	15.1672		2.69659	17.4491		2.58813	15.3307
2.70033	18.2663		2.58813	15.1818		2.70033	17.4576		2.59187	15.3418
2.70407	18.2761		2.59187	15.1964		2.70407	17.4659		2.59561	15.3528
2.70781	18.2859		2.59561	15.211		2.70781	17.4743		2.59935	15.3639
2.71155	18.2955		2.59935	15.2256		2.71155	17.4826		2.60309	15.375
2.71529	18.3052		2.60309	15.2402		2.71529	17.4909		2.60683	15.386
2.71903	18.3147		2.60683	15.2547		2.71903	17.4991		2.61057	15.397
2.72277	18.3242		2.61057	15.2693		2.72277	17.5073		2.61431	15.408
2.72651	18.3337		2.61431	15.2839		2.72651	17.5155		2.61805	15.4191
2.73025	18.3431		2.61805	15.2984		2.73025	17.5236		2.62179	15.4301
2.73399	18.3525		2.62179	15.313		2.73399	17.5317		2.62553	15.4411
2.73773	18.3617		2.62553	15.3275		2.73773	17.5398		2.62927	15.4521
2.74147	18.371		2.62927	15.342		2.74147	17.5479		2.63301	15.4631
2.74521	18.3802		2.63301	15.3566		2.74521	17.5558		2.63675	15.474
2.74895	18.3893		2.63675	15.3711		2.74895	17.5638		2.64049	15.485
2.75269	18.3984		2.64049	15.3856		2.75269	17.5718		2.64423	15.496
2.75643	18.4074		2.64423	15.4001		2.75643	17.5797		2.64797	15.5069
2.76017	18.4164		2.64797	15.4146		2.76017	17.5875		2.65171	15.5179
2.76391	18.4253		2.65171	15.4291		2.76391	17.5954		2.65545	15.5288
2.76765	18.4341		2.65545	15.4436		2.76765	17.6032		2.65702	15.5334
2.77139	18.443		2.65702	15.4497		2.77139	17.6109		2.65919	15.5397
2.77513	18.4517		2.65919	15.4581		2.77513	17.6187		2.66293	15.5507
2.77887	18.4604		2.66293	15.4725		2.77887	17.6264		2.66667	15.5616
2.78261	18.4691		2.66667	15.487		2.78261	17.634		2.67041	15.5725
2.78635	18.4777		2.67041	15.5015		2.78635	17.6417		2.67415	15.5834
2.79009	18.4862		2.67415	15.5159		2.79009	17.6493		2.67789	15.5943
2.79383	18.4947		2.67789	15.5304		2.79383	17.6569		2.68163	15.6052
2.79757	18.5032		2.68163	15.5448		2.79757	17.6644		2.68537	15.616
2.80131	18.5116		2.68537	15.5592		2.80131	17.6719		2.68911	15.6269
2.80505	18.5199		2.68911	15.5736		2.80505	17.6794		2.69285	15.6378
2.80879	18.5282		2.69285	15.5881		2.80879	17.6868		2.69659	15.6486
2.81253	18.5364		2.69659	15.6025		2.81253	17.6943		2.70033	15.6595
2.81627	18.5446		2.70033	15.6169		2.81627	17.7016		2.70407	15.6703
2.82001	18.5528		2.70407	15.6313		2.82001	17.709		2.70781	15.6812
2.82375	18.5608		2.70781	15.6457		2.82375	17.7163		2.71155	15.692
2.82749	18.5689		2.71155	15.6601		2.82749	17.7236		2.71529	15.7028
2.83123	18.5769		2.71529	15.6744		2.83123	17.7309		2.71903	15.7136
2.83497	18.5848		2.71903	15.6888		2.83497	17.7381		2.72277	15.7244
2.83871	18.5927		2.72277	15.7032		2.83871	17.7453		2.72651	15.7352
2.84245	18.6005		2.72651	15.7175		2.84245	17.7525		2.73025	15.746
2.84619	18.6083		2.73025	15.7319		2.84619	17.7596		2.73399	15.7568
2.84993	18.6161		2.73399	15.7462		2.84993	17.7667		2.73773	15.7676
2.85367	18.6237		2.73773	15.7606		2.85367	17.7738		2.74147	15.7783
2.85741	18.6314		2.74147	15.7749		2.85741	17.7808		2.74521	15.7891
2.86115	18.639		2.74521	15.7892		2.86115	17.7878		2.74895	15.7998
2.86489	18.6465		2.74895	15.8035		2.86489	17.7948		2.75269	15.8106
2.86863	18.654		2.75269	15.8178		2.86863	17.8018		2.75643	15.8213
2.87237	18.6614		2.75643	15.8321		2.87237	17.8087		2.76017	15.8321
2.87611	18.6688		2.76017	15.8464		2.87611	17.8156		2.76391	15.8428
2.87985	18.6762		2.76391	15.8607		2.87985	17.8225		2.76765	15.8535
2.88359	18.6835		2.76765	15.875		2.88359	17.8293		2.77139	15.8642
2.88733	18.6907		2.77139	15.8893		2.88733	17.8361		2.77513	15.8749
2.89094	18.6977		2.77513	15.9036		2.89094	17.8427		2.77887	15.8856
2.89107	18.6979		2.77887	15.9178		2.89107	17.8429		2.78261	15.8963
2.89481	18.7051		2.78261	15.9321		2.89481	17.8497		2.78635	15.907
2.89855	18.7122		2.78635	15.9464		2.89855	17.8564		2.79009	15.9176
2.90229	18.7193		2.79009	15.9606		2.90229	17.8631		2.79383	15.9283
2.90603	18.7263		2.79383	15.9748		2.90603	17.8698		2.79757	15.939
2.90977	18.7333		2.79757	15.9891		2.90977	17.8764		2.80131	15.9496
2.91351	18.7402		2.80131	16.0033		2.91351	17.883		2.80505	15.9602
2.91725	18.747		2.80505	16.0175		2.91725	17.8896		2.80879	15.9709
2.92099	18.7539		2.80879	16.0317		2.92099	17.8961		2.81253	15.9815
2.92473	18.7606		2.81253	16.046		2.92473	17.9027		2.81627	15.9921
2.92847	18.7674		2.81627	16.0602		2.92847	17.9092		2.82001	16.0027
2.93221	18.7741		2.82001	16.0744		2.93221	17.9156		2.82375	16.0133
2.93596	18.7807		2.82375	16.0886		2.93596	17.9221		2.82749	16.024
2.9397	18.7873		2.82749	16.1027		2.9397	17.9285		2.83123	16.0345
2.94344	18.7939		2.83123	16.1169		2.94344	17.9349		2.83497	16.0451
2.94718	18.8004		2.83497	16.1311		2.94718	17.9413		2.83871	16.0557
2.95092	18.8068		2.83871	16.1453		2.95092	17.9476		2.84245	16.0663
2.95466	18.8133		2.84245	16.1594		2.95466	17.9539		2.84619	16.0769
2.9584	18.8196		2.84619	16.1736		2.9584	17.9602		2.84993	16.0874
2.96214	18.8259		2.84993	16.1877		2.96214	17.9664		2.85367	16.098
2.96588	18.8322		2.85367	16.2018		2.96588	17.9727		2.85741	16.1085
2.96962	18.8385		2.85741	16.216		2.96962	17.9789		2.86115	16.1191
2.97336	18.8447		2.86115	16.2301		2.97336	17.985		2.86489	16.1296
2.9771	18.8508		2.86489	16.2442		2.9771	17.9912		2.86863	16.1401
2.98084	18.8569		2.86863	16.2584		2.98084	17.9973		2.87237	16.1506
2.98458	18.863		2.87237	16.2724		2.98458	18.0034		2.87611	16.1611
2.98832	18.869		2.87611	16.2866		2.98832	18.0095		2.87985	16.1716
2.99206	18.875		2.87985	16.3007		2.99206	18.0155		2.88359	16.1821
2.9958	18.8809		2.88359	16.3148		2.9958	18.0215		2.88733	16.1926
2.99954	18.8868		2.88733	16.3288		2.99954	18.0275		2.89094	16.2027
3.00328	18.8926		2.89094	16.3424		3.00328	18.0335		2.89107	16.2031
3.00702	18.8984		2.89107	16.3429		3.00702	18.0394		2.89481	16.2136
3.01076	18.9042		2.89481	16.357		3.01076	18.0453		2.89855	16.2241
3.0145	18.9099		2.89855	16.3711		3.0145	18.0512		2.90229	16.2345
3.01824	18.9156		2.90229	16.3851		3.01824	18.0571		2.90603	16.245
3.02198	18.9212		2.90603	16.3992		3.02198	18.0629		2.90977	16.2554
3.02572	18.9268		2.90977	16.4132		3.02572	18.0687		2.91351	16.2659
3.02946	18.9323		2.91351	16.4273		3.02946	18.0745		2.91725	16.2763
3.0332	18.9379		2.91725	16.4413		3.0332	18.0803		2.92099	16.2867
3.03694	18.9433		2.92099	16.4553		3.03694	18.086		2.92473	16.2972
3.04068	18.9488		2.92473	16.4693		3.04068	18.0917		2.92847	16.3076
3.04442	18.9541		2.92847	16.4834		3.04442	18.0974		2.93221	16.318
3.04816	18.9595		2.93221	16.4974		3.04816	18.1031		2.93596	16.3284
3.0519	18.9648		2.93596	16.5114		3.0519	18.1087		2.9397	16.3388
3.05564	18.97		2.9397	16.5254		3.05564	18.1144		2.94344	16.3492
3.05938	18.9752		2.94344	16.5394		3.05938	18.1199		2.94718	16.3596
3.06312	18.9804		2.94718	16.5534		3.06312	18.1255		2.95092	16.3699
3.06686	18.9856		2.95092	16.5674		3.06686	18.131		2.95466	16.3803
3.0706	18.9906		2.95466	16.5813		3.0706	18.1366		2.9584	16.3907
3.07434	18.9957		2.9584	16.5953		3.07434	18.1421		2.96214	16.401
3.07808	19.0007		2.96214	16.6093		3.07808	18.1475		2.96588	16.4114
3.08182	19.0057		2.96588	16.6232		3.08182	18.153		2.96962	16.4217
3.08556	19.0106		2.96962	16.6372		3.08556	18.1584		2.97336	16.4321
3.0893	19.0155		2.97336	16.6511		3.0893	18.1638		2.9771	16.4424
3.09304	19.0204		2.9771	16.6651		3.09304	18.1692		2.98084	16.4527
3.09678	19.0252		2.98084	16.679		3.09678	18.1745		2.98458	16.463
3.10052	19.03		2.98458	16.6929		3.10052	18.1799		2.98832	16.4733
3.10426	19.0347		2.98832	16.7069		3.10426	18.1852		2.99206	16.4837
3.10639	19.0374		2.99206	16.7208		3.10639	18.1882		2.9958	16.494
3.108	19.0394		2.9958	16.7347		3.108	18.1905		2.99954	16.5042
3.11174	19.0441		2.99954	16.7486		3.11174	18.1957		3.00328	16.5145
3.11548	19.0487		3.00328	16.7625		3.11548	18.201		3.00702	16.5248
3.11922	19.0533		3.00702	16.7764		3.11922	18.2062		3.01076	16.5351
3.12296	19.0579		3.01076	16.7903		3.12296	18.2114		3.0145	16.5454
3.1267	19.0624		3.0145	16.8042		3.1267	18.2166		3.01824	16.5556
3.13044	19.0668		3.01824	16.818		3.13044	18.2217		3.02198	16.5659
3.13418	19.0713		3.02198	16.8319		3.13418	18.2269		3.02572	16.5761
3.13792	19.0757		3.02572	16.8458		3.13792	18.232		3.02946	16.5864
3.14166	19.08		3.02946	16.8596		3.14166	18.237		3.0332	16.5966
3.1454	19.0844		3.0332	16.8735		3.1454	18.2421		3.03694	16.6068
3.14914	19.0886		3.03694	16.8874		3.14914	18.2472		3.04068	16.617
3.15288	19.0929		3.04068	16.9012		3.15288	18.2522		3.04442	16.6273
3.15662	19.0971		3.04442	16.915		3.15662	18.2572		3.04816	16.6375
3.16036	19.1013		3.04816	16.9289		3.16036	18.2621		3.0519	16.6477
3.1641	19.1054		3.0519	16.9427		3.1641	18.2671		3.05564	16.6579
3.16784	19.1095		3.05564	16.9565		3.16784	18.272		3.05938	16.6681
3.17158	19.1136		3.05938	16.9703		3.17158	18.2769		3.06312	16.6782
3.17532	19.1176		3.06312	16.9841		3.17532	18.2818		3.06686	16.6884
3.17906	19.1216		3.06686	16.9979		3.17906	18.2867		3.0706	16.6986
3.1828	19.1256		3.0706	17.0117		3.1828	18.2916		3.07434	16.7088
3.18654	19.1295		3.07434	17.0255		3.18654	18.2964		3.07808	16.7189
3.19028	19.1334		3.07808	17.0393		3.19028	18.3012		3.08182	16.7291
3.19402	19.1372		3.08182	17.0531		3.19402	18.306		3.08556	16.7392
3.19776	19.141		3.08556	17.0669		3.19776	18.3107		3.0893	16.7494
3.2015	19.1448		3.0893	17.0806		3.2015	18.3155		3.09304	16.7595
3.20524	19.1486		3.09304	17.0944		3.20524	18.3202		3.09678	16.7696
3.20898	19.1523		3.09678	17.1082		3.20898	18.3249		3.10052	16.7798
3.21272	19.1559		3.10052	17.1219		3.21272	18.3296		3.10426	16.7899
3.21646	19.1596		3.10426	17.1357		3.21646	18.3343		3.10639	16.7956
3.2202	19.1632		3.10639	17.1435		3.2202	18.3389		3.108	16.8
3.22394	19.1668		3.108	17.1494		3.22394	18.3435		3.11174	16.8101
3.22768	19.1703		3.11174	17.1632		3.22768	18.3481		3.11548	16.8202
3.23142	19.1738		3.11548	17.1769		3.23142	18.3527		3.11922	16.8303
3.23516	19.1773		3.11922	17.1906		3.23516	18.3573		3.12296	16.8404
3.2389	19.1807		3.12296	17.2043		3.2389	18.3618		3.1267	16.8505
3.24264	19.1841		3.1267	17.2181		3.24264	18.3663		3.13044	16.8605
3.24638	19.1875		3.13044	17.2318		3.24638	18.3708		3.13418	16.8706
3.25012	19.1908		3.13418	17.2455		3.25012	18.3753		3.13792	16.8807
3.25386	19.1941		3.13792	17.2592		3.25386	18.3798		3.14166	16.8907
3.2576	19.1974		3.14166	17.2728		3.2576	18.3842		3.1454	16.9008
3.26134	19.2006		3.1454	17.2865		3.26134	18.3887		3.14914	16.9108
3.26508	19.2038		3.14914	17.3002		3.26508	18.3931		3.15288	16.9209
3.26882	19.207		3.15288	17.3139		3.26882	18.3974		3.15662	16.9309
3.27256	19.2101		3.15662	17.3276		3.27256	18.4018		3.16036	16.9409
3.2763	19.2132		3.16036	17.3412		3.2763	18.4062		3.1641	16.9509
3.28004	19.2163		3.1641	17.3549		3.28004	18.4105		3.16784	16.961
3.28378	19.2193		3.16784	17.3685		3.28378	18.4148		3.17158	16.971
3.28752	19.2223		3.17158	17.3822		3.28752	18.4191		3.17532	16.981
3.29126	19.2253		3.17532	17.3958		3.29126	18.4234		3.17906	16.991
3.295	19.2283		3.17906	17.4095		3.295	18.4276		3.1828	17.0009
3.29874	19.2312		3.1828	17.4231		3.29874	18.4319		3.18654	17.0109
3.30248	19.234		3.18654	17.4367		3.30248	18.4361		3.19028	17.0209
3.30622	19.2369		3.19028	17.4504		3.30622	18.4403		3.19402	17.0309
3.30996	19.2397		3.19402	17.464		3.30996	18.4445		3.19776	17.0409
3.3137	19.2425		3.19776	17.4776		3.3137	18.4486		3.2015	17.0508
3.31744	19.2453		3.2015	17.4912		3.31744	18.4528		3.20524	17.0608
3.32118	19.248		3.20524	17.5048		3.32118	18.4569		3.20898	17.0707
3.32492	19.2507		3.20898	17.5184		3.32492	18.461		3.21272	17.0807
3.32866	19.2533		3.21272	17.532		3.32866	18.4651		3.21646	17.0906
3.3324	19.256		3.21646	17.5456		3.3324	18.4692		3.2202	17.1005
3.33415	19.2572		3.2202	17.5592		3.33415	18.4711		3.22394	17.1105
3.33614	19.2586		3.22394	17.5727		3.33614	18.4732		3.22768	17.1204
3.33988	19.2612		3.22768	17.5863		3.33988	18.4773		3.23142	17.1303
3.34362	19.2637		3.23142	17.5999		3.34362	18.4813		3.23516	17.1402
3.34736	19.2662		3.23516	17.6134		3.34736	18.4853		3.2389	17.1501
3.3511	19.2687		3.2389	17.627		3.3511	18.4893		3.24264	17.16
3.35484	19.2711		3.24264	17.6405		3.35484	18.4933		3.24638	17.1699
3.35858	19.2736		3.24638	17.6541		3.35858	18.4972		3.25012	17.1798
3.36232	19.276		3.25012	17.6676		3.36232	18.5011		3.25386	17.1897
3.36606	19.2783		3.25386	17.6811		3.36606	18.5051		3.2576	17.1996
3.3698	19.2807		3.2576	17.6947		3.3698	18.509		3.26134	17.2094
3.37354	19.2829		3.26134	17.7082		3.37354	18.5128		3.26508	17.2193
3.37728	19.2852		3.26508	17.7217		3.37728	18.5167		3.26882	17.2292
3.38102	19.2875		3.26882	17.7352		3.38102	18.5206		3.27256	17.239
3.38476	19.2897		3.27256	17.7487		3.38476	18.5244		3.2763	17.2489
3.3885	19.2919		3.2763	17.7622		3.3885	18.5282		3.28004	17.2587
3.39224	19.294		3.28004	17.7757		3.39224	18.532		3.28378	17.2685
3.39598	19.2962		3.28378	17.7892		3.39598	18.5358		3.28752	17.2784
3.39972	19.2983		3.28752	17.8027		3.39972	18.5395		3.29126	17.2882
3.40346	19.3004		3.29126	17.8162		3.40346	18.5433		3.295	17.298
3.4072	19.3024		3.295	17.8297		3.4072	18.547		3.29874	17.3078
3.41094	19.3044		3.29874	17.8432		3.41094	18.5508		3.30248	17.3176
3.41468	19.3064		3.30248	17.8566		3.41468	18.5544		3.30622	17.3274
3.41842	19.3084		3.30622	17.8701		3.41842	18.5581		3.30996	17.3372
3.42216	19.3103		3.30996	17.8835		3.42216	18.5618		3.3137	17.347
3.4259	19.3122		3.3137	17.897		3.4259	18.5655		3.31744	17.3568
3.42964	19.3141		3.31744	17.9104		3.42964	18.5691		3.32118	17.3666
3.43338	19.316		3.32118	17.9239		3.43338	18.5727		3.32492	17.3764
3.43712	19.3178		3.32492	17.9373		3.43712	18.5763		3.32866	17.3862
3.44086	19.3196		3.32866	17.9507		3.44086	18.5799		3.3324	17.3959
3.4446	19.3214		3.3324	17.9642		3.4446	18.5835		3.33415	17.4005
3.44834	19.3231		3.33415	17.9704		3.44834	18.587		3.33614	17.4057
3.45208	19.3248		3.33614	17.9776		3.45208	18.5906		3.33988	17.4154
3.45582	19.3265		3.33988	17.991		3.45582	18.5941		3.34362	17.4252
3.45956	19.3282		3.34362	18.0044		3.45956	18.5976		3.34736	17.4349
3.4633	19.3299		3.34736	18.0178		3.4633	18.6011		3.3511	17.4446
3.46704	19.3315		3.3511	18.0312		3.46704	18.6046		3.35484	17.4544
3.47079	19.3331		3.35484	18.0446		3.47079	18.6081		3.35858	17.4641
3.47453	19.3346		3.35858	18.058		3.47453	18.6115		3.36232	17.4738
3.47827	19.3362		3.36232	18.0714		3.47827	18.6149		3.36606	17.4836
3.48201	19.3377		3.36606	18.0848		3.48201	18.6184		3.3698	17.4933
3.48575	19.3392		3.3698	18.0982		3.48575	18.6218		3.37354	17.503
3.48949	19.3406		3.37354	18.1115		3.48949	18.6252		3.37728	17.5127
3.49323	19.3421		3.37728	18.1249		3.49323	18.6285		3.38102	17.5223
3.49697	19.3435		3.38102	18.1382		3.49697	18.6319		3.38476	17.532
3.50071	19.3449		3.38476	18.1516		3.50071	18.6352		3.3885	17.5417
3.50445	19.3462		3.3885	18.165		3.50445	18.6386		3.39224	17.5514
3.50819	19.3475		3.39224	18.1783		3.50819	18.6419		3.39598	17.5611
3.51193	19.3488		3.39598	18.1916		3.51193	18.6452		3.39972	17.5707
3.51567	19.3501		3.39972	18.205		3.51567	18.6485		3.40346	17.5804
3.51941	19.3514		3.40346	18.2183		3.51941	18.6517		3.4072	17.5901
3.52315	19.3526		3.4072	18.2316		3.52315	18.655		3.41094	17.5997
3.52689	19.3539		3.41094	18.2449		3.52689	18.6582		3.41468	17.6094
3.53063	19.355		3.41468	18.2583		3.53063	18.6615		3.41842	17.619
3.53437	19.3562		3.41842	18.2716		3.53437	18.6647		3.42216	17.6286
3.53811	19.3573		3.42216	18.2849		3.53811	18.6679		3.4259	17.6383
3.54185	19.3585		3.4259	18.2982		3.54185	18.6711		3.42964	17.6479
3.54559	19.3595		3.42964	18.3115		3.54559	18.6743		3.43338	17.6575
3.54933	19.3606		3.43338	18.3248		3.54933	18.6774		3.43712	17.6671
3.55307	19.3617		3.43712	18.3381		3.55307	18.6806		3.44086	17.6767
3.55681	19.3627		3.44086	18.3514		3.55681	18.6837		3.4446	17.6863
3.56055	19.3637		3.4446	18.3646		3.56055	18.6868		3.44834	17.6959
3.56429	19.3647		3.44834	18.3779		3.56429	18.6899		3.45208	17.7055
3.56803	19.3656		3.45208	18.3912		3.56803	18.693		3.45582	17.7151
3.57177	19.3665		3.45582	18.4044		3.57177	18.6961		3.45956	17.7247
3.57551	19.3674		3.45956	18.4177		3.57551	18.6991		3.4633	17.7343
3.57925	19.3683		3.4633	18.4309		3.57925	18.7022		3.46704	17.7439
3.58299	19.3692		3.46704	18.4442		3.58299	18.7052		3.47079	17.7534
3.58673	19.37		3.47079	18.4574		3.58673	18.7083		3.47453	17.763
3.59047	19.3708		3.47453	18.4707		3.59047	18.7113		3.47827	17.7725
3.59421	19.3716		3.47827	18.4839		3.59421	18.7143		3.48201	17.7821
3.59795	19.3724		3.48201	18.4972		3.59795	18.7173		3.48575	17.7916
3.60169	19.3731		3.48575	18.5104		3.60169	18.7202		3.48949	17.8012
3.60543	19.3739		3.48949	18.5236		3.60543	18.7232		3.49323	17.8107
3.60917	19.3746		3.49323	18.5368		3.60917	18.7261		3.49697	17.8203
3.61291	19.3752		3.49697	18.55		3.61291	18.7291		3.50071	17.8298
3.61665	19.3759		3.50071	18.5632		3.61665	18.732		3.50445	17.8393
3.62039	19.3765		3.50445	18.5764		3.62039	18.7349		3.50819	17.8488
3.62413	19.3772		3.50819	18.5896		3.62413	18.7378		3.51193	17.8583
3.62787	19.3777		3.51193	18.6028		3.62787	18.7407		3.51567	17.8678
3.63161	19.3783		3.51567	18.616		3.63161	18.7435		3.51941	17.8773
3.63535	19.3789		3.51941	18.6292		3.63535	18.7464		3.52315	17.8868
3.63909	19.3794		3.52315	18.6424		3.63909	18.7492		3.52689	17.8963
3.64283	19.3799		3.52689	18.6555		3.64283	18.7521		3.53063	17.9058
3.64657	19.3804		3.53063	18.6687		3.64657	18.7549		3.53437	17.9153
3.65031	19.3809		3.53437	18.6819		3.65031	18.7577		3.53811	17.9248
3.65405	19.3813		3.53811	18.695		3.65405	18.7605		3.54185	17.9342
3.65779	19.3817		3.54185	18.7082		3.65779	18.7633		3.54559	17.9437
3.66153	19.3821		3.54559	18.7213		3.66153	18.766		3.54933	17.9532
3.66527	19.3825		3.54933	18.7345		3.66527	18.7688		3.55307	17.9626
3.66901	19.3829		3.55307	18.7476		3.66901	18.7715		3.55681	17.9721
3.67275	19.3832		3.55681	18.7608		3.67275	18.7743		3.56055	17.9815
3.67649	19.3835		3.56055	18.7739		3.67649	18.777		3.56429	17.991
3.68023	19.3838		3.56429	18.787		3.68023	18.7797		3.56803	18.0004
3.68397	19.3841		3.56803	18.8001		3.68397	18.7824		3.57177	18.0098
3.68771	19.3844		3.57177	18.8133		3.68771	18.7851		3.57551	18.0193
3.69145	19.3846		3.57551	18.8264		3.69145	18.7877		3.57925	18.0287
3.69519	19.3849		3.57925	18.8395		3.69519	18.7904		3.58299	18.0381
3.69893	19.385		3.58299	18.8526		3.69893	18.7931		3.58673	18.0475
3.70267	19.3852		3.58673	18.8657		3.70267	18.7957		3.59047	18.0569
3.70641	19.3854		3.59047	18.8788		3.70641	18.7983		3.59421	18.0663
3.71015	19.3855		3.59421	18.8919		3.71015	18.8009		3.59795	18.0757
3.71389	19.3857		3.59795	18.905		3.71389	18.8035		3.60169	18.0851
3.71763	19.3858		3.60169	18.918		3.71763	18.8061		3.60543	18.0945
3.72137	19.3859		3.60543	18.9311		3.72137	18.8087		3.60917	18.1039
3.72511	19.3859		3.60917	18.9442		3.72511	18.8113		3.61291	18.1133
3.72885	19.386		3.61291	18.9573		3.72885	18.8138		3.61665	18.1226
3.73259	19.386		3.61665	18.9703		3.73259	18.8164		3.62039	18.132
3.73633	19.386		3.73633	19.386		3.73633	18.8189		3.73633	18.42
