# Supplementary material for: Bond performance between hybrid fiber-reinforced concrete and BFRP bars under freeze-thaw cycle
Source: PLoS One. 2024 May 13;19(5):e0303327. doi: 10.1371/journal.pone.0303327 (PMC11090331; doi:10.1371/journal.pone.0303327)
Supplement: S1 Data — (ZIP) [file pone.0303327.s001.zip › Supporting Information files/The fitting data of the ascending section of the bond slip curve/FT50-C0.15B0.2.xlsx]

## Sheet: Sheet1
	Malvar model			MBPE model			CMR model			Continuous Curve model
Slip(mm)	Bond stress(MPa)		Slip(mm)	Bond stress(MPa)		Slip(mm)	Bond stress(MPa)		Slip(mm)	Bond stress(MPa)
0	0		0	0		0	0		0	0
0.00388	0.00373		0.00388	0.06762		0.05823	4.79141e-08		0.00776	0.7296
0.00776	0.00751		0.00776	0.11887		0.06212	7.81346e-08		0.01165	0.89358
0.01165	0.01135		0.01165	0.16535		0.066	1.23528e-07		0.01553	1.03181
0.01553	0.01525		0.01553	0.20897		0.06988	1.90006e-07		0.01941	1.1536
0.01941	0.01922		0.01941	0.25058		0.07376	2.85194e-07		0.02329	1.26371
0.02329	0.02324		0.02329	0.29066		0.07764	4.18773e-07		0.02718	1.36496
0.02718	0.02731		0.02718	0.32952		0.08153	6.02853e-07		0.03106	1.4592
0.03106	0.03145		0.03106	0.36734		0.08541	8.52395e-07		0.03494	1.54772
0.03494	0.03565		0.03494	0.4043		0.08929	1.18567e-06		0.03882	1.63144
0.03882	0.03991		0.03882	0.4405		0.09317	1.62474e-06		0.0427	1.71107
0.0427	0.04423		0.0427	0.47603		0.09705	2.196e-06		0.04659	1.78715
0.04659	0.04861		0.04659	0.51096		0.10094	2.93076e-06		0.05047	1.86013
0.05047	0.05305		0.05047	0.54535		0.10482	3.86584e-06		0.05435	1.93035
0.05435	0.05756		0.05435	0.57926		0.1087	5.04421e-06		0.05823	1.9981
0.05823	0.06212		0.05823	0.61271		0.11258	6.51567e-06		0.06212	2.06363
0.06212	0.06675		0.06212	0.64575		0.11647	8.33759e-06		0.066	2.12714
0.066	0.07144		0.066	0.67841		0.12035	1.05756e-05		0.06988	2.18881
0.06988	0.07619		0.06988	0.71072		0.12423	1.33045e-05		0.07376	2.24878
0.07376	0.08101		0.07376	0.74269		0.12811	1.66087e-05		0.07764	2.3072
0.07764	0.08588		0.07764	0.77435		0.13199	2.05836e-05		0.08153	2.36418
0.08153	0.09082		0.08153	0.80572		0.13588	2.53361e-05		0.08541	2.41981
0.08541	0.09583		0.08541	0.83681		0.13976	3.09853e-05		0.08929	2.4742
0.08929	0.1009		0.08929	0.86763		0.14364	3.7664e-05		0.09317	2.52741
0.09317	0.10603		0.09317	0.89821		0.14752	4.55188e-05		0.09705	2.57953
0.09705	0.11122		0.09705	0.92856		0.15141	5.47117e-05		0.10094	2.63062
0.10094	0.11648		0.10094	0.95867		0.15529	6.54209e-05		0.10482	2.68073
0.10482	0.12181		0.10482	0.98858		0.15917	7.78413e-05		0.1087	2.72992
0.1087	0.1272		0.1087	1.01827		0.16305	9.21862e-05		0.11258	2.77824
0.11258	0.13266		0.11258	1.04777		0.16693	0.000108687		0.11647	2.82573
0.11647	0.13818		0.11647	1.07708		0.17082	0.000127597		0.12035	2.87244
0.12035	0.14377		0.12035	1.10621		0.1747	0.000149188		0.12423	2.91841
0.12423	0.14942		0.12423	1.13517		0.17858	0.000173754		0.12811	2.96365
0.12811	0.15514		0.12811	1.16396		0.18246	0.000201614		0.13199	3.00822
0.13199	0.16093		0.13199	1.19258		0.18635	0.000233107		0.13588	3.05214
0.13588	0.16679		0.13588	1.22105		0.19023	0.000268601		0.13976	3.09544
0.13976	0.17271		0.13976	1.24937		0.19411	0.000308486		0.14364	3.13813
0.14364	0.1787		0.14364	1.27754		0.19799	0.000353179		0.14752	3.18026
0.14752	0.18476		0.14752	1.30557		0.20187	0.000403126		0.15141	3.22183
0.15141	0.19088		0.15141	1.33347		0.20576	0.0004588		0.15529	3.26288
0.15529	0.19708		0.15529	1.36123		0.20964	0.000520702		0.15917	3.30341
0.15917	0.20334		0.15917	1.38886		0.21352	0.000589366		0.16305	3.34345
0.16305	0.20967		0.16305	1.41637		0.2174	0.000665353		0.16693	3.38302
0.16693	0.21607		0.16693	1.44375		0.22128	0.000749257		0.17082	3.42213
0.17082	0.22255		0.17082	1.47102		0.22517	0.000841705		0.1747	3.4608
0.1747	0.22909		0.1747	1.49817		0.22905	0.000943355		0.17858	3.49904
0.17858	0.2357		0.17858	1.52521		0.23293	0.00105		0.18246	3.53687
0.18246	0.24238		0.18246	1.55214		0.23681	0.00118		0.18635	3.5743
0.18635	0.24913		0.18635	1.57897		0.2407	0.00131		0.19023	3.61134
0.19023	0.25595		0.19023	1.60569		0.24154	0.00134		0.19411	3.648
0.19411	0.26285		0.19411	1.63231		0.24458	0.00146		0.19799	3.6843
0.19799	0.26981		0.19799	1.65883		0.24846	0.00162		0.20187	3.72025
0.20187	0.27685		0.20187	1.68525		0.25234	0.00179		0.20576	3.75585
0.20576	0.28396		0.20576	1.71158		0.25622	0.00198		0.20964	3.79112
0.20964	0.29114		0.20964	1.73781		0.26011	0.00218		0.21352	3.82606
0.21352	0.29839		0.21352	1.76396		0.26399	0.0024		0.2174	3.86068
0.2174	0.30572		0.2174	1.79002		0.26787	0.00264		0.22128	3.895
0.22128	0.31312		0.22128	1.81599		0.27175	0.00289		0.22517	3.92902
0.22517	0.32059		0.22517	1.84188		0.27564	0.00317		0.22905	3.96275
0.22905	0.32814		0.22905	1.86768		0.27952	0.00347		0.23293	3.99619
0.23293	0.33576		0.23293	1.8934		0.2834	0.00378		0.23681	4.02935
0.23681	0.34345		0.23681	1.91905		0.28728	0.00413		0.2407	4.06224
0.2407	0.35122		0.2407	1.94461		0.29116	0.00449		0.24154	4.06936
0.24154	0.35292		0.24154	1.95016		0.29505	0.00489		0.24458	4.09487
0.24458	0.35906		0.24458	1.9701		0.29893	0.00531		0.24846	4.12724
0.24846	0.36698		0.24846	1.99551		0.30281	0.00576		0.25234	4.15936
0.25234	0.37498		0.25234	2.02085		0.30669	0.00624		0.25622	4.19124
0.25622	0.38305		0.25622	2.04612		0.31058	0.00675		0.26011	4.22287
0.26011	0.39119		0.26011	2.07131		0.31446	0.00729		0.26399	4.25427
0.26399	0.39941		0.26399	2.09644		0.31834	0.00787		0.26787	4.28543
0.26787	0.40771		0.26787	2.1215		0.32222	0.00848		0.27175	4.31637
0.27175	0.41608		0.27175	2.14649		0.3261	0.00913		0.27564	4.3471
0.27564	0.42453		0.27564	2.17141		0.32999	0.00982		0.27952	4.3776
0.27952	0.43306		0.27952	2.19627		0.33387	0.01056		0.2834	4.4079
0.2834	0.44167		0.2834	2.22106		0.33775	0.01133		0.28728	4.43799
0.28728	0.45035		0.28728	2.24579		0.34163	0.01215		0.29116	4.46787
0.29116	0.45911		0.29116	2.27046		0.34552	0.01301		0.29505	4.49756
0.29505	0.46795		0.29505	2.29507		0.3494	0.01393		0.29893	4.52705
0.29893	0.47686		0.29893	2.31961		0.35328	0.01489		0.30281	4.55635
0.30281	0.48586		0.30281	2.3441		0.35716	0.0159		0.30669	4.58547
0.30669	0.49493		0.30669	2.36853		0.36104	0.01697		0.31058	4.6144
0.31058	0.50409		0.31058	2.3929		0.36447	0.01796		0.31446	4.64315
0.31446	0.51332		0.31446	2.41722		0.36493	0.01809		0.31834	4.67172
0.31834	0.52263		0.31834	2.44148		0.36881	0.01927		0.32222	4.70012
0.32222	0.53203		0.32222	2.46568		0.37269	0.02051		0.3261	4.72835
0.3261	0.5415		0.3261	2.48983		0.37657	0.02181		0.32999	4.75641
0.32999	0.55105		0.32999	2.51393		0.38045	0.02317		0.33387	4.78431
0.33387	0.56069		0.33387	2.53797		0.38434	0.0246		0.33775	4.81204
0.33775	0.5704		0.33775	2.56196		0.38822	0.0261		0.34163	4.83962
0.34163	0.5802		0.34163	2.5859		0.3921	0.02767		0.34552	4.86704
0.34552	0.59007		0.34552	2.60979		0.39598	0.02931		0.3494	4.89431
0.3494	0.60003		0.3494	2.63363		0.39987	0.03102		0.35328	4.92142
0.35328	0.61007		0.35328	2.65742		0.40375	0.03281		0.35716	4.94839
0.35716	0.6202		0.35716	2.68117		0.40763	0.03468		0.36104	4.97521
0.36104	0.6304		0.36104	2.70486		0.41151	0.03663		0.36447	4.99876
0.36447	0.63948		0.36447	2.72573		0.41539	0.03866		0.36493	5.00189
0.36493	0.64069		0.36493	2.72851		0.41928	0.04078		0.36881	5.02842
0.36881	0.65106		0.36881	2.75211		0.42316	0.04298		0.37269	5.05482
0.37269	0.66152		0.37269	2.77566		0.42704	0.04528		0.37657	5.08108
0.37657	0.67206		0.37657	2.79917		0.43092	0.04766		0.38045	5.1072
0.38045	0.68268		0.38045	2.82263		0.43481	0.05015		0.38434	5.13319
0.38434	0.69339		0.38434	2.84605		0.43869	0.05272		0.38822	5.15905
0.38822	0.70418		0.38822	2.86943		0.44257	0.0554		0.3921	5.18478
0.3921	0.71505		0.3921	2.89276		0.44645	0.05818		0.39598	5.21039
0.39598	0.72601		0.39598	2.91605		0.45033	0.06107		0.39987	5.23586
0.39987	0.73705		0.39987	2.93929		0.45422	0.06406		0.40375	5.26122
0.40375	0.74818		0.40375	2.9625		0.4581	0.06716		0.40763	5.28645
0.40763	0.7594		0.40763	2.98566		0.46198	0.07037		0.41151	5.31157
0.41151	0.7707		0.41151	3.00878		0.46586	0.0737		0.41539	5.33656
0.41539	0.78208		0.41539	3.03186		0.46975	0.07714		0.41928	5.36144
0.41928	0.79356		0.41928	3.0549		0.47363	0.0807		0.42316	5.38621
0.42316	0.80512		0.42316	3.0779		0.47751	0.08438		0.42704	5.41086
0.42704	0.81676		0.42704	3.10086		0.48139	0.08818		0.43092	5.4354
0.43092	0.82849		0.43092	3.12379		0.48527	0.09212		0.43481	5.45982
0.43481	0.84031		0.43481	3.14667		0.48916	0.09618		0.43869	5.48414
0.43869	0.85222		0.43869	3.16952		0.49304	0.10037		0.44257	5.50836
0.44257	0.86421		0.44257	3.19233		0.49692	0.10469		0.44645	5.53246
0.44645	0.87629		0.44645	3.2151		0.5008	0.10915		0.45033	5.55647
0.45033	0.88846		0.45033	3.23783		0.50468	0.11375		0.45422	5.58036
0.45422	0.90072		0.45422	3.26053		0.50584	0.11514		0.4581	5.60416
0.4581	0.91307		0.4581	3.28319		0.50857	0.11849		0.46198	5.62786
0.46198	0.9255		0.46198	3.30582		0.51245	0.12337		0.46586	5.65145
0.46586	0.93802		0.46586	3.32841		0.51633	0.1284		0.46975	5.67495
0.46975	0.95064		0.46975	3.35097		0.52021	0.13357		0.47363	5.69836
0.47363	0.96334		0.47363	3.37349		0.5241	0.1389		0.47751	5.72166
0.47751	0.97613		0.47751	3.39597		0.52798	0.14438		0.48139	5.74487
0.48139	0.98901		0.48139	3.41843		0.53186	0.15001		0.48527	5.76799
0.48527	1.00198		0.48527	3.44085		0.53574	0.1558		0.48916	5.79102
0.48916	1.01504		0.48916	3.46323		0.53962	0.16175		0.49304	5.81395
0.49304	1.02819		0.49304	3.48559		0.54351	0.16786		0.49692	5.8368
0.49692	1.04143		0.49692	3.50791		0.54739	0.17414		0.5008	5.85955
0.5008	1.05476		0.5008	3.53019		0.55127	0.18058		0.50468	5.88222
0.50468	1.06819		0.50468	3.55245		0.55515	0.18719		0.50584	5.88895
0.50584	1.0722		0.50584	3.55907		0.55904	0.19397		0.50857	5.9048
0.50857	1.0817		0.50857	3.57467		0.56292	0.20093		0.51245	5.92729
0.51245	1.09531		0.51245	3.59687		0.5668	0.20806		0.51633	5.9497
0.51633	1.109		0.51633	3.61903		0.57068	0.21536		0.52021	5.97203
0.52021	1.12279		0.52021	3.64116		0.57456	0.22285		0.5241	5.99427
0.5241	1.13667		0.5241	3.66326		0.57845	0.23052		0.52798	6.01643
0.52798	1.15064		0.52798	3.68533		0.58233	0.23837		0.53186	6.03851
0.53186	1.16471		0.53186	3.70736		0.58621	0.24641		0.53574	6.06051
0.53574	1.17886		0.53574	3.72937		0.59009	0.25464		0.53962	6.08243
0.53962	1.19311		0.53962	3.75135		0.59398	0.26305		0.54351	6.10427
0.54351	1.20746		0.54351	3.7733		0.59786	0.27166		0.54739	6.12603
0.54739	1.22189		0.54739	3.79522		0.60174	0.28046		0.55127	6.14771
0.55127	1.23642		0.55127	3.81711		0.60562	0.28946		0.55515	6.16932
0.55515	1.25104		0.55515	3.83898		0.6095	0.29866		0.55904	6.19086
0.55904	1.26576		0.55904	3.86081		0.61339	0.30805		0.56292	6.21231
0.56292	1.28057		0.56292	3.88262		0.61727	0.31765		0.5668	6.2337
0.5668	1.29547		0.5668	3.9044		0.62115	0.32745		0.57068	6.25501
0.57068	1.31047		0.57068	3.92615		0.62503	0.33745		0.57456	6.27625
0.57456	1.32556		0.57456	3.94787		0.62892	0.34767		0.57845	6.29742
0.57845	1.34074		0.57845	3.96956		0.6328	0.35809		0.58233	6.31851
0.58233	1.35602		0.58233	3.99123		0.63668	0.36871		0.58621	6.33954
0.58621	1.3714		0.58621	4.01287		0.64056	0.37956		0.59009	6.3605
0.59009	1.38687		0.59009	4.03449		0.64444	0.39061		0.59398	6.38139
0.59398	1.40243		0.59398	4.05608		0.64833	0.40188		0.59786	6.40221
0.59786	1.41809		0.59786	4.07764		0.65221	0.41336		0.60174	6.42296
0.60174	1.43385		0.60174	4.09918		0.65609	0.42507		0.60562	6.44365
0.60562	1.4497		0.60562	4.12069		0.65997	0.43699		0.6095	6.46426
0.6095	1.46564		0.6095	4.14217		0.66361	0.44836		0.61339	6.48482
0.61339	1.48169		0.61339	4.16363		0.66385	0.44913		0.61727	6.50531
0.61727	1.49782		0.61727	4.18507		0.66774	0.46149		0.62115	6.52573
0.62115	1.51406		0.62115	4.20647		0.67162	0.47408		0.62503	6.54609
0.62503	1.53039		0.62503	4.22786		0.6755	0.48689		0.62892	6.56639
0.62892	1.54681		0.62892	4.24922		0.67938	0.49993		0.6328	6.58663
0.6328	1.56334		0.6328	4.27055		0.68327	0.5132		0.63668	6.6068
0.63668	1.57995		0.63668	4.29186		0.68715	0.52669		0.64056	6.62691
0.64056	1.59667		0.64056	4.31315		0.69103	0.54041		0.64444	6.64696
0.64444	1.61348		0.64444	4.33441		0.69491	0.55436		0.64833	6.66695
0.64833	1.63039		0.64833	4.35565		0.69879	0.56854		0.65221	6.68689
0.65221	1.6474		0.65221	4.37687		0.70268	0.58296		0.65609	6.70676
0.65609	1.6645		0.65609	4.39806		0.70656	0.59761		0.65997	6.72657
0.65997	1.6817		0.65997	4.41922		0.71044	0.61249		0.66361	6.74508
0.66361	1.69791		0.66361	4.43904		0.71432	0.62761		0.66385	6.74633
0.66385	1.699		0.66385	4.44037		0.71821	0.64296		0.66774	6.76602
0.66774	1.7164		0.66774	4.46149		0.72209	0.65855		0.67162	6.78566
0.67162	1.73389		0.67162	4.48259		0.72597	0.67438		0.6755	6.80525
0.6755	1.75148		0.6755	4.50367		0.72985	0.69045		0.67938	6.82477
0.67938	1.76917		0.67938	4.52472		0.73373	0.70675		0.68327	6.84424
0.68327	1.78696		0.68327	4.54575		0.73762	0.72329		0.68715	6.86366
0.68715	1.80484		0.68715	4.56676		0.7415	0.74008		0.69103	6.88302
0.69103	1.82282		0.69103	4.58775		0.74538	0.7571		0.69491	6.90233
0.69491	1.8409		0.69491	4.60871		0.74926	0.77437		0.69879	6.92158
0.69879	1.85908		0.69879	4.62966		0.75315	0.79188		0.70268	6.94078
0.70268	1.87736		0.70268	4.65058		0.75703	0.80962		0.70656	6.95993
0.70656	1.89573		0.70656	4.67148		0.76091	0.82761		0.71044	6.97902
0.71044	1.91421		0.71044	4.69236		0.76479	0.84585		0.71432	6.99807
0.71432	1.93278		0.71432	4.71322		0.76867	0.86432		0.71821	7.01706
0.71821	1.95145		0.71821	4.73405		0.77256	0.88304		0.72209	7.036
0.72209	1.97022		0.72209	4.75487		0.77644	0.90201		0.72597	7.05488
0.72597	1.98909		0.72597	4.77566		0.78032	0.92121		0.72985	7.07372
0.72985	2.00806		0.72985	4.79644		0.7842	0.94066		0.73373	7.09251
0.73373	2.02712		0.73373	4.81719		0.78809	0.96035		0.73762	7.11125
0.73762	2.04629		0.73762	4.83792		0.79197	0.98029		0.7415	7.12994
0.7415	2.06555		0.7415	4.85864		0.79585	1.00047		0.74538	7.14858
0.74538	2.08491		0.74538	4.87933		0.79973	1.0209		0.74926	7.16717
0.74926	2.10438		0.74926	4.9		0.80088	1.02698		0.75315	7.18571
0.75315	2.12394		0.75315	4.92065		0.80361	1.04156		0.75703	7.20421
0.75703	2.1436		0.75703	4.94129		0.8075	1.06247		0.76091	7.22266
0.76091	2.16336		0.76091	4.9619		0.81138	1.08363		0.76479	7.24106
0.76479	2.18321		0.76479	4.98249		0.81526	1.10503		0.76867	7.25942
0.76867	2.20317		0.76867	5.00307		0.81914	1.12667		0.77256	7.27772
0.77256	2.22323		0.77256	5.02362		0.82302	1.14855		0.77644	7.29599
0.77644	2.24338		0.77644	5.04416		0.82691	1.17067		0.78032	7.3142
0.78032	2.26364		0.78032	5.06467		0.83079	1.19304		0.7842	7.33238
0.7842	2.28399		0.7842	5.08517		0.83467	1.21565		0.78809	7.3505
0.78809	2.30445		0.78809	5.10565		0.83855	1.2385		0.79197	7.36858
0.79197	2.325		0.79197	5.12611		0.84244	1.26159		0.79585	7.38662
0.79585	2.34565		0.79585	5.14655		0.84632	1.28492		0.79973	7.40462
0.79973	2.3664		0.79973	5.16697		0.8502	1.30849		0.80088	7.40993
0.80088	2.37256		0.80088	5.17301		0.85408	1.3323		0.80361	7.42257
0.80361	2.38725		0.80361	5.18738		0.85796	1.35634		0.8075	7.44047
0.8075	2.4082		0.8075	5.20776		0.86185	1.38063		0.81138	7.45834
0.81138	2.42925		0.81138	5.22813		0.86573	1.40515		0.81526	7.47616
0.81526	2.4504		0.81526	5.24848		0.86961	1.42991		0.81914	7.49394
0.81914	2.47165		0.81914	5.26881		0.87349	1.4549		0.82302	7.51168
0.82302	2.49299		0.82302	5.28912		0.87738	1.48013		0.82691	7.52937
0.82691	2.51444		0.82691	5.30942		0.88126	1.50559		0.83079	7.54703
0.83079	2.53599		0.83079	5.3297		0.88514	1.53129		0.83467	7.56464
0.83467	2.55763		0.83467	5.34996		0.88902	1.55722		0.83855	7.58221
0.83855	2.57937		0.83855	5.3702		0.8929	1.58337		0.84244	7.59974
0.84244	2.60121		0.84244	5.39043		0.89679	1.60976		0.84632	7.61723
0.84632	2.62315		0.84632	5.41063		0.90067	1.63638		0.8502	7.63468
0.8502	2.64519		0.8502	5.43082		0.90455	1.66323		0.85408	7.65209
0.85408	2.66733		0.85408	5.451		0.90843	1.6903		0.85796	7.66946
0.85796	2.68957		0.85796	5.47115		0.91232	1.7176		0.86185	7.6868
0.86185	2.71191		0.86185	5.49129		0.9162	1.74513		0.86573	7.70409
0.86573	2.73434		0.86573	5.51142		0.92008	1.77288		0.86961	7.72134
0.86961	2.75687		0.86961	5.53152		0.92396	1.80085		0.87349	7.73856
0.87349	2.7795		0.87349	5.55161		0.92784	1.82905		0.87738	7.75574
0.87738	2.80223		0.87738	5.57168		0.93173	1.85746		0.88126	7.77288
0.88126	2.82506		0.88126	5.59174		0.93561	1.8861		0.88514	7.78998
0.88514	2.84799		0.88514	5.61178		0.93816	1.90504		0.88902	7.80704
0.88902	2.87101		0.88902	5.6318		0.93949	1.91495		0.8929	7.82407
0.8929	2.89414		0.8929	5.65181		0.94337	1.94402		0.89679	7.84106
0.89679	2.91736		0.89679	5.6718		0.94725	1.9733		0.90067	7.85801
0.90067	2.94067		0.90067	5.69178		0.95114	2.0028		0.90455	7.87493
0.90455	2.96409		0.90455	5.71173		0.95502	2.03251		0.90843	7.89181
0.90843	2.9876		0.90843	5.73168		0.9589	2.06244		0.91232	7.90866
0.91232	3.01122		0.91232	5.7516		0.96278	2.09257		0.9162	7.92547
0.9162	3.03492		0.9162	5.77151		0.96667	2.12291		0.92008	7.94224
0.92008	3.05873		0.92008	5.79141		0.97055	2.15346		0.92396	7.95898
0.92396	3.08263		0.92396	5.81129		0.97443	2.18421		0.92784	7.97568
0.92784	3.10663		0.92784	5.83115		0.97831	2.21517		0.93173	7.99235
0.93173	3.13073		0.93173	5.851		0.98219	2.24633		0.93561	8.00898
0.93561	3.15492		0.93561	5.87084		0.98608	2.27769		0.93816	8.0199
0.93816	3.17088		0.93816	5.88386		0.98996	2.30925		0.93949	8.02558
0.93949	3.17921		0.93949	5.89065		0.99384	2.34101		0.94337	8.04214
0.94337	3.2036		0.94337	5.91046		0.99772	2.37296		0.94725	8.05868
0.94725	3.22808		0.94725	5.93024		1.00161	2.40511		0.95114	8.07517
0.95114	3.25266		0.95114	5.95002		1.00549	2.43746		0.95502	8.09163
0.95502	3.27734		0.95502	5.96977		1.00937	2.46999		0.9589	8.10806
0.9589	3.30211		0.9589	5.98952		1.01325	2.50271		0.96278	8.12446
0.96278	3.32697		0.96278	6.00924		1.01713	2.53562		0.96667	8.14082
0.96667	3.35193		0.96667	6.02896		1.02102	2.56872		0.97055	8.15715
0.97055	3.37699		0.97055	6.04866		1.0249	2.602		0.97443	8.17345
0.97443	3.40214		0.97443	6.06834		1.02878	2.63547		0.97831	8.18972
0.97831	3.42739		0.97831	6.08801		1.03266	2.66911		0.98219	8.20595
0.98219	3.45273		0.98219	6.10766		1.03655	2.70294		0.98608	8.22215
0.98608	3.47816		0.98608	6.1273		1.04043	2.73694		0.98996	8.23832
0.98996	3.50369		0.98996	6.14693		1.04431	2.77111		0.99384	8.25446
0.99384	3.52932		0.99384	6.16654		1.04819	2.80547		0.99772	8.27057
0.99772	3.55504		0.99772	6.18614		1.05207	2.83999		1.00161	8.28664
1.00161	3.58085		1.00161	6.20572		1.05596	2.87468		1.00549	8.30268
1.00549	3.60675		1.00549	6.22529		1.05984	2.90954		1.00937	8.3187
1.00937	3.63275		1.00937	6.24484		1.06372	2.94457		1.01325	8.33468
1.01325	3.65884		1.01325	6.26438		1.0676	2.97977		1.01713	8.35063
1.01713	3.68502		1.01713	6.28391		1.07149	3.01512		1.02102	8.36655
1.02102	3.7113		1.02102	6.30342		1.07537	3.05064		1.0249	8.38244
1.0249	3.73767		1.0249	6.32292		1.07925	3.08631		1.02878	8.3983
1.02878	3.76413		1.02878	6.34241		1.08313	3.12215		1.03266	8.41413
1.03266	3.79068		1.03266	6.36188		1.08701	3.15813		1.03655	8.42994
1.03655	3.81732		1.03655	6.38134		1.0909	3.19427		1.04043	8.44571
1.04043	3.84406		1.04043	6.40078		1.09478	3.23057		1.04431	8.46145
1.04431	3.87088		1.04431	6.42021		1.09592	3.24127		1.04819	8.47716
1.04819	3.8978		1.04819	6.43963		1.09866	3.26701		1.05207	8.49285
1.05207	3.92481		1.05207	6.45903		1.10254	3.30359		1.05596	8.5085
1.05596	3.9519		1.05596	6.47842		1.10642	3.34033		1.05984	8.52413
1.05984	3.97909		1.05984	6.4978		1.11031	3.37721		1.06372	8.53972
1.06372	4.00636		1.06372	6.51717		1.11419	3.41422		1.0676	8.55529
1.0676	4.03373		1.0676	6.53652		1.11807	3.45138		1.07149	8.57083
1.07149	4.06118		1.07149	6.55585		1.12195	3.48868		1.07537	8.58635
1.07537	4.08873		1.07537	6.57518		1.12584	3.52611		1.07925	8.60183
1.07925	4.11636		1.07925	6.59449		1.12972	3.56367		1.08313	8.61729
1.08313	4.14407		1.08313	6.61379		1.1336	3.60137		1.08701	8.63272
1.08701	4.17188		1.08701	6.63308		1.13748	3.6392		1.0909	8.64812
1.0909	4.19978		1.0909	6.65235		1.14136	3.67715		1.09478	8.66349
1.09478	4.22776		1.09478	6.67161		1.14525	3.71523		1.09592	8.66801
1.09592	4.236		1.09592	6.67727		1.14913	3.75343		1.09866	8.67884
1.09866	4.25582		1.09866	6.69086		1.15301	3.79175		1.10254	8.69416
1.10254	4.28398		1.10254	6.71009		1.15689	3.8302		1.10642	8.70945
1.10642	4.31222		1.10642	6.72932		1.16078	3.86876		1.11031	8.72472
1.11031	4.34054		1.11031	6.74853		1.16466	3.90743		1.11419	8.73996
1.11419	4.36895		1.11419	6.76772		1.16854	3.94622		1.11807	8.75517
1.11807	4.39745		1.11807	6.78691		1.17242	3.98512		1.12195	8.77036
1.12195	4.42603		1.12195	6.80608		1.1763	4.02414		1.12584	8.78552
1.12584	4.4547		1.12584	6.82524		1.18019	4.06325		1.12972	8.80065
1.12972	4.48344		1.12972	6.84439		1.18407	4.10248		1.1336	8.81576
1.1336	4.51228		1.1336	6.86353		1.18795	4.1418		1.13748	8.83085
1.13748	4.54119		1.13748	6.88265		1.19183	4.18123		1.14136	8.8459
1.14136	4.57019		1.14136	6.90176		1.19572	4.22076		1.14525	8.86093
1.14525	4.59927		1.14525	6.92086		1.1996	4.26039		1.14913	8.87594
1.14913	4.62843		1.14913	6.93995		1.20348	4.30011		1.15301	8.89092
1.15301	4.65768		1.15301	6.95902		1.20736	4.33992		1.15689	8.90587
1.15689	4.687		1.15689	6.97809		1.21124	4.37983		1.16078	8.9208
1.16078	4.71641		1.16078	6.99714		1.21513	4.41982		1.16466	8.93571
1.16466	4.74589		1.16466	7.01618		1.21901	4.45991		1.16854	8.95059
1.16854	4.77546		1.16854	7.03521		1.22289	4.50007		1.17242	8.96545
1.17242	4.80511		1.17242	7.05422		1.22677	4.54032		1.1763	8.98028
1.1763	4.83483		1.1763	7.07323		1.23065	4.58066		1.18019	8.99508
1.18019	4.86464		1.18019	7.09222		1.23454	4.62107		1.18407	9.00987
1.18407	4.89452		1.18407	7.1112		1.23842	4.66156		1.18795	9.02462
1.18795	4.92448		1.18795	7.13017		1.2423	4.70213		1.19183	9.03936
1.19183	4.95451		1.19183	7.14913		1.24618	4.74277		1.19572	9.05407
1.19572	4.98463		1.19572	7.16807		1.25007	4.78348		1.1996	9.06875
1.1996	5.01482		1.1996	7.18701		1.25395	4.82426		1.20348	9.08342
1.20348	5.04509		1.20348	7.20593		1.25783	4.86511		1.20736	9.09805
1.20736	5.07543		1.20736	7.22484		1.25983	4.88617		1.21124	9.11267
1.21124	5.10585		1.21124	7.24375		1.26171	4.90602		1.21513	9.12726
1.21513	5.13634		1.21513	7.26264		1.26559	4.947		1.21901	9.14183
1.21901	5.1669		1.21901	7.28151		1.26948	4.98804		1.22289	9.15638
1.22289	5.19754		1.22289	7.30038		1.27336	5.02914		1.22677	9.1709
1.22677	5.22826		1.22677	7.31924		1.27724	5.0703		1.23065	9.1854
1.23065	5.25904		1.23065	7.33808		1.28112	5.11151		1.23454	9.19987
1.23454	5.2899		1.23454	7.35692		1.28501	5.15278		1.23842	9.21433
1.23842	5.32083		1.23842	7.37574		1.28889	5.19411		1.2423	9.22876
1.2423	5.35183		1.2423	7.39455		1.29277	5.23548		1.24618	9.24317
1.24618	5.38291		1.24618	7.41335		1.29665	5.2769		1.25007	9.25755
1.25007	5.41405		1.25007	7.43214		1.30053	5.31837		1.25395	9.27192
1.25395	5.44526		1.25395	7.45092		1.30442	5.35988		1.25783	9.28626
1.25783	5.47654		1.25783	7.46969		1.3083	5.40144		1.25983	9.29364
1.25983	5.49268		1.25983	7.47935		1.31218	5.44303		1.26171	9.30058
1.26171	5.50789		1.26171	7.48845		1.31606	5.48467		1.26559	9.31488
1.26559	5.53931		1.26559	7.50719		1.31995	5.52635		1.26948	9.32915
1.26948	5.5708		1.26948	7.52593		1.32383	5.56806		1.27336	9.34341
1.27336	5.60235		1.27336	7.54466		1.32771	5.6098		1.27724	9.35764
1.27724	5.63397		1.27724	7.56337		1.33159	5.65158		1.28112	9.37185
1.28112	5.66566		1.28112	7.58207		1.33547	5.69339		1.28501	9.38604
1.28501	5.69741		1.28501	7.60077		1.33936	5.73522		1.28889	9.4002
1.28889	5.72923		1.28889	7.61945		1.34324	5.77709		1.29277	9.41435
1.29277	5.76111		1.29277	7.63812		1.34712	5.81898		1.29665	9.42848
1.29665	5.79305		1.29665	7.65679		1.351	5.86089		1.30053	9.44258
1.30053	5.82506		1.30053	7.67544		1.35489	5.90282		1.30442	9.45666
1.30442	5.85713		1.30442	7.69408		1.35877	5.94478		1.3083	9.47072
1.3083	5.88927		1.3083	7.71271		1.36265	5.98675		1.31218	9.48476
1.31218	5.92146		1.31218	7.73133		1.36653	6.02874		1.31606	9.49878
1.31606	5.95372		1.31606	7.74994		1.37041	6.07074		1.31995	9.51278
1.31995	5.98604		1.31995	7.76854		1.43641	6.7855		1.32383	9.52676
1.32383	6.01842		1.32383	7.78713		1.43809	6.80367		1.32771	9.54072
1.32771	6.05085		1.32771	7.80571		1.44029	6.8275		1.33159	9.55466
1.33159	6.08335		1.33159	7.82428		1.44418	6.86948		1.33547	9.56858
1.33547	6.1159		1.33547	7.84284		1.44806	6.91145		1.33936	9.58248
1.33936	6.14851		1.33936	7.86139		1.45194	6.95339		1.34324	9.59635
1.34324	6.18118		1.34324	7.87993		1.45582	6.99532		1.34712	9.61021
1.34712	6.21391		1.34712	7.89846		1.4597	7.03723		1.351	9.62405
1.351	6.24669		1.351	7.91698		1.46359	7.07911		1.35489	9.63787
1.35489	6.27952		1.35489	7.93549		1.46747	7.12097		1.35877	9.65166
1.35877	6.31242		1.35877	7.95399		1.47135	7.16281		1.36265	9.66544
1.36265	6.34536		1.36265	7.97248		1.47523	7.20462		1.36653	9.6792
1.36653	6.37836		1.36653	7.99097		1.47912	7.2464		1.37041	9.69294
1.37041	6.41141		1.37041	8.00944		1.483	7.28815		1.3743	9.70666
1.3743	6.44451		1.3743	8.0279		1.48688	7.32987		1.37818	9.72036
1.37818	6.47767		1.37818	8.04635		1.49076	7.37156		1.38206	9.73404
1.38206	6.51087		1.38206	8.06479		1.49464	7.41322		1.38594	9.7477
1.38594	6.54413		1.38594	8.08322		1.49853	7.45485		1.38982	9.76134
1.38982	6.57744		1.38982	8.10165		1.50241	7.49643		1.39371	9.77497
1.39371	6.61079		1.39371	8.12006		1.50629	7.53799		1.39759	9.78857
1.39759	6.64419		1.39759	8.13846		1.51017	7.5795		1.40147	9.80216
1.40147	6.67765		1.40147	8.15686		1.51405	7.62097		1.40535	9.81572
1.40535	6.71114		1.40535	8.17524		1.51794	7.66241		1.40924	9.82927
1.40924	6.74469		1.40924	8.19361		1.52182	7.7038		1.41312	9.8428
1.41312	6.77828		1.41312	8.21198		1.5257	7.74514		1.417	9.85631
1.417	6.81191		1.417	8.23034		1.52958	7.78645		1.42088	9.86981
1.42088	6.8456		1.42088	8.24868		1.53347	7.82771		1.42476	9.88328
1.42476	6.87932		1.42476	8.26702		1.53735	7.86892		1.42865	9.89674
1.42865	6.91309		1.42865	8.28535		1.54123	7.91008		1.43253	9.91017
1.43253	6.9469		1.43253	8.30367		1.54511	7.9512		1.43641	9.92359
1.43641	6.98075		1.43641	8.32198		1.54899	7.99227		1.43809	9.92939
1.43809	6.9954		1.43809	8.32989		1.55288	8.03328		1.44029	9.93699
1.44029	7.01464		1.44029	8.34028		1.55676	8.07424		1.44418	9.95038
1.44418	7.04857		1.44418	8.35857		1.56064	8.11515		1.44806	9.96374
1.44806	7.08255		1.44806	8.37685		1.56452	8.15601		1.45194	9.97709
1.45194	7.11656		1.45194	8.39512		1.56841	8.19681		1.45582	9.99042
1.45582	7.15061		1.45582	8.41339		1.57229	8.23755		1.4597	10.0037
1.4597	7.1847		1.4597	8.43164		1.57617	8.27824		1.46359	10.017
1.46359	7.21883		1.46359	8.44989		1.58005	8.31886		1.46747	10.0303
1.46747	7.25299		1.46747	8.46812		1.58151	8.3341		1.47135	10.0436
1.47135	7.28719		1.47135	8.48635		1.58393	8.35943		1.47523	10.0568
1.47523	7.32142		1.47523	8.50457		1.58782	8.39994		1.47912	10.07
1.47912	7.35569		1.47912	8.52278		1.5917	8.44038		1.483	10.0832
1.483	7.38999		1.483	8.54098		1.59558	8.48076		1.48688	10.0964
1.48688	7.42432		1.48688	8.55917		1.59946	8.52108		1.49076	10.1096
1.49076	7.45869		1.49076	8.57736		1.60335	8.56134		1.49464	10.1227
1.49464	7.49309		1.49464	8.59553		1.60723	8.60153		1.49853	10.1359
1.49853	7.52752		1.49853	8.6137		1.61111	8.64165		1.50241	10.149
1.50241	7.56198		1.50241	8.63185		1.61499	8.68171		1.50629	10.1621
1.50629	7.59647		1.50629	8.65		1.61887	8.72169		1.51017	10.1752
1.51017	7.63098		1.51017	8.66814		1.62276	8.76161		1.51405	10.1883
1.51405	7.66553		1.51405	8.68627		1.62664	8.80146		1.51794	10.2013
1.51794	7.7001		1.51794	8.7044		1.63052	8.84124		1.52182	10.2144
1.52182	7.7347		1.52182	8.72251		1.6344	8.88094		1.5257	10.2274
1.5257	7.76933		1.5257	8.74061		1.63829	8.92058		1.52958	10.2404
1.52958	7.80398		1.52958	8.75871		1.64217	8.96014		1.53347	10.2534
1.53347	7.83865		1.53347	8.7768		1.64605	8.99962		1.53735	10.2663
1.53735	7.87335		1.53735	8.79488		1.64993	9.03903		1.54123	10.2793
1.54123	7.90808		1.54123	8.81295		1.65381	9.07837		1.54511	10.2922
1.54511	7.94282		1.54511	8.83101		1.6577	9.11763		1.54899	10.3051
1.54899	7.97759		1.54899	8.84906		1.66158	9.15681		1.55288	10.3181
1.55288	8.01237		1.55288	8.86711		1.66546	9.19591		1.55676	10.3309
1.55676	8.04718		1.55676	8.88515		1.66551	9.19641		1.56064	10.3438
1.56064	8.08201		1.56064	8.90318		1.66934	9.23494		1.56452	10.3567
1.56452	8.11685		1.56452	8.9212		1.67322	9.27388		1.56841	10.3695
1.56841	8.15172		1.56841	8.93921		1.67711	9.31274		1.57229	10.3823
1.57229	8.1866		1.57229	8.95721		1.68099	9.35153		1.57617	10.3951
1.57617	8.2215		1.57617	8.97521		1.68487	9.39023		1.58005	10.4079
1.58005	8.25641		1.58005	8.99319		1.68875	9.42885		1.58151	10.4128
1.58151	8.26952		1.58151	8.99995		1.69264	9.46738		1.58393	10.4207
1.58393	8.29134		1.58393	9.01117		1.69652	9.50583		1.58782	10.4335
1.58782	8.32628		1.58782	9.02914		1.7004	9.5442		1.5917	10.4462
1.5917	8.36124		1.5917	9.04711		1.70428	9.58248		1.59558	10.459
1.59558	8.39621		1.59558	9.06506		1.70816	9.62068		1.59946	10.4717
1.59946	8.43119		1.59946	9.08301		1.71205	9.65879		1.60335	10.4844
1.66551	9.02748		1.60335	9.10095		1.71593	9.69681		1.60723	10.4971
1.71878	9.50837		1.60723	9.11888		1.71878	9.72468		1.61111	10.5097
1.71981	9.51766		1.61111	9.1368		1.71981	9.73474		1.61499	10.5224
1.72369	9.55265		1.61499	9.15471		1.72369	9.77259		1.61887	10.535
1.72758	9.58762		1.61887	9.17262		1.72758	9.81035		1.62276	10.5477
1.73146	9.62258		1.62276	9.19052		1.73146	9.84802		1.62664	10.5603
1.73534	9.65753		1.62664	9.20841		1.73534	9.88559		1.63052	10.5729
1.73922	9.69246		1.63052	9.22629		1.73922	9.92308		1.6344	10.5854
1.7431	9.72738		1.6344	9.24416		1.7431	9.96048		1.63829	10.598
1.74699	9.76228		1.63829	9.26203		1.74699	9.99778		1.64217	10.6105
1.75087	9.79716		1.64217	9.27989		1.75087	10.035		1.64605	10.6231
1.75475	9.83203		1.64605	9.29774		1.75475	10.0721		1.64993	10.6356
1.75771	9.8586		1.64993	9.31558		1.75771	10.1003		1.65381	10.6481
1.75863	9.86688		1.65381	9.33341		1.75863	10.1091		1.6577	10.6606
1.76252	9.90172		1.6577	9.35124		1.76252	10.1461		1.66158	10.6731
1.7664	9.93653		1.66158	9.36906		1.7664	10.1829		1.66546	10.6855
1.77028	9.97133		1.66546	9.38687		1.77028	10.2196		1.66551	10.6857
1.77416	10.0061		1.66551	9.3871		1.77416	10.2563		1.66934	10.698
1.77804	10.0409		1.66934	9.40468		1.77804	10.2929		1.67322	10.7104
1.78193	10.0756		1.67322	9.42247		1.78193	10.3293		1.67711	10.7228
1.78581	10.1103		1.67711	9.44026		1.78581	10.3657		1.68099	10.7352
1.78969	10.145		1.68099	9.45804		1.78969	10.4019		1.68487	10.7476
1.79357	10.1796		1.68487	9.47582		1.79357	10.4381		1.68875	10.76
1.79664	10.207		1.68875	9.49358		1.79664	10.4666		1.69264	10.7724
1.79745	10.2143		1.69264	9.51134		1.79745	10.4742		1.69652	10.7847
1.80134	10.2489		1.69652	9.52909		1.80134	10.5101		1.7004	10.797
1.80522	10.2835		1.7004	9.54683		1.80522	10.546		1.70428	10.8094
1.8091	10.318		1.70428	9.56457		1.8091	10.5818		1.70816	10.8217
1.81298	10.3526		1.70816	9.5823		1.81298	10.6174		1.71205	10.8339
1.81687	10.3871		1.71205	9.60002		1.81687	10.653		1.71593	10.8462
1.82075	10.4215		1.71593	9.61773		1.82075	10.6885		1.71878	10.8552
1.82463	10.456		1.71878	9.63073		1.82463	10.7239		1.71981	10.8585
1.82851	10.4904		1.71981	9.63543		1.82851	10.7591		1.72369	10.8707
1.83239	10.5248		1.72369	9.65313		1.83239	10.7943		1.72758	10.883
1.83628	10.5591		1.72758	9.67082		1.83628	10.8294		1.73146	10.8952
1.84016	10.5934		1.73146	9.6885		1.84016	10.8643		1.73534	10.9074
1.84172	10.6072		1.73534	9.70618		1.84172	10.8784		1.73922	10.9196
1.84404	10.6277		1.73922	9.72385		1.84404	10.8992		1.7431	10.9318
1.84792	10.662		1.7431	9.74151		1.84792	10.934		1.74699	10.9439
1.85181	10.6962		1.74699	9.75916		1.85181	10.9686		1.75087	10.9561
1.85569	10.7304		1.75087	9.77681		1.85569	11.0032		1.75475	10.9682
1.85957	10.7645		1.75475	9.79445		1.85957	11.0376		1.75771	10.9775
1.86345	10.7986		1.75771	9.80789		1.86345	11.072		1.75863	10.9804
1.86733	10.8327		1.75863	9.81208		1.86733	11.1062		1.76252	10.9925
1.87122	10.8668		1.76252	9.82971		1.87122	11.1404		1.7664	11.0046
1.8751	10.9008		1.7664	9.84732		1.8751	11.1744		1.77028	11.0167
1.87898	10.9347		1.77028	9.86493		1.87898	11.2084		1.77416	11.0287
1.88286	10.9686		1.77416	9.88254		1.88286	11.2422		1.77804	11.0408
1.88675	11.0025		1.77804	9.90013		1.88675	11.2759		1.78193	11.0528
1.88679	11.0029		1.78193	9.91772		1.88679	11.2763		1.78581	11.0649
1.89063	11.0364		1.78581	9.9353		1.89063	11.3095		1.78969	11.0769
1.89451	11.0702		1.78969	9.95288		1.89451	11.343		1.79357	11.0889
1.89839	11.1039		1.79357	9.97044		1.89839	11.3765		1.79664	11.0984
1.90227	11.1376		1.79664	9.98432		1.90227	11.4098		1.79745	11.1009
1.90616	11.1713		1.79745	9.988		1.90616	11.443		1.80134	11.1129
1.91004	11.2049		1.80134	10.0056		1.91004	11.4761		1.80522	11.1249
1.91392	11.2385		1.80522	10.0231		1.91392	11.509		1.8091	11.1368
1.91548	11.252		1.8091	10.0406		1.91548	11.5222		1.81298	11.1487
1.9178	11.2721		1.81298	10.0582		1.9178	11.5419		1.81687	11.1607
1.92169	11.3056		1.81687	10.0757		1.92169	11.5747		1.82075	11.1726
1.92557	11.339		1.82075	10.0932		1.92557	11.6074		1.82463	11.1845
1.92945	11.3724		1.82463	10.1107		1.92945	11.6399		1.82851	11.1964
1.93333	11.4058		1.82851	10.1282		1.93333	11.6724		1.83239	11.2083
1.93391	11.4107		1.83239	10.1457		1.93391	11.6772		1.83628	11.2201
1.93721	11.4391		1.83628	10.1632		1.93721	11.7047		1.84016	11.232
1.9411	11.4723		1.84016	10.1807		1.9411	11.7369		1.84172	11.2368
1.94498	11.5055		1.84172	10.1877		1.94498	11.7691		1.84404	11.2438
1.94886	11.5387		1.84404	10.1982		1.94886	11.8011		1.84792	11.2557
1.95274	11.5718		1.84792	10.2157		1.95274	11.833		1.85181	11.2675
1.95645	11.6034		1.85181	10.2331		1.95645	11.8634		1.85569	11.2793
1.95662	11.6049		1.85569	10.2506		1.95662	11.8648		1.85957	11.2911
1.96051	11.6379		1.85957	10.268		1.96051	11.8965		1.86345	11.3029
1.96439	11.6708		1.86345	10.2855		1.96439	11.9281		1.86733	11.3146
1.96827	11.7037		1.86733	10.3029		1.96827	11.9596		1.87122	11.3264
1.97215	11.7366		1.87122	10.3203		1.97215	11.991		1.8751	11.3381
1.97489	11.7597		1.8751	10.3377		1.97489	12.013		1.87898	11.3498
1.97604	11.7693		1.87898	10.3552		1.97604	12.0222		1.88286	11.3616
1.97992	11.8021		1.88286	10.3726		1.97992	12.0534		1.88675	11.3733
1.9838	11.8348		1.88675	10.39		1.9838	12.0844		1.88679	11.3734
1.98768	11.8674		1.88679	10.3902		1.98768	12.1154		1.89063	11.385
1.99156	11.9		1.89063	10.4074		1.99156	12.1462		1.89451	11.3967
1.99545	11.9325		1.89451	10.4248		1.99545	12.1769		1.89839	11.4083
1.99743	11.9491		1.89839	10.4421		1.99743	12.1926		1.90227	11.42
1.99933	11.9649		1.90227	10.4595		1.99933	12.2076		1.90616	11.4316
2.00321	11.9974		1.90616	10.4769		2.00321	12.2381		1.91004	11.4433
2.00709	12.0297		1.91004	10.4942		2.00709	12.2685		1.91392	11.4549
2.01098	12.062		1.91392	10.5116		2.01098	12.2988		1.91548	11.4596
2.01486	12.0942		1.91548	10.5186		2.01486	12.3289		1.9178	11.4665
2.01792	12.1196		1.9178	10.529		2.01792	12.3527		1.92169	11.4781
2.01874	12.1264		1.92169	10.5463		2.01874	12.359		1.92557	11.4897
2.02262	12.1585		1.92557	10.5636		2.02262	12.389		1.92945	11.5013
2.0265	12.1905		1.92945	10.581		2.0265	12.4189		1.93333	11.5128
2.03039	12.2225		1.93333	10.5983		2.03039	12.4486		1.93391	11.5145
2.03427	12.2544		1.93391	10.6009		2.03427	12.4782		1.93721	11.5244
2.03815	12.2863		1.93721	10.6156		2.03815	12.5078		1.9411	11.5359
2.04203	12.3181		1.9411	10.6329		2.04203	12.5372		1.94498	11.5475
2.04592	12.3498		1.94498	10.6502		2.04592	12.5665		1.94886	11.559
2.0498	12.3815		1.94886	10.6675		2.0498	12.5957		1.95274	11.5705
2.05368	12.4131		1.95274	10.6848		2.05368	12.6248		1.95645	11.5815
2.05756	12.4446		1.95645	10.7013		2.05756	12.6538		1.95662	11.582
2.06144	12.4761		1.95662	10.7021		2.06144	12.6827		1.96051	11.5935
2.06533	12.5075		1.96051	10.7194		2.06533	12.7115		1.96439	11.6049
2.06921	12.5389		1.96439	10.7366		2.06921	12.7402		1.96827	11.6164
2.07309	12.5702		1.96827	10.7539		2.07309	12.7687		1.97215	11.6279
2.07697	12.6014		1.97215	10.7712		2.07697	12.7972		1.97489	11.6359
2.08086	12.6325		1.97489	10.7833		2.08086	12.8255		1.97604	11.6393
2.08474	12.6636		1.97604	10.7884		2.08474	12.8538		1.97992	11.6507
2.08758	12.6863		1.97992	10.8057		2.08758	12.8744		1.9838	11.6621
2.08862	12.6946		1.9838	10.8229		2.08862	12.8819		1.98768	11.6735
2.0925	12.7255		1.98768	10.8401		2.0925	12.9099		1.99156	11.6849
2.09638	12.7564		1.99156	10.8574		2.09638	12.9378		1.99545	11.6963
2.10027	12.7872		1.99545	10.8746		2.10027	12.9656		1.99743	11.7021
2.10415	12.8179		1.99743	10.8834		2.10415	12.9933		1.99933	11.7077
2.10803	12.8486		1.99933	10.8918		2.10803	13.0209		2.00321	11.719
2.11191	12.8792		2.00321	10.909		2.11191	13.0484		2.00709	11.7304
2.11579	12.9097		2.00709	10.9262		2.11579	13.0758		2.01098	11.7417
2.11968	12.9401		2.01098	10.9434		2.11968	13.1031		2.01486	11.7531
2.12356	12.9705		2.01486	10.9606		2.12356	13.1303		2.01792	11.762
2.12744	13.0008		2.01792	10.9742		2.12744	13.1573		2.01874	11.7644
2.13132	13.031		2.01874	10.9778		2.13132	13.1843		2.02262	11.7757
2.13521	13.0612		2.02262	10.995		2.13521	13.2111		2.0265	11.787
2.13909	13.0913		2.0265	11.0121		2.13909	13.2379		2.03039	11.7983
2.14297	13.1213		2.03039	11.0293		2.14297	13.2645		2.03427	11.8095
2.14685	13.1512		2.03427	11.0465		2.14685	13.291		2.03815	11.8208
2.15073	13.1811		2.03815	11.0636		2.15073	13.3174		2.04203	11.8321
2.15462	13.2109		2.04203	11.0808		2.15462	13.3438		2.04592	11.8433
2.1585	13.2406		2.04592	11.0979		2.1585	13.37		2.0498	11.8545
2.16238	13.2702		2.0498	11.1151		2.16238	13.3961		2.05368	11.8658
2.16626	13.2997		2.05368	11.1322		2.16626	13.4221		2.05756	11.877
2.17015	13.3292		2.05756	11.1493		2.17015	13.448		2.06144	11.8882
2.17403	13.3586		2.06144	11.1664		2.17403	13.4738		2.06533	11.8994
2.17791	13.3879		2.06533	11.1835		2.17791	13.4995		2.06921	11.9105
2.18179	13.4172		2.06921	11.2006		2.18179	13.5251		2.07309	11.9217
2.18567	13.4464		2.07309	11.2177		2.18567	13.5505		2.07697	11.9329
2.18956	13.4754		2.07697	11.2348		2.18956	13.5759		2.08086	11.944
2.19344	13.5044		2.08086	11.2519		2.19344	13.6012		2.08474	11.9551
2.19732	13.5334		2.08474	11.269		2.19732	13.6264		2.08758	11.9633
2.2012	13.5622		2.08758	11.2815		2.2012	13.6514		2.08862	11.9663
2.20509	13.591		2.08862	11.2861		2.20509	13.6764		2.0925	11.9774
2.20897	13.6197		2.0925	11.3031		2.20897	13.7013		2.09638	11.9885
2.21285	13.6483		2.09638	11.3202		2.21285	13.726		2.10027	11.9996
2.21666	13.6763		2.10027	11.3373		2.21666	13.7502		2.10415	12.0107
2.21673	13.6768		2.10415	11.3543		2.21673	13.7507		2.10803	12.0217
2.22061	13.7053		2.10803	11.3714		2.22061	13.7752		2.11191	12.0328
2.2245	13.7336		2.11191	11.3884		2.2245	13.7997		2.11579	12.0439
2.22838	13.7619		2.11579	11.4054		2.22838	13.824		2.11968	12.0549
2.23226	13.7901		2.11968	11.4225		2.23226	13.8483		2.12356	12.0659
2.23614	13.8183		2.12356	11.4395		2.23614	13.8724		2.12744	12.077
2.24002	13.8463		2.12744	11.4565		2.24002	13.8964		2.13132	12.088
2.24391	13.8742		2.13132	11.4735		2.24391	13.9204		2.13521	12.099
2.24779	13.9021		2.13521	11.4905		2.24779	13.9442		2.13909	12.11
2.25167	13.9299		2.13909	11.5075		2.25167	13.968		2.14297	12.121
2.25555	13.9576		2.14297	11.5245		2.25555	13.9916		2.14685	12.1319
2.25944	13.9852		2.14685	11.5415		2.25944	14.0151		2.15073	12.1429
2.26332	14.0128		2.15073	11.5585		2.26332	14.0386		2.15462	12.1539
2.2672	14.0402		2.15462	11.5755		2.2672	14.0619		2.1585	12.1648
2.27108	14.0676		2.1585	11.5924		2.27108	14.0852		2.16238	12.1757
2.27496	14.0949		2.16238	11.6094		2.27496	14.1083		2.16626	12.1867
2.27885	14.1221		2.16626	11.6264		2.27885	14.1313		2.17015	12.1976
2.28273	14.1492		2.17015	11.6433		2.28273	14.1543		2.17403	12.2085
2.28661	14.1762		2.17403	11.6603		2.28661	14.1771		2.17791	12.2194
2.29049	14.2032		2.17791	11.6772		2.29049	14.1998		2.18179	12.2302
2.29438	14.23		2.18179	11.6942		2.29438	14.2225		2.18567	12.2411
2.29826	14.2568		2.18567	11.7111		2.29826	14.245		2.18956	12.252
2.30214	14.2835		2.18956	11.728		2.30214	14.2675		2.19344	12.2629
2.30602	14.3101		2.19344	11.7449		2.30602	14.2898		2.19732	12.2737
2.3099	14.3366		2.19732	11.7618		2.3099	14.3121		2.2012	12.2845
2.31379	14.363		2.2012	11.7788		2.31379	14.3342		2.20509	12.2954
2.31767	14.3894		2.20509	11.7957		2.31767	14.3563		2.20897	12.3062
2.32155	14.4156		2.20897	11.8125		2.32155	14.3783		2.21285	12.317
2.32543	14.4418		2.21285	11.8294		2.32543	14.4001		2.21666	12.3276
2.32932	14.4679		2.21666	11.846		2.32932	14.4219		2.21673	12.3278
2.3332	14.4938		2.21673	11.8463		2.3332	14.4436		2.22061	12.3386
2.33708	14.5197		2.22061	11.8632		2.33708	14.4651		2.2245	12.3494
2.34096	14.5456		2.2245	11.8801		2.34096	14.4866		2.22838	12.3601
2.34484	14.5713		2.22838	11.897		2.34484	14.508		2.23226	12.3709
2.34873	14.5969		2.23226	11.9138		2.34873	14.5293		2.23614	12.3817
2.35261	14.6225		2.23614	11.9307		2.35261	14.5505		2.24002	12.3924
2.35649	14.6479		2.24002	11.9475		2.35649	14.5716		2.24391	12.4031
2.36037	14.6733		2.24391	11.9644		2.36037	14.5926		2.24779	12.4139
2.36426	14.6986		2.24779	11.9812		2.36426	14.6135		2.25167	12.4246
2.36814	14.7238		2.25167	11.9981		2.36814	14.6344		2.25555	12.4353
2.37202	14.7489		2.25555	12.0149		2.37202	14.6551		2.25944	12.446
2.3759	14.7739		2.25944	12.0317		2.3759	14.6757		2.26332	12.4566
2.37648	14.7776		2.26332	12.0486		2.37648	14.6788		2.2672	12.4673
2.37978	14.7988		2.2672	12.0654		2.37978	14.6963		2.27108	12.478
2.38367	14.8236		2.27108	12.0822		2.38367	14.7167		2.27496	12.4887
2.38755	14.8484		2.27496	12.099		2.38755	14.7371		2.27885	12.4993
2.39143	14.873		2.27885	12.1158		2.39143	14.7573		2.28273	12.51
2.39531	14.8976		2.28273	12.1326		2.39531	14.7775		2.28661	12.5206
2.39919	14.9221		2.28661	12.1494		2.39919	14.7976		2.29049	12.5312
2.40308	14.9464		2.29049	12.1662		2.40308	14.8176		2.29438	12.5418
2.40696	14.9707		2.29438	12.1829		2.40696	14.8375		2.29826	12.5524
2.41084	14.9949		2.29826	12.1997		2.41084	14.8573		2.30214	12.563
2.41472	15.019		2.30214	12.2165		2.41472	14.877		2.30602	12.5736
2.41861	15.043		2.30602	12.2332		2.41861	14.8966		2.3099	12.5842
2.42249	15.067		2.3099	12.25		2.42249	14.9162		2.31379	12.5948
2.42637	15.0908		2.31379	12.2668		2.42637	14.9356		2.31767	12.6053
2.43025	15.1146		2.31767	12.2835		2.43025	14.955		2.32155	12.6159
2.43413	15.1382		2.32155	12.3003		2.43413	14.9743		2.32543	12.6264
2.43802	15.1618		2.32543	12.317		2.43802	14.9934		2.32932	12.637
2.4419	15.1852		2.32932	12.3337		2.4419	15.0125		2.3332	12.6475
2.44578	15.2086		2.3332	12.3505		2.44578	15.0315		2.33708	12.658
2.44966	15.2319		2.33708	12.3672		2.44966	15.0505		2.34096	12.6685
2.45355	15.2551		2.34096	12.3839		2.45355	15.0693		2.34484	12.679
2.45743	15.2782		2.34484	12.4006		2.45743	15.0881		2.34873	12.6895
2.46131	15.3012		2.34873	12.4173		2.46131	15.1067		2.35261	12.7
2.46519	15.3242		2.35261	12.434		2.46519	15.1253		2.35649	12.7105
2.46907	15.347		2.35649	12.4507		2.46907	15.1438		2.36037	12.7209
2.47296	15.3697		2.36037	12.4674		2.47296	15.1622		2.36426	12.7314
2.47684	15.3924		2.36426	12.4841		2.47684	15.1805		2.36814	12.7418
2.48072	15.4149		2.36814	12.5008		2.48072	15.1987		2.37202	12.7523
2.4846	15.4374		2.37202	12.5174		2.4846	15.2169		2.3759	12.7627
2.48849	15.4598		2.3759	12.5341		2.48849	15.2349		2.37648	12.7643
2.49237	15.4821		2.37648	12.5366		2.49237	15.2529		2.37978	12.7731
2.49625	15.5043		2.37978	12.5508		2.49625	15.2708		2.38367	12.7835
2.50013	15.5264		2.38367	12.5674		2.50013	15.2886		2.38755	12.794
2.50401	15.5484		2.38755	12.5841		2.50401	15.3063		2.39143	12.8043
2.5079	15.5703		2.39143	12.6007		2.5079	15.3239		2.39531	12.8147
2.50965	15.5802		2.39531	12.6174		2.50965	15.3319		2.39919	12.8251
2.51178	15.5921		2.39919	12.634		2.51178	15.3415		2.40308	12.8355
2.51566	15.6138		2.40308	12.6507		2.51566	15.359		2.40696	12.8459
2.51954	15.6355		2.40696	12.6673		2.51954	15.3763		2.41084	12.8562
2.52342	15.657		2.41084	12.6839		2.52342	15.3936		2.41472	12.8666
2.52731	15.6785		2.41472	12.7005		2.52731	15.4109		2.41861	12.8769
2.53119	15.6998		2.41861	12.7172		2.53119	15.428		2.42249	12.8872
2.53507	15.7211		2.42249	12.7338		2.53507	15.4451		2.42637	12.8975
2.53895	15.7423		2.42637	12.7504		2.53895	15.462		2.43025	12.9079
2.54284	15.7634		2.43025	12.767		2.54284	15.4789		2.43413	12.9182
2.54672	15.7844		2.43413	12.7836		2.54672	15.4958		2.43802	12.9285
2.5506	15.8053		2.43802	12.8002		2.5506	15.5125		2.4419	12.9388
2.55448	15.8261		2.4419	12.8167		2.55448	15.5292		2.44578	12.949
2.55836	15.8468		2.44578	12.8333		2.55836	15.5457		2.44966	12.9593
2.56225	15.8675		2.44966	12.8499		2.56225	15.5622		2.45355	12.9696
2.56613	15.888		2.45355	12.8665		2.56613	15.5787		2.45743	12.9798
2.57001	15.9085		2.45743	12.883		2.57001	15.595		2.46131	12.9901
2.57389	15.9288		2.46131	12.8996		2.57389	15.6113		2.46519	13.0003
2.57778	15.9491		2.46519	12.9162		2.57778	15.6274		2.46907	13.0105
2.58166	15.9692		2.46907	12.9327		2.58166	15.6436		2.47296	13.0208
2.58554	15.9893		2.47296	12.9492		2.58554	15.6596		2.47684	13.031
2.58942	16.0093		2.47684	12.9658		2.58942	15.6755		2.48072	13.0412
2.5933	16.0292		2.48072	12.9823		2.5933	15.6914		2.4846	13.0514
2.59719	16.049		2.4846	12.9989		2.59719	15.7072		2.48849	13.0616
2.60107	16.0687		2.48849	13.0154		2.60107	15.7229		2.49237	13.0718
2.60495	16.0884		2.49237	13.0319		2.60495	15.7386		2.49625	13.082
2.60883	16.1079		2.49625	13.0484		2.60883	15.7541		2.50013	13.0921
2.61272	16.1273		2.50013	13.0649		2.61272	15.7696		2.50401	13.1023
2.6166	16.1467		2.50401	13.0815		2.6166	15.7851		2.5079	13.1124
2.62048	16.166		2.5079	13.098		2.62048	15.8004		2.50965	13.117
2.62436	16.1851		2.50965	13.1054		2.62436	15.8157		2.51178	13.1226
2.62824	16.2042		2.51178	13.1144		2.62824	15.8308		2.51566	13.1327
2.63213	16.2232		2.51566	13.131		2.63213	15.846		2.51954	13.1428
2.63601	16.2421		2.51954	13.1474		2.63601	15.861		2.52342	13.153
2.63989	16.2609		2.52342	13.1639		2.63989	15.876		2.52731	13.1631
2.64377	16.2796		2.52731	13.1804		2.64377	15.8909		2.53119	13.1732
2.64766	16.2983		2.53119	13.1969		2.64766	15.9057		2.53507	13.1833
2.65154	16.3168		2.53507	13.2134		2.65154	15.9205		2.53895	13.1934
2.65542	16.3352		2.53895	13.2298		2.65542	15.9352		2.54284	13.2035
2.6593	16.3536		2.54284	13.2463		2.6593	15.9497		2.54672	13.2135
2.66318	16.3719		2.54672	13.2627		2.66318	15.9643		2.5506	13.2236
2.66707	16.39		2.5506	13.2792		2.66707	15.9787		2.55448	13.2337
2.67095	16.4081		2.55448	13.2956		2.67095	15.9931		2.55836	13.2437
2.67483	16.4261		2.55836	13.3121		2.67483	16.0075		2.56225	13.2538
2.67871	16.4441		2.56225	13.3285		2.67871	16.0217		2.56613	13.2638
2.68259	16.4619		2.56613	13.3449		2.68259	16.0359		2.57001	13.2738
2.68648	16.4796		2.57001	13.3614		2.68648	16.05		2.57389	13.2838
2.69036	16.4973		2.57389	13.3778		2.69036	16.0641		2.57778	13.2939
2.69424	16.5148		2.57778	13.3942		2.69424	16.078		2.58166	13.3039
2.69812	16.5323		2.58166	13.4106		2.69812	16.0919		2.58554	13.3139
2.70201	16.5496		2.58554	13.427		2.70201	16.1058		2.58942	13.3239
2.70589	16.5669		2.58942	13.4434		2.70589	16.1195		2.5933	13.3338
2.70977	16.5841		2.5933	13.4598		2.70977	16.1332		2.59719	13.3438
2.71365	16.6013		2.59719	13.4762		2.71365	16.1468		2.60107	13.3538
2.71753	16.6183		2.60107	13.4926		2.71753	16.1604		2.60495	13.3637
2.72142	16.6352		2.60495	13.509		2.72142	16.1739		2.60883	13.3737
2.7253	16.6521		2.60883	13.5254		2.7253	16.1873		2.61272	13.3836
2.72918	16.6688		2.61272	13.5418		2.72918	16.2007		2.6166	13.3936
2.73306	16.6855		2.6166	13.5581		2.73306	16.214		2.62048	13.4035
2.73695	16.7021		2.62048	13.5745		2.73695	16.2272		2.62436	13.4134
2.73913	16.7114		2.62436	13.5909		2.73913	16.2346		2.62824	13.4234
2.74083	16.7186		2.62824	13.6073		2.74083	16.2403		2.63213	13.4333
2.74471	16.735		2.63213	13.6236		2.74471	16.2534		2.63601	13.4432
2.74859	16.7513		2.63601	13.64		2.74859	16.2665		2.63989	13.4531
2.75247	16.7676		2.63989	13.6563		2.75247	16.2794		2.64377	13.4629
2.75636	16.7837		2.64377	13.6726		2.75636	16.2923		2.64766	13.4728
2.76024	16.7998		2.64766	13.689		2.76024	16.3052		2.65154	13.4827
2.76412	16.8158		2.65154	13.7053		2.76412	16.3179		2.65542	13.4926
2.768	16.8316		2.65542	13.7216		2.768	16.3306		2.6593	13.5024
2.77189	16.8474		2.6593	13.738		2.77189	16.3433		2.66318	13.5123
2.77577	16.8632		2.66318	13.7543		2.77577	16.3558		2.66707	13.5221
2.77965	16.8788		2.66707	13.7706		2.77965	16.3683		2.67095	13.532
2.78353	16.8943		2.67095	13.7869		2.78353	16.3808		2.67483	13.5418
2.78741	16.9098		2.67483	13.8032		2.78741	16.3932		2.67871	13.5516
2.7913	16.9252		2.67871	13.8195		2.7913	16.4055		2.68259	13.5614
2.79518	16.9405		2.68259	13.8358		2.79518	16.4178		2.68648	13.5712
2.79906	16.9557		2.68648	13.8521		2.79906	16.43		2.69036	13.581
2.80294	16.9708		2.69036	13.8684		2.80294	16.4421		2.69424	13.5908
2.80682	16.9859		2.69424	13.8847		2.80682	16.4542		2.69812	13.6006
2.81071	17.0008		2.69812	13.901		2.81071	16.4662		2.70201	13.6104
2.81459	17.0157		2.70201	13.9172		2.81459	16.4781		2.70589	13.6202
2.81847	17.0305		2.70589	13.9335		2.81847	16.49		2.70977	13.6299
2.82235	17.0452		2.70977	13.9498		2.82235	16.5019		2.71365	13.6397
2.82624	17.0598		2.71365	13.966		2.82624	16.5136		2.71753	13.6495
2.83012	17.0743		2.71753	13.9823		2.83012	16.5253		2.72142	13.6592
2.834	17.0888		2.72142	13.9986		2.834	16.537		2.7253	13.669
2.83788	17.1032		2.7253	14.0148		2.83788	16.5486		2.72918	13.6787
2.84176	17.1175		2.72918	14.0311		2.84176	16.5601		2.73306	13.6884
2.84565	17.1317		2.73306	14.0473		2.84565	16.5716		2.73695	13.6981
2.84953	17.1458		2.73695	14.0635		2.84953	16.583		2.73913	13.7036
2.85341	17.1598		2.73913	14.0727		2.85341	16.5943		2.74083	13.7078
2.85729	17.1738		2.74083	14.0798		2.85729	16.6056		2.74471	13.7175
2.86118	17.1877		2.74471	14.096		2.86118	16.6169		2.74859	13.7272
2.86506	17.2014		2.74859	14.1122		2.86506	16.6281		2.75247	13.7369
2.86894	17.2152		2.75247	14.1284		2.86894	16.6392		2.75636	13.7466
2.87282	17.2288		2.75636	14.1447		2.87282	16.6502		2.76024	13.7563
2.8767	17.2423		2.76024	14.1609		2.8767	16.6613		2.76412	13.766
2.88059	17.2558		2.76412	14.1771		2.88059	16.6722		2.768	13.7756
2.88447	17.2692		2.768	14.1933		2.88447	16.6831		2.77189	13.7853
2.88835	17.2825		2.77189	14.2095		2.88835	16.694		2.77577	13.7949
2.89223	17.2957		2.77577	14.2257		2.89223	16.7047		2.77965	13.8046
2.89612	17.3089		2.77965	14.2419		2.89612	16.7155		2.78353	13.8142
2.9	17.3219		2.78353	14.2581		2.9	16.7261		2.78741	13.8238
2.90388	17.3349		2.78741	14.2742		2.90388	16.7368		2.7913	13.8335
2.90776	17.3478		2.7913	14.2904		2.90776	16.7473		2.79518	13.8431
2.91164	17.3607		2.79518	14.3066		2.91164	16.7578		2.79906	13.8527
2.91553	17.3734		2.79906	14.3227		2.91553	16.7683		2.80294	13.8623
2.91941	17.3861		2.80294	14.3389		2.91941	16.7787		2.80682	13.8719
2.92329	17.3987		2.80682	14.3551		2.92329	16.789		2.81071	13.8815
2.92717	17.4112		2.81071	14.3712		2.92717	16.7993		2.81459	13.8911
2.93106	17.4236		2.81459	14.3874		2.93106	16.8096		2.81847	13.9006
2.93494	17.436		2.81847	14.4035		2.93494	16.8198		2.82235	13.9102
2.93882	17.4483		2.82235	14.4197		2.93882	16.8299		2.82624	13.9198
2.9427	17.4605		2.82624	14.4358		2.9427	16.84		2.83012	13.9293
2.94658	17.4726		2.83012	14.452		2.94658	16.85		2.834	13.9389
2.95047	17.4846		2.834	14.4681		2.95047	16.86		2.83788	13.9484
2.95435	17.4966		2.83788	14.4842		2.95435	16.8699		2.84176	13.958
2.95823	17.5085		2.84176	14.5003		2.95823	16.8798		2.84565	13.9675
2.96211	17.5203		2.84565	14.5165		2.96211	16.8896		2.84953	13.977
2.96599	17.5321		2.84953	14.5326		2.96599	16.8994		2.85341	13.9865
2.96988	17.5437		2.85341	14.5487		2.96988	16.9091		2.85729	13.9961
2.97376	17.5553		2.85729	14.5648		2.97376	16.9188		2.86118	14.0055
2.97764	17.5668		2.86118	14.5809		2.97764	16.9284		2.86506	14.0151
2.98152	17.5783		2.86506	14.597		2.98152	16.938		2.86894	14.0245
2.98541	17.5896		2.86894	14.6131		2.98541	16.9475		2.87282	14.034
2.98909	17.6003		2.87282	14.6292		2.98909	16.9565		2.8767	14.0435
2.98929	17.6009		2.8767	14.6453		2.98929	16.9569		2.88059	14.053
2.99317	17.6121		2.88059	14.6614		2.99317	16.9664		2.88447	14.0625
2.99705	17.6233		2.88447	14.6774		2.99705	16.9757		2.88835	14.0719
3.00093	17.6343		2.88835	14.6935		3.00093	16.9851		2.89223	14.0814
3.00482	17.6453		2.89223	14.7096		3.00482	16.9943		2.89612	14.0908
3.0087	17.6562		2.89612	14.7256		3.0087	17.0036		2.9	14.1003
3.01258	17.6671		2.9	14.7417		3.01258	17.0127		2.90388	14.1097
3.01646	17.6779		2.90388	14.7578		3.01646	17.0219		2.90776	14.1191
3.02035	17.6886		2.90776	14.7738		3.02035	17.0309		2.91164	14.1285
3.02423	17.6992		2.91164	14.7899		3.02423	17.04		2.91553	14.138
3.02811	17.7097		2.91553	14.8059		3.02811	17.049		2.91941	14.1474
3.03199	17.7202		2.91941	14.822		3.03199	17.0579		2.92329	14.1568
3.03587	17.7306		2.92329	14.838		3.03587	17.0668		2.92717	14.1662
3.03976	17.741		2.92717	14.854		3.03976	17.0756		2.93106	14.1755
3.04364	17.7512		2.93106	14.8701		3.04364	17.0844		2.93494	14.1849
3.04752	17.7614		2.93494	14.8861		3.04752	17.0932		2.93882	14.1943
3.0514	17.7715		2.93882	14.9021		3.0514	17.1019		2.9427	14.2037
3.05529	17.7816		2.9427	14.9181		3.05529	17.1105		2.94658	14.2131
3.05917	17.7916		2.94658	14.9342		3.05917	17.1191		2.95047	14.2224
3.06305	17.8015		2.95047	14.9502		3.06305	17.1277		2.95435	14.2318
3.06693	17.8113		2.95435	14.9662		3.06693	17.1362		2.95823	14.2411
3.07081	17.8211		2.95823	14.9822		3.07081	17.1447		2.96211	14.2505
3.0747	17.8308		2.96211	14.9982		3.0747	17.1531		2.96599	14.2598
3.07858	17.8404		2.96599	15.0142		3.07858	17.1615		2.96988	14.2691
3.08246	17.8499		2.96988	15.0302		3.08246	17.1699		2.97376	14.2784
3.08634	17.8594		2.97376	15.0462		3.08634	17.1782		2.97764	14.2878
3.09022	17.8689		2.97764	15.0621		3.09022	17.1864		2.98152	14.2971
3.09411	17.8782		2.98152	15.0781		3.09411	17.1946		2.98541	14.3064
3.09799	17.8875		2.98541	15.0941		3.09799	17.2028		2.98909	14.3152
3.10187	17.8967		2.98909	15.1092		3.10187	17.2109		2.98929	14.3157
3.10575	17.9059		2.98929	15.1101		3.10575	17.219		2.99317	14.325
3.10964	17.9149		2.99317	15.126		3.10964	17.227		2.99705	14.3343
3.11352	17.9239		2.99705	15.142		3.11352	17.235		3.00093	14.3435
3.1174	17.9329		3.00093	15.158		3.1174	17.243		3.00482	14.3528
3.12128	17.9418		3.00482	15.1739		3.12128	17.2509		3.0087	14.3621
3.12516	17.9506		3.0087	15.1899		3.12516	17.2588		3.01258	14.3713
3.12905	17.9593		3.01258	15.2058		3.12905	17.2666		3.01646	14.3806
3.13293	17.968		3.01646	15.2218		3.13293	17.2744		3.02035	14.3898
3.13681	17.9766		3.02035	15.2377		3.13681	17.2821		3.02423	14.3991
3.14069	17.9852		3.02423	15.2536		3.14069	17.2898		3.02811	14.4083
3.14458	17.9936		3.02811	15.2696		3.14458	17.2975		3.03199	14.4176
3.14846	18.002		3.03199	15.2855		3.14846	17.3051		3.03587	14.4268
3.15234	18.0104		3.03587	15.3014		3.15234	17.3127		3.03976	14.436
3.15622	18.0187		3.03976	15.3174		3.15622	17.3202		3.04364	14.4452
3.1601	18.0269		3.04364	15.3333		3.1601	17.3277		3.04752	14.4544
3.16399	18.035		3.04752	15.3492		3.16399	17.3352		3.0514	14.4636
3.16787	18.0431		3.0514	15.3651		3.16787	17.3426		3.05529	14.4728
3.17175	18.0512		3.05529	15.381		3.17175	17.35		3.05917	14.482
3.17563	18.0591		3.05917	15.3969		3.17563	17.3573		3.06305	14.4912
3.17952	18.067		3.06305	15.4128		3.17952	17.3646		3.06693	14.5004
3.1834	18.0749		3.06693	15.4287		3.1834	17.3719		3.07081	14.5096
3.18728	18.0826		3.07081	15.4446		3.18728	17.3791		3.0747	14.5187
3.19116	18.0904		3.0747	15.4605		3.19116	17.3863		3.07858	14.5279
3.19504	18.098		3.07858	15.4764		3.19504	17.3934		3.08246	14.5371
3.19893	18.1056		3.08246	15.4923		3.19893	17.4005		3.08634	14.5462
3.20281	18.1131		3.08634	15.5081		3.20281	17.4076		3.09022	14.5554
3.20669	18.1206		3.09022	15.524		3.20669	17.4147		3.09411	14.5645
3.21057	18.128		3.09411	15.5399		3.21057	17.4216		3.09799	14.5736
3.21446	18.1353		3.09799	15.5557		3.21446	17.4286		3.10187	14.5828
3.21834	18.1426		3.10187	15.5716		3.21834	17.4355		3.10575	14.5919
3.22222	18.1498		3.10575	15.5875		3.22222	17.4424		3.10964	14.601
3.2261	18.1569		3.10964	15.6033		3.2261	17.4492		3.11352	14.6101
3.22676	18.1582		3.11352	15.6192		3.22676	17.4504		3.1174	14.6192
3.22998	18.164		3.1174	15.635		3.22998	17.4561		3.12128	14.6283
3.23387	18.1711		3.12128	15.6509		3.23387	17.4628		3.12516	14.6374
3.23775	18.1781		3.12516	15.6667		3.23775	17.4696		3.12905	14.6465
3.24163	18.185		3.12905	15.6826		3.24163	17.4763		3.13293	14.6556
3.24551	18.1918		3.13293	15.6984		3.24551	17.4829		3.13681	14.6647
3.24939	18.1986		3.13681	15.7142		3.24939	17.4896		3.14069	14.6737
3.25328	18.2054		3.14069	15.73		3.25328	17.4961		3.14458	14.6828
3.25716	18.212		3.14458	15.7459		3.25716	17.5027		3.14846	14.6919
3.26104	18.2187		3.14846	15.7617		3.26104	17.5092		3.15234	14.7009
3.26492	18.2252		3.15234	15.7775		3.26492	17.5157		3.15622	14.71
3.26881	18.2317		3.15622	15.7933		3.26881	17.5221		3.1601	14.719
3.27269	18.2382		3.1601	15.8091		3.27269	17.5286		3.16399	14.728
3.27657	18.2446		3.16399	15.8249		3.27657	17.5349		3.16787	14.7371
3.28045	18.2509		3.16787	15.8407		3.28045	17.5413		3.17175	14.7461
3.28433	18.2572		3.17175	15.8565		3.28433	17.5476		3.17563	14.7551
3.28822	18.2634		3.17563	15.8723		3.28822	17.5539		3.17952	14.7641
3.2921	18.2695		3.17952	15.8881		3.2921	17.5601		3.1834	14.7731
3.29598	18.2757		3.1834	15.9039		3.29598	17.5663		3.18728	14.7822
3.29986	18.2817		3.18728	15.9197		3.29986	17.5725		3.19116	14.7912
3.30375	18.2877		3.19116	15.9354		3.30375	17.5786		3.19504	14.8002
3.30763	18.2936		3.19504	15.9512		3.30763	17.5848		3.19893	14.8091
3.31151	18.2995		3.19893	15.967		3.31151	17.5908		3.20281	14.8181
3.31539	18.3053		3.20281	15.9828		3.31539	17.5969		3.20669	14.8271
3.31927	18.3111		3.20669	15.9985		3.31927	17.6029		3.21057	14.8361
3.32316	18.3168		3.21057	16.0143		3.32316	17.6089		3.21446	14.845
3.32704	18.3225		3.21446	16.03		3.32704	17.6148		3.21834	14.854
3.33092	18.3281		3.21834	16.0458		3.33092	17.6207		3.22222	14.863
3.3348	18.3336		3.22222	16.0616		3.3348	17.6266		3.2261	14.8719
3.33869	18.3392		3.2261	16.0773		3.33869	17.6325		3.22676	14.8734
3.34257	18.3446		3.22676	16.08		3.34257	17.6383		3.22998	14.8809
3.34645	18.35		3.22998	16.093		3.34645	17.6441		3.23387	14.8898
3.35033	18.3553		3.23387	16.1088		3.35033	17.6498		3.23775	14.8987
3.35421	18.3606		3.23775	16.1245		3.35421	17.6556		3.24163	14.9077
3.3581	18.3658		3.24163	16.1403		3.3581	17.6612		3.24551	14.9166
3.36198	18.371		3.24551	16.156		3.36198	17.6669		3.24939	14.9255
3.36586	18.3761		3.24939	16.1717		3.36586	17.6725		3.25328	14.9344
3.36974	18.3812		3.25328	16.1874		3.36974	17.6781		3.25716	14.9433
3.37363	18.3863		3.25716	16.2032		3.37363	17.6837		3.26104	14.9522
3.37751	18.3912		3.26104	16.2189		3.37751	17.6892		3.26492	14.9611
3.38139	18.3961		3.26492	16.2346		3.38139	17.6947		3.26881	14.97
3.38527	18.401		3.26881	16.2503		3.38527	17.7002		3.27269	14.9789
3.38915	18.4058		3.27269	16.266		3.38915	17.7057		3.27657	14.9878
3.39304	18.4106		3.27657	16.2817		3.39304	17.7111		3.28045	14.9967
3.39692	18.4153		3.28045	16.2974		3.39692	17.7165		3.28433	15.0055
3.4008	18.42		3.28433	16.3131		3.4008	17.7218		3.28822	15.0144
3.40468	18.4246		3.28822	16.3288		3.40468	17.7272		3.2921	15.0233
3.40856	18.4292		3.2921	16.3445		3.40856	17.7325		3.29598	15.0321
3.41245	18.4337		3.29598	16.3602		3.41245	17.7378		3.29986	15.041
3.41633	18.4382		3.29986	16.3758		3.41633	17.743		3.30375	15.0498
3.42021	18.4426		3.30375	16.3915		3.42021	17.7482		3.30763	15.0587
3.42409	18.447		3.30763	16.4072		3.42409	17.7534		3.31151	15.0675
3.42798	18.4513		3.31151	16.4229		3.42798	17.7586		3.31539	15.0763
3.43186	18.4555		3.31539	16.4385		3.43186	17.7637		3.31927	15.0851
3.43574	18.4598		3.31927	16.4542		3.43574	17.7688		3.32316	15.0939
3.43962	18.464		3.32316	16.4699		3.43962	17.7739		3.32704	15.1028
3.4435	18.4681		3.32704	16.4855		3.4435	17.7789		3.33092	15.1116
3.44739	18.4722		3.33092	16.5012		3.44739	17.784		3.3348	15.1204
3.45127	18.4762		3.3348	16.5168		3.45127	17.7889		3.33869	15.1292
3.45515	18.4802		3.33869	16.5325		3.45515	17.7939		3.34257	15.138
3.45903	18.4841		3.34257	16.5481		3.45903	17.7988		3.34645	15.1468
3.46292	18.488		3.34645	16.5637		3.46292	17.8038		3.35033	15.1555
3.4668	18.4919		3.35033	16.5794		3.4668	17.8086		3.35421	15.1643
3.47068	18.4957		3.35421	16.595		3.47068	17.8135		3.3581	15.1731
3.47456	18.4994		3.3581	16.6106		3.47456	17.8183		3.36198	15.1819
3.47844	18.5031		3.36198	16.6263		3.47844	17.8231		3.36586	15.1906
3.48233	18.5068		3.36586	16.6419		3.48233	17.8279		3.36974	15.1994
3.48621	18.5104		3.36974	16.6575		3.48621	17.8327		3.37363	15.2081
3.49009	18.514		3.37363	16.6731		3.49009	17.8374		3.37751	15.2169
3.49312	18.5167		3.37751	16.6887		3.49312	17.841		3.38139	15.2256
3.49397	18.5175		3.38139	16.7044		3.49397	17.8421		3.38527	15.2344
3.49786	18.521		3.38527	16.72		3.49786	17.8468		3.38915	15.2431
3.50174	18.5244		3.38915	16.7356		3.50174	17.8514		3.39304	15.2518
3.50562	18.5278		3.39304	16.7512		3.50562	17.856		3.39692	15.2606
3.5095	18.5312		3.39692	16.7668		3.5095	17.8606		3.4008	15.2693
3.51338	18.5345		3.4008	16.7824		3.51338	17.8652		3.40468	15.278
3.51727	18.5377		3.40468	16.7979		3.51727	17.8697		3.40856	15.2867
3.52115	18.5409		3.40856	16.8135		3.52115	17.8743		3.41245	15.2954
3.52503	18.5441		3.41245	16.8291		3.52503	17.8788		3.41633	15.3041
3.52891	18.5473		3.41633	16.8447		3.52891	17.8832		3.42021	15.3128
3.53279	18.5504		3.42021	16.8603		3.53279	17.8877		3.42409	15.3215
3.53668	18.5534		3.42409	16.8758		3.53668	17.8921		3.42798	15.3301
3.54056	18.5564		3.42798	16.8914		3.54056	17.8965		3.43186	15.3388
3.54444	18.5593		3.43186	16.907		3.54444	17.9009		3.43574	15.3475
3.54832	18.5623		3.43574	16.9225		3.54832	17.9052		3.43962	15.3562
3.55221	18.5651		3.43962	16.9381		3.55221	17.9096		3.4435	15.3648
3.55609	18.568		3.4435	16.9537		3.55609	17.9139		3.44739	15.3735
3.55997	18.5708		3.44739	16.9692		3.55997	17.9181		3.45127	15.3821
3.56385	18.5735		3.45127	16.9848		3.56385	17.9224		3.45515	15.3908
3.56773	18.5762		3.45515	17.0003		3.56773	17.9266		3.45903	15.3994
3.57162	18.5789		3.45903	17.0159		3.57162	17.9308		3.46292	15.4081
3.5755	18.5815		3.46292	17.0314		3.5755	17.935		3.4668	15.4167
3.57938	18.5841		3.4668	17.0469		3.57938	17.9392		3.47068	15.4253
3.58326	18.5867		3.47068	17.0625		3.58326	17.9433		3.47456	15.434
3.58715	18.5892		3.47456	17.078		3.58715	17.9474		3.47844	15.4426
3.59103	18.5917		3.47844	17.0935		3.59103	17.9515		3.48233	15.4512
3.59491	18.5941		3.48233	17.109		3.59491	17.9556		3.48621	15.4598
3.59879	18.5965		3.48621	17.1246		3.59879	17.9597		3.49009	15.4684
3.60267	18.5988		3.49009	17.1401		3.60267	17.9637		3.49312	15.4751
3.60656	18.6011		3.49312	17.1522		3.60656	17.9677		3.49397	15.477
3.61044	18.6034		3.49397	17.1556		3.61044	17.9717		3.49786	15.4856
3.61432	18.6056		3.49786	17.1711		3.61432	17.9756		3.50174	15.4942
3.6182	18.6078		3.50174	17.1866		3.6182	17.9796		3.50562	15.5028
3.62209	18.61		3.50562	17.2021		3.62209	17.9835		3.5095	15.5114
3.62597	18.6121		3.5095	17.2176		3.62597	17.9874		3.51338	15.5199
3.62985	18.6142		3.51338	17.2331		3.62985	17.9913		3.51727	15.5285
3.63373	18.6162		3.51727	17.2486		3.63373	17.9951		3.52115	15.5371
3.63761	18.6182		3.52115	17.2641		3.63761	17.9989		3.52503	15.5457
3.6415	18.6202		3.52503	17.2796		3.6415	18.0027		3.52891	15.5542
3.64538	18.6221		3.52891	17.2951		3.64538	18.0065		3.53279	15.5628
3.64926	18.624		3.53279	17.3106		3.64926	18.0103		3.53668	15.5713
3.65314	18.6258		3.53668	17.3261		3.65314	18.0141		3.54056	15.5799
3.65703	18.6277		3.54056	17.3415		3.65703	18.0178		3.54444	15.5884
3.66091	18.6294		3.54444	17.357		3.66091	18.0215		3.54832	15.5969
3.66479	18.6312		3.54832	17.3725		3.66479	18.0252		3.55221	15.6055
3.66867	18.6329		3.55221	17.388		3.66867	18.0288		3.55609	15.614
3.67255	18.6346		3.55609	17.4034		3.67255	18.0325		3.55997	15.6225
3.67644	18.6362		3.55997	17.4189		3.67644	18.0361		3.56385	15.631
3.68032	18.6378		3.56385	17.4343		3.68032	18.0397		3.56773	15.6395
3.6842	18.6394		3.56773	17.4498		3.6842	18.0433		3.57162	15.648
3.68808	18.6409		3.57162	17.4652		3.68808	18.0469		3.5755	15.6565
3.69196	18.6424		3.5755	17.4807		3.69196	18.0504		3.57938	15.665
3.69585	18.6439		3.57938	17.4961		3.69585	18.0539		3.58326	15.6735
3.69973	18.6453		3.58326	17.5116		3.69973	18.0574		3.58715	15.682
3.70361	18.6467		3.58715	17.527		3.70361	18.0609		3.59103	15.6905
3.70749	18.648		3.59103	17.5424		3.70749	18.0644		3.59491	15.699
3.71138	18.6494		3.59491	17.5579		3.71138	18.0678		3.59879	15.7074
3.71526	18.6506		3.59879	17.5733		3.71526	18.0713		3.60267	15.7159
3.71914	18.6519		3.60267	17.5887		3.71914	18.0747		3.60656	15.7244
3.72302	18.6531		3.60656	17.6042		3.72302	18.0781		3.61044	15.7328
3.7269	18.6543		3.61044	17.6196		3.7269	18.0814		3.61432	15.7413
3.73079	18.6555		3.61432	17.635		3.73079	18.0848		3.6182	15.7498
3.73467	18.6566		3.6182	17.6504		3.73467	18.0881		3.62209	15.7582
3.73855	18.6577		3.62209	17.6658		3.73855	18.0914		3.62597	15.7667
3.74243	18.6587		3.62597	17.6812		3.74243	18.0947		3.62985	15.7751
3.74632	18.6598		3.62985	17.6966		3.74632	18.098		3.63373	15.7835
3.7502	18.6608		3.63373	17.712		3.7502	18.1013		3.63761	15.7919
3.75408	18.6617		3.63761	17.7274		3.75408	18.1045		3.6415	15.8004
3.75796	18.6626		3.6415	17.7428		3.75796	18.1077		3.64538	15.8088
3.76184	18.6635		3.64538	17.7582		3.76184	18.1109		3.64926	15.8172
3.76573	18.6644		3.64926	17.7736		3.76573	18.1141		3.65314	15.8256
3.76961	18.6652		3.65314	17.789		3.76961	18.1173		3.65703	15.834
3.77349	18.666		3.65703	17.8044		3.77349	18.1205		3.66091	15.8424
3.77737	18.6668		3.66091	17.8198		3.77737	18.1236		3.66479	15.8508
3.78126	18.6675		3.66479	17.8351		3.78126	18.1267		3.66867	15.8592
3.78514	18.6682		3.66867	17.8505		3.78514	18.1298		3.67255	15.8676
3.78902	18.6689		3.67255	17.8659		3.78902	18.1329		3.67644	15.876
3.7929	18.6696		3.67644	17.8813		3.7929	18.136		3.68032	15.8844
3.79678	18.6702		3.68032	17.8966		3.79678	18.139		3.6842	15.8927
3.80067	18.6708		3.6842	17.912		3.80067	18.142		3.68808	15.9011
3.80455	18.6713		3.68808	17.9274		3.80455	18.1451		3.69196	15.9095
3.80843	18.6718		3.69196	17.9427		3.80843	18.1481		3.69585	15.9178
3.81231	18.6723		3.69585	17.9581		3.81231	18.151		3.69973	15.9262
3.81619	18.6728		3.69973	17.9734		3.81619	18.154		3.70361	15.9346
3.82008	18.6732		3.70361	17.9888		3.82008	18.1569		3.70749	15.9429
3.82396	18.6736		3.70749	18.0041		3.82396	18.1599		3.71138	15.9512
3.82784	18.674		3.71138	18.0194		3.82784	18.1628		3.71526	15.9596
3.83172	18.6744		3.71526	18.0348		3.83172	18.1657		3.71914	15.9679
3.83561	18.6747		3.71914	18.0501		3.83561	18.1686		3.72302	15.9763
3.83949	18.675		3.72302	18.0655		3.83949	18.1715		3.7269	15.9846
3.84337	18.6752		3.7269	18.0808		3.84337	18.1743		3.73079	15.9929
3.84725	18.6755		3.73079	18.0961		3.84725	18.1771		3.73467	16.0012
3.85113	18.6757		3.73467	18.1114		3.85113	18.18		3.73855	16.0095
3.85502	18.6759		3.73855	18.1268		3.85502	18.1828		3.74243	16.0178
3.8589	18.676		3.74243	18.1421		3.8589	18.1855		3.74632	16.0262
3.86278	18.6761		3.74632	18.1574		3.86278	18.1883		3.7502	16.0345
3.86666	18.6762		3.7502	18.1727		3.86666	18.1911		3.75408	16.0428
3.87055	18.6763		3.75408	18.188		3.87055	18.1938		3.75796	16.0511
3.87443	18.6763		3.75796	18.2033		3.87443	18.1965		3.76184	16.0593
3.87831	18.6764		3.87831	18.6764		3.87831	18.1993		3.87831	16.306
