# Supplementary material for: Bond performance between hybrid fiber-reinforced concrete and BFRP bars under freeze-thaw cycle
Source: PLoS One. 2024 May 13;19(5):e0303327. doi: 10.1371/journal.pone.0303327 (PMC11090331; doi:10.1371/journal.pone.0303327)
Supplement: S1 Data — (ZIP) [file pone.0303327.s001.zip › Supporting Information files/The fitting data of the ascending section of the bond slip curve/FT50-C0B0.xlsx]

## Sheet: Sheet1
	Malvar model			MBPE model			CMR model			Continuous Curve model
Slip(mm)	Bond stress(MPa)		Slip(mm)	Bond stress(MPa)		Slip(mm)	Bond stress(MPa)		Slip(mm)	Bond stress(MPa)
0	0		0	0		0	0		0	0
0.00286	0.01414		0.00286	0.01772		0.00374	1.16382e-05		0.00572	0.57664
0.00572	0.02828		0.00572	0.03495		0.00748	7.26251e-05		0.00859	0.70624
0.00859	0.04243		0.00859	0.05199		0.01122	0.000211435		0.01145	0.81549
0.01145	0.05659		0.01145	0.06891		0.01496	0.000450512		0.01431	0.91175
0.01431	0.07075		0.01431	0.08574		0.0187	0.000809013		0.01717	0.99877
0.01717	0.08491		0.01717	0.10251		0.02244	0.0013		0.02004	1.07879
0.02004	0.09908		0.02004	0.11921		0.02618	0.00195		0.0229	1.15328
0.0229	0.11326		0.0229	0.13587		0.02992	0.00276		0.02576	1.22324
0.02576	0.12744		0.02576	0.15249		0.03366	0.00375		0.02862	1.2894
0.02862	0.14163		0.02862	0.16907		0.0374	0.00493		0.03149	1.35234
0.03149	0.15582		0.03149	0.18561		0.04114	0.00631		0.03435	1.41247
0.03435	0.17002		0.03435	0.20212		0.04488	0.0079		0.03721	1.47015
0.03721	0.18422		0.03721	0.21861		0.04862	0.00971		0.04007	1.52564
0.04007	0.19843		0.04007	0.23507		0.05236	0.01175		0.04294	1.57919
0.04294	0.21264		0.04294	0.2515		0.0561	0.01402		0.0458	1.63098
0.0458	0.22686		0.0458	0.26791		0.05984	0.01654		0.04866	1.68118
0.04866	0.24108		0.04866	0.2843		0.06358	0.0193		0.05152	1.72992
0.05152	0.25531		0.05152	0.30068		0.06732	0.02233		0.05439	1.77732
0.05439	0.26954		0.05439	0.31703		0.07106	0.02562		0.05725	1.82349
0.05725	0.28378		0.05725	0.33336		0.0748	0.02918		0.06011	1.86852
0.06011	0.29803		0.06011	0.34968		0.07854	0.03301		0.06297	1.91249
0.06297	0.31228		0.06297	0.36599		0.08228	0.03712		0.06584	1.95548
0.06584	0.32653		0.06584	0.38227		0.08602	0.04152		0.0687	1.99753
0.0687	0.34079		0.0687	0.39855		0.08976	0.04621		0.07156	2.03872
0.07156	0.35506		0.07156	0.41481		0.0935	0.05118		0.07442	2.0791
0.07442	0.36933		0.07442	0.43105		0.09724	0.05646		0.07729	2.1187
0.07729	0.38361		0.07729	0.44728		0.10098	0.06203		0.08015	2.15758
0.08015	0.39789		0.08015	0.4635		0.10472	0.06791		0.08301	2.19577
0.08301	0.41218		0.08301	0.47971		0.10846	0.0741		0.08587	2.23331
0.08587	0.42647		0.08587	0.49591		0.1122	0.08059		0.08874	2.27023
0.08874	0.44077		0.08874	0.5121		0.11594	0.0874		0.0916	2.30655
0.0916	0.45507		0.0916	0.52827		0.11968	0.09452		0.09446	2.34231
0.09446	0.46938		0.09446	0.54444		0.12342	0.10195		0.09732	2.37754
0.09732	0.4837		0.09732	0.56059		0.12716	0.10971		0.10019	2.41225
0.10019	0.49802		0.10019	0.57674		0.1309	0.11778		0.10305	2.44647
0.10305	0.51234		0.10305	0.59287		0.13464	0.12618		0.10591	2.48021
0.10591	0.52667		0.10591	0.609		0.13838	0.1349		0.10877	2.51351
0.10877	0.54101		0.10877	0.62512		0.14212	0.14394		0.11163	2.54636
0.11163	0.55535		0.11163	0.64123		0.14586	0.1533		0.1145	2.5788
0.1145	0.56969		0.1145	0.65733		0.1496	0.163		0.11736	2.61084
0.11736	0.58405		0.11736	0.67342		0.15334	0.17302		0.12022	2.64249
0.12022	0.5984		0.12022	0.68951		0.15708	0.18336		0.12308	2.67376
0.12308	0.61277		0.12308	0.70558		0.16082	0.19404		0.12595	2.70467
0.12595	0.62713		0.12595	0.72165		0.16456	0.20504		0.12881	2.73523
0.12881	0.64151		0.12881	0.73771		0.1683	0.21637		0.13167	2.76546
0.13167	0.65589		0.13167	0.75377		0.17204	0.22803		0.13453	2.79535
0.13453	0.67027		0.13453	0.76981		0.17578	0.24002		0.1374	2.82494
0.1374	0.68466		0.1374	0.78585		0.17952	0.25234		0.14026	2.85421
0.14026	0.69905		0.14026	0.80189		0.18326	0.26498		0.14312	2.88319
0.14312	0.71345		0.14312	0.81791		0.187	0.27796		0.14598	2.91188
0.14598	0.72786		0.14598	0.83393		0.19074	0.29126		0.14885	2.94029
0.14885	0.74227		0.14885	0.84995		0.19448	0.30489		0.15171	2.96842
0.15171	0.75669		0.15171	0.86596		0.19822	0.31884		0.15457	2.9963
0.15457	0.77111		0.15457	0.88196		0.20196	0.33312		0.15743	3.02391
0.15743	0.78553		0.15743	0.89795		0.2057	0.34772		0.1603	3.05128
0.1603	0.79997		0.1603	0.91394		0.20944	0.36265		0.16316	3.0784
0.16316	0.8144		0.16316	0.92992		0.21318	0.3779		0.16602	3.10529
0.16602	0.82885		0.16602	0.9459		0.21692	0.39348		0.16888	3.13194
0.16888	0.8433		0.16888	0.96187		0.22066	0.40937		0.17175	3.15837
0.17175	0.85775		0.17175	0.97784		0.2244	0.42558		0.17461	3.18458
0.17461	0.87221		0.17461	0.9938		0.22814	0.44212		0.17747	3.21058
0.17747	0.88667		0.17747	1.00976		0.23188	0.45897		0.18033	3.23637
0.18033	0.90114		0.18033	1.02571		0.23562	0.47613		0.1832	3.26195
0.1832	0.91562		0.1832	1.04165		0.23936	0.49361		0.18606	3.28734
0.18606	0.9301		0.18606	1.05759		0.2431	0.51141		0.18892	3.31253
0.18892	0.94459		0.18892	1.07352		0.24396	0.51552		0.19178	3.33753
0.19178	0.95908		0.19178	1.08945		0.24684	0.52951		0.19465	3.36234
0.19465	0.97358		0.19465	1.10538		0.25058	0.54793		0.19751	3.38698
0.19751	0.98808		0.19751	1.1213		0.25432	0.56665		0.20037	3.41143
0.20037	1.00259		0.20037	1.13722		0.25806	0.58568		0.20323	3.43571
0.20323	1.0171		0.20323	1.15313		0.2618	0.60501		0.2061	3.45982
0.2061	1.03162		0.2061	1.16903		0.26554	0.62465		0.20896	3.48377
0.20896	1.04614		0.20896	1.18493		0.26929	0.64459		0.21182	3.50755
0.21182	1.06067		0.21182	1.20083		0.27303	0.66482		0.21468	3.53117
0.21468	1.07521		0.21468	1.21672		0.27677	0.68536		0.21754	3.55463
0.21754	1.08975		0.21754	1.23261		0.28051	0.70619		0.22041	3.57794
0.22041	1.10429		0.22041	1.2485		0.28425	0.72732		0.22327	3.6011
0.22327	1.11884		0.22327	1.26438		0.28799	0.74873		0.22613	3.62411
0.22613	1.1334		0.22613	1.28025		0.29173	0.77044		0.22899	3.64697
0.22899	1.14796		0.22899	1.29613		0.29547	0.79243		0.23186	3.66969
0.23186	1.16253		0.23186	1.31199		0.29921	0.81471		0.23472	3.69228
0.23472	1.1771		0.23472	1.32786		0.30295	0.83727		0.23758	3.71472
0.23758	1.19168		0.23758	1.34372		0.30669	0.86011		0.24044	3.73703
0.24044	1.20627		0.24044	1.35957		0.31043	0.88323		0.24331	3.75921
0.24331	1.22086		0.24331	1.37542		0.31417	0.90663		0.24617	3.78126
0.24617	1.23545		0.24617	1.39127		0.31791	0.93031		0.24903	3.80318
0.24903	1.25005		0.24903	1.40712		0.32165	0.95425		0.25189	3.82498
0.25189	1.26466		0.25189	1.42296		0.32539	0.97847		0.25476	3.84665
0.25476	1.27927		0.25476	1.43879		0.32913	1.00295		0.25762	3.8682
0.25762	1.29388		0.25762	1.45463		0.33219	1.0232		0.26048	3.88963
0.26048	1.30851		0.26048	1.47046		0.33287	1.0277		0.26334	3.91094
0.26334	1.32313		0.26334	1.48628		0.33661	1.05271		0.26621	3.93214
0.26621	1.33777		0.26621	1.50211		0.34035	1.07798		0.26907	3.95322
0.26907	1.3524		0.26907	1.51792		0.34409	1.10351		0.27193	3.97419
0.27193	1.36705		0.27193	1.53374		0.34783	1.1293		0.27479	3.99506
0.27479	1.3817		0.27479	1.54955		0.35157	1.15534		0.27766	4.01581
0.27766	1.39635		0.27766	1.56536		0.35531	1.18163		0.27799	4.01822
0.27799	1.39806		0.27799	1.56721		0.35905	1.20817		0.28052	4.03646
0.28052	1.41101		0.28052	1.58117		0.36279	1.23495		0.28338	4.057
0.28338	1.42568		0.28338	1.59697		0.36653	1.26198		0.28624	4.07744
0.28624	1.44035		0.28624	1.61277		0.37027	1.28926		0.28911	4.09777
0.28911	1.45503		0.28911	1.62856		0.37401	1.31677		0.29197	4.11801
0.29197	1.46971		0.29197	1.64436		0.37775	1.34451		0.29483	4.13815
0.29483	1.4844		0.29483	1.66015		0.38149	1.3725		0.29769	4.15818
0.29769	1.49909		0.29769	1.67593		0.38523	1.40071		0.30056	4.17813
0.30056	1.51379		0.30056	1.69171		0.38897	1.42915		0.30342	4.19798
0.30342	1.52849		0.30342	1.70749		0.39271	1.45782		0.30628	4.21773
0.30628	1.5432		0.30628	1.72327		0.39645	1.48671		0.30914	4.23739
0.30914	1.55792		0.30914	1.73905		0.40019	1.51583		0.31201	4.25697
0.31201	1.57264		0.31201	1.75482		0.40393	1.54516		0.31487	4.27645
0.31487	1.58736		0.31487	1.77058		0.40767	1.57471		0.31773	4.29584
0.31773	1.60209		0.31773	1.78635		0.41141	1.60448		0.32059	4.31515
0.32059	1.61683		0.32059	1.80211		0.41515	1.63446		0.32345	4.33437
0.32345	1.63157		0.32345	1.81787		0.41632	1.6439		0.32632	4.35351
0.32632	1.64632		0.32632	1.83363		0.41889	1.66464		0.32918	4.37256
0.32918	1.66107		0.32918	1.84938		0.42263	1.69504		0.33204	4.39153
0.33204	1.67583		0.33204	1.86513		0.42637	1.72564		0.3349	4.41042
0.3349	1.6906		0.3349	1.88088		0.43011	1.75644		0.33777	4.42923
0.33777	1.70537		0.33777	1.89663		0.43385	1.78743		0.34063	4.44796
0.34063	1.72014		0.34063	1.91237		0.43759	1.81863		0.34349	4.4666
0.34349	1.73492		0.34349	1.92811		0.44133	1.85002		0.34635	4.48518
0.34635	1.74971		0.34635	1.94384		0.44507	1.8816		0.34922	4.50367
0.34922	1.7645		0.34922	1.95958		0.44881	1.91338		0.35208	4.52209
0.35208	1.7793		0.35208	1.97531		0.45255	1.94533		0.35494	4.54044
0.35494	1.7941		0.35494	1.99104		0.45629	1.97748		0.3578	4.55871
0.3578	1.80891		0.3578	2.00677		0.46003	2.0098		0.36067	4.57691
0.36067	1.82372		0.36067	2.02249		0.46377	2.04231		0.36353	4.59503
0.36353	1.83854		0.36353	2.03821		0.46751	2.07499		0.36639	4.61309
0.36639	1.85337		0.36639	2.05393		0.47125	2.10785		0.36925	4.63107
0.36925	1.8682		0.36925	2.06965		0.47499	2.14088		0.37212	4.64899
0.37212	1.88303		0.37212	2.08536		0.47873	2.17408		0.37498	4.66683
0.37498	1.89787		0.37498	2.10107		0.48247	2.20744		0.37784	4.68461
0.37784	1.91272		0.37784	2.11678		0.48621	2.24097		0.3807	4.70232
0.3807	1.92757		0.3807	2.13249		0.48995	2.27467		0.38357	4.71997
0.38357	1.94243		0.38357	2.14819		0.49369	2.30852		0.38643	4.73755
0.38643	1.95729		0.38643	2.16389		0.49743	2.34254		0.38929	4.75506
0.38929	1.97216		0.38929	2.17959		0.50117	2.3767		0.39215	4.77251
0.39215	1.98704		0.39215	2.19529		0.50455	2.40772		0.39502	4.7899
0.39502	2.00192		0.39502	2.21098		0.50491	2.41102		0.39788	4.80722
0.39788	2.0168		0.39788	2.22668		0.50865	2.4455		0.40074	4.82448
0.40074	2.03169		0.40074	2.24237		0.51239	2.48012		0.4036	4.84168
0.4036	2.04659		0.4036	2.25805		0.51613	2.51488		0.40647	4.85882
0.40647	2.06149		0.40647	2.27374		0.51987	2.54979		0.40686	4.86118
0.40686	2.06355		0.40686	2.2759		0.52361	2.58484		0.40933	4.8759
0.40933	2.0764		0.40933	2.28942		0.52735	2.62003		0.41219	4.89292
0.41219	2.09131		0.41219	2.3051		0.53109	2.65536		0.41505	4.90988
0.41505	2.10623		0.41505	2.32078		0.53483	2.69082		0.41792	4.92678
0.41792	2.12116		0.41792	2.33646		0.53857	2.72641		0.42078	4.94362
0.42078	2.13609		0.42078	2.35213		0.54231	2.76214		0.42364	4.96041
0.42364	2.15102		0.42364	2.36781		0.54605	2.79799		0.4265	4.97714
0.4265	2.16596		0.4265	2.38348		0.54979	2.83396		0.42936	4.99381
0.42936	2.18091		0.42936	2.39914		0.55353	2.87006		0.43223	5.01043
0.43223	2.19586		0.43223	2.41481		0.55727	2.90628		0.43509	5.02699
0.43509	2.21082		0.43509	2.43047		0.56101	2.94262		0.43795	5.0435
0.43795	2.22578		0.43795	2.44613		0.56475	2.97908		0.44081	5.05996
0.44081	2.24075		0.44081	2.46179		0.56849	3.01565		0.44368	5.07636
0.44368	2.25572		0.44368	2.47745		0.57223	3.05233		0.44654	5.09271
0.44654	2.2707		0.44654	2.49311		0.57597	3.08912		0.4494	5.10901
0.4494	2.28569		0.4494	2.50876		0.57971	3.12602		0.45226	5.12525
0.45226	2.30068		0.45226	2.52441		0.58345	3.16303		0.45513	5.14144
0.45513	2.31567		0.45513	2.54006		0.58663	3.19456		0.45799	5.15759
0.45799	2.33068		0.45799	2.55571		0.58719	3.20013		0.46085	5.17368
0.46085	2.34568		0.46085	2.57135		0.59093	3.23734		0.46371	5.18972
0.46371	2.3607		0.46371	2.58699		0.59467	3.27465		0.46658	5.20571
0.46658	2.37571		0.46658	2.60263		0.59841	3.31206		0.46944	5.22166
0.46944	2.39074		0.46944	2.61827		0.60215	3.34956		0.4723	5.23755
0.4723	2.40577		0.4723	2.63391		0.60589	3.38716		0.47516	5.2534
0.47516	2.4208		0.47516	2.64955		0.60963	3.42484		0.47803	5.2692
0.47803	2.43584		0.47803	2.66518		0.61337	3.46262		0.48089	5.28495
0.48089	2.45089		0.48089	2.68081		0.61711	3.50048		0.48375	5.30066
0.48375	2.46594		0.48375	2.69644		0.62085	3.53842		0.48661	5.31632
0.48661	2.481		0.48661	2.71207		0.62459	3.57645		0.48948	5.33193
0.48948	2.49606		0.48948	2.72769		0.62833	3.61456		0.49234	5.3475
0.49234	2.51113		0.49234	2.74332		0.63207	3.65275		0.4952	5.36302
0.4952	2.5262		0.4952	2.75894		0.63581	3.69102		0.49806	5.3785
0.49806	2.54128		0.49806	2.77456		0.63955	3.72936		0.50093	5.39393
0.50093	2.55637		0.50093	2.79018		0.64329	3.76778		0.50379	5.40932
0.50379	2.57146		0.50379	2.80579		0.64703	3.80626		0.50665	5.42467
0.50665	2.58656		0.50665	2.82141		0.65077	3.84482		0.50951	5.43997
0.50951	2.60166		0.50951	2.83702		0.65435	3.88176		0.51238	5.45523
0.51238	2.61677		0.51238	2.85263		0.65451	3.88344		0.51524	5.47044
0.51524	2.63188		0.51524	2.86824		0.65825	3.92213		0.5181	5.48562
0.5181	2.647		0.5181	2.88385		0.66199	3.96088		0.52096	5.50075
0.52096	2.66212		0.52096	2.89945		0.66573	3.99969		0.52383	5.51584
0.52383	2.67725		0.52383	2.91506		0.66947	4.03857		0.52669	5.53089
0.52669	2.69239		0.52669	2.93066		0.67321	4.0775		0.52955	5.5459
0.52955	2.70753		0.52955	2.94626		0.67695	4.11649		0.5296	5.54616
0.5296	2.70779		0.5296	2.94653		0.68069	4.15553		0.53241	5.56087
0.53241	2.72267		0.53241	2.96186		0.68443	4.19463		0.53527	5.5758
0.53527	2.73783		0.53527	2.97746		0.68817	4.23378		0.53814	5.59069
0.53814	2.75298		0.53814	2.99305		0.68923	4.24485		0.541	5.60554
0.541	2.76815		0.541	3.00864		0.69191	4.27297		0.54386	5.62035
0.54386	2.78332		0.54386	3.02424		0.69565	4.31222		0.54672	5.63512
0.54672	2.79849		0.54672	3.03983		0.69939	4.35151		0.54959	5.64985
0.54959	2.81367		0.54959	3.05541		0.70313	4.39084		0.55245	5.66454
0.55245	2.82886		0.55245	3.071		0.70687	4.43022		0.55531	5.6792
0.55531	2.84405		0.55531	3.08659		0.71061	4.46963		0.55817	5.69382
0.55817	2.85924		0.55817	3.10217		0.71435	4.50909		0.56104	5.7084
0.56104	2.87445		0.56104	3.11775		0.71809	4.54858		0.5639	5.72294
0.5639	2.88965		0.5639	3.13333		0.72183	4.58811		0.56676	5.73745
0.56676	2.90487		0.56676	3.14891		0.72557	4.62768		0.56962	5.75192
0.56962	2.92009		0.56962	3.16449		0.72931	4.66728		0.57249	5.76635
0.57249	2.93531		0.57249	3.18006		0.73027	4.67741		0.57535	5.78075
0.57535	2.95054		0.57535	3.19564		0.73305	4.7069		0.57821	5.79511
0.57821	2.96578		0.57821	3.21121		0.73679	4.74656		0.58107	5.80944
0.58107	2.98102		0.58107	3.22678		0.74053	4.78625		0.58394	5.82373
0.58394	2.99627		0.58394	3.24235		0.74427	4.82596		0.5868	5.83799
0.5868	3.01152		0.5868	3.25792		0.74801	4.86569		0.58966	5.85221
0.58966	3.02678		0.58966	3.27348		0.75175	4.90545		0.59252	5.86639
0.59252	3.04204		0.59252	3.28905		0.75549	4.94523		0.59539	5.88055
0.59539	3.05731		0.59539	3.30461		0.80824	5.50774		0.59825	5.89467
0.59825	3.07259		0.59825	3.32017		0.87518	6.22135		0.60111	5.90875
0.60111	3.08787		0.60111	3.33573		0.87892	6.26109		0.60397	5.9228
0.60397	3.10315		0.60397	3.35129		0.88266	6.3008		0.60684	5.93682
0.60684	3.11844		0.60684	3.36685		0.8864	6.34049		0.6097	5.95081
0.6097	3.13374		0.6097	3.3824		0.88826	6.36026		0.61256	5.96476
0.61256	3.14904		0.61256	3.39796		0.89014	6.38016		0.61542	5.97868
0.61542	3.16435		0.61542	3.41351		0.89388	6.4198		0.61829	5.99257
0.61829	3.17967		0.61829	3.42906		0.89762	6.45942		0.62115	6.00642
0.62115	3.19499		0.62115	3.44461		0.90136	6.49901		0.62401	6.02025
0.62401	3.21031		0.62401	3.46016		0.9051	6.53857		0.62687	6.03404
0.62687	3.22564		0.62687	3.4757		0.90884	6.5781		0.62974	6.0478
0.62974	3.24098		0.62974	3.49125		0.91258	6.61761		0.6326	6.06153
0.6326	3.25632		0.6326	3.50679		0.91632	6.65708		0.63546	6.07523
0.63546	3.27167		0.63546	3.52233		0.92006	6.69652		0.63832	6.08889
0.63832	3.28702		0.63832	3.53787		0.9238	6.73592		0.64006	6.09717
0.64006	3.29635		0.64006	3.54731		0.92754	6.7753		0.64118	6.10253
0.64118	3.30238		0.64118	3.55341		0.93128	6.81463		0.64405	6.11614
0.64405	3.31775		0.64405	3.56895		0.93502	6.85394		0.64691	6.12971
0.64691	3.33312		0.64691	3.58449		0.93876	6.8932		0.64977	6.14326
0.64977	3.34849		0.64977	3.60002		0.9425	6.93243		0.65263	6.15678
0.65263	3.36388		0.65263	3.61556		0.94624	6.97162		0.6555	6.17026
0.6555	3.37926		0.6555	3.63109		0.94998	7.01077		0.65836	6.18372
0.65836	3.39466		0.65836	3.64662		0.95372	7.04988		0.66122	6.19715
0.66122	3.41005		0.66122	3.66215		0.95746	7.08895		0.66408	6.21055
0.66408	3.42546		0.66408	3.67768		0.9612	7.12797		0.66695	6.22392
0.66695	3.44087		0.66695	3.6932		0.96494	7.16696		0.66981	6.23726
0.66981	3.45628		0.66981	3.70873		0.96829	7.20186		0.67267	6.25057
0.67267	3.4717		0.67267	3.72425		0.96868	7.2059		0.67553	6.26386
0.67553	3.48713		0.67553	3.73977		0.97242	7.24479		0.6784	6.27711
0.6784	3.50256		0.6784	3.7553		0.97616	7.28364		0.68126	6.29034
0.68126	3.518		0.68126	3.77082		0.9799	7.32245		0.68412	6.30354
0.68412	3.53344		0.68412	3.78633		0.98364	7.36121		0.68698	6.31672
0.68698	3.54889		0.68698	3.80185		0.98738	7.39992		0.68985	6.32986
0.68985	3.56435		0.68985	3.81737		0.99112	7.43858		0.69271	6.34298
0.69271	3.57981		0.69271	3.83288		0.99486	7.4772		0.69557	6.35607
0.69557	3.59527		0.69557	3.84839		0.9986	7.51576		0.69843	6.36914
0.69843	3.61075		0.69843	3.86391		1.00234	7.55428		0.7013	6.38218
0.7013	3.62622		0.7013	3.87942		1.00608	7.59274		0.70416	6.39519
0.70416	3.64171		0.70416	3.89493		1.00982	7.63115		0.70702	6.40817
0.70702	3.65719		0.70702	3.91043		1.01356	7.66951		0.70988	6.42113
0.70988	3.67269		0.70988	3.92594		1.0173	7.70781		0.71275	6.43406
0.71275	3.68819		0.71275	3.94145		1.02104	7.74606		0.71561	6.44697
0.71561	3.70369		0.71561	3.95695		1.02478	7.78426		0.71847	6.45985
0.71847	3.7192		0.71847	3.97245		1.02852	7.8224		0.72133	6.47271
0.72133	3.73472		0.72133	3.98796		1.03226	7.86049		0.72393	6.48435
0.72393	3.7488		0.72393	4.00202		1.036	7.89851		0.7242	6.48554
0.7242	3.75024		0.7242	4.00346		1.03974	7.93649		0.72706	6.49834
0.72706	3.76577		0.72706	4.01896		1.04348	7.9744		0.72992	6.51112
0.72992	3.7813		0.72992	4.03445		1.04722	8.01225		0.73278	6.52387
0.73278	3.79684		0.73278	4.04995		1.05036	8.04399		0.73565	6.5366
0.73565	3.81239		0.73565	4.06545		1.05096	8.05005		0.73851	6.54931
0.73851	3.82794		0.73851	4.08094		1.0547	8.08779		0.74137	6.56199
0.74137	3.84349		0.74137	4.09643		1.05844	8.12546		0.74423	6.57464
0.74423	3.85905		0.74423	4.11192		1.06218	8.16308		0.74709	6.58728
0.74709	3.87462		0.74709	4.12742		1.06592	8.20063		0.74996	6.59988
0.74996	3.89019		0.74996	4.1429		1.06966	8.23812		0.75282	6.61247
0.75282	3.90577		0.75282	4.15839		1.0734	8.27555		0.75568	6.62503
0.75568	3.92135		0.75568	4.17388		1.07714	8.31292		0.75854	6.63756
0.75854	3.93694		0.75854	4.18937		1.08088	8.35022		0.76141	6.65007
0.76141	3.95254		0.76141	4.20485		1.08462	8.38746		0.76427	6.66256
0.76427	3.96814		0.76427	4.22033		1.08836	8.42463		0.76713	6.67503
0.76713	3.98375		0.76713	4.23582		1.0921	8.46174		0.76999	6.68747
0.76999	3.99936		0.76999	4.2513		1.09584	8.49878		0.77286	6.69989
0.77286	4.01498		0.77286	4.26678		1.09958	8.53576		0.77572	6.71228
0.77572	4.0306		0.77572	4.28225		1.10332	8.57267		0.77858	6.72465
0.77858	4.04623		0.77858	4.29773		1.10706	8.60951		0.78144	6.737
0.78144	4.06186		0.78144	4.31321		1.1108	8.64628		0.78431	6.74933
0.78431	4.0775		0.78431	4.32868		1.11454	8.68299		0.78717	6.76164
0.78717	4.09315		0.78717	4.34416		1.11828	8.71963		0.79003	6.77392
0.79003	4.1088		0.79003	4.35963		1.12202	8.7562		0.79289	6.78618
0.79289	4.12446		0.79289	4.3751		1.12576	8.7927		0.79576	6.79842
0.79576	4.14012		0.79576	4.39057		1.12629	8.79785		0.79862	6.81063
0.79862	4.15579		0.79862	4.40604		1.1295	8.82912		0.80148	6.82283
0.80148	4.17146		0.80148	4.42151		1.13324	8.86548		0.80434	6.835
0.80434	4.18714		0.80434	4.43698		1.13698	8.90177		0.80721	6.84715
0.80721	4.20282		0.80721	4.45244		1.14072	8.93799		0.81007	6.85928
0.81007	4.21852		0.81007	4.46791		1.14446	8.97413		0.81293	6.87139
0.81293	4.23421		0.81293	4.48337		1.1482	9.0102		0.81579	6.88348
0.81579	4.24991		0.81579	4.49883		1.15194	9.0462		0.81866	6.89554
0.81866	4.26562		0.81866	4.5143		1.15568	9.08213		0.82152	6.90759
0.82152	4.28133		0.82152	4.52976		1.15942	9.11799		0.82438	6.91961
0.82438	4.29705		0.82438	4.54521		1.16316	9.15377		0.82724	6.93161
0.82724	4.31278		0.82724	4.56067		1.1669	9.18947		0.82826	6.93587
0.82826	4.31837		0.82826	4.56617		1.17064	9.2251		0.83011	6.94359
0.83011	4.32851		0.83011	4.57613		1.17438	9.26066		0.83297	6.95556
0.83297	4.34424		0.83297	4.59159		1.17812	9.29614		0.83583	6.9675
0.83583	4.35998		0.83583	4.60704		1.18186	9.33155		0.83869	6.97942
0.83869	4.37573		0.83869	4.62249		1.1856	9.36688		0.84156	6.99132
0.84156	4.39148		0.84156	4.63795		1.18934	9.40214		0.84442	7.0032
0.84442	4.40724		0.84442	4.6534		1.19308	9.43732		0.84728	7.01506
0.84728	4.423		0.84728	4.66885		1.19682	9.47242		0.85014	7.0269
0.85014	4.43877		0.85014	4.6843		1.20016	9.50368		0.853	7.03872
0.853	4.45455		0.853	4.69975		1.20056	9.50744		0.85587	7.05052
0.85587	4.47033		0.85587	4.7152		1.2043	9.54239		0.85873	7.0623
0.85873	4.48611		0.85873	4.73064		1.20804	9.57726		0.86159	7.07406
0.86159	4.50191		0.86159	4.74609		1.21178	9.61205		0.86445	7.0858
0.86445	4.5177		0.86445	4.76153		1.21552	9.64677		0.86732	7.09752
0.86732	4.53351		0.86732	4.77697		1.21926	9.6814		0.87018	7.10922
0.87018	4.54932		0.87018	4.79242		1.223	9.71596		0.87304	7.1209
0.87304	4.56513		0.87304	4.80786		1.22674	9.75044		0.8759	7.13257
0.8759	4.58095		0.8759	4.8233		1.23048	9.78483		0.87877	7.14421
0.87877	4.59677		0.87877	4.83874		1.23422	9.81915		0.88163	7.15584
0.88163	4.61261		0.88163	4.85417		1.23796	9.85339		0.88449	7.16745
0.88449	4.62844		0.88449	4.86961		1.2417	9.88755		0.88735	7.17904
0.88735	4.64428		0.88735	4.88505		1.24544	9.92163		0.89022	7.1906
0.89022	4.66013		0.89022	4.90048		1.24918	9.95563		0.89308	7.20216
0.89308	4.67598		0.89308	4.91592		1.25292	9.98954		0.89594	7.21369
0.89594	4.69184		0.89594	4.93135		1.25666	10.0234		0.8988	7.2252
0.8988	4.70771		0.8988	4.94678		1.2604	10.0571		0.90167	7.2367
0.90167	4.72358		0.90167	4.96221		1.26414	10.0908		0.90453	7.24818
0.90453	4.73945		0.90453	4.97764		1.26788	10.1244		0.90739	7.25964
0.90739	4.75534		0.90739	4.99307		1.27162	10.1579		0.91025	7.27108
0.91025	4.77122		0.91025	5.0085		1.27536	10.1913		0.91312	7.2825
0.91312	4.78711		0.91312	5.02393		1.27813	10.216		0.91598	7.29391
0.91598	4.80301		0.91598	5.03935		1.2791	10.2247		0.91884	7.30529
0.91884	4.81892		0.91884	5.05478		1.28284	10.2579		0.9217	7.31666
0.9217	4.83483		0.9217	5.0702		1.28658	10.2911		0.92236	7.31927
0.92236	4.83848		0.92236	5.07374		1.29032	10.3242		0.92457	7.32802
0.92457	4.85074		0.92457	5.08562		1.29406	10.3572		0.92743	7.33935
0.92743	4.86666		0.92743	5.10105		1.2978	10.3902		0.93029	7.35067
0.93029	4.88259		0.93029	5.11647		1.30154	10.423		0.93315	7.36197
0.93315	4.89852		0.93315	5.13189		1.30528	10.4558		0.93602	7.37325
0.93602	4.91446		0.93602	5.14731		1.30902	10.4885		0.93888	7.38452
0.93888	4.9304		0.93888	5.16272		1.31276	10.5211		0.94174	7.39576
0.94174	4.94635		0.94174	5.17814		1.3165	10.5536		0.9446	7.407
0.9446	4.9623		0.9446	5.19356		1.32024	10.586		0.94747	7.41821
0.94747	4.97826		0.94747	5.20897		1.32398	10.6184		0.95033	7.42941
0.95033	4.99422		0.95033	5.22439		1.32772	10.6506		0.95319	7.44059
0.95319	5.0102		0.95319	5.2398		1.33146	10.6828		0.95605	7.45175
0.95605	5.02617		0.95605	5.25521		1.33521	10.7149		0.95891	7.4629
0.95891	5.04215		0.95891	5.27062		1.33895	10.7469		0.96178	7.47403
0.96178	5.05814		0.96178	5.28603		1.34269	10.7788		0.96464	7.48514
0.96464	5.07413		0.96464	5.30144		1.34643	10.8107		0.9675	7.49624
0.9675	5.09013		0.9675	5.31685		1.35017	10.8424		0.97036	7.50732
0.97036	5.10614		0.97036	5.33226		1.35391	10.8741		0.97323	7.51838
0.97323	5.12215		0.97323	5.34767		1.35405	10.8753		0.97609	7.52943
0.97609	5.13816		0.97609	5.36307		1.35765	10.9057		0.97895	7.54046
0.97895	5.15418		0.97895	5.37848		1.36139	10.9372		0.98181	7.55148
0.98181	5.17021		0.98181	5.39388		1.36513	10.9686		0.98468	7.56248
0.98468	5.18624		0.98468	5.40928		1.36887	10.9999		0.98754	7.57346
0.98754	5.20228		0.98754	5.42469		1.37261	11.0312		0.9904	7.58443
0.9904	5.21832		0.9904	5.44009		1.37635	11.0623		0.99326	7.59538
0.99326	5.23437		0.99326	5.45549		1.38009	11.0934		0.99613	7.60632
0.99613	5.25042		0.99613	5.47089		1.38383	11.1244		0.99899	7.61724
0.99899	5.26648		0.99899	5.48629		1.38757	11.1553		1.00185	7.62815
1.00185	5.28255		1.00185	5.50168		1.39131	11.1861		1.00471	7.63903
1.00471	5.29862		1.00471	5.51708		1.39505	11.2168		1.00758	7.64991
1.00758	5.31469		1.00758	5.53248		1.39879	11.2475		1.01044	7.66077
1.01044	5.33078		1.01044	5.54787		1.40253	11.278		1.0133	7.67161
1.0133	5.34686		1.0133	5.56326		1.40627	11.3085		1.01616	7.68244
1.01616	5.36296		1.01616	5.57866		1.41001	11.3389		1.01903	7.69325
1.01903	5.37905		1.01903	5.59405		1.41375	11.3692		1.02189	7.70405
1.02189	5.39516		1.02189	5.60944		1.41749	11.3994		1.02475	7.71483
1.02475	5.41127		1.02475	5.62483		1.42123	11.4295		1.02761	7.7256
1.02761	5.42738		1.02761	5.64022		1.42497	11.4596		1.02873	7.72979
1.02873	5.43367		1.02873	5.64622		1.42587	11.4668		1.03048	7.73635
1.03048	5.4435		1.03048	5.65561		1.42871	11.4895		1.03334	7.74709
1.03334	5.45963		1.03334	5.671		1.43245	11.5194		1.0362	7.75781
1.0362	5.47576		1.0362	5.68638		1.43619	11.5492		1.03906	7.76852
1.03906	5.4919		1.03906	5.70177		1.43993	11.5789		1.04193	7.77921
1.04193	5.50804		1.04193	5.71716		1.44367	11.6085		1.04479	7.78989
1.04479	5.52419		1.04479	5.73254		1.44741	11.638		1.04765	7.80055
1.04765	5.54034		1.04765	5.74792		1.45115	11.6674		1.05051	7.8112
1.05051	5.5565		1.05051	5.76331		1.45489	11.6968		1.05338	7.82184
1.05338	5.57266		1.05338	5.77869		1.45863	11.7261		1.05624	7.83246
1.05624	5.58883		1.05624	5.79407		1.46237	11.7552		1.0591	7.84306
1.0591	5.60501		1.0591	5.80945		1.46611	11.7843		1.06196	7.85365
1.06196	5.62119		1.06196	5.82483		1.46985	11.8133		1.06482	7.86423
1.06482	5.63738		1.06482	5.84021		1.47359	11.8423		1.06769	7.87479
1.06769	5.65357		1.06769	5.85558		1.47733	11.8711		1.07055	7.88534
1.07055	5.66977		1.07055	5.87096		1.48107	11.8998		1.07341	7.89588
1.07341	5.68597		1.07341	5.88634		1.48481	11.9285		1.07627	7.9064
1.07627	5.70218		1.07627	5.90171		1.48855	11.9571		1.07914	7.91691
1.07914	5.71839		1.07914	5.91708		1.49229	11.9856		1.082	7.9274
1.082	5.73461		1.082	5.93246		1.49603	12.014		1.08486	7.93788
1.08486	5.75084		1.08486	5.94783		1.49977	12.0423		1.08772	7.94834
1.08772	5.76707		1.08772	5.9632		1.50179	12.0576		1.09059	7.95879
1.09059	5.7833		1.09059	5.97857		1.50351	12.0705		1.09345	7.96923
1.09345	5.79954		1.09345	5.99394		1.50725	12.0987		1.09631	7.97965
1.09631	5.81579		1.09631	6.00931		1.51099	12.1267		1.09917	7.99007
1.09917	5.83204		1.09917	6.02468		1.51473	12.1547		1.10204	8.00046
1.10204	5.8483		1.10204	6.04005		1.51847	12.1826		1.1049	8.01085
1.1049	5.86456		1.1049	6.05541		1.52221	12.2104		1.10776	8.02122
1.10776	5.88083		1.10776	6.07078		1.52595	12.2381		1.11062	8.03157
1.11062	5.89711		1.11062	6.08615		1.52969	12.2658		1.11349	8.04192
1.11349	5.91339		1.11349	6.10151		1.53343	12.2933		1.11635	8.05225
1.11635	5.92967		1.11635	6.11687		1.53717	12.3208		1.11921	8.06256
1.11921	5.94596		1.11921	6.13224		1.54091	12.3481		1.12079	8.06825
1.12079	5.95495		1.12079	6.14071		1.54465	12.3754		1.12207	8.07287
1.12207	5.96226		1.12207	6.1476		1.54839	12.4026		1.12494	8.08316
1.12494	5.97856		1.12494	6.16296		1.55213	12.4298		1.1278	8.09343
1.1278	5.99487		1.1278	6.17832		1.55587	12.4568		1.13066	8.1037
1.13066	6.01118		1.13066	6.19368		1.55961	12.4837		1.13352	8.11395
1.13352	6.0275		1.13352	6.20904		1.56335	12.5106		1.13639	8.12419
1.13639	6.04382		1.13639	6.22439		1.56709	12.5374		1.13925	8.13441
1.13925	6.06015		1.13925	6.23975		1.57083	12.5641		1.14211	8.14462
1.14211	6.07648		1.14211	6.25511		1.57457	12.5907		1.14497	8.15482
1.14497	6.09282		1.14497	6.27046		1.57565	12.5983		1.14784	8.16501
1.14784	6.10916		1.14784	6.28582		1.57831	12.6172		1.1507	8.17519
1.1507	6.12551		1.1507	6.30117		1.58205	12.6436		1.15356	8.18535
1.15356	6.14187		1.15356	6.31652		1.58579	12.67		1.15642	8.1955
1.15642	6.15823		1.15642	6.33188		1.58953	12.6963		1.15929	8.20563
1.15929	6.1746		1.15929	6.34723		1.59327	12.7225		1.16215	8.21576
1.16215	6.19097		1.16215	6.36258		1.59701	12.7486		1.16501	8.22587
1.16501	6.20734		1.16501	6.37793		1.60075	12.7746		1.16787	8.23597
1.16787	6.22373		1.16787	6.39328		1.60449	12.8005		1.17073	8.24605
1.17073	6.24011		1.17073	6.40863		1.60823	12.8264		1.1736	8.25613
1.1736	6.25651		1.1736	6.42397		1.61197	12.8521		1.17646	8.26619
1.17646	6.27291		1.17646	6.43932		1.61571	12.8778		1.17932	8.27624
1.17932	6.28931		1.17932	6.45467		1.61945	12.9034		1.18218	8.28628
1.18218	6.30572		1.18218	6.47001		1.62319	12.9289		1.18505	8.2963
1.18505	6.32213		1.18505	6.48536		1.62693	12.9544		1.18791	8.30632
1.18791	6.33855		1.18791	6.5007		1.63067	12.9797		1.19077	8.31632
1.19077	6.35498		1.19077	6.51604		1.63441	13.005		1.19363	8.32631
1.19363	6.37141		1.19363	6.53139		1.63815	13.0302		1.1965	8.33629
1.1965	6.38784		1.1965	6.54673		1.64189	13.0553		1.19936	8.34625
1.19936	6.40428		1.19936	6.56207		1.64563	13.0803		1.20222	8.35621
1.20222	6.42073		1.20222	6.57741		1.64937	13.1052		1.20508	8.36615
1.20508	6.43718		1.20508	6.59275		1.65311	13.1301		1.20795	8.37608
1.20795	6.45364		1.20795	6.60809		1.65568	13.1471		1.21081	8.386
1.21081	6.4701		1.21081	6.62343		1.65685	13.1548		1.21367	8.3959
1.21367	6.48657		1.21367	6.63876		1.66059	13.1795		1.21653	8.4058
1.21653	6.50304		1.21653	6.6541		1.66433	13.2041		1.2194	8.41568
1.2194	6.51952		1.2194	6.66943		1.66807	13.2287		1.22226	8.42555
1.22226	6.536		1.22226	6.68477		1.67181	13.2531		1.22511	8.43537
1.22511	6.55243		1.22511	6.70004		1.67555	13.2774		1.22512	8.43541
1.22512	6.55249		1.22512	6.7001		1.67929	13.3017		1.22798	8.44526
1.22798	6.56899		1.22798	6.71544		1.68303	13.3259		1.23085	8.4551
1.23085	6.58549		1.23085	6.73077		1.68677	13.35		1.23371	8.46492
1.23371	6.60199		1.23371	6.7461		1.69051	13.3741		1.23657	8.47474
1.23657	6.6185		1.23657	6.76143		1.69425	13.398		1.23943	8.48454
1.23943	6.63501		1.23943	6.77676		1.69799	13.4219		1.2423	8.49433
1.2423	6.65153		1.2423	6.79209		1.70173	13.4457		1.24516	8.50411
1.24516	6.66806		1.24516	6.80742		1.70547	13.4694		1.24802	8.51388
1.24802	6.68459		1.24802	6.82275		1.70921	13.493		1.25088	8.52364
1.25088	6.70113		1.25088	6.83808		1.71295	13.5166		1.25375	8.53339
1.25375	6.71767		1.25375	6.85341		1.71669	13.54		1.25661	8.54312
1.25661	6.73421		1.25661	6.86873		1.72043	13.5634		1.25947	8.55285
1.25947	6.75077		1.25947	6.88406		1.72417	13.5867		1.26233	8.56256
1.26233	6.76732		1.26233	6.89938		1.72791	13.6099		1.2652	8.57226
1.2652	6.78389		1.2652	6.91471		1.73165	13.6331		1.26806	8.58195
1.26806	6.80045		1.26806	6.93003		1.73539	13.6562		1.27092	8.59164
1.27092	6.81703		1.27092	6.94535		1.73913	13.6791		1.27378	8.6013
1.27378	6.8336		1.27378	6.96067		1.73981	13.6833		1.27664	8.61096
1.27664	6.85019		1.27664	6.97599		1.74287	13.702		1.27951	8.62061
1.27951	6.86677		1.27951	6.99132		1.74661	13.7249		1.28237	8.63025
1.28237	6.88337		1.28237	7.00663		1.75035	13.7476		1.28523	8.63988
1.28523	6.89997		1.28523	7.02195		1.75409	13.7703		1.28809	8.64949
1.28809	6.91657		1.28809	7.03727		1.75783	13.7929		1.29096	8.6591
1.29096	6.93318		1.29096	7.05259		1.76157	13.8154		1.29382	8.66869
1.29382	6.94979		1.29382	7.06791		1.76531	13.8378		1.29668	8.67827
1.29668	6.96641		1.29668	7.08322		1.76905	13.8602		1.29954	8.68785
1.29954	6.98303		1.29954	7.09854		1.77279	13.8825		1.30241	8.69741
1.30241	6.99966		1.30241	7.11385		1.77653	13.9047		1.30527	8.70696
1.30527	7.0163		1.30527	7.12917		1.78027	13.9268		1.30813	8.7165
1.30813	7.03294		1.30813	7.14448		1.78401	13.9489		1.31099	8.72604
1.31099	7.04958		1.31099	7.15979		1.78775	13.9708		1.31386	8.73556
1.31386	7.06623		1.31386	7.17511		1.79149	13.9927		1.31672	8.74507
1.31672	7.08289		1.31672	7.19042		1.79523	14.0145		1.31717	8.74657
1.31717	7.08551		1.31717	7.19283		1.79897	14.0363		1.31958	8.75457
1.31958	7.09955		1.31958	7.20573		1.80271	14.0579		1.32244	8.76406
1.32244	7.11621		1.32244	7.22104		1.80645	14.0795		1.32531	8.77354
1.32531	7.13288		1.32531	7.23635		1.81019	14.101		1.32817	8.78301
1.32817	7.14955		1.32817	7.25166		1.81393	14.1225		1.33103	8.79247
1.33103	7.16623		1.33103	7.26697		1.81767	14.1438		1.33389	8.80192
1.33389	7.18292		1.33389	7.28227		1.82141	14.1651		1.33676	8.81135
1.33676	7.19961		1.33676	7.29758		1.82515	14.1863		1.33962	8.82078
1.33962	7.2163		1.33962	7.31289		1.82599	14.191		1.34248	8.8302
1.34248	7.233		1.34248	7.32819		1.82889	14.2074		1.34534	8.83961
1.34534	7.24971		1.34534	7.3435		1.83263	14.2285		1.34821	8.84901
1.34821	7.26642		1.34821	7.3588		1.83637	14.2494		1.35107	8.8584
1.35107	7.28314		1.35107	7.3741		1.84011	14.2703		1.35393	8.86778
1.35393	7.29986		1.35393	7.38941		1.84385	14.2912		1.35679	8.87715
1.35679	7.31658		1.35679	7.40471		1.84759	14.3119		1.35966	8.8865
1.35966	7.33331		1.35966	7.42001		1.85133	14.3326		1.36252	8.89585
1.36252	7.35005		1.36252	7.43531		1.85507	14.3532		1.36422	8.90141
1.36422	7.36		1.36422	7.44441		1.85881	14.3737		1.36538	8.90519
1.36538	7.36679		1.36538	7.45061		1.86255	14.3942		1.36824	8.91452
1.36824	7.38353		1.36824	7.46591		1.86629	14.4146		1.37111	8.92384
1.37111	7.40028		1.37111	7.48121		1.87004	14.4349		1.37397	8.93315
1.37397	7.41703		1.37397	7.49651		1.87378	14.4551		1.37683	8.94245
1.37683	7.43379		1.37683	7.5118		1.87752	14.4753		1.37969	8.95174
1.37969	7.45056		1.37969	7.5271		1.88126	14.4954		1.38255	8.96102
1.38255	7.46733		1.38255	7.5424		1.885	14.5154		1.38542	8.9703
1.38542	7.4841		1.38542	7.55769		1.88874	14.5353		1.38828	8.97956
1.38828	7.50088		1.38828	7.57299		1.89248	14.5552		1.38876	8.98111
1.38876	7.5037		1.38876	7.57555		1.89622	14.575		1.39114	8.98881
1.39114	7.51767		1.39114	7.58828		1.89996	14.5947		1.394	8.99805
1.394	7.53446		1.394	7.60358		1.9037	14.6143		1.39687	9.00729
1.39687	7.55125		1.39687	7.61887		1.90744	14.6339		1.39973	9.01651
1.39973	7.56805		1.39973	7.63416		1.91118	14.6534		1.40259	9.02573
1.40259	7.58485		1.40259	7.64945		1.91492	14.6729		1.40545	9.03493
1.40545	7.60166		1.40545	7.66474		1.91866	14.6922		1.40832	9.04413
1.40832	7.61847		1.40832	7.68003		1.9224	14.7115		1.41118	9.05331
1.41118	7.63529		1.41118	7.69532		1.92448	14.7223		1.41404	9.06249
1.41404	7.65211		1.41404	7.71061		1.92614	14.7308		1.4169	9.07166
1.4169	7.66894		1.4169	7.7259		1.92988	14.7499		1.41977	9.08082
1.41977	7.68577		1.41977	7.74119		1.93362	14.769		1.42263	9.08997
1.42263	7.70261		1.42263	7.75648		1.93736	14.788		1.42549	9.09911
1.42549	7.71945		1.42549	7.77176		1.9411	14.8069		1.42835	9.10824
1.42835	7.7363		1.42835	7.78705		1.94484	14.8258		1.43122	9.11736
1.43122	7.75315		1.43122	7.80233		1.94858	14.8446		1.43408	9.12647
1.43408	7.77001		1.43408	7.81762		1.95232	14.8634		1.43581	9.13198
1.43581	7.78021		1.43581	7.82686		1.95606	14.882		1.43694	9.13557
1.43694	7.78687		1.43694	7.8329		1.9598	14.9006		1.4398	9.14467
1.4398	7.80374		1.4398	7.84819		1.96354	14.9191		1.44267	9.15375
1.44267	7.82061		1.44267	7.86347		1.96728	14.9376		1.44553	9.16283
1.44553	7.83748		1.44553	7.87875		1.97102	14.956		1.44839	9.1719
1.44839	7.85436		1.44839	7.89403		1.97476	14.9743		1.45125	9.18096
1.45125	7.87125		1.45125	7.90931		1.9785	14.9925		1.45412	9.19001
1.45412	7.88813		1.45412	7.9246		1.98224	15.0107		1.45698	9.19905
1.45698	7.90503		1.45698	7.93987		1.98598	15.0288		1.45984	9.20808
1.45984	7.92193		1.45984	7.95515		1.98972	15.0469		1.4627	9.2171
1.4627	7.93883		1.4627	7.97043		1.99346	15.0648		1.46557	9.22612
1.46557	7.95574		1.46557	7.98571		1.9972	15.0828		1.46843	9.23512
1.46843	7.97265		1.46843	8.00099		2.00094	15.1006		1.47129	9.24412
1.47129	7.98957		1.47129	8.01626		2.00468	15.1184		1.47415	9.25311
1.47415	8.00649		1.47415	8.03154		2.00842	15.1361		1.47702	9.26209
1.47702	8.02341		1.47702	8.04682		2.01216	15.1537		1.47988	9.27106
1.47988	8.04034		1.47988	8.06209		2.0159	15.1713		1.48274	9.28002
1.48274	8.05728		1.48274	8.07737		2.01964	15.1888		1.4856	9.28897
1.4856	8.07422		1.4856	8.09264		2.02338	15.2062		1.48846	9.29792
1.48846	8.09116		1.48846	8.10791		2.02712	15.2236		1.49104	9.30595
1.49104	8.10641		1.49104	8.12165		2.03086	15.2409		1.49133	9.30685
1.49133	8.10811		1.49133	8.12318		2.0346	15.2582		1.49419	9.31578
1.49419	8.12506		1.49419	8.13846		2.03834	15.2753		1.49705	9.3247
1.49705	8.14202		1.49705	8.15373		2.03939	15.2802		1.49991	9.33361
1.49991	8.15898		1.49991	8.169		2.04208	15.2925		1.50278	9.34251
1.50278	8.17595		1.50278	8.18427		2.04582	15.3095		1.50564	9.3514
1.50564	8.19292		1.50564	8.19954		2.04956	15.3265		1.5085	9.36029
1.5085	8.2099		1.5085	8.21481		2.0533	15.3434		1.51136	9.36916
1.51136	8.22688		1.51136	8.23007		2.05704	15.3603		1.51423	9.37803
1.51423	8.24386		1.51423	8.24534		2.06078	15.3771		1.51709	9.38689
1.51709	8.26085		1.51709	8.26061		2.06452	15.3938		1.51995	9.39574
1.51995	8.27784		1.51995	8.27588		2.06826	15.4105		1.52281	9.40459
1.52281	8.29484		1.52281	8.29114		2.072	15.4271		1.52568	9.41342
1.52568	8.31184		1.52568	8.30641		2.07574	15.4436		1.52854	9.42225
1.52854	8.32885		1.52854	8.32167		2.07948	15.4601		1.5314	9.43106
1.5314	8.34586		1.5314	8.33694		2.08322	15.4765		1.53426	9.43987
1.53426	8.36287		1.53426	8.3522		2.08696	15.4928		1.53713	9.44868
1.53713	8.37989		1.53713	8.36746		2.0907	15.5091		1.53999	9.45747
1.53999	8.39691		1.53999	8.38273		2.09444	15.5253		1.54285	9.46625
1.54285	8.41394		1.54285	8.39799		2.09818	15.5415		1.54571	9.47503
1.54571	8.43097		1.54571	8.41325		2.10192	15.5576		1.54858	9.4838
1.54858	8.44801		1.54858	8.42851		2.10566	15.5736		1.55037	9.48929
1.55037	8.45869		1.55037	8.43807		2.1094	15.5896		1.55144	9.49256
1.55144	8.46505		1.55144	8.44377		2.11314	15.6055		1.5543	9.50131
1.5543	8.48209		1.5543	8.45903		2.11688	15.6213		1.55716	9.51006
1.55716	8.49914		1.55716	8.47429		2.12062	15.6371		1.56003	9.5188
1.56003	8.5162		1.56003	8.48955		2.12436	15.6529		1.56289	9.52752
1.56289	8.53325		1.56289	8.5048		2.1281	15.6685		1.56575	9.53625
1.56575	8.55031		1.56575	8.52006		2.13184	15.6841		1.56861	9.54496
1.56861	8.56738		1.56861	8.53532		2.13558	15.6997		1.57148	9.55366
1.57148	8.58445		1.57148	8.55057		2.13932	15.7152		1.57434	9.56236
1.57434	8.60152		1.57434	8.56583		2.14306	15.7306		1.5772	9.57105
1.5772	8.6186		1.5772	8.58108		2.1468	15.746		1.58006	9.57973
1.58006	8.63568		1.58006	8.59634		2.15054	15.7613		1.58293	9.5884
1.58293	8.65277		1.58293	8.61159		2.15428	15.7765		1.58579	9.59707
1.58579	8.66986		1.58579	8.62685		2.15802	15.7917		1.58865	9.60573
1.58865	8.68695		1.58865	8.6421		2.16176	15.8068		1.59151	9.61438
1.59151	8.70405		1.59151	8.65735		2.1655	15.8219		1.59437	9.62302
1.59437	8.72115		1.59437	8.6726		2.16924	15.8369		1.59724	9.63165
1.59724	8.73825		1.59724	8.68785		2.17277	15.851		1.59946	9.63835
1.59946	8.75154		1.59946	8.69969		2.17298	15.8519		1.6001	9.64028
1.6001	8.75536		1.6001	8.7031		2.17672	15.8667		1.60296	9.6489
1.60296	8.77248		1.60296	8.71835		2.18046	15.8816		1.60582	9.65751
1.60582	8.78959		1.60582	8.7336		2.1842	15.8964		1.60869	9.66611
1.60869	8.80672		1.60869	8.74885		2.18794	15.9111		1.61155	9.67471
1.61155	8.82384		1.61155	8.7641		2.19168	15.9257		1.61441	9.6833
1.61441	8.84097		1.61441	8.77935		2.19542	15.9403		1.61727	9.69188
1.61727	8.8581		1.61727	8.79459		2.19916	15.9549		1.62014	9.70045
1.62014	8.87524		1.62014	8.80984		2.2029	15.9694		1.623	9.70902
1.623	8.89238		1.623	8.82509		2.20664	15.9838		1.62586	9.71757
1.62586	8.90952		1.62586	8.84033		2.21038	15.9982		1.62872	9.72612
1.62872	8.92667		1.62872	8.85558		2.21412	16.0125		1.63159	9.73467
1.63159	8.94382		1.63159	8.87082		2.21786	16.0268		1.63445	9.7432
1.63445	8.96098		1.63445	8.88607		2.2216	16.041		1.63731	9.75173
1.63731	8.97814		1.63731	8.90131		2.22534	16.0551		1.64017	9.76025
1.64017	8.9953		1.64017	8.91655		2.22908	16.0692		1.64304	9.76876
1.64304	9.01247		1.64304	8.93179		2.23282	16.0832		1.6459	9.77727
1.6459	9.02964		1.6459	8.94703		2.23656	16.0972		1.64876	9.78577
1.64876	9.04681		1.64876	8.96228		2.2403	16.1112		1.65162	9.79426
1.65162	9.06399		1.65162	8.97752		2.24404	16.125		1.65449	9.80274
1.65449	9.08117		1.65449	8.99276		2.24778	16.1389		1.65469	9.80335
1.65469	9.0824		1.65469	8.99384		2.25152	16.1526		1.65735	9.81122
1.65735	9.09835		1.65735	9.008		2.25526	16.1663		1.66021	9.81969
1.66021	9.11554		1.66021	9.02323		2.259	16.18		1.66307	9.82815
1.66307	9.13273		1.66307	9.03847		2.26274	16.1936		1.66594	9.8366
1.66594	9.14993		1.66594	9.05371		2.26648	16.2071		1.6688	9.84505
1.6688	9.16713		1.6688	9.06895		2.27022	16.2206		1.67166	9.85349
1.67166	9.18433		1.67166	9.08418		2.27396	16.2341		1.67452	9.86192
1.67452	9.20154		1.67452	9.09942		2.2777	16.2474		1.67739	9.87035
1.67739	9.21874		1.67739	9.11466		2.28144	16.2608		1.68025	9.87876
1.68025	9.23596		1.68025	9.12989		2.28518	16.274		1.68311	9.88717
1.68311	9.25317		1.68311	9.14513		2.28892	16.2873		1.68597	9.89558
1.68597	9.27039		1.68597	9.16036		2.29266	16.3005		1.68884	9.90397
1.68884	9.28761		1.68884	9.17559		2.2964	16.3136		1.6917	9.91236
1.6917	9.30484		1.6917	9.19083		2.30014	16.3266		1.69456	9.92075
1.69456	9.32207		1.69456	9.20606		2.30388	16.3396		1.69742	9.92912
1.69742	9.3393		1.69742	9.22129		2.30614	16.3475		1.70028	9.93749
1.70028	9.35654		1.70028	9.23652		2.30762	16.3526		1.70315	9.94585
1.70315	9.37378		1.70315	9.25175		2.31136	16.3655		1.70379	9.94773
1.70379	9.37765		1.70379	9.25517		2.3151	16.3784		1.70601	9.95421
1.70601	9.39102		1.70601	9.26698		2.31884	16.3912		1.70887	9.96255
1.70887	9.40826		1.70887	9.28221		2.32258	16.4039		1.71173	9.97089
1.71173	9.42551		1.71173	9.29744		2.32632	16.4167		1.7146	9.97923
1.7146	9.44276		1.7146	9.31267		2.33006	16.4293		1.71746	9.98755
1.71746	9.46002		1.71746	9.3279		2.3338	16.4419		1.72032	9.99587
1.72032	9.47727		1.72032	9.34313		2.33754	16.4545		1.72318	10.0042
1.72318	9.49453		1.72318	9.35836		2.34128	16.467		1.72605	10.0125
1.72605	9.5118		1.72605	9.37358		2.34502	16.4794		1.72891	10.0208
1.72891	9.52906		1.72891	9.38881		2.34876	16.4918		1.73177	10.0291
1.73177	9.54633		1.73177	9.40403		2.3525	16.5042		1.73463	10.0374
1.73463	9.56361		1.73463	9.41926		2.35624	16.5165		1.7375	10.0456
1.7375	9.58088		1.7375	9.43448		2.35998	16.5287		1.74036	10.0539
1.74036	9.59816		1.74036	9.44971		2.36372	16.5409		1.74322	10.0622
1.74322	9.61544		1.74322	9.46493		2.36746	16.5531		1.74608	10.0704
1.74608	9.63272		1.74608	9.48016		2.3712	16.5652		1.74895	10.0787
1.74895	9.65001		1.74895	9.49538		2.37494	16.5773		1.75181	10.0869
1.75181	9.6673		1.75181	9.5106		2.37868	16.5893		1.75467	10.0952
1.75467	9.68459		1.75467	9.52582		2.38242	16.6012		1.75753	10.1034
1.75753	9.70189		1.75753	9.54104		2.38616	16.6131		1.7604	10.1116
1.7604	9.71918		1.7604	9.55626		2.3899	16.625		1.76311	10.1194
1.76311	9.73559		1.76311	9.57069		2.39364	16.6368		1.76326	10.1198
1.76326	9.73648		1.76326	9.57148		2.39738	16.6486		1.76612	10.128
1.76612	9.75379		1.76612	9.5867		2.40112	16.6603		1.76898	10.1363
1.76898	9.77109		1.76898	9.60192		2.40487	16.672		1.77185	10.1445
1.77185	9.7884		1.77185	9.61714		2.40861	16.6836		1.77471	10.1526
1.77471	9.80571		1.77471	9.63236		2.41235	16.6952		1.77757	10.1608
1.77757	9.82302		1.77757	9.64758		2.41609	16.7067		1.78043	10.169
1.78043	9.84034		1.78043	9.66279		2.41983	16.7182		1.7833	10.1772
1.7833	9.85766		1.7833	9.67801		2.42357	16.7296		1.78616	10.1853
1.78616	9.87498		1.78616	9.69323		2.42731	16.741		1.78902	10.1935
1.78902	9.8923		1.78902	9.70844		2.43105	16.7524		1.79188	10.2017
1.79188	9.90962		1.79188	9.72366		2.43479	16.7636		1.79475	10.2098
1.79475	9.92695		1.79475	9.73887		2.43853	16.7749		1.79761	10.2179
1.79761	9.94428		1.79761	9.75409		2.44227	16.7861		1.80047	10.2261
1.80047	9.96161		1.80047	9.7693		2.44601	16.7973		1.80333	10.2342
1.80333	9.97895		1.80333	9.78451		2.44975	16.8084		1.80619	10.2423
1.80619	9.99628		1.80619	9.79973		2.45349	16.8194		1.80906	10.2504
1.80906	10.0136		1.80906	9.81494		2.45723	16.8305		1.81192	10.2585
1.81192	10.031		1.81192	9.83015		2.46097	16.8415		1.81478	10.2666
1.81478	10.0483		1.81478	9.84536		2.46471	16.8524		1.8163	10.2709
1.8163	10.0575		1.8163	9.85343		2.46845	16.8633		1.81764	10.2747
1.81764	10.0656		1.81764	9.86057		2.47219	16.8741		1.82051	10.2828
1.82051	10.083		1.82051	9.87578		2.47593	16.8849		1.82337	10.2909
1.82337	10.1003		1.82337	9.89099		2.47967	16.8957		1.82623	10.299
1.82623	10.1177		1.82623	9.9062		2.48056	16.8982		1.82909	10.307
1.82909	10.135		1.82909	9.92141		2.48341	16.9064		1.83196	10.3151
1.83196	10.1524		1.83196	9.93662		2.48715	16.9171		1.83482	10.3232
1.83482	10.1698		1.83482	9.95182		2.49089	16.9277		1.83768	10.3312
1.83768	10.1871		1.83768	9.96703		2.49463	16.9383		1.84054	10.3392
1.84054	10.2045		1.84054	9.98224		2.49837	16.9488		1.84341	10.3473
1.84341	10.2218		1.84341	9.99744		2.50211	16.9593		1.84627	10.3553
1.84627	10.2392		1.84627	10.0127		2.50585	16.9697		1.84913	10.3633
1.84913	10.2566		1.84913	10.0279		2.50959	16.9801		1.85199	10.3713
1.85199	10.2739		1.85199	10.0431		2.51333	16.9905		1.85486	10.3794
1.85486	10.2913		1.85486	10.0583		2.51707	17.0008		1.85772	10.3874
1.85772	10.3087		1.85772	10.0735		2.52081	17.0111		1.86058	10.3954
1.86058	10.326		1.86058	10.0887		2.52455	17.0214		1.86344	10.4034
1.86344	10.3434		1.86344	10.1039		2.52829	17.0315		1.86631	10.4114
1.86631	10.3608		1.86631	10.1191		2.53203	17.0417		1.86917	10.4193
1.86917	10.3782		1.86917	10.1343		2.53577	17.0518		1.87203	10.4273
1.87203	10.3955		1.87203	10.1495		2.53951	17.0619		1.87489	10.4353
1.87489	10.4129		1.87489	10.1647		2.54325	17.0719		1.87776	10.4432
1.87776	10.4303		1.87776	10.1799		2.54699	17.0819		1.88062	10.4512
1.88062	10.4477		1.88062	10.1951		2.55073	17.0919		1.88176	10.4544
1.88176	10.4546		1.88176	10.2012		2.55447	17.1017		1.88348	10.4591
1.88348	10.4651		1.88348	10.2103		2.55821	17.1116		1.88634	10.4671
1.88634	10.4824		1.88634	10.2255		2.56195	17.1214		1.88921	10.475
1.88921	10.4998		1.88921	10.2407		2.56569	17.1312		1.89207	10.483
1.89207	10.5172		1.89207	10.2559		2.56943	17.141		1.89493	10.4909
1.9329	10.7653		1.89493	10.2711		2.57317	17.1507		1.89779	10.4988
1.99798	11.1607		1.89779	10.2863		2.57691	17.1603		1.90066	10.5067
2.00084	11.1781		1.90066	10.3015		2.58065	17.1699		1.90352	10.5146
2.00245	11.1879		1.90352	10.3167		2.58439	17.1795		1.90638	10.5225
2.0037	11.1955		1.90638	10.3319		2.58813	17.1891		1.90924	10.5304
2.00657	11.2129		1.90924	10.3471		2.59187	17.1986		1.9121	10.5383
2.00943	11.2303		1.9121	10.3622		2.59561	17.208		1.91497	10.5462
2.01229	11.2477		1.91497	10.3774		2.59935	17.2174		1.91783	10.5541
2.01515	11.265		1.91783	10.3926		2.60309	17.2268		1.92069	10.562
2.01801	11.2824		1.92069	10.4078		2.60683	17.2362		1.92355	10.5698
2.02088	11.2998		1.92355	10.423		2.61057	17.2455		1.92642	10.5777
2.02374	11.3172		1.92642	10.4382		2.61431	17.2548		1.92928	10.5855
2.0266	11.3346		1.92928	10.4534		2.61805	17.264		1.93214	10.5934
2.02946	11.3519		1.93214	10.4686		2.62179	17.2732		1.9329	10.5955
2.03233	11.3693		1.9329	10.4726		2.62553	17.2823		1.935	10.6012
2.03519	11.3867		1.935	10.4838		2.62927	17.2914		1.93787	10.6091
2.03805	11.404		1.93787	10.499		2.63301	17.3005		1.94073	10.6169
2.04091	11.4214		1.94073	10.5142		2.63675	17.3096		1.94359	10.6247
2.04378	11.4388		1.94359	10.5294		2.64049	17.3186		1.94645	10.6326
2.04664	11.4561		1.94645	10.5445		2.64423	17.3275		1.94932	10.6404
2.0495	11.4735		1.94932	10.5597		2.64797	17.3364		1.95218	10.6482
2.05236	11.4909		1.95218	10.5749		2.65171	17.3453		1.95504	10.656
2.05523	11.5082		1.95504	10.5901		2.65545	17.3542		1.9579	10.6638
2.05809	11.5256		1.9579	10.6053		2.65702	17.3579		1.96077	10.6716
2.06095	11.5429		1.96077	10.6205		2.65919	17.363		1.96363	10.6794
2.06381	11.5603		1.96363	10.6357		2.66293	17.3718		1.96649	10.6871
2.06668	11.5776		1.96649	10.6509		2.66667	17.3805		1.96935	10.6949
2.06954	11.595		1.96935	10.6661		2.67041	17.3892		1.97222	10.7027
2.06996	11.5975		1.97222	10.6812		2.67415	17.3979		1.97508	10.7104
2.0724	11.6123		1.97508	10.6964		2.67789	17.4065		1.97794	10.7182
2.07526	11.6296		1.97794	10.7116		2.68163	17.4151		1.9808	10.726
2.07813	11.647		1.9808	10.7268		2.68537	17.4237		1.98367	10.7337
2.08099	11.6643		1.98367	10.742		2.68911	17.4322		1.98653	10.7415
2.08385	11.6816		1.98653	10.7572		2.69285	17.4407		1.98939	10.7492
2.08671	11.6989		1.98939	10.7723		2.69659	17.4491		1.99225	10.7569
2.08958	11.7163		1.99225	10.7875		2.70033	17.4576		1.99512	10.7646
2.09244	11.7336		1.99512	10.8027		2.70407	17.4659		1.99798	10.7724
2.0953	11.7509		1.99798	10.8179		2.70781	17.4743		2.00084	10.7801
2.09816	11.7682		2.00084	10.8331		2.71155	17.4826		2.00245	10.7844
2.10103	11.7855		2.00245	10.8416		2.71529	17.4909		2.0037	10.7878
2.10389	11.8028		2.0037	10.8482		2.71903	17.4991		2.00657	10.7955
2.10675	11.8201		2.00657	10.8634		2.72277	17.5073		2.00943	10.8032
2.10961	11.8374		2.00943	10.8786		2.72651	17.5155		2.01229	10.8109
2.11248	11.8547		2.01229	10.8938		2.73025	17.5236		2.01515	10.8186
2.11534	11.872		2.01515	10.909		2.73399	17.5317		2.01801	10.8262
2.1182	11.8893		2.01801	10.9241		2.73773	17.5398		2.02088	10.8339
2.12106	11.9066		2.02088	10.9393		2.74147	17.5479		2.02374	10.8416
2.12392	11.9238		2.02374	10.9545		2.74521	17.5558		2.0266	10.8492
2.12679	11.9411		2.0266	10.9697		2.74895	17.5638		2.02946	10.8569
2.12723	11.9438		2.02946	10.9848		2.75269	17.5718		2.03233	10.8646
2.12965	11.9584		2.03233	11		2.75643	17.5797		2.03519	10.8722
2.13251	11.9756		2.03519	11.0152		2.76017	17.5875		2.03805	10.8798
2.13537	11.9929		2.03805	11.0304		2.76391	17.5954		2.04091	10.8875
2.13824	12.0101		2.04091	11.0456		2.76765	17.6032		2.04378	10.8951
2.1411	12.0274		2.04378	11.0607		2.77139	17.6109		2.04664	10.9027
2.14396	12.0446		2.04664	11.0759		2.77513	17.6187		2.0495	10.9104
2.14682	12.0619		2.0495	11.0911		2.77887	17.6264		2.05236	10.918
2.14969	12.0791		2.05236	11.1062		2.78261	17.634		2.05523	10.9256
2.15255	12.0963		2.05523	11.1214		2.78635	17.6417		2.05809	10.9332
2.15541	12.1136		2.05809	11.1366		2.79009	17.6493		2.06095	10.9408
2.15827	12.1308		2.06095	11.1518		2.79383	17.6569		2.06381	10.9484
2.16114	12.148		2.06381	11.1669		2.79757	17.6644		2.06668	10.956
2.164	12.1652		2.06668	11.1821		2.80131	17.6719		2.06954	10.9636
2.16686	12.1824		2.06954	11.1973		2.80505	17.6794		2.06996	10.9647
2.16972	12.1996		2.06996	11.1995		2.80879	17.6868		2.0724	10.9711
2.17259	12.2167		2.0724	11.2124		2.81253	17.6943		2.07526	10.9787
2.17545	12.2339		2.07526	11.2276		2.81627	17.7016		2.07813	10.9863
2.17831	12.2511		2.07813	11.2428		2.82001	17.709		2.08099	10.9939
2.18117	12.2683		2.08099	11.2579		2.82375	17.7163		2.08385	11.0014
2.18404	12.2854		2.08385	11.2731		2.82749	17.7236		2.08671	11.009
2.1869	12.3026		2.08671	11.2883		2.83123	17.7309		2.08958	11.0165
2.18976	12.3197		2.08958	11.3034		2.83497	17.7381		2.09244	11.0241
2.19262	12.3369		2.09244	11.3186		2.83871	17.7453		2.0953	11.0316
2.19549	12.354		2.0953	11.3338		2.84245	17.7525		2.09816	11.0391
2.19678	12.3617		2.09816	11.349		2.84619	17.7596		2.10103	11.0467
2.19835	12.3711		2.10103	11.3641		2.84993	17.7667		2.10389	11.0542
2.20121	12.3882		2.10389	11.3793		2.85367	17.7738		2.10675	11.0617
2.20407	12.4053		2.10675	11.3944		2.85741	17.7808		2.10961	11.0692
2.20694	12.4224		2.10961	11.4096		2.86115	17.7878		2.11248	11.0767
2.2098	12.4395		2.11248	11.4248		2.86489	17.7948		2.11534	11.0842
2.21266	12.4566		2.11534	11.4399		2.86863	17.8018		2.1182	11.0917
2.21552	12.4737		2.1182	11.4551		2.87237	17.8087		2.12106	11.0992
2.21839	12.4907		2.12106	11.4703		2.87611	17.8156		2.12392	11.1067
2.22125	12.5078		2.12392	11.4854		2.87985	17.8225		2.12679	11.1142
2.22411	12.5249		2.12679	11.5006		2.88359	17.8293		2.12723	11.1153
2.22697	12.5419		2.12723	11.5029		2.88733	17.8361		2.12965	11.1217
2.22983	12.5589		2.12965	11.5157		2.89094	17.8427		2.13251	11.1291
2.2327	12.5759		2.13251	11.5309		2.89107	17.8429		2.13537	11.1366
2.23556	12.593		2.13537	11.5461		2.89481	17.8497		2.13824	11.1441
2.23842	12.61		2.13824	11.5612		2.89855	17.8564		2.1411	11.1515
2.24128	12.627		2.1411	11.5764		2.90229	17.8631		2.14396	11.159
2.24415	12.6439		2.14396	11.5915		2.90603	17.8698		2.14682	11.1664
2.24701	12.6609		2.14682	11.6067		2.90977	17.8764		2.14969	11.1738
2.24987	12.6779		2.14969	11.6219		2.91351	17.883		2.15255	11.1813
2.25273	12.6948		2.15255	11.637		2.91725	17.8896		2.15541	11.1887
2.2556	12.7118		2.15541	11.6522		2.92099	17.8961		2.15827	11.1961
2.25816	12.7269		2.15827	11.6673		2.92473	17.9027		2.16114	11.2036
2.25846	12.7287		2.16114	11.6825		2.92847	17.9092		2.164	11.211
2.26132	12.7456		2.164	11.6976		2.93221	17.9156		2.16686	11.2184
2.26418	12.7625		2.16686	11.7128		2.93596	17.9221		2.16972	11.2258
2.26705	12.7795		2.16972	11.728		2.9397	17.9285		2.17259	11.2332
2.26991	12.7963		2.17259	11.7431		2.94344	17.9349		2.17545	11.2406
2.27277	12.8132		2.17545	11.7583		2.94718	17.9413		2.17831	11.248
2.27563	12.8301		2.17831	11.7734		2.95092	17.9476		2.18117	11.2554
2.2785	12.8469		2.18117	11.7886		2.95466	17.9539		2.18404	11.2628
2.28136	12.8638		2.18404	11.8037		2.9584	17.9602		2.1869	11.2701
2.28422	12.8806		2.1869	11.8189		2.96214	17.9664		2.18976	11.2775
2.28708	12.8974		2.18976	11.834		2.96588	17.9727		2.19262	11.2849
2.28995	12.9142		2.19262	11.8492		2.96962	17.9789		2.19549	11.2922
2.29281	12.931		2.19549	11.8643		2.97336	17.985		2.19678	11.2956
2.29567	12.9478		2.19678	11.8712		2.9771	17.9912		2.19835	11.2996
2.29853	12.9646		2.19835	11.8795		2.98084	17.9973		2.20121	11.307
2.3014	12.9813		2.20121	11.8946		2.98458	18.0034		2.20407	11.3143
2.30426	12.9981		2.20407	11.9098		2.98832	18.0095		2.20694	11.3216
2.30712	13.0148		2.20694	11.9249		2.99206	18.0155		2.2098	11.329
2.30998	13.0315		2.2098	11.9401		2.9958	18.0215		2.21266	11.3363
2.31285	13.0482		2.21266	11.9552		2.99954	18.0275		2.21552	11.3437
2.31571	13.0649		2.21552	11.9704		3.00328	18.0335		2.21839	11.351
2.31748	13.0752		2.21839	11.9855		3.00702	18.0394		2.22125	11.3583
2.31857	13.0816		2.22125	12.0007		3.01076	18.0453		2.22411	11.3656
2.32143	13.0982		2.22411	12.0158		3.0145	18.0512		2.22697	11.3729
2.3243	13.1149		2.22697	12.031		3.01824	18.0571		2.22983	11.3802
2.32716	13.1315		2.22983	12.0461		3.02198	18.0629		2.2327	11.3875
2.33002	13.1481		2.2327	12.0613		3.02572	18.0687		2.23556	11.3948
2.33288	13.1647		2.23556	12.0764		3.02946	18.0745		2.23842	11.4021
2.33574	13.1813		2.23842	12.0916		3.0332	18.0803		2.24128	11.4094
2.33861	13.1979		2.24128	12.1067		3.03694	18.086		2.24415	11.4167
2.34147	13.2144		2.24415	12.1219		3.04068	18.0917		2.24701	11.424
2.34433	13.2309		2.24701	12.137		3.04442	18.0974		2.24987	11.4313
2.34719	13.2474		2.24987	12.1522		3.04816	18.1031		2.25273	11.4385
2.35006	13.2639		2.25273	12.1673		3.0519	18.1087		2.2556	11.4458
2.35292	13.2804		2.2556	12.1824		3.05564	18.1144		2.25816	11.4523
2.35578	13.2969		2.25816	12.196		3.05938	18.1199		2.25846	11.453
2.35864	13.3133		2.25846	12.1976		3.06312	18.1255		2.26132	11.4603
2.36151	13.3297		2.26132	12.2127		3.06686	18.131		2.26418	11.4675
2.36437	13.3461		2.26418	12.2279		3.0706	18.1366		2.26705	11.4748
2.36723	13.3625		2.26705	12.243		3.07434	18.1421		2.26991	11.482
2.37009	13.3789		2.26991	12.2582		3.07808	18.1475		2.27277	11.4893
2.37296	13.3953		2.27277	12.2733		3.08182	18.153		2.27563	11.4965
2.37582	13.4116		2.27563	12.2884		3.08556	18.1584		2.2785	11.5037
2.37868	13.4279		2.2785	12.3036		3.0893	18.1638		2.28136	11.511
2.37885	13.4289		2.28136	12.3187		3.09304	18.1692		2.28422	11.5182
2.38154	13.4442		2.28422	12.3338		3.09678	18.1745		2.28708	11.5254
2.38441	13.4604		2.28708	12.349		3.10052	18.1799		2.28995	11.5326
2.38727	13.4767		2.28995	12.3641		3.10426	18.1852		2.29281	11.5398
2.39013	13.4929		2.29281	12.3793		3.10639	18.1882		2.29567	11.547
2.39299	13.5091		2.29567	12.3944		3.108	18.1905		2.29853	11.5542
2.39586	13.5253		2.29853	12.4095		3.11174	18.1957		2.3014	11.5614
2.39872	13.5415		2.3014	12.4247		3.11548	18.201		2.30426	11.5686
2.40158	13.5576		2.30426	12.4398		3.11922	18.2062		2.30712	11.5758
2.40444	13.5738		2.30712	12.455		3.12296	18.2114		2.30998	11.583
2.40731	13.5898		2.30998	12.4701		3.1267	18.2166		2.31285	11.5901
2.41017	13.6059		2.31285	12.4852		3.13044	18.2217		2.31571	11.5973
2.41303	13.622		2.31571	12.5004		3.13418	18.2269		2.31748	11.6017
2.41589	13.638		2.31748	12.5097		3.13792	18.232		2.31857	11.6045
2.41876	13.654		2.31857	12.5155		3.14166	18.237		2.32143	11.6116
2.42162	13.67		2.32143	12.5306		3.1454	18.2421		2.3243	11.6188
2.42448	13.6859		2.3243	12.5458		3.14914	18.2472		2.32716	11.6259
2.42734	13.7019		2.32716	12.5609		3.15288	18.2522		2.33002	11.6331
2.43021	13.7178		2.33002	12.576		3.15662	18.2572		2.33288	11.6402
2.43307	13.7336		2.33288	12.5912		3.16036	18.2621		2.33574	11.6474
2.43593	13.7495		2.33574	12.6063		3.1641	18.2671		2.33861	11.6545
2.43879	13.7653		2.33861	12.6214		3.16784	18.272		2.34147	11.6616
2.44165	13.7811		2.34147	12.6366		3.17158	18.2769		2.34433	11.6687
2.44452	13.7968		2.34433	12.6517		3.17532	18.2818		2.34719	11.6759
2.44635	13.8069		2.34719	12.6668		3.17906	18.2867		2.35006	11.683
2.44738	13.8126		2.35006	12.682		3.1828	18.2916		2.35292	11.6901
2.45024	13.8283		2.35292	12.6971		3.18654	18.2964		2.35578	11.6972
2.4531	13.844		2.35578	12.7122		3.19028	18.3012		2.35864	11.7043
2.45597	13.8596		2.35864	12.7273		3.19402	18.306		2.36151	11.7114
2.45883	13.8753		2.36151	12.7425		3.19776	18.3107		2.36437	11.7185
2.46169	13.8909		2.36437	12.7576		3.2015	18.3155		2.36723	11.7256
2.46455	13.9064		2.36723	12.7727		3.20524	18.3202		2.37009	11.7327
2.46742	13.922		2.37009	12.7879		3.20898	18.3249		2.37296	11.7398
2.47028	13.9375		2.37296	12.803		3.21272	18.3296		2.37582	11.7469
2.47314	13.9529		2.37582	12.8181		3.21646	18.3343		2.37868	11.7539
2.476	13.9684		2.37868	12.8332		3.2202	18.3389		2.37885	11.7543
2.47887	13.9838		2.37885	12.8341		3.22394	18.3435		2.38154	11.761
2.48173	13.9991		2.38154	12.8484		3.22768	18.3481		2.38441	11.7681
2.48459	14.0145		2.38441	12.8635		3.23142	18.3527		2.38727	11.7751
2.48745	14.0298		2.38727	12.8786		3.23516	18.3573		2.39013	11.7822
2.49032	14.045		2.39013	12.8937		3.2389	18.3618		2.39299	11.7892
2.49318	14.0603		2.39299	12.9089		3.24264	18.3663		2.39586	11.7963
2.49604	14.0755		2.39586	12.924		3.24638	18.3708		2.39872	11.8033
2.4989	14.0907		2.39872	12.9391		3.25012	18.3753		2.40158	11.8104
2.50177	14.1058		2.40158	12.9542		3.25386	18.3798		2.40444	11.8174
2.50463	14.1209		2.40444	12.9694		3.2576	18.3842		2.40731	11.8244
2.50567	14.1263		2.40731	12.9845		3.26134	18.3887		2.41017	11.8315
2.50749	14.1359		2.41017	12.9996		3.26508	18.3931		2.41303	11.8385
2.51035	14.1509		2.41303	13.0147		3.26882	18.3974		2.41589	11.8455
2.51322	14.1659		2.41589	13.0299		3.27256	18.4018		2.41876	11.8525
2.51608	14.1808		2.41876	13.045		3.2763	18.4062		2.42162	11.8595
2.51894	14.1957		2.42162	13.0601		3.28004	18.4105		2.42448	11.8665
2.5218	14.2106		2.42448	13.0752		3.28378	18.4148		2.42734	11.8735
2.52467	14.2254		2.42734	13.0903		3.28752	18.4191		2.43021	11.8805
2.52753	14.2402		2.43021	13.1055		3.29126	18.4234		2.43307	11.8875
2.53039	14.2549		2.43307	13.1206		3.295	18.4276		2.43593	11.8945
2.53325	14.2696		2.43593	13.1357		3.29874	18.4319		2.43879	11.9015
2.53612	14.2842		2.43879	13.1508		3.30248	18.4361		2.44165	11.9085
2.53898	14.2988		2.44165	13.1659		3.30622	18.4403		2.44452	11.9155
2.54184	14.3134		2.44452	13.1811		3.30996	18.4445		2.44635	11.9199
2.5447	14.3279		2.44635	13.1907		3.3137	18.4486		2.44738	11.9224
2.54756	14.3423		2.44738	13.1962		3.31744	18.4528		2.45024	11.9294
2.55043	14.3568		2.45024	13.2113		3.32118	18.4569		2.4531	11.9364
2.55329	14.3711		2.4531	13.2264		3.32492	18.461		2.45597	11.9433
2.55615	14.3855		2.45597	13.2415		3.32866	18.4651		2.45883	11.9503
2.55901	14.3997		2.45883	13.2567		3.3324	18.4692		2.46169	11.9573
2.56188	14.4139		2.46169	13.2718		3.33415	18.4711		2.46455	11.9642
2.56295	14.4193		2.46455	13.2869		3.33614	18.4732		2.46742	11.9711
2.56474	14.4281		2.46742	13.302		3.33988	18.4773		2.47028	11.9781
2.5676	14.4422		2.47028	13.3171		3.34362	18.4813		2.47314	11.985
2.57046	14.4563		2.47314	13.3322		3.34736	18.4853		2.476	11.992
2.57333	14.4703		2.476	13.3473		3.3511	18.4893		2.47887	11.9989
2.57619	14.4843		2.47887	13.3625		3.35484	18.4933		2.48173	12.0058
2.57905	14.4982		2.48173	13.3776		3.35858	18.4972		2.48459	12.0127
2.58191	14.512		2.48459	13.3927		3.36232	18.5011		2.48745	12.0197
2.58478	14.5258		2.48745	13.4078		3.36606	18.5051		2.49032	12.0266
2.58764	14.5396		2.49032	13.4229		3.3698	18.509		2.49318	12.0335
2.5905	14.5532		2.49318	13.438		3.37354	18.5128		2.49604	12.0404
2.59336	14.5669		2.49604	13.4531		3.37728	18.5167		2.4989	12.0473
2.59623	14.5804		2.4989	13.4682		3.38102	18.5206		2.50177	12.0542
2.59909	14.5939		2.50177	13.4833		3.38476	18.5244		2.50463	12.0611
2.60195	14.6074		2.50463	13.4985		3.3885	18.5282		2.50567	12.0636
2.60481	14.6207		2.50567	13.504		3.39224	18.532		2.50749	12.068
2.60768	14.6341		2.50749	13.5136		3.39598	18.5358		2.51035	12.0749
2.61054	14.6473		2.51035	13.5287		3.39972	18.5395		2.51322	12.0817
2.6134	14.6605		2.51322	13.5438		3.40346	18.5433		2.51608	12.0886
2.61626	14.6736		2.51608	13.5589		3.4072	18.547		2.51894	12.0955
2.61913	14.6867		2.51894	13.574		3.41094	18.5508		2.5218	12.1024
2.62199	14.6996		2.5218	13.5891		3.41468	18.5544		2.52467	12.1092
2.62485	14.7126		2.52467	13.6042		3.41842	18.5581		2.52753	12.1161
2.62771	14.7254		2.52753	13.6193		3.42216	18.5618		2.53039	12.1229
2.63058	14.7382		2.53039	13.6344		3.4259	18.5655		2.53325	12.1298
2.63344	14.7509		2.53325	13.6496		3.42964	18.5691		2.53612	12.1366
2.6363	14.7635		2.53612	13.6647		3.43338	18.5727		2.53898	12.1435
2.63916	14.776		2.53898	13.6798		3.43712	18.5763		2.54184	12.1503
2.64203	14.7885		2.54184	13.6949		3.44086	18.5799		2.5447	12.1572
2.64273	14.7916		2.5447	13.71		3.4446	18.5835		2.54756	12.164
2.64489	14.8009		2.54756	13.7251		3.44834	18.587		2.55043	12.1708
2.64775	14.8132		2.55043	13.7402		3.45208	18.5906		2.55329	12.1777
2.65061	14.8255		2.55329	13.7553		3.45582	18.5941		2.55615	12.1845
2.65347	14.8376		2.55615	13.7704		3.45956	18.5976		2.55901	12.1913
2.65634	14.8497		2.55901	13.7855		3.4633	18.6011		2.56188	12.1981
2.6592	14.8617		2.56188	13.8006		3.46704	18.6046		2.56295	12.2007
2.66206	14.8736		2.56295	13.8063		3.47079	18.6081		2.56474	12.205
2.66492	14.8854		2.56474	13.8157		3.47453	18.6115		2.5676	12.2118
2.66779	14.8971		2.5676	13.8308		3.47827	18.6149		2.57046	12.2186
2.67065	14.9088		2.57046	13.8459		3.48201	18.6184		2.57333	12.2254
2.67351	14.9203		2.57333	13.861		3.48575	18.6218		2.57619	12.2322
2.67637	14.9318		2.57619	13.8761		3.48949	18.6252		2.57905	12.239
2.67924	14.9431		2.57905	13.8912		3.49323	18.6285		2.58191	12.2457
2.6821	14.9544		2.58191	13.9063		3.49697	18.6319		2.58478	12.2525
2.68496	14.9656		2.58478	13.9214		3.50071	18.6352		2.58764	12.2593
2.68782	14.9766		2.58764	13.9365		3.50445	18.6386		2.5905	12.2661
2.69069	14.9876		2.5905	13.9516		3.50819	18.6419		2.59336	12.2729
2.69355	14.9985		2.59336	13.9667		3.51193	18.6452		2.59623	12.2796
2.69641	15.0092		2.59623	13.9818		3.51567	18.6485		2.59909	12.2864
2.69927	15.0199		2.59909	13.9969		3.51941	18.6517		2.60195	12.2932
2.70214	15.0304		2.60195	14.012		3.52315	18.655		2.60481	12.2999
2.705	15.0409		2.60481	14.0271		3.52689	18.6582		2.60768	12.3067
2.70786	15.0512		2.60768	14.0422		3.53063	18.6615		2.61054	12.3134
2.71072	15.0614		2.61054	14.0573		3.53437	18.6647		2.6134	12.3202
2.71359	15.0715		2.6134	14.0724		3.53811	18.6679		2.61626	12.3269
2.71645	15.0815		2.61626	14.0875		3.54185	18.6711		2.61913	12.3337
2.71931	15.0913		2.61913	14.1026		3.54559	18.6743		2.62199	12.3404
2.72217	15.1011		2.62199	14.1177		3.54933	18.6774		2.62485	12.3471
2.72251	15.1022		2.62485	14.1328		3.55307	18.6806		2.62771	12.3539
2.72504	15.1107		2.62771	14.1479		3.55681	18.6837		2.63058	12.3606
2.7279	15.1202		2.63058	14.163		3.56055	18.6868		2.63344	12.3673
2.73076	15.1296		2.63344	14.1781		3.56429	18.6899		2.6363	12.3741
2.73362	15.1388		2.6363	14.1932		3.56803	18.693		2.63916	12.3808
2.73649	15.1479		2.63916	14.2083		3.57177	18.6961		2.64203	12.3875
2.73935	15.1569		2.64203	14.2234		3.57551	18.6991		2.64273	12.3891
2.74221	15.1657		2.64273	14.2271		3.57925	18.7022		2.64489	12.3942
2.74507	15.1744		2.64489	14.2385		3.58299	18.7052		2.64775	12.4009
2.74794	15.1829		2.64775	14.2536		3.58673	18.7083		2.65061	12.4076
2.7508	15.1913		2.65061	14.2687		3.59047	18.7113		2.65347	12.4143
2.75366	15.1996		2.65347	14.2838		3.59421	18.7143		2.65634	12.421
2.75652	15.2077		2.65634	14.2988		3.59795	18.7173		2.6592	12.4277
2.75938	15.2156		2.6592	14.3139		3.60169	18.7202		2.66206	12.4344
2.76225	15.2234		2.66206	14.329		3.60543	18.7232		2.66492	12.441
2.76511	15.231		2.66492	14.3441		3.60917	18.7261		2.66779	12.4477
2.76797	15.2385		2.66779	14.3592		3.61291	18.7291		2.67065	12.4544
2.77083	15.2458		2.67065	14.3743		3.61665	18.732		2.67351	12.4611
2.7737	15.253		2.67351	14.3894		3.62039	18.7349		2.67637	12.4677
2.77656	15.2599		2.67637	14.4045		3.62413	18.7378		2.67924	12.4744
2.77942	15.2667		2.67924	14.4196		3.62787	18.7407		2.6821	12.4811
2.78228	15.2733		2.6821	14.4347		3.63161	18.7435		2.68496	12.4877
2.78515	15.2798		2.68496	14.4498		3.63535	18.7464		2.68782	12.4944
2.78801	15.286		2.68782	14.4649		3.63909	18.7492		2.69069	12.501
2.79087	15.2921		2.69069	14.4799		3.64283	18.7521		2.69355	12.5077
2.79206	15.2945		2.69355	14.495		3.64657	18.7549		2.69641	12.5143
2.79373	15.2979		2.69641	14.5101		3.65031	18.7577		2.69927	12.521
2.7966	15.3036		2.69927	14.5252		3.65405	18.7605		2.70214	12.5276
2.79946	15.3091		2.70214	14.5403		3.65779	18.7633		2.705	12.5342
2.80232	15.3143		2.705	14.5554		3.66153	18.766		2.70786	12.5409
2.80518	15.3194		2.70786	14.5705		3.66527	18.7688		2.71072	12.5475
2.80805	15.3242		2.71072	14.5855		3.66901	18.7715		2.71359	12.5541
2.81091	15.3289		2.71359	14.6006		3.67275	18.7743		2.71645	12.5607
2.81377	15.3333		2.71645	14.6157		3.67649	18.777		2.71931	12.5673
2.81663	15.3375		2.71931	14.6308		3.68023	18.7797		2.72217	12.574
2.8195	15.3414		2.72217	14.6459		3.68397	18.7824		2.72251	12.5747
2.82236	15.3451		2.72251	14.6477		3.68771	18.7851		2.72504	12.5806
2.82522	15.3486		2.72504	14.661		3.69145	18.7877		2.7279	12.5872
2.82808	15.3518		2.7279	14.6761		3.69519	18.7904		2.73076	12.5938
2.83095	15.3548		2.73076	14.6912		3.69893	18.7931		2.73362	12.6004
2.83381	15.3575		2.73362	14.7062		3.70267	18.7957		2.73649	12.607
2.83667	15.36		2.73649	14.7213		3.70641	18.7983		2.73935	12.6136
2.83953	15.3622		2.73935	14.7364		3.71015	18.8009		2.74221	12.6202
2.8424	15.3641		2.74221	14.7515		3.71389	18.8035		2.74507	12.6267
2.84526	15.3658		2.74507	14.7666		3.71763	18.8061		2.74794	12.6333
2.84812	15.3671		2.74794	14.7817		3.72137	18.8087		2.7508	12.6399
2.85098	15.3682		2.7508	14.7967		3.72511	18.8113		2.75366	12.6465
2.85385	15.369		2.75366	14.8118		3.72885	18.8138		2.75652	12.653
2.85671	15.3695		2.79206	15.0141		3.73259	18.8164		2.79206	12.7343
2.85957	15.3696		2.85957	15.3696		3.73633	18.8189		2.85957	12.8874
