# Supplementary material for: Bond performance between hybrid fiber-reinforced concrete and BFRP bars under freeze-thaw cycle
Source: PLoS One. 2024 May 13;19(5):e0303327. doi: 10.1371/journal.pone.0303327 (PMC11090331; doi:10.1371/journal.pone.0303327)
Supplement: S1 Data — (ZIP) [file pone.0303327.s001.zip › Supporting Information files/The fitting data of the ascending section of the bond slip curve/FT75-C0.15B0.2.xlsx]

## Sheet: Sheet1
	Malvar model			MBPE model			CMR model			Continuous Curve model
Slip(mm)	Bond stress(MPa)		Slip(mm)	Bond stress(MPa)		Slip(mm)	Bond stress(MPa)		Slip(mm)	Bond stress(MPa)
0	0		0	0		0	0		0	0
0.00419	0.01555		0.00419	0.11765		0.00419	1.669e-05		0.00839	0.6632
0.00839	0.03113		0.00839	0.19274		0.00839	9.3221e-05		0.01258	0.81225
0.01258	0.04676		0.01258	0.25727		0.01258	0.000254467		0.01678	0.93791
0.01678	0.06242		0.01678	0.31576		0.01678	0.000518138		0.02097	1.04861
0.02097	0.07812		0.02097	0.37015		0.02097	0.000898469		0.02516	1.1487
0.02516	0.09385		0.02516	0.42147		0.02516	0.00141		0.02936	1.24073
0.02936	0.10962		0.02936	0.47037		0.02936	0.00206		0.03355	1.3264
0.03355	0.12543		0.03355	0.5173		0.03355	0.00285		0.03775	1.40686
0.03775	0.14128		0.03775	0.56256		0.03775	0.0038		0.04194	1.48296
0.04194	0.15716		0.04194	0.6064		0.04194	0.00492		0.04613	1.55534
0.04613	0.17308		0.04613	0.64899		0.04613	0.00621		0.05033	1.6245
0.05033	0.18904		0.05033	0.69048		0.05033	0.00767		0.05452	1.69084
0.05452	0.20504		0.05452	0.73098		0.05452	0.00932		0.05872	1.75466
0.05872	0.22107		0.05872	0.77059		0.05872	0.01115		0.06291	1.81625
0.06291	0.23714		0.06291	0.8094		0.06291	0.01317		0.06711	1.87581
0.06711	0.25325		0.06711	0.84747		0.06711	0.0154		0.0713	1.93354
0.0713	0.26939		0.0713	0.88486		0.0713	0.01782		0.07549	1.9896
0.07549	0.28557		0.07549	0.92163		0.07549	0.02044		0.07969	2.04412
0.07969	0.30179		0.07969	0.9578		0.07969	0.02327		0.08388	2.09722
0.08388	0.31805		0.08388	0.99344		0.08388	0.02631		0.08808	2.14901
0.08808	0.33434		0.08808	1.02856		0.08808	0.02956		0.09227	2.19959
0.09227	0.35067		0.09227	1.06321		0.09227	0.03303		0.09646	2.24902
0.09646	0.36704		0.09646	1.09741		0.09646	0.03672		0.10066	2.29739
0.10066	0.38345		0.10066	1.13118		0.10066	0.04063		0.10485	2.34477
0.10485	0.39989		0.10485	1.16455		0.10485	0.04475		0.10905	2.3912
0.10905	0.41637		0.10905	1.19753		0.10905	0.0491		0.11324	2.43675
0.11324	0.43288		0.11324	1.23015		0.11324	0.05368		0.11743	2.48147
0.11743	0.44944		0.11743	1.26243		0.11743	0.05848		0.12163	2.52539
0.12163	0.46603		0.12163	1.29438		0.12163	0.06351		0.12582	2.56856
0.12582	0.48266		0.12582	1.32601		0.12582	0.06877		0.13002	2.61102
0.13002	0.49932		0.13002	1.35734		0.13002	0.07426		0.13421	2.6528
0.13421	0.51603		0.13421	1.38838		0.13421	0.07998		0.1384	2.69393
0.1384	0.53277		0.1384	1.41914		0.1384	0.08593		0.1426	2.73444
0.1426	0.54954		0.1426	1.44963		0.1426	0.09212		0.14679	2.77436
0.14679	0.56636		0.14679	1.47987		0.14679	0.09853		0.15099	2.81372
0.15099	0.58321		0.15099	1.50986		0.15099	0.10518		0.15518	2.85253
0.15518	0.6001		0.15518	1.53961		0.15518	0.11207		0.15938	2.89082
0.15938	0.61703		0.15938	1.56913		0.15938	0.11919		0.16357	2.92861
0.16357	0.63399		0.16357	1.59843		0.16357	0.12654		0.16776	2.96592
0.16776	0.65099		0.16776	1.62751		0.16776	0.13413		0.17196	3.00276
0.17196	0.66803		0.17196	1.65638		0.17196	0.14195		0.17615	3.03916
0.17615	0.6851		0.17615	1.68505		0.17615	0.15		0.18035	3.07513
0.18035	0.70221		0.18035	1.71353		0.18035	0.15829		0.18454	3.11068
0.18454	0.71936		0.18454	1.74181		0.18454	0.16681		0.18873	3.14583
0.18873	0.73655		0.18873	1.76991		0.18873	0.17557		0.19025	3.15844
0.19025	0.74277		0.19025	1.78003		0.19025	0.17879		0.19293	3.18059
0.19293	0.75377		0.19293	1.79783		0.19293	0.18456		0.19712	3.21498
0.19712	0.77103		0.19712	1.82558		0.19712	0.19378		0.20132	3.249
0.20132	0.78832		0.20132	1.85316		0.20132	0.20324		0.20551	3.28267
0.20551	0.80566		0.20551	1.88057		0.20551	0.21292		0.2097	3.316
0.2097	0.82303		0.2097	1.90783		0.2097	0.22284		0.2139	3.34899
0.2139	0.84043		0.2139	1.93492		0.2139	0.23299		0.21809	3.38167
0.21809	0.85788		0.21809	1.96187		0.21809	0.24337		0.22229	3.41403
0.22229	0.87536		0.22229	1.98866		0.22229	0.25398		0.22648	3.44608
0.22648	0.89288		0.22648	2.01531		0.22648	0.26481		0.23067	3.47785
0.23067	0.91043		0.23067	2.04182		0.23067	0.27588		0.23487	3.50932
0.23487	0.92802		0.23487	2.06819		0.23487	0.28717		0.23906	3.54051
0.23906	0.94565		0.23906	2.09442		0.23906	0.29868		0.24326	3.57144
0.24326	0.96332		0.24326	2.12052		0.24326	0.31042		0.24745	3.60209
0.24745	0.98102		0.24745	2.1465		0.24745	0.32239		0.25165	3.63249
0.25165	0.99876		0.25165	2.17234		0.25165	0.33458		0.25584	3.66264
0.25584	1.01653		0.25584	2.19807		0.25584	0.34699		0.26003	3.69254
0.26003	1.03435		0.26003	2.22367		0.26003	0.35962		0.26423	3.72219
0.26423	1.0522		0.26423	2.24915		0.26423	0.37247		0.26842	3.75162
0.26842	1.07008		0.26842	2.27452		0.26842	0.38554		0.27262	3.78082
0.27262	1.088		0.27262	2.29977		0.27262	0.39882		0.27681	3.80979
0.27681	1.10596		0.27681	2.32491		0.27681	0.41233		0.281	3.83854
0.281	1.12396		0.281	2.34995		0.281	0.42605		0.2824	3.84807
0.2824	1.12996		0.2824	2.35826		0.2824	0.43066		0.2852	3.86708
0.2852	1.14199		0.2852	2.37487		0.2852	0.43998		0.28939	3.89541
0.28939	1.16006		0.28939	2.39969		0.28939	0.45412		0.29359	3.92354
0.29359	1.17816		0.29359	2.42441		0.29359	0.46848		0.29778	3.95146
0.29778	1.1963		0.29778	2.44902		0.29778	0.48304		0.30197	3.97919
0.30197	1.21448		0.30197	2.47354		0.30197	0.49782		0.30617	4.00673
0.30617	1.23269		0.30617	2.49795		0.30617	0.5128		0.31036	4.03408
0.31036	1.25094		0.31036	2.52228		0.31036	0.52799		0.31456	4.06125
0.31456	1.26923		0.31456	2.5465		0.31456	0.54338		0.31875	4.08823
0.31875	1.28755		0.31875	2.57064		0.31875	0.55897		0.32294	4.11504
0.32294	1.30591		0.32294	2.59468		0.32294	0.57477		0.32714	4.14167
0.32714	1.3243		0.32714	2.61863		0.32714	0.59076		0.33133	4.16814
0.33133	1.34274		0.33133	2.6425		0.33133	0.60696		0.33553	4.19444
0.33553	1.3612		0.33553	2.66628		0.33553	0.62335		0.33972	4.22057
0.33972	1.37971		0.33972	2.68997		0.33972	0.63994		0.34391	4.24654
0.34391	1.39824		0.34391	2.71358		0.34391	0.65673		0.34811	4.27236
0.34811	1.41682		0.34811	2.7371		0.34811	0.6737		0.3523	4.29802
0.3523	1.43543		0.3523	2.76055		0.3523	0.69087		0.3565	4.32353
0.3565	1.45408		0.3565	2.78391		0.3565	0.70823		0.36069	4.34888
0.36069	1.47276		0.36069	2.8072		0.36069	0.72577		0.36489	4.37409
0.36489	1.49148		0.36489	2.83041		0.36489	0.7435		0.36908	4.39916
0.36908	1.51023		0.36908	2.85354		0.36908	0.76142		0.37327	4.42409
0.37327	1.52902		0.37327	2.87659		0.37327	0.77952		0.3766	4.44375
0.3766	1.54395		0.3766	2.89482		0.3766	0.79401		0.37747	4.44887
0.37747	1.54785		0.37747	2.89957		0.37747	0.79781		0.38166	4.47352
0.38166	1.56671		0.38166	2.92248		0.38166	0.81627		0.38586	4.49803
0.38586	1.58561		0.38586	2.94532		0.38586	0.83492		0.39005	4.52241
0.39005	1.60454		0.39005	2.96808		0.39005	0.85374		0.39424	4.54666
0.39424	1.62351		0.39424	2.99077		0.39424	0.87273		0.39844	4.57078
0.39844	1.64251		0.39844	3.0134		0.39844	0.8919		0.40263	4.59477
0.40263	1.66155		0.40263	3.03595		0.40263	0.91125		0.40683	4.61864
0.40683	1.68063		0.40683	3.05844		0.40683	0.93076		0.41102	4.64239
0.41102	1.69973		0.41102	3.08086		0.41102	0.95045		0.41521	4.66601
0.41521	1.71888		0.41521	3.10322		0.41521	0.9703		0.41941	4.68952
0.41941	1.73806		0.41941	3.12551		0.41941	0.99032		0.4236	4.71291
0.4236	1.75727		0.4236	3.14774		0.4236	1.0105		0.4278	4.73618
0.4278	1.77652		0.4278	3.1699		0.4278	1.03085		0.43199	4.75934
0.43199	1.79581		0.43199	3.192		0.43199	1.05136		0.43618	4.78239
0.43618	1.81513		0.43618	3.21404		0.43618	1.07202		0.44038	4.80533
0.44038	1.83449		0.44038	3.23602		0.44038	1.09285		0.44457	4.82816
0.44457	1.85388		0.44457	3.25794		0.44457	1.11383		0.44877	4.85088
0.44877	1.8733		0.44877	3.2798		0.44877	1.13497		0.45296	4.87349
0.45296	1.89276		0.45296	3.3016		0.45296	1.15626		0.45716	4.896
0.45716	1.91225		0.45716	3.32334		0.45716	1.17771		0.46135	4.91841
0.46135	1.93178		0.46135	3.34502		0.46135	1.1993		0.46554	4.94071
0.46554	1.95135		0.46554	3.36665		0.46554	1.22104		0.46974	4.96292
0.46974	1.97094		0.46974	3.38822		0.46974	1.24293		0.47081	4.96858
0.47081	1.97596		0.47081	3.39373		0.47081	1.24855		0.47393	4.98503
0.47393	1.99058		0.47393	3.40974		0.47393	1.26497		0.47813	5.00704
0.47813	2.01024		0.47813	3.4312		0.47813	1.28714		0.48232	5.02895
0.48232	2.02994		0.48232	3.45261		0.48232	1.30946		0.48651	5.05077
0.48651	2.04968		0.48651	3.47396		0.48651	1.33193		0.49071	5.07249
0.49071	2.06945		0.49071	3.49526		0.49071	1.35453		0.4949	5.09412
0.4949	2.08925		0.4949	3.51651		0.4949	1.37726		0.4991	5.11566
0.4991	2.10909		0.4991	3.53771		0.4991	1.40014		0.50329	5.13711
0.50329	2.12896		0.50329	3.55886		0.50329	1.42315		0.50748	5.15847
0.50748	2.14887		0.50748	3.57995		0.50748	1.44629		0.51168	5.17974
0.51168	2.16881		0.51168	3.601		0.51168	1.46956		0.51587	5.20093
0.51587	2.18878		0.51587	3.62199		0.51587	1.49296		0.52007	5.22203
0.52007	2.20879		0.52007	3.64294		0.52007	1.51649		0.52426	5.24304
0.52426	2.22883		0.52426	3.66384		0.52426	1.54015		0.52845	5.26397
0.52845	2.2489		0.52845	3.68469		0.52845	1.56393		0.53265	5.28482
0.53265	2.26901		0.53265	3.70549		0.53265	1.58783		0.53684	5.30558
0.53684	2.28915		0.53684	3.72625		0.53684	1.61186		0.54104	5.32627
0.54104	2.30932		0.54104	3.74696		0.54104	1.636		0.54523	5.34687
0.54523	2.32953		0.54523	3.76762		0.54523	1.66027		0.54943	5.3674
0.54943	2.34977		0.54943	3.78823		0.54943	1.68465		0.55362	5.38784
0.55362	2.37005		0.55362	3.80881		0.55362	1.70915		0.55781	5.40821
0.55781	2.39035		0.55781	3.82933		0.55781	1.73376		0.56201	5.42851
0.56201	2.41069		0.56201	3.84982		0.56201	1.75848		0.5662	5.44873
0.5662	2.43107		0.5662	3.87025		0.5662	1.78332		0.5704	5.46887
0.5704	2.45147		0.5704	3.89065		0.5704	1.80826		0.57116	5.47253
0.57116	2.4552		0.57116	3.89436		0.57116	1.81282		0.57459	5.48894
0.57459	2.47191		0.57459	3.911		0.57459	1.83332		0.57878	5.50893
0.57878	2.49238		0.57878	3.93131		0.57878	1.85848		0.58298	5.52886
0.58298	2.51289		0.58298	3.95158		0.58298	1.88374		0.58717	5.54871
0.58717	2.53342		0.58717	3.9718		0.58717	1.90911		0.59137	5.56849
0.59137	2.55399		0.59137	3.99198		0.59137	1.93458		0.59556	5.5882
0.59556	2.57459		0.59556	4.01213		0.59556	1.96015		0.59975	5.60784
0.59975	2.59523		0.59975	4.03223		0.59975	1.98582		0.60395	5.62742
0.60395	2.61589		0.60395	4.05229		0.60395	2.01159		0.60814	5.64692
0.60814	2.63659		0.60814	4.07231		0.60814	2.03745		0.61234	5.66636
0.61234	2.65732		0.61234	4.09229		0.61234	2.06341		0.61653	5.68573
0.61653	2.67808		0.61653	4.11223		0.61653	2.08947		0.62072	5.70504
0.62072	2.69887		0.62072	4.13214		0.62072	2.11561		0.62492	5.72428
0.62492	2.7197		0.62492	4.152		0.62492	2.14185		0.62911	5.74346
0.62911	2.74056		0.62911	4.17183		0.62911	2.16817		0.63331	5.76257
0.63331	2.76144		0.63331	4.19161		0.63331	2.19458		0.6375	5.78162
0.6375	2.78236		0.6375	4.21136		0.6375	2.22108		0.64169	5.80061
0.64169	2.80331		0.64169	4.23108		0.64169	2.24766		0.64589	5.81953
0.64589	2.8243		0.64589	4.25075		0.64589	2.27433		0.65008	5.8384
0.65008	2.84531		0.65008	4.27039		0.65008	2.30108		0.65428	5.8572
0.65428	2.86635		0.65428	4.28999		0.65428	2.32791		0.65718	5.87018
0.65718	2.88094		0.65718	4.30354		0.65718	2.34653		0.65847	5.87594
0.65847	2.88743		0.65847	4.30956		0.65847	2.35482		0.66267	5.89463
0.66267	2.90854		0.66267	4.32909		0.66267	2.38181		0.66686	5.91325
0.66686	2.92967		0.66686	4.34859		0.66686	2.40887		0.67105	5.93182
0.67105	2.95084		0.67105	4.36805		0.67105	2.43601		0.67525	5.95033
0.67525	2.97204		0.67525	4.38747		0.67525	2.46322		0.67944	5.96878
0.67944	2.99327		0.67944	4.40686		0.67944	2.49051		0.68364	5.98717
0.68364	3.01453		0.68364	4.42622		0.68364	2.51787		0.68783	6.00551
0.68783	3.03582		0.68783	4.44554		0.68783	2.54529		0.69202	6.02379
0.69202	3.05714		0.69202	4.46483		0.69202	2.57279		0.69622	6.04201
0.69622	3.07849		0.69622	4.48408		0.69622	2.60036		0.70041	6.06019
0.70041	3.09987		0.70041	4.5033		0.70041	2.62799		0.70461	6.0783
0.70461	3.12128		0.70461	4.52249		0.70461	2.65568		0.7088	6.09637
0.7088	3.14271		0.7088	4.54164		0.7088	2.68344		0.71299	6.11438
0.71299	3.16418		0.71299	4.56076		0.71299	2.71126		0.71719	6.13233
0.71719	3.18568		0.71719	4.57985		0.71719	2.73915		0.72138	6.15024
0.72138	3.20721		0.72138	4.59891		0.72138	2.76709		0.72558	6.16809
0.72558	3.22877		0.72558	4.61794		0.72558	2.79509		0.72977	6.18589
0.72977	3.25035		0.72977	4.63693		0.72977	2.82315		0.73396	6.20364
0.73396	3.27197		0.73396	4.65589		0.73396	2.85127		0.73816	6.22134
0.73816	3.29361		0.73816	4.67483		0.73816	2.87944		0.74235	6.23899
0.74235	3.31529		0.74235	4.69373		0.74235	2.90766		0.74655	6.25659
0.74655	3.33699		0.74655	4.7126		0.74655	2.93594		0.75074	6.27414
0.75074	3.35872		0.75074	4.73144		0.75074	2.96427		0.75494	6.29164
0.75494	3.38048		0.75494	4.75025		0.75494	2.99265		0.75913	6.30909
0.75913	3.40227		0.75913	4.76902		0.75913	3.02108		0.76332	6.3265
0.76332	3.42409		0.76332	4.78777		0.76332	3.04955		0.76752	6.34385
0.76752	3.44593		0.76752	4.80649		0.76752	3.07807		0.77171	6.36116
0.77171	3.4678		0.77171	4.82518		0.77171	3.10664		0.77591	6.37843
0.77591	3.4897		0.77591	4.84384		0.77591	3.13526		0.7801	6.39564
0.7801	3.51163		0.7801	4.86248		0.7801	3.16391		0.78429	6.41281
0.78429	3.53359		0.78429	4.88108		0.78429	3.19261		0.78824	6.42892
0.78824	3.55427		0.78824	4.89856		0.78824	3.21965		0.78849	6.42993
0.78849	3.55557		0.78849	4.89965		0.78849	3.22135		0.79268	6.44701
0.79268	3.57758		0.79268	4.9182		0.79268	3.25013		0.79688	6.46404
0.79688	3.59962		0.79688	4.93672		0.79688	3.27895		0.80107	6.48103
0.80107	3.62169		0.80107	4.95521		0.80107	3.30781		0.80526	6.49798
0.80526	3.64378		0.80526	4.97367		0.80526	3.3367		0.80946	6.51488
0.80946	3.6659		0.80946	4.99211		0.80946	3.36563		0.81365	6.53173
0.81365	3.68805		0.81365	5.01051		0.81365	3.3946		0.81785	6.54855
0.81785	3.71022		0.81785	5.02889		0.81785	3.42359		0.82204	6.56531
0.82204	3.73242		0.82204	5.04724		0.82204	3.45262		0.82623	6.58204
0.82623	3.75465		0.82623	5.06557		0.82623	3.48169		0.83043	6.59873
0.83043	3.7769		0.83043	5.08387		0.83043	3.51078		0.83462	6.61537
0.83462	3.79918		0.83462	5.10214		0.83462	3.5399		0.83882	6.63197
0.83882	3.82149		0.83882	5.12039		0.83882	3.56905		0.84301	6.64853
0.84301	3.84382		0.84301	5.13861		0.84301	3.59823		0.8472	6.66505
0.8472	3.86618		0.8472	5.1568		0.8472	3.62743		0.8514	6.68152
0.8514	3.88856		0.8514	5.17497		0.8514	3.65666		0.85559	6.69796
0.85559	3.91097		0.85559	5.19311		0.85559	3.68592		0.85979	6.71436
0.85979	3.9334		0.85979	5.21123		0.85979	3.71519		0.86398	6.73071
0.86398	3.95586		0.86398	5.22932		0.86398	3.74449		0.86818	6.74703
0.86818	3.97835		0.86818	5.24738		0.86818	3.77382		0.87221	6.76269
0.87221	4		0.87221	5.26474		0.87221	3.80204		0.87237	6.76331
0.87237	4.00085		0.87237	5.26542		0.87237	3.80316		0.87656	6.77955
0.87656	4.02339		0.87656	5.28344		0.87656	3.83252		0.88076	6.79574
0.88076	4.04595		0.88076	5.30143		0.88076	3.8619		0.88495	6.81191
0.88495	4.06853		0.88495	5.3194		0.88495	3.8913		0.88915	6.82803
0.88915	4.09114		0.88915	5.33734		0.88915	3.92071		0.89334	6.84411
0.89334	4.11377		0.89334	5.35525		0.89334	3.95014		0.89753	6.86016
0.89753	4.13643		0.89753	5.37315		0.89753	3.97959		0.90173	6.87617
0.90173	4.15911		0.90173	5.39102		0.90173	4.00905		0.90592	6.89214
0.90592	4.18182		0.90592	5.40886		0.90592	4.03852		0.91012	6.90808
0.91012	4.20454		0.91012	5.42668		0.96437	4.45016		0.91431	6.92398
0.91431	4.2273		0.91431	5.44448		1.04433	5.01318		0.9185	6.93984
0.9185	4.25007		0.9185	5.46226		1.04852	5.04263		0.9227	6.95567
0.9227	4.27287		0.9227	5.48001		1.05272	5.07206		0.92689	6.97146
0.92689	4.29569		0.92689	5.49773		1.05691	5.10148		0.93109	6.98721
0.93109	4.31854		0.93109	5.51544		1.0611	5.13088		0.93528	7.00293
0.93528	4.34141		0.93528	5.53312		1.0653	5.16027		0.93947	7.01861
0.93947	4.3643		0.93947	5.55078		1.06949	5.18964		0.94367	7.03426
0.94367	4.38721		0.94367	5.56842		1.07369	5.219		0.94786	7.04988
0.94786	4.41015		0.94786	5.58603		1.07788	5.24833		0.95206	7.06546
0.95206	4.43311		0.95206	5.60362		1.08207	5.27766		0.95625	7.081
0.95625	4.45609		0.95625	5.62119		1.08315	5.28518		0.96045	7.09651
0.96045	4.47909		0.96045	5.63874		1.08627	5.30696		0.96437	7.111
0.96437	4.50063		0.96437	5.65514		1.09046	5.33624		0.96464	7.11199
0.96464	4.50211		0.96464	5.65626		1.09466	5.36551		0.96883	7.12743
0.96883	4.52516		0.96883	5.67376		1.09885	5.39475		0.97303	7.14285
0.97303	4.54823		0.97303	5.69124		1.10304	5.42397		0.97722	7.15822
0.97722	4.57132		0.97722	5.7087		1.10724	5.45318		0.98142	7.17357
0.98142	4.59443		0.98142	5.72614		1.11143	5.48236		0.98561	7.18888
0.98561	4.61756		0.98561	5.74356		1.11563	5.51152		0.9898	7.20416
0.9898	4.64071		0.9898	5.76095		1.11982	5.54065		0.994	7.2194
0.994	4.66388		0.994	5.77833		1.12401	5.56976		0.99819	7.23462
0.99819	4.68708		0.99819	5.79568		1.12821	5.59885		1.00239	7.2498
1.00239	4.71029		1.00239	5.81301		1.1324	5.62791		1.00658	7.26495
1.00658	4.73352		1.00658	5.83032		1.1366	5.65695		1.01077	7.28007
1.01077	4.75678		1.01077	5.84761		1.14079	5.68597		1.01497	7.29516
1.01497	4.78005		1.01497	5.86488		1.14498	5.71495		1.01916	7.31022
1.01916	4.80335		1.01916	5.88213		1.14918	5.74391		1.02336	7.32524
1.02336	4.82666		1.02336	5.89936		1.15337	5.77285		1.02755	7.34024
1.02755	4.84999		1.02755	5.91657		1.15757	5.80175		1.03174	7.3552
1.03174	4.87334		1.03174	5.93376		1.16176	5.83063		1.03594	7.37014
1.03594	4.89672		1.03594	5.95092		1.16596	5.85948		1.04013	7.38504
1.04013	4.92011		1.04013	5.96807		1.17015	5.8883		1.04433	7.39992
1.04433	4.94351		1.04433	5.9852		1.17434	5.91709		1.04852	7.41476
1.04852	4.96694		1.04852	6.00231		1.17854	5.94586		1.05272	7.42958
1.05272	4.99039		1.05272	6.0194		1.18273	5.97459		1.05691	7.44436
1.05691	5.01385		1.05691	6.03647		1.18693	6.00329		1.0611	7.45912
1.0611	5.03734		1.0611	6.05352		1.19112	6.03196		1.0653	7.47384
1.0653	5.06084		1.0653	6.07055		1.19531	6.06059		1.06949	7.48854
1.06949	5.08436		1.06949	6.08756		1.19951	6.0892		1.07369	7.50321
1.07369	5.10789		1.07369	6.10455		1.2037	6.11777		1.07788	7.51785
1.07788	5.13144		1.07788	6.12152		1.2079	6.14631		1.08207	7.53246
1.08207	5.15501		1.08207	6.13848		1.21209	6.17482		1.08315	7.53621
1.08315	5.16107		1.08315	6.14282		1.21628	6.20329		1.08627	7.54705
1.08627	5.1786		1.08627	6.15541		1.22048	6.23173		1.09046	7.5616
1.09046	5.20221		1.09046	6.17233		1.22467	6.26013		1.09466	7.57613
1.09466	5.22583		1.09466	6.18922		1.22887	6.2885		1.09885	7.59063
1.09885	5.24947		1.09885	6.2061		1.23265	6.31406		1.10304	7.6051
1.10304	5.27312		1.10304	6.22296		1.23306	6.31684		1.10724	7.61954
1.10724	5.29679		1.10724	6.2398		1.23725	6.34513		1.11143	7.63396
1.11143	5.32048		1.11143	6.25663		1.24145	6.37339		1.11563	7.64835
1.11563	5.34418		1.11563	6.27343		1.24564	6.40162		1.11982	7.66271
1.11982	5.3679		1.11982	6.29022		1.24984	6.42981		1.12401	7.67705
1.12401	5.39163		1.12401	6.30699		1.25403	6.45796		1.12821	7.69136
1.12821	5.41538		1.12821	6.32374		1.25823	6.48607		1.1324	7.70564
1.1324	5.43914		1.1324	6.34047		1.26242	6.51414		1.1366	7.7199
1.1366	5.46292		1.1366	6.35719		1.26661	6.54218		1.14079	7.73413
1.14079	5.48672		1.14079	6.37388		1.27081	6.57018		1.14498	7.74833
1.14498	5.51053		1.14498	6.39056		1.275	6.59813		1.14918	7.76251
1.14918	5.53435		1.14918	6.40722		1.2792	6.62605		1.15337	7.77666
1.15337	5.55818		1.15337	6.42387		1.28339	6.65393		1.15757	7.79079
1.15757	5.58204		1.15757	6.4405		1.28758	6.68177		1.16176	7.80489
1.16176	5.6059		1.16176	6.45711		1.29178	6.70957		1.16596	7.81897
1.16596	5.62978		1.16596	6.4737		1.29597	6.73732		1.17015	7.83302
1.17015	5.65367		1.17015	6.49027		1.30017	6.76504		1.17434	7.84704
1.17434	5.67758		1.17434	6.50683		1.30436	6.79271		1.17854	7.86104
1.17854	5.70149		1.17854	6.52337		1.30855	6.82035		1.18273	7.87502
1.18273	5.72542		1.18273	6.5399		1.31275	6.84794		1.18693	7.88897
1.18693	5.74937		1.18693	6.5564		1.31694	6.87548		1.19112	7.90289
1.19112	5.77333		1.19112	6.5729		1.32114	6.90299		1.19531	7.91679
1.19531	5.79729		1.19531	6.58937		1.32533	6.93045		1.19951	7.93067
1.19951	5.82127		1.19951	6.60583		1.32952	6.95787		1.2037	7.94452
1.2037	5.84527		1.2037	6.62227		1.33372	6.98524		1.2079	7.95835
1.2079	5.86927		1.2079	6.63869		1.33791	7.01258		1.21209	7.97216
1.21209	5.89329		1.21209	6.6551		1.34211	7.03986		1.21628	7.98594
1.21628	5.91732		1.21628	6.67149		1.3463	7.06711		1.22048	7.99969
1.22048	5.94135		1.22048	6.68787		1.34938	7.08708		1.22467	8.01343
1.22467	5.9654		1.22467	6.70422		1.3505	7.0943		1.22887	8.02714
1.22887	5.98946		1.22887	6.72057		1.35469	7.12146		1.23265	8.03948
1.23265	6.01118		1.23265	6.7353		1.35888	7.14856		1.23306	8.04082
1.23306	6.01354		1.23306	6.73689		1.36308	7.17563		1.23725	8.05449
1.23725	6.03762		1.23725	6.75321		1.36727	7.20264		1.24145	8.06813
1.24145	6.06171		1.24145	6.7695		1.37147	7.22961		1.24564	8.08174
1.24564	6.08581		1.24564	6.78578		1.37566	7.25654		1.24984	8.09534
1.24984	6.10992		1.24984	6.80204		1.37985	7.28341		1.25403	8.10891
1.25403	6.13404		1.25403	6.81829		1.38405	7.31024		1.25823	8.12246
1.25823	6.15817		1.25823	6.83452		1.38824	7.33703		1.26242	8.13598
1.26242	6.18231		1.26242	6.85074		1.39244	7.36376		1.26661	8.14949
1.26661	6.20646		1.26661	6.86694		1.39663	7.39045		1.27081	8.16297
1.27081	6.23062		1.27081	6.88313		1.40082	7.41709		1.275	8.17643
1.275	6.25478		1.275	6.8993		1.40502	7.44369		1.2792	8.18986
1.2792	6.27896		1.2792	6.91545		1.40921	7.47023		1.28339	8.20328
1.28339	6.30314		1.28339	6.93159		1.41341	7.49673		1.28758	8.21667
1.28758	6.32733		1.28758	6.94772		1.4176	7.52318		1.29178	8.23004
1.29178	6.35153		1.29178	6.96382		1.42179	7.54958		1.29597	8.24339
1.29597	6.37574		1.29597	6.97992		1.42599	7.57593		1.30017	8.25672
1.30017	6.39995		1.30017	6.996		1.43018	7.60223		1.30436	8.27003
1.30436	6.42417		1.30436	7.01206		1.4313	7.60923		1.30855	8.28331
1.30855	6.4484		1.30855	7.02811		1.43438	7.62848		1.31275	8.29658
1.31275	6.47263		1.31275	7.04415		1.43857	7.65468		1.31694	8.30982
1.31694	6.49688		1.31694	7.06017		1.44276	7.68083		1.32114	8.32304
1.32114	6.52112		1.32114	7.07617		1.44696	7.70694		1.32533	8.33624
1.32533	6.54538		1.32533	7.09216		1.45115	7.73299		1.32952	8.34942
1.32952	6.56964		1.32952	7.10814		1.45535	7.75899		1.33372	8.36258
1.33372	6.5939		1.33372	7.1241		1.45954	7.78494		1.33791	8.37572
1.33791	6.61817		1.33791	7.14005		1.46374	7.81084		1.34211	8.38884
1.34211	6.64245		1.34211	7.15598		1.46793	7.83669		1.3463	8.40193
1.3463	6.66673		1.3463	7.1719		1.47212	7.86249		1.34938	8.41153
1.34938	6.68456		1.34938	7.18358		1.47632	7.88824		1.3505	8.41501
1.3505	6.69102		1.3505	7.1878		1.48051	7.91394		1.35469	8.42807
1.35469	6.71531		1.35469	7.20369		1.48471	7.93958		1.35888	8.4411
1.35888	6.7396		1.35888	7.21957		1.4889	7.96517		1.36308	8.45412
1.36308	6.7639		1.36308	7.23543		1.49309	7.99071		1.36727	8.46712
1.36727	6.78821		1.36727	7.25128		1.49729	8.0162		1.37147	8.48009
1.37147	6.81251		1.37147	7.26711		1.50148	8.04164		1.37566	8.49305
1.4313	7.1596		1.37566	7.28293		1.50568	8.06703		1.37985	8.50598
1.50987	7.61545		1.37985	7.29874		1.50987	8.09236		1.38405	8.5189
1.51406	7.63976		1.38405	7.31453		1.51406	8.11764		1.38824	8.5318
1.51826	7.66407		1.38824	7.33031		1.51826	8.14286		1.39244	8.54468
1.52245	7.68838		1.39244	7.34607		1.52245	8.16804		1.39663	8.55754
1.52665	7.71268		1.39663	7.36183		1.52665	8.19316		1.40082	8.57038
1.52756	7.71797		1.40082	7.37756		1.52756	8.19862		1.40502	8.5832
1.53084	7.73697		1.40502	7.39329		1.53084	8.21823		1.40921	8.596
1.53503	7.76126		1.40921	7.409		1.53503	8.24324		1.41341	8.60878
1.53923	7.78555		1.41341	7.42469		1.53923	8.26821		1.4176	8.62154
1.54342	7.80983		1.4176	7.44038		1.54342	8.29311		1.42179	8.63429
1.54762	7.83411		1.42179	7.45605		1.54762	8.31797		1.42599	8.64701
1.55181	7.85838		1.42599	7.4717		1.55181	8.34277		1.43018	8.65972
1.55601	7.88265		1.43018	7.48735		1.55601	8.36752		1.4313	8.6631
1.5602	7.9069		1.4313	7.49151		1.5602	8.39221		1.43438	8.67241
1.56439	7.93116		1.43438	7.50298		1.56439	8.41685		1.43857	8.68508
1.56859	7.9554		1.43857	7.5186		1.56859	8.44144		1.44276	8.69773
1.57278	7.97965		1.44276	7.5342		1.57278	8.46597		1.44696	8.71036
1.57698	8.00388		1.44696	7.54979		1.57698	8.49044		1.45115	8.72297
1.58117	8.02811		1.45115	7.56537		1.58117	8.51487		1.45535	8.73557
1.58536	8.05233		1.45535	7.58093		1.58536	8.53923		1.45954	8.74815
1.58956	8.07654		1.45954	7.59649		1.58956	8.56355		1.46374	8.76071
1.59375	8.10074		1.46374	7.61203		1.59375	8.58781		1.46793	8.77325
1.59795	8.12494		1.46793	7.62755		1.59795	8.61201		1.47212	8.78578
1.60214	8.14913		1.47212	7.64307		1.60214	8.63616		1.47632	8.79828
1.60537	8.16775		1.47632	7.65857		1.60537	8.65472		1.48051	8.81077
1.60633	8.17331		1.48051	7.67405		1.60633	8.66025		1.48471	8.82324
1.61053	8.19748		1.48471	7.68953		1.61053	8.68429		1.4889	8.83569
1.61472	8.22164		1.4889	7.70499		1.61472	8.70828		1.49309	8.84813
1.61892	8.24579		1.49309	7.72044		1.61892	8.73221		1.49729	8.86055
1.62311	8.26994		1.49729	7.73588		1.62311	8.75608		1.50148	8.87295
1.6273	8.29407		1.50148	7.75131		1.6273	8.7799		1.50568	8.88533
1.6315	8.3182		1.50568	7.76672		1.6315	8.80366		1.50987	8.8977
1.63569	8.34231		1.50987	7.78212		1.63569	8.82737		1.51406	8.91005
1.63989	8.36642		1.51406	7.79751		1.63989	8.85102		1.51826	8.92238
1.64408	8.39051		1.51826	7.81289		1.64408	8.87462		1.52245	8.9347
1.64828	8.4146		1.52245	7.82825		1.64828	8.89816		1.52665	8.94699
1.65043	8.42697		1.52665	7.8436		1.65043	8.91023		1.52756	8.94967
1.65247	8.43867		1.52756	7.84695		1.65247	8.92164		1.53084	8.95928
1.65666	8.46273		1.53084	7.85894		1.65666	8.94507		1.53503	8.97154
1.66086	8.48679		1.53503	7.87427		1.66086	8.96845		1.53923	8.98379
1.66505	8.51083		1.53923	7.88959		1.66505	8.99177		1.54342	8.99602
1.66925	8.53485		1.54342	7.90489		1.66925	9.01503		1.54762	9.00823
1.67344	8.55887		1.54762	7.92018		1.67344	9.03823		1.55181	9.02043
1.67763	8.58287		1.55181	7.93546		1.67763	9.06139		1.55601	9.03261
1.68183	8.60687		1.55601	7.95073		1.68183	9.08448		1.5602	9.04478
1.68602	8.63085		1.5602	7.96599		1.68602	9.10752		1.56439	9.05693
1.69022	8.65481		1.56439	7.98123		1.69022	9.1305		1.56859	9.06906
1.69441	8.67877		1.56859	7.99646		1.69441	9.15343		1.57278	9.08117
1.6986	8.70271		1.57278	8.01168		1.6986	9.1763		1.57698	9.09327
1.7028	8.72663		1.57698	8.02689		1.7028	9.19911		1.58117	9.10536
1.70699	8.75055		1.58117	8.04209		1.70699	9.22187		1.58536	9.11743
1.71119	8.77445		1.58536	8.05728		1.71119	9.24457		1.58956	9.12948
1.71538	8.79833		1.58956	8.07245		1.71538	9.26722		1.59375	9.14151
1.71957	8.8222		1.59375	8.08761		1.71957	9.28981		1.59795	9.15353
1.72006	8.82497		1.59795	8.10277		1.72006	9.29242		1.60214	9.16554
1.72377	8.84606		1.60214	8.11791		1.72377	9.31234		1.60537	9.17477
1.72796	8.8699		1.60537	8.12956		1.72796	9.33482		1.60633	9.17753
1.73216	8.89373		1.60633	8.13303		1.73216	9.35724		1.61053	9.1895
1.73635	8.91754		1.61053	8.14815		1.73635	9.3796		1.61472	9.20146
1.74054	8.94134		1.61472	8.16326		1.74054	9.40191		1.61892	9.2134
1.74474	8.96512		1.61892	8.17835		1.74474	9.42416		1.62311	9.22533
1.74893	8.98888		1.62311	8.19343		1.74893	9.44635		1.6273	9.23724
1.75313	9.01263		1.6273	8.20851		1.75313	9.46849		1.6315	9.24913
1.75732	9.03636		1.6315	8.22357		1.75732	9.49057		1.63569	9.26102
1.76152	9.06008		1.63569	8.23862		1.76152	9.5126		1.63989	9.27288
1.76571	9.08378		1.63989	8.25366		1.76571	9.53457		1.64408	9.28473
1.7699	9.10746		1.64408	8.26868		1.7699	9.55648		1.64828	9.29657
1.7741	9.13112		1.64828	8.2837		1.7741	9.57834		1.65043	9.30264
1.77829	9.15477		1.65043	8.29141		1.77829	9.60014		1.65247	9.30839
1.78249	9.1784		1.65247	8.29871		1.78249	9.62188		1.65666	9.32019
1.78668	9.20201		1.65666	8.3137		1.78668	9.64357		1.66086	9.33198
1.79087	9.22561		1.66086	8.32868		1.79087	9.6652		1.66505	9.34376
1.79507	9.24918		1.66505	8.34366		1.79507	9.68677		1.66925	9.35552
1.79926	9.27274		1.66925	8.35862		1.79926	9.70829		1.67344	9.36726
1.80346	9.29628		1.67344	8.37357		1.80346	9.72975		1.67763	9.37899
1.80765	9.3198		1.67763	8.38851		1.80765	9.75116		1.68183	9.39071
1.81184	9.3433		1.68183	8.40344		1.81184	9.77251		1.68602	9.40241
1.81604	9.36678		1.68602	8.41836		1.81604	9.7938		1.69022	9.4141
1.81837	9.37982		1.69022	8.43327		1.81837	9.80561		1.69441	9.42577
1.82023	9.39024		1.69441	8.44816		1.82023	9.81504		1.6986	9.43743
1.82443	9.41368		1.6986	8.46305		1.82443	9.83622		1.7028	9.44907
1.82862	9.4371		1.7028	8.47793		1.82862	9.85734		1.70699	9.4607
1.83281	9.46051		1.70699	8.49279		1.83281	9.87841		1.71119	9.47232
1.83701	9.48389		1.71119	8.50765		1.83701	9.89942		1.71538	9.48392
1.8412	9.50725		1.71538	8.52249		1.8412	9.92038		1.71957	9.49551
1.8454	9.53059		1.71957	8.53733		1.8454	9.94127		1.72006	9.49685
1.84959	9.55391		1.72006	8.53904		1.84959	9.96212		1.72377	9.50708
1.85379	9.5772		1.72377	8.55215		1.85379	9.9829		1.72796	9.51864
1.85798	9.60048		1.72796	8.56696		1.85798	10.0036		1.73216	9.53018
1.86217	9.62373		1.73216	8.58177		1.86217	10.0243		1.73635	9.54171
1.86637	9.64697		1.73635	8.59656		1.86637	10.0449		1.74054	9.55323
1.87056	9.67018		1.74054	8.61134		1.87056	10.0655		1.74474	9.56473
1.87476	9.69336		1.74474	8.62612		1.87476	10.086		1.74893	9.57622
1.87895	9.71653		1.74893	8.64088		1.87895	10.1065		1.75313	9.5877
1.88314	9.73967		1.75313	8.65563		1.88314	10.1268		1.75732	9.59916
1.88734	9.76279		1.75732	8.67037		1.88734	10.1472		1.76152	9.61061
1.89153	9.78589		1.76152	8.6851		1.89153	10.1675		1.76571	9.62204
1.89573	9.80896		1.76571	8.69983		1.89573	10.1877		1.7699	9.63346
1.89992	9.83201		1.7699	8.71454		1.89992	10.2079		1.7741	9.64487
1.90411	9.85504		1.7741	8.72924		1.90411	10.228		1.77829	9.65626
1.90831	9.87804		1.77829	8.74393		1.90831	10.248		1.78249	9.66764
1.9125	9.90102		1.78249	8.75861		1.9125	10.268		1.78668	9.67901
1.9167	9.92397		1.78668	8.77328		1.9167	10.288		1.79087	9.69036
1.92089	9.9469		1.79087	8.78794		1.92089	10.3079		1.79507	9.7017
1.92508	9.9698		1.79507	8.8026		1.92508	10.3277		1.79926	9.71303
1.92691	9.97976		1.79926	8.81724		1.92691	10.3363		1.80346	9.72434
1.92928	9.99268		1.80346	8.83187		1.92928	10.3475		1.80765	9.73564
1.93347	10.0155		1.80765	8.84649		1.93347	10.3672		1.81184	9.74693
1.93767	10.0384		1.81184	8.86111		1.93767	10.3869		1.81604	9.75821
1.94186	10.0612		1.81604	8.87571		1.94186	10.4065		1.81837	9.76447
1.94606	10.0839		1.81837	8.88382		1.94606	10.4261		1.82023	9.76947
1.95025	10.1067		1.82023	8.8903		1.95025	10.4456		1.82443	9.78072
1.95444	10.1294		1.82443	8.90489		1.95444	10.465		1.82862	9.79195
1.95864	10.1521		1.82862	8.91946		1.95864	10.4844		1.83281	9.80318
1.96283	10.1748		1.83281	8.93402		1.96283	10.5038		1.83701	9.81439
1.96703	10.1974		1.83701	8.94858		1.96703	10.523		1.8412	9.82558
1.97122	10.2201		1.8412	8.96312		1.97122	10.5423		1.8454	9.83677
1.97541	10.2426		1.8454	8.97766		1.97541	10.5615		1.84959	9.84794
1.97961	10.2652		1.84959	8.99218		1.97961	10.5806		1.85379	9.8591
1.9822	10.2791		1.85379	9.0067		1.9822	10.5924		1.85798	9.87024
1.9838	10.2877		1.85798	9.02121		1.9838	10.5996		1.86217	9.88138
1.988	10.3102		1.86217	9.03571		1.988	10.6187		1.86637	9.8925
1.99219	10.3327		1.86637	9.05019		1.99219	10.6376		1.87056	9.90361
1.99638	10.3552		1.87056	9.06467		1.99638	10.6565		1.87476	9.9147
2.00058	10.3776		1.87476	9.07914		2.00058	10.6753		1.87895	9.92579
2.00477	10.4		1.87895	9.0936		2.00477	10.6941		1.88314	9.93686
2.00897	10.4224		1.88314	9.10805		2.00897	10.7129		1.88734	9.94792
2.01316	10.4447		1.88734	9.1225		2.01316	10.7316		1.89153	9.95897
2.01735	10.467		1.89153	9.13693		2.01735	10.7502		1.89573	9.97
2.01906	10.4761		1.89573	9.15135		2.01906	10.7578		1.89992	9.98102
2.02155	10.4893		1.89992	9.16577		2.02155	10.7688		1.90411	9.99203
2.02574	10.5115		1.90411	9.18017		2.02574	10.7873		1.90831	10.003
2.02994	10.5337		1.90831	9.19457		2.02994	10.8058		1.9125	10.014
2.03413	10.5559		1.9125	9.20895		2.03413	10.8242		1.9167	10.025
2.03832	10.5781		1.9167	9.22333		2.03832	10.8425		1.92089	10.0359
2.04252	10.6002		1.92089	9.2377		2.04252	10.8608		1.92508	10.0469
2.04671	10.6223		1.92508	9.25206		2.04671	10.8791		1.92691	10.0517
2.05091	10.6444		1.92691	9.25831		2.05091	10.8973		1.92928	10.0578
2.0551	10.6664		1.92928	9.26641		2.0551	10.9154		1.93347	10.0688
2.0593	10.6884		1.93347	9.28075		2.0593	10.9335		1.93767	10.0797
2.06349	10.7104		1.93767	9.29508		2.06349	10.9516		1.94186	10.0906
2.06768	10.7323		1.94186	9.30941		2.06768	10.9695		1.94606	10.1015
2.07188	10.7543		1.94606	9.32372		2.07188	10.9875		1.95025	10.1124
2.07607	10.7761		1.95025	9.33803		2.07607	11.0053		1.95444	10.1232
2.08027	10.798		1.95444	9.35232		2.08027	11.0232		1.95864	10.1341
2.08446	10.8198		1.95864	9.36661		2.08446	11.041		1.96283	10.1449
2.08865	10.8416		1.96283	9.38089		2.08865	11.0587		1.96703	10.1558
2.09285	10.8633		1.96703	9.39516		2.09285	11.0763		1.97122	10.1666
2.09704	10.885		1.97122	9.40943		2.09704	11.0939		1.97541	10.1774
2.10124	10.9067		1.97541	9.42368		2.10124	11.1115		1.97961	10.1882
2.10543	10.9284		1.97961	9.43792		2.10543	11.129		1.9822	10.1949
2.10712	10.9371		1.9822	9.44672		2.10712	11.136		1.9838	10.199
2.10962	10.95		1.9838	9.45216		2.10962	11.1465		1.988	10.2097
2.11382	10.9716		1.988	9.46639		2.11382	11.1639		1.99219	10.2205
2.11801	10.9931		1.99219	9.4806		2.11801	11.1812		1.99638	10.2313
2.12221	11.0146		1.99638	9.49481		2.12221	11.1985		2.00058	10.242
2.1264	11.0361		2.00058	9.50902		2.1264	11.2158		2.00477	10.2527
2.13059	11.0576		2.00477	9.52321		2.13059	11.233		2.00897	10.2635
2.13479	11.079		2.00897	9.53739		2.13479	11.2501		2.01316	10.2742
2.13898	11.1004		2.01316	9.55157		2.13898	11.2672		2.01735	10.2849
2.14318	11.1217		2.01735	9.56573		2.14318	11.2842		2.01906	10.2892
2.14737	11.143		2.01906	9.57149		2.14737	11.3012		2.02155	10.2956
2.15157	11.1643		2.02155	9.57989		2.15157	11.3181		2.02574	10.3062
2.15576	11.1855		2.02574	9.59404		2.15576	11.335		2.02994	10.3169
2.15995	11.2067		2.02994	9.60819		2.15995	11.3519		2.03413	10.3275
2.16415	11.2279		2.03413	9.62232		2.16415	11.3686		2.03832	10.3382
2.16834	11.249		2.03832	9.63644		2.16834	11.3854		2.04252	10.3488
2.17254	11.2701		2.04252	9.65056		2.17254	11.402		2.04671	10.3594
2.17673	11.2912		2.04671	9.66467		2.17673	11.4187		2.05091	10.37
2.18092	11.3122		2.05091	9.67877		2.18092	11.4352		2.0551	10.3806
2.18512	11.3332		2.0551	9.69286		2.18512	11.4518		2.0593	10.3912
2.18931	11.3542		2.0593	9.70694		2.18931	11.4682		2.06349	10.4018
2.19351	11.3751		2.06349	9.72102		2.19351	11.4847		2.06768	10.4124
2.1977	11.3959		2.06768	9.73509		2.1977	11.501		2.07188	10.4229
2.20189	11.4168		2.07188	9.74914		2.20189	11.5174		2.07607	10.4335
2.20609	11.4376		2.07607	9.76319		2.20609	11.5336		2.08027	10.444
2.21028	11.4584		2.08027	9.77724		2.21028	11.5498		2.08446	10.4545
2.21448	11.4791		2.08446	9.79127		2.21448	11.566		2.08865	10.465
2.21867	11.4998		2.08865	9.8053		2.21867	11.5821		2.09285	10.4755
2.22286	11.5204		2.09285	9.81932		2.22286	11.5982		2.09704	10.486
2.22706	11.5411		2.09704	9.83333		2.22706	11.6142		2.10124	10.4965
2.23	11.5555		2.10124	9.84733		2.23	11.6254		2.10543	10.507
2.23125	11.5616		2.10543	9.86132		2.23125	11.6302		2.10712	10.5112
2.23545	11.5822		2.10712	9.86696		2.23545	11.6461		2.10962	10.5174
2.23964	11.6027		2.10962	9.87531		2.23964	11.662		2.11382	10.5279
2.24383	11.6231		2.11382	9.88928		2.24383	11.6778		2.11801	10.5383
2.24803	11.6435		2.11801	9.90325		2.24803	11.6936		2.12221	10.5488
2.25222	11.6639		2.12221	9.91722		2.25222	11.7093		2.1264	10.5592
2.25642	11.6843		2.1264	9.93117		2.25642	11.7249		2.13059	10.5696
2.26061	11.7046		2.13059	9.94512		2.26061	11.7406		2.13479	10.58
2.26481	11.7248		2.13479	9.95905		2.26481	11.7561		2.13898	10.5904
2.269	11.7451		2.13898	9.97298		2.269	11.7717		2.14318	10.6007
2.27319	11.7653		2.14318	9.98691		2.27319	11.7871		2.14737	10.6111
2.27739	11.7854		2.14737	10.0008		2.27739	11.8026		2.15157	10.6215
2.28158	11.8055		2.15157	10.0147		2.28158	11.8179		2.15576	10.6318
2.28578	11.8256		2.15576	10.0286		2.28578	11.8333		2.15995	10.6422
2.28997	11.8456		2.15995	10.0425		2.28997	11.8485		2.16415	10.6525
2.29416	11.8656		2.16415	10.0564		2.29416	11.8638		2.16834	10.6628
2.29836	11.8855		2.16834	10.0703		2.29836	11.879		2.17254	10.6731
2.30255	11.9055		2.17254	10.0841		2.30255	11.8941		2.17673	10.6834
2.30675	11.9253		2.17673	10.098		2.30675	11.9092		2.18092	10.6937
2.31094	11.9451		2.18092	10.1119		2.31094	11.9242		2.18512	10.704
2.31513	11.9649		2.18512	10.1257		2.31513	11.9392		2.18931	10.7142
2.31933	11.9847		2.18931	10.1395		2.31933	11.9542		2.19351	10.7245
2.32352	12.0044		2.19351	10.1534		2.32352	11.969		2.1977	10.7347
2.32772	12.024		2.1977	10.1672		2.32772	11.9839		2.20189	10.745
2.33191	12.0436		2.20189	10.181		2.33191	11.9987		2.20609	10.7552
2.3361	12.0632		2.20609	10.1948		2.3361	12.0134		2.21028	10.7654
2.3403	12.0827		2.21028	10.2086		2.3403	12.0282		2.21448	10.7756
2.34449	12.1022		2.21448	10.2224		2.34449	12.0428		2.21867	10.7858
2.34869	12.1217		2.21867	10.2362		2.34869	12.0574		2.22286	10.796
2.35288	12.1411		2.22286	10.25		2.35288	12.072		2.22706	10.8062
2.35698	12.16		2.22706	10.2637		2.35698	12.0862		2.23	10.8133
2.35708	12.1605		2.23	10.2734		2.35708	12.0865		2.23125	10.8164
2.36127	12.1798		2.23125	10.2775		2.36127	12.101		2.23545	10.8265
2.36546	12.199		2.23545	10.2912		2.36546	12.1154		2.23964	10.8367
2.36966	12.2183		2.23964	10.305		2.36966	12.1298		2.24383	10.8468
2.37385	12.2375		2.24383	10.3187		2.37385	12.1441		2.24803	10.8569
2.37805	12.2566		2.24803	10.3325		2.37805	12.1584		2.25222	10.8671
2.38224	12.2757		2.25222	10.3462		2.38224	12.1726		2.25642	10.8772
2.38643	12.2948		2.25642	10.3599		2.38643	12.1868		2.26061	10.8873
2.39063	12.3138		2.26061	10.3736		2.39063	12.201		2.26481	10.8974
2.39482	12.3328		2.26481	10.3873		2.39482	12.215		2.269	10.9075
2.39902	12.3517		2.269	10.401		2.39902	12.2291		2.27319	10.9176
2.40321	12.3706		2.27319	10.4147		2.40321	12.2431		2.27739	10.9276
2.4074	12.3895		2.27739	10.4284		2.4074	12.2571		2.28158	10.9377
2.4116	12.4083		2.28158	10.4421		2.4116	12.271		2.28578	10.9477
2.41579	12.427		2.28578	10.4557		2.41579	12.2849		2.28997	10.9578
2.41999	12.4457		2.28997	10.4694		2.41999	12.2987		2.29416	10.9678
2.42418	12.4644		2.29416	10.483		2.42418	12.3125		2.29836	10.9778
2.42837	12.483		2.29836	10.4967		2.42837	12.3262		2.30255	10.9878
2.43257	12.5016		2.30255	10.5103		2.43257	12.3399		2.30675	10.9978
2.43676	12.5201		2.30675	10.5239		2.43676	12.3535		2.31094	11.0078
2.44096	12.5386		2.31094	10.5376		2.44096	12.3671		2.31513	11.0178
2.44515	12.5571		2.31513	10.5512		2.44515	12.3807		2.31933	11.0278
2.44935	12.5755		2.31933	10.5648		2.44935	12.3942		2.32352	11.0378
2.45354	12.5938		2.32352	10.5784		2.45354	12.4077		2.32772	11.0477
2.45773	12.6121		2.32772	10.592		2.45773	12.4211		2.33191	11.0577
2.46193	12.6304		2.33191	10.6056		2.46193	12.4345		2.3361	11.0676
2.46612	12.6486		2.3361	10.6192		2.46612	12.4478		2.3403	11.0775
2.47032	12.6668		2.3403	10.6327		2.47032	12.4611		2.34449	11.0874
2.47371	12.6814		2.34449	10.6463		2.47371	12.4718		2.34869	11.0974
2.47451	12.6849		2.34869	10.6599		2.47451	12.4743		2.35288	11.1073
2.4787	12.703		2.35288	10.6734		2.4787	12.4875		2.35698	11.1169
2.4829	12.721		2.35698	10.6867		2.4829	12.5007		2.35708	11.1172
2.48709	12.739		2.35708	10.687		2.48709	12.5138		2.36127	11.127
2.49129	12.7569		2.36127	10.7005		2.49129	12.5269		2.36546	11.1369
2.49548	12.7749		2.36546	10.714		2.49548	12.5399		2.36966	11.1468
2.49967	12.7927		2.36966	10.7276		2.49967	12.5529		2.37385	11.1567
2.50387	12.8105		2.37385	10.7411		2.50387	12.5658		2.37805	11.1665
2.50806	12.8283		2.37805	10.7546		2.50806	12.5787		2.38224	11.1763
2.51226	12.846		2.38224	10.7681		2.51226	12.5916		2.38643	11.1862
2.51645	12.8636		2.38643	10.7816		2.51645	12.6044		2.39063	11.196
2.52064	12.8812		2.39063	10.7951		2.52064	12.6172		2.39482	11.2058
2.52484	12.8988		2.39482	10.8086		2.52484	12.6299		2.39902	11.2156
2.52903	12.9163		2.39902	10.822		2.52903	12.6426		2.40321	11.2254
2.53323	12.9338		2.40321	10.8355		2.53323	12.6552		2.4074	11.2352
2.53742	12.9512		2.4074	10.849		2.53742	12.6678		2.4116	11.245
2.54161	12.9686		2.4116	10.8624		2.54161	12.6804		2.41579	11.2548
2.54581	12.986		2.41579	10.8759		2.54581	12.6929		2.41999	11.2645
2.55	13.0032		2.41999	10.8893		2.55	12.7054		2.42418	11.2743
2.5542	13.0205		2.42418	10.9028		2.5542	12.7178		2.42837	11.284
2.55839	13.0377		2.42837	10.9162		2.55839	12.7302		2.43257	11.2938
2.56259	13.0548		2.43257	10.9296		2.56259	12.7425		2.43676	11.3035
2.56678	13.0719		2.43676	10.943		2.56678	12.7548		2.44096	11.3132
2.57097	13.089		2.44096	10.9564		2.57097	12.7671		2.44515	11.323
2.57517	13.106		2.44515	10.9698		2.57517	12.7793		2.44935	11.3327
2.57936	13.1229		2.44935	10.9832		2.57936	12.7915		2.45354	11.3424
2.58356	13.1398		2.45354	10.9966		2.58356	12.8036		2.45773	11.3521
2.58775	13.1567		2.45773	11.01		2.58775	12.8157		2.46193	11.3617
2.59194	13.1735		2.46193	11.0234		2.59194	12.8278		2.46612	11.3714
2.59614	13.1903		2.46612	11.0368		2.59614	12.8398		2.47032	11.3811
2.60033	13.207		2.47032	11.0501		2.60033	12.8518		2.47371	11.3889
2.60453	13.2236		2.47371	11.0609		2.60453	12.8637		2.47451	11.3907
2.60872	13.2402		2.47451	11.0635		2.60872	12.8757		2.4787	11.4004
2.60887	13.2408		2.4787	11.0768		2.60887	12.8761		2.4829	11.41
2.61291	13.2568		2.4829	11.0902		2.61291	12.8875		2.48709	11.4197
2.61711	13.2733		2.48709	11.1035		2.61711	12.8993		2.49129	11.4293
2.6213	13.2898		2.49129	11.1168		2.6213	12.9111		2.49548	11.4389
2.6255	13.3062		2.49548	11.1302		2.6255	12.9228		2.49967	11.4485
2.62969	13.3226		2.49967	11.1435		2.62969	12.9345		2.50387	11.4581
2.63388	13.3389		2.50387	11.1568		2.63388	12.9462		2.50806	11.4677
2.63808	13.3552		2.50806	11.1701		2.63808	12.9578		2.51226	11.4773
2.64227	13.3714		2.51226	11.1834		2.64227	12.9694		2.51645	11.4869
2.64647	13.3876		2.51645	11.1967		2.64647	12.9809		2.52064	11.4964
2.65066	13.4037		2.52064	11.21		2.65066	12.9924		2.52484	11.506
2.65486	13.4198		2.52484	11.2233		2.65486	13.0039		2.52903	11.5155
2.65905	13.4358		2.52903	11.2365		2.65905	13.0153		2.53323	11.5251
2.66324	13.4518		2.53323	11.2498		2.66324	13.0267		2.53742	11.5346
2.66744	13.4677		2.53742	11.2631		2.66744	13.038		2.54161	11.5441
2.67163	13.4836		2.54161	11.2763		2.67163	13.0493		2.54581	11.5537
2.67583	13.4994		2.54581	11.2896		2.67583	13.0606		2.55	11.5632
2.68002	13.5152		2.55	11.3028		2.68002	13.0718		2.5542	11.5727
2.68421	13.5309		2.5542	11.3161		2.68421	13.083		2.55839	11.5822
2.68841	13.5466		2.55839	11.3293		2.68841	13.0942		2.56259	11.5917
2.6926	13.5622		2.56259	11.3425		2.6926	13.1053		2.56678	11.6012
2.6968	13.5778		2.56678	11.3557		2.6968	13.1164		2.57097	11.6106
2.70099	13.5934		2.57097	11.3689		2.70099	13.1274		2.57517	11.6201
2.70518	13.6088		2.57517	11.3821		2.70518	13.1384		2.57936	11.6296
2.70938	13.6243		2.57936	11.3953		2.70938	13.1493		2.58356	11.639
2.71357	13.6396		2.58356	11.4085		2.71357	13.1603		2.58775	11.6484
2.71777	13.655		2.58775	11.4217		2.71777	13.1711		2.59194	11.6579
2.72196	13.6703		2.59194	11.4349		2.72196	13.182		2.59614	11.6673
2.72615	13.6855		2.59614	11.4481		2.72615	13.1928		2.60033	11.6767
2.73035	13.7007		2.60033	11.4612		2.73035	13.2036		2.60453	11.6861
2.73454	13.7158		2.60453	11.4744		2.73454	13.2143		2.60872	11.6955
2.73874	13.7309		2.60872	11.4876		2.73874	13.225		2.60887	11.6959
2.74293	13.7459		2.60887	11.488		2.74293	13.2357		2.61291	11.7049
2.74713	13.7609		2.61291	11.5007		2.74713	13.2463		2.61711	11.7143
2.75132	13.7758		2.61711	11.5138		2.75132	13.2569		2.6213	11.7237
2.75551	13.7907		2.6213	11.527		2.75551	13.2674		2.6255	11.7331
2.75971	13.8055		2.6255	11.5401		2.75971	13.2779		2.62969	11.7425
2.7639	13.8203		2.62969	11.5533		2.7639	13.2884		2.63388	11.7518
2.76452	13.8225		2.63388	11.5664		2.76452	13.29		2.63808	11.7612
2.7681	13.835		2.63808	11.5795		2.7681	13.2989		2.64227	11.7705
2.77229	13.8497		2.64227	11.5926		2.77229	13.3093		2.64647	11.7798
2.77648	13.8643		2.64647	11.6057		2.77648	13.3196		2.65066	11.7892
2.78068	13.8789		2.65066	11.6188		2.78068	13.33		2.65486	11.7985
2.78487	13.8934		2.65486	11.6319		2.78487	13.3403		2.65905	11.8078
2.78907	13.9079		2.65905	11.645		2.78907	13.3505		2.66324	11.8171
2.79326	13.9223		2.66324	11.658		2.79326	13.3607		2.66744	11.8264
2.79745	13.9367		2.66744	11.6711		2.79745	13.3709		2.67163	11.8357
2.80165	13.951		2.67163	11.6842		2.80165	13.3811		2.67583	11.845
2.80584	13.9653		2.67583	11.6972		2.80584	13.3912		2.68002	11.8543
2.81004	13.9795		2.68002	11.7103		2.81004	13.4013		2.68421	11.8636
2.81423	13.9937		2.68421	11.7233		2.81423	13.4113		2.68841	11.8728
2.81842	14.0078		2.68841	11.7364		2.81842	13.4214		2.6926	11.8821
2.82262	14.0219		2.6926	11.7494		2.82262	13.4313		2.6968	11.8913
2.82681	14.0359		2.6968	11.7624		2.82681	13.4413		2.70099	11.9006
2.83101	14.0499		2.70099	11.7755		2.83101	13.4512		2.70518	11.9098
2.8352	14.0638		2.70518	11.7885		2.8352	13.4611		2.70938	11.919
2.83939	14.0777		2.70938	11.8015		2.83939	13.4709		2.71357	11.9283
2.84359	14.0915		2.71357	11.8145		2.84359	13.4807		2.71777	11.9375
2.84778	14.1052		2.71777	11.8275		2.84778	13.4905		2.72196	11.9467
2.85198	14.1189		2.72196	11.8405		2.85198	13.5002		2.72615	11.9559
2.85617	14.1326		2.72615	11.8535		2.85617	13.5099		2.73035	11.9651
2.86037	14.1462		2.73035	11.8665		2.86037	13.5196		2.73454	11.9743
2.86456	14.1598		2.73454	11.8795		2.86456	13.5292		2.73874	11.9834
2.86875	14.1733		2.73874	11.8924		2.86875	13.5388		2.74293	11.9926
2.87295	14.1867		2.74293	11.9054		2.87295	13.5484		2.74713	12.0018
2.87714	14.2001		2.74713	11.9184		2.87714	13.5579		2.75132	12.0109
2.88134	14.2135		2.75132	11.9313		2.88134	13.5674		2.75551	12.0201
2.88553	14.2268		2.75551	11.9443		2.88553	13.5769		2.75971	12.0292
2.88972	14.2401		2.75971	11.9572		2.88972	13.5863		2.7639	12.0384
2.89392	14.2532		2.7639	11.9702		2.89392	13.5957		2.76452	12.0397
2.89811	14.2664		2.76452	11.9721		2.89811	13.6051		2.7681	12.0475
2.90231	14.2795		2.7681	11.9831		2.90231	13.6144		2.77229	12.0566
2.9065	14.2925		2.77229	11.996		2.9065	13.6237		2.77648	12.0657
2.91069	14.3055		2.77648	12.0089		2.91069	13.6329		2.78068	12.0748
2.91489	14.3185		2.78068	12.0219		2.91489	13.6422		2.78487	12.0839
2.91606	14.3221		2.78487	12.0348		2.91606	13.6448		2.78907	12.093
2.91908	14.3314		2.78907	12.0477		2.91908	13.6514		2.79326	12.1021
2.92328	14.3442		2.79326	12.0606		2.92328	13.6606		2.79745	12.1112
2.92747	14.357		2.79745	12.0735		2.92747	13.6697		2.80165	12.1203
2.93166	14.3697		2.80165	12.0863		2.93166	13.6788		2.80584	12.1294
2.93586	14.3824		2.80584	12.0992		2.93586	13.6879		2.81004	12.1384
2.94005	14.3951		2.81004	12.1121		2.94005	13.6969		2.81423	12.1475
2.94425	14.4077		2.81423	12.125		2.94425	13.7059		2.81842	12.1565
2.94844	14.4202		2.81842	12.1378		2.94844	13.7149		2.82262	12.1656
2.95264	14.4327		2.82262	12.1507		2.95264	13.7238		2.82681	12.1746
2.95683	14.4451		2.82681	12.1636		2.95683	13.7327		2.83101	12.1836
2.96102	14.4575		2.83101	12.1764		2.96102	13.7416		2.8352	12.1927
2.96522	14.4698		2.8352	12.1892		2.96522	13.7505		2.83939	12.2017
2.96941	14.4821		2.83939	12.2021		2.96941	13.7593		2.84359	12.2107
2.97361	14.4943		2.84359	12.2149		2.97361	13.7681		2.84778	12.2197
2.9778	14.5065		2.84778	12.2278		2.9778	13.7768		2.85198	12.2287
2.98199	14.5186		2.85198	12.2406		2.98199	13.7856		2.85617	12.2377
2.98619	14.5307		2.85617	12.2534		2.98619	13.7942		2.86037	12.2467
2.99038	14.5427		2.86037	12.2662		2.99038	13.8029		2.86456	12.2556
2.99458	14.5547		2.86456	12.279		2.99458	13.8115		2.86875	12.2646
2.99877	14.5666		2.86875	12.2918		2.99877	13.8201		2.87295	12.2736
3.00296	14.5785		2.87295	12.3046		3.00296	13.8287		2.87714	12.2825
3.00716	14.5903		2.87714	12.3174		3.00716	13.8372		2.88134	12.2915
3.01135	14.6021		2.88134	12.3302		3.01135	13.8457		2.88553	12.3004
3.01555	14.6138		2.88553	12.343		3.01555	13.8542		2.88972	12.3093
3.01974	14.6255		2.88972	12.3557		3.01974	13.8627		2.89392	12.3183
3.02393	14.6371		2.89392	12.3685		3.02393	13.8711		2.89811	12.3272
3.02813	14.6486		2.89811	12.3813		3.02813	13.8795		2.90231	12.3361
3.03232	14.6602		2.90231	12.394		3.03232	13.8878		2.9065	12.345
3.03652	14.6716		2.9065	12.4068		3.03652	13.8962		2.91069	12.3539
3.04071	14.683		2.91069	12.4195		3.04071	13.9045		2.91489	12.3628
3.04491	14.6944		2.91489	12.4323		3.04491	13.9127		2.91606	12.3653
3.0491	14.7057		2.91606	12.4358		3.0491	13.9209		2.91908	12.3717
3.05329	14.717		2.91908	12.445		3.05329	13.9292		2.92328	12.3806
3.05749	14.7282		2.92328	12.4577		3.05749	13.9373		2.92747	12.3895
3.06168	14.7393		2.92747	12.4704		3.06168	13.9455		2.93166	12.3983
3.06588	14.7504		2.93166	12.4832		3.06588	13.9536		2.93586	12.4072
3.07007	14.7615		2.93586	12.4959		3.07007	13.9617		2.94005	12.4161
3.07426	14.7725		2.94005	12.5086		3.07426	13.9698		2.94425	12.4249
3.07846	14.7835		2.94425	12.5213		3.07846	13.9778		2.94844	12.4338
3.08265	14.7943		2.94844	12.534		3.08265	13.9858		2.95264	12.4426
3.08685	14.8052		2.95264	12.5467		3.08685	13.9938		2.95683	12.4514
3.09104	14.816		2.95683	12.5594		3.09104	14.0017		2.96102	12.4603
3.09523	14.8268		2.96102	12.5721		3.09523	14.0096		2.96522	12.4691
3.09943	14.8375		2.96522	12.5847		3.09943	14.0175		2.96941	12.4779
3.10362	14.8481		2.96941	12.5974		3.10362	14.0254		2.97361	12.4867
3.10782	14.8587		2.97361	12.6101		3.10782	14.0332		2.9778	12.4955
3.11201	14.8693		2.9778	12.6228		3.11201	14.041		2.98199	12.5043
3.1162	14.8798		2.98199	12.6354		3.1162	14.0488		2.98619	12.5131
3.1204	14.8902		2.98619	12.6481		3.1204	14.0565		2.99038	12.5219
3.12459	14.9006		2.99038	12.6607		3.12459	14.0643		2.99458	12.5307
3.12879	14.911		2.99458	12.6734		3.12879	14.0719		2.99877	12.5394
3.13298	14.9213		2.99877	12.686		3.13298	14.0796		3.00296	12.5482
3.1352	14.9267		3.00296	12.6986		3.1352	14.0837		3.00716	12.557
3.13717	14.9315		3.00716	12.7113		3.13717	14.0872		3.01135	12.5657
3.14137	14.9417		3.01135	12.7239		3.14137	14.0949		3.01555	12.5745
3.14556	14.9519		3.01555	12.7365		3.14556	14.1024		3.01974	12.5832
3.14976	14.9619		3.01974	12.7491		3.14976	14.11		3.02393	12.5919
3.15395	14.972		3.02393	12.7617		3.15395	14.1175		3.02813	12.6007
3.15815	14.982		3.02813	12.7743		3.15815	14.125		3.03232	12.6094
3.16234	14.9919		3.03232	12.7869		3.16234	14.1325		3.03652	12.6181
3.16653	15.0018		3.03652	12.7995		3.16653	14.1399		3.04071	12.6268
3.17073	15.0117		3.04071	12.8121		3.17073	14.1473		3.04491	12.6355
3.17492	15.0215		3.04491	12.8247		3.17492	14.1547		3.0491	12.6442
3.17912	15.0312		3.0491	12.8373		3.17912	14.1621		3.05329	12.6529
3.18331	15.0409		3.05329	12.8498		3.18331	14.1694		3.05749	12.6616
3.1875	15.0506		3.05749	12.8624		3.1875	14.1768		3.06168	12.6703
3.1917	15.0602		3.06168	12.875		3.1917	14.184		3.06588	12.679
3.19589	15.0697		3.06588	12.8875		3.19589	14.1913		3.07007	12.6876
3.20009	15.0792		3.07007	12.9001		3.20009	14.1985		3.07426	12.6963
3.20428	15.0887		3.07426	12.9126		3.20428	14.2057		3.07846	12.705
3.20847	15.0981		3.07846	12.9252		3.20847	14.2129		3.08265	12.7136
3.21267	15.1074		3.08265	12.9377		3.21267	14.2201		3.08685	12.7222
3.21686	15.1167		3.08685	12.9502		3.21686	14.2272		3.09104	12.7309
3.22106	15.126		3.09104	12.9628		3.22106	14.2343		3.09523	12.7395
3.22525	15.1352		3.09523	12.9753		3.22525	14.2414		3.09943	12.7481
3.22944	15.1443		3.09943	12.9878		3.22944	14.2484		3.10362	12.7568
3.23364	15.1534		3.10362	13.0003		3.23364	14.2554		3.10782	12.7654
3.23783	15.1625		3.10782	13.0128		3.23783	14.2624		3.11201	12.774
3.24203	15.1715		3.11201	13.0253		3.24203	14.2694		3.1162	12.7826
3.24622	15.1805		3.1162	13.0378		3.24622	14.2764		3.1204	12.7912
3.25042	15.1894		3.1204	13.0503		3.25042	14.2833		3.12459	12.7998
3.25461	15.1982		3.12459	13.0628		3.25461	14.2902		3.12879	12.8084
3.2588	15.207		3.12879	13.0753		3.2588	14.297		3.13298	12.817
3.263	15.2158		3.13298	13.0878		3.263	14.3039		3.1352	12.8215
3.26719	15.2245		3.1352	13.0944		3.26719	14.3107		3.13717	12.8255
3.27139	15.2332		3.13717	13.1003		3.27139	14.3175		3.14137	12.8341
3.27446	15.2395		3.14137	13.1127		3.27446	14.3225		3.14556	12.8427
3.27558	15.2418		3.14556	13.1252		3.27558	14.3243		3.14976	12.8512
3.27977	15.2503		3.14976	13.1377		3.27977	14.331		3.15395	12.8598
3.28397	15.2589		3.15395	13.1501		3.28397	14.3377		3.15815	12.8683
3.28816	15.2673		3.15815	13.1626		3.28816	14.3444		3.16234	12.8769
3.29236	15.2758		3.16234	13.175		3.29236	14.3511		3.16653	12.8854
3.29655	15.2841		3.16653	13.1875		3.29655	14.3577		3.17073	12.8939
3.30074	15.2925		3.17073	13.1999		3.30074	14.3644		3.17492	12.9025
3.30494	15.3007		3.17492	13.2123		3.30494	14.371		3.17912	12.911
3.30913	15.309		3.17912	13.2248		3.30913	14.3775		3.18331	12.9195
3.31333	15.3171		3.18331	13.2372		3.31333	14.3841		3.1875	12.928
3.31752	15.3253		3.1875	13.2496		3.31752	14.3906		3.1917	12.9365
3.32171	15.3334		3.1917	13.262		3.32171	14.3971		3.19589	12.945
3.32591	15.3414		3.19589	13.2744		3.32591	14.4036		3.20009	12.9535
3.3301	15.3494		3.20009	13.2868		3.3301	14.4101		3.20428	12.962
3.3343	15.3573		3.20428	13.2992		3.3343	14.4165		3.20847	12.9705
3.33849	15.3652		3.20847	13.3116		3.33849	14.4229		3.21267	12.9789
3.34269	15.3731		3.21267	13.324		3.34269	14.4293		3.21686	12.9874
3.34688	15.3809		3.21686	13.3364		3.34688	14.4357		3.22106	12.9959
3.35107	15.3886		3.22106	13.3488		3.35107	14.442		3.22525	13.0043
3.35527	15.3963		3.22525	13.3611		3.35527	14.4483		3.22944	13.0128
3.35946	15.404		3.22944	13.3735		3.35946	14.4546		3.23364	13.0212
3.36366	15.4116		3.23364	13.3859		3.36366	14.4609		3.23783	13.0297
3.36785	15.4191		3.23783	13.3982		3.36785	14.4671		3.24203	13.0381
3.37204	15.4267		3.24203	13.4106		3.37204	14.4733		3.24622	13.0465
3.37624	15.4341		3.24622	13.423		3.37624	14.4795		3.25042	13.055
3.38043	15.4415		3.25042	13.4353		3.38043	14.4857		3.25461	13.0634
3.38463	15.4489		3.25461	13.4476		3.38463	14.4918		3.2588	13.0718
3.38882	15.4562		3.2588	13.46		3.38882	14.498		3.263	13.0802
3.39301	15.4635		3.263	13.4723		3.39301	14.5041		3.26719	13.0886
3.39721	15.4708		3.26719	13.4847		3.39721	14.5102		3.27139	13.097
3.4014	15.4779		3.27139	13.497		3.4014	14.5162		3.27446	13.1031
3.4056	15.4851		3.27446	13.506		3.4056	14.5223		3.27558	13.1054
3.40979	15.4922		3.27558	13.5093		3.40979	14.5283		3.27977	13.1138
3.41398	15.4992		3.27977	13.5216		3.41398	14.5343		3.28397	13.1222
3.41818	15.5062		3.28397	13.5339		3.41818	14.5403		3.28816	13.1305
3.42237	15.5132		3.28816	13.5462		3.42237	14.5462		3.29236	13.1389
3.42657	15.5201		3.29236	13.5585		3.42657	14.5521		3.29655	13.1473
3.43076	15.5269		3.29655	13.5708		3.43076	14.558		3.30074	13.1556
3.43495	15.5337		3.30074	13.5831		3.43495	14.5639		3.30494	13.164
3.43915	15.5405		3.30494	13.5954		3.43915	14.5698		3.30913	13.1723
3.44334	15.5472		3.30913	13.6077		3.44334	14.5756		3.31333	13.1807
3.44754	15.5539		3.31333	13.62		3.44754	14.5815		3.31752	13.189
3.45173	15.5605		3.31752	13.6323		3.45173	14.5873		3.32171	13.1974
3.45593	15.5671		3.32171	13.6445		3.45593	14.593		3.32591	13.2057
3.46012	15.5737		3.32591	13.6568		3.46012	14.5988		3.3301	13.214
3.46431	15.5802		3.3301	13.6691		3.46431	14.6045		3.3343	13.2223
3.46851	15.5866		3.3343	13.6813		3.46851	14.6103		3.33849	13.2307
3.4727	15.593		3.33849	13.6936		3.4727	14.6159		3.34269	13.239
3.4769	15.5994		3.34269	13.7058		3.4769	14.6216		3.34688	13.2473
3.48109	15.6057		3.34688	13.7181		3.48109	14.6273		3.35107	13.2555
3.48528	15.612		3.35107	13.7303		3.48528	14.6329		3.35527	13.2638
3.48948	15.6182		3.35527	13.7425		3.48948	14.6385		3.35946	13.2721
3.49367	15.6244		3.35946	13.7548		3.49367	14.6441		3.36366	13.2804
3.49787	15.6305		3.36366	13.767		3.49787	14.6497		3.36785	13.2887
3.50206	15.6366		3.36785	13.7792		3.50206	14.6552		3.37204	13.297
3.50625	15.6426		3.37204	13.7914		3.50625	14.6607		3.37624	13.3052
3.50793	15.645		3.37624	13.8036		3.50793	14.6629		3.38043	13.3135
3.51045	15.6486		3.38043	13.8159		3.51045	14.6662		3.38463	13.3217
3.51464	15.6546		3.38463	13.8281		3.51464	14.6717		3.38882	13.33
3.51884	15.6605		3.38882	13.8403		3.51884	14.6772		3.39301	13.3383
3.52303	15.6664		3.39301	13.8525		3.52303	14.6826		3.39721	13.3465
3.52722	15.6722		3.39721	13.8646		3.52722	14.6881		3.4014	13.3547
3.53142	15.678		3.4014	13.8768		3.53142	14.6935		3.4056	13.3629
3.53561	15.6837		3.4056	13.889		3.53561	14.6988		3.40979	13.3712
3.53981	15.6894		3.40979	13.9012		3.53981	14.7042		3.41398	13.3794
3.544	15.695		3.41398	13.9134		3.544	14.7096		3.41818	13.3876
3.5482	15.7006		3.41818	13.9255		3.5482	14.7149		3.42237	13.3958
3.55239	15.7062		3.42237	13.9377		3.55239	14.7202		3.42657	13.404
3.55658	15.7117		3.42657	13.9499		3.55658	14.7255		3.43076	13.4122
3.56078	15.7172		3.43076	13.962		3.56078	14.7307		3.43495	13.4204
3.56497	15.7226		3.43495	13.9742		3.56497	14.736		3.43915	13.4286
3.56917	15.728		3.43915	13.9863		3.56917	14.7412		3.44334	13.4368
3.57336	15.7333		3.44334	13.9985		3.57336	14.7464		3.44754	13.445
3.57755	15.7386		3.44754	14.0106		3.57755	14.7516		3.45173	13.4532
3.58175	15.7439		3.45173	14.0228		3.58175	14.7568		3.45593	13.4613
3.58594	15.7491		3.45593	14.0349		3.58594	14.7619		3.46012	13.4695
3.59014	15.7543		3.46012	14.047		3.59014	14.767		3.46431	13.4777
3.59433	15.7594		3.46431	14.0591		3.59433	14.7721		3.46851	13.4858
3.59852	15.7645		3.46851	14.0713		3.59852	14.7772		3.4727	13.494
3.60272	15.7695		3.4727	14.0834		3.60272	14.7823		3.4769	13.5021
3.60691	15.7745		3.4769	14.0955		3.60691	14.7873		3.48109	13.5102
3.61111	15.7795		3.48109	14.1076		3.61111	14.7924		3.48528	13.5184
3.6153	15.7844		3.48528	14.1197		3.6153	14.7974		3.48948	13.5265
3.61949	15.7892		3.48948	14.1318		3.61949	14.8024		3.49367	13.5346
3.62369	15.7941		3.49367	14.1439		3.62369	14.8074		3.49787	13.5428
3.62788	15.7988		3.49787	14.156		3.62788	14.8123		3.50206	13.5509
3.63208	15.8036		3.50206	14.1681		3.63208	14.8173		3.50625	13.559
3.63627	15.8083		3.50625	14.1801		3.63627	14.8222		3.50793	13.5622
3.64046	15.8129		3.50793	14.185		3.64046	14.8271		3.51045	13.5671
3.64466	15.8176		3.51045	14.1922		3.64466	14.832		3.51464	13.5752
3.64885	15.8221		3.51464	14.2043		3.64885	14.8368		3.51884	13.5833
3.65305	15.8267		3.51884	14.2164		3.65305	14.8417		3.52303	13.5914
3.65724	15.8312		3.52303	14.2284		3.65724	14.8465		3.52722	13.5995
3.66144	15.8356		3.52722	14.2405		3.66144	14.8513		3.53142	13.6076
3.66563	15.84		3.53142	14.2525		3.66563	14.8561		3.53561	13.6156
3.66982	15.8444		3.53561	14.2646		3.66982	14.8609		3.53981	13.6237
3.67402	15.8487		3.53981	14.2767		3.67402	14.8657		3.544	13.6318
3.67821	15.853		3.544	14.2887		3.67821	14.8704		3.5482	13.6398
3.68241	15.8572		3.5482	14.3007		3.68241	14.8751		3.55239	13.6479
3.6866	15.8614		3.55239	14.3128		3.6866	14.8798		3.55658	13.656
3.69079	15.8656		3.55658	14.3248		3.69079	14.8845		3.56078	13.664
3.69499	15.8697		3.56078	14.3368		3.69499	14.8892		3.56497	13.6721
3.69918	15.8738		3.56497	14.3489		3.69918	14.8938		3.56917	13.6801
3.70338	15.8779		3.56917	14.3609		3.70338	14.8985		3.57336	13.6881
3.70757	15.8819		3.57336	14.3729		3.70757	14.9031		3.57755	13.6962
3.71176	15.8858		3.57755	14.3849		3.71176	14.9077		3.58175	13.7042
3.71596	15.8897		3.58175	14.3969		3.71596	14.9123		3.58594	13.7122
3.72015	15.8936		3.58594	14.4089		3.72015	14.9168		3.59014	13.7202
3.72435	15.8974		3.59014	14.4209		3.72435	14.9214		3.59433	13.7282
3.72854	15.9012		3.59433	14.4329		3.72854	14.9259		3.59852	13.7362
3.73273	15.905		3.59852	14.4449		3.73273	14.9304		3.60272	13.7442
3.73693	15.9087		3.60272	14.4569		3.73693	14.9349		3.60691	13.7522
3.74112	15.9124		3.60691	14.4689		3.74112	14.9394		3.61111	13.7602
3.74532	15.9161		3.61111	14.4809		3.74532	14.9439		3.6153	13.7682
3.74951	15.9197		3.6153	14.4928		3.74951	14.9483		3.61949	13.7762
3.75371	15.9232		3.61949	14.5048		3.75371	14.9527		3.62369	13.7842
3.7579	15.9267		3.62369	14.5168		3.7579	14.9572		3.62788	13.7922
3.76209	15.9302		3.62788	14.5287		3.76209	14.9616		3.63208	13.8001
3.76629	15.9337		3.63208	14.5407		3.76629	14.9659		3.63627	13.8081
3.77048	15.9371		3.63627	14.5526		3.77048	14.9703		3.64046	13.8161
3.77468	15.9405		3.64046	14.5646		3.77468	14.9747		3.64466	13.824
3.77887	15.9438		3.64466	14.5765		3.77887	14.979		3.64885	13.832
3.78306	15.9471		3.64885	14.5885		3.78306	14.9833		3.65305	13.8399
3.78726	15.9503		3.65305	14.6004		3.78726	14.9876		3.65724	13.8478
3.79145	15.9535		3.65724	14.6124		3.79145	14.9919		3.66144	13.8558
3.79565	15.9567		3.66144	14.6243		3.79565	14.9961		3.66563	13.8637
3.79984	15.9598		3.66563	14.6362		3.79984	15.0004		3.66982	13.8717
3.80403	15.9629		3.66982	14.6481		3.80403	15.0046		3.67402	13.8796
3.80823	15.966		3.67402	14.6601		3.80823	15.0088		3.67821	13.8875
3.81242	15.969		3.67821	14.672		3.81242	15.013		3.68241	13.8954
3.81662	15.972		3.68241	14.6839		3.81662	15.0172		3.6866	13.9033
3.81921	15.9738		3.6866	14.6958		3.81921	15.0198		3.69079	13.9112
3.82081	15.9749		3.69079	14.7077		3.82081	15.0214		3.69499	13.9191
3.825	15.9779		3.69499	14.7196		3.825	15.0256		3.69918	13.927
3.8292	15.9807		3.69918	14.7315		3.8292	15.0297		3.70338	13.9349
3.83339	15.9836		3.70338	14.7434		3.83339	15.0338		3.70757	13.9428
3.83759	15.9864		3.70757	14.7553		3.83759	15.0379		3.71176	13.9507
3.84178	15.9891		3.71176	14.7672		3.84178	15.042		3.71596	13.9586
3.84598	15.9918		3.71596	14.7791		3.84598	15.0461		3.72015	13.9665
3.85017	15.9945		3.72015	14.7909		3.85017	15.0502		3.72435	13.9743
3.85436	15.9972		3.72435	14.8028		3.85436	15.0542		3.72854	13.9822
3.85856	15.9998		3.72854	14.8147		3.85856	15.0582		3.73273	13.9901
3.86275	16.0023		3.73273	14.8265		3.86275	15.0622		3.73693	13.9979
3.86695	16.0049		3.73693	14.8384		3.86695	15.0662		3.74112	14.0058
3.87114	16.0074		3.74112	14.8503		3.87114	15.0702		3.74532	14.0136
3.87533	16.0099		3.74532	14.8621		3.87533	15.0742		3.74951	14.0214
3.87953	16.0123		3.74951	14.874		3.87953	15.0782		3.75371	14.0293
3.88372	16.0147		3.75371	14.8858		3.88372	15.0821		3.7579	14.0371
3.88792	16.017		3.7579	14.8977		3.88792	15.086		3.76209	14.045
3.89211	16.0193		3.76209	14.9095		3.89211	15.0899		3.76629	14.0528
3.8963	16.0216		3.76629	14.9213		3.8963	15.0938		3.77048	14.0606
3.9005	16.0239		3.77048	14.9332		3.9005	15.0977		3.77468	14.0684
3.90469	16.0261		3.77468	14.945		3.90469	15.1016		3.77887	14.0762
3.90889	16.0283		3.77887	14.9568		3.90889	15.1054		3.78306	14.084
3.91308	16.0304		3.78306	14.9686		3.91308	15.1092		3.78726	14.0919
3.91727	16.0325		3.78726	14.9804		3.91727	15.1131		3.79145	14.0997
3.92147	16.0346		3.79145	14.9923		3.92147	15.1169		3.79565	14.1075
3.92566	16.0366		3.79565	15.0041		3.92566	15.1207		3.79984	14.1152
3.92986	16.0386		3.79984	15.0159		3.92986	15.1245		3.80403	14.123
3.93405	16.0406		3.80403	15.0277		3.93405	15.1282		3.80823	14.1308
3.93824	16.0425		3.80823	15.0395		3.93824	15.132		3.81242	14.1386
3.94244	16.0444		3.81242	15.0513		3.94244	15.1357		3.81662	14.1464
3.94663	16.0463		3.81662	15.0631		3.94663	15.1394		3.81921	14.1512
3.95083	16.0481		3.81921	15.0703		3.95083	15.1431		3.82081	14.1541
3.95502	16.0499		3.82081	15.0748		3.95502	15.1468		3.825	14.1619
3.95922	16.0516		3.825	15.0866		3.95922	15.1505		3.8292	14.1697
3.96341	16.0533		3.8292	15.0984		3.96341	15.1542		3.83339	14.1774
3.9676	16.055		3.83339	15.1102		3.9676	15.1578		3.83759	14.1852
3.9718	16.0567		3.83759	15.122		3.9718	15.1615		3.84178	14.1929
3.97599	16.0583		3.84178	15.1337		3.97599	15.1651		3.84598	14.2007
3.98019	16.0599		3.84598	15.1455		3.98019	15.1687		3.85017	14.2084
3.98438	16.0614		3.85017	15.1572		3.98438	15.1723		3.85436	14.2161
3.98857	16.063		3.85436	15.169		3.98857	15.1759		3.85856	14.2239
3.99277	16.0644		3.85856	15.1808		3.99277	15.1794		3.86275	14.2316
3.99696	16.0659		3.86275	15.1925		3.99696	15.183		3.86695	14.2393
4.00116	16.0673		3.86695	15.2043		4.00116	15.1865		3.87114	14.247
4.00535	16.0687		3.87114	15.216		4.00535	15.1901		3.87533	14.2548
4.00954	16.07		3.87533	15.2277		4.00954	15.1936		3.87953	14.2625
4.01374	16.0714		3.87953	15.2395		4.01374	15.1971		3.88372	14.2702
4.01793	16.0726		3.88372	15.2512		4.01793	15.2006		3.88792	14.2779
4.02213	16.0739		3.88792	15.2629		4.02213	15.2041		3.89211	14.2856
4.02632	16.0751		3.89211	15.2746		4.02632	15.2075		3.8963	14.2933
4.03051	16.0763		3.8963	15.2864		4.03051	15.211		3.9005	14.301
4.03471	16.0774		3.9005	15.2981		4.03471	15.2144		3.90469	14.3087
4.0389	16.0786		3.90469	15.3098		4.0389	15.2178		3.90889	14.3163
4.0431	16.0797		3.90889	15.3215		4.0431	15.2212		3.91308	14.324
4.04729	16.0807		3.91308	15.3332		4.04729	15.2246		3.91727	14.3317
4.05149	16.0817		3.91727	15.3449		4.05149	15.228		3.92147	14.3394
4.05568	16.0827		3.92147	15.3566		4.05568	15.2314		3.92566	14.347
4.05987	16.0837		3.92566	15.3683		4.05987	15.2347		3.92986	14.3547
4.06407	16.0846		3.92986	15.38		4.06407	15.2381		3.93405	14.3623
4.06826	16.0855		3.93405	15.3917		4.06826	15.2414		3.93824	14.37
4.07246	16.0864		3.93824	15.4034		4.07246	15.2447		3.94244	14.3776
4.07665	16.0872		3.94244	15.4151		4.07665	15.248		3.94663	14.3853
4.08084	16.088		3.94663	15.4267		4.08084	15.2513		3.95083	14.3929
4.08504	16.0888		3.95083	15.4384		4.08504	15.2546		3.95502	14.4006
4.08923	16.0895		3.95502	15.4501		4.08923	15.2579		3.95922	14.4082
4.09343	16.0902		3.95922	15.4617		4.09343	15.2612		3.96341	14.4158
4.09762	16.0909		3.96341	15.4734		4.09762	15.2644		3.9676	14.4235
4.10181	16.0915		3.9676	15.4851		4.10181	15.2676		3.9718	14.4311
4.10601	16.0921		3.9718	15.4967		4.10601	15.2708		3.97599	14.4387
4.1102	16.0927		3.97599	15.5084		4.1102	15.2741		3.98019	14.4463
4.1144	16.0933		3.98019	15.52		4.1144	15.2773		3.98438	14.4539
4.11859	16.0938		3.98438	15.5317		4.11859	15.2804		3.98857	14.4615
4.12278	16.0943		3.98857	15.5433		4.12278	15.2836		3.99277	14.4691
4.12698	16.0947		3.99277	15.5549		4.12698	15.2868		3.99696	14.4767
4.13117	16.0952		3.99696	15.5666		4.13117	15.2899		4.00116	14.4843
4.13537	16.0956		4.00116	15.5782		4.13537	15.293		4.00535	14.4919
4.13956	16.0959		4.00535	15.5898		4.13956	15.2962		4.00954	14.4995
4.14376	16.0963		4.00954	15.6015		4.14376	15.2993		4.01374	14.5071
4.14795	16.0966		4.01374	15.6131		4.14795	15.3024		4.01793	14.5146
4.15214	16.0969		4.01793	15.6247		4.15214	15.3055		4.02213	14.5222
4.15634	16.0971		4.02213	15.6363		4.15634	15.3085		4.02632	14.5298
4.16053	16.0973		4.02632	15.6479		4.16053	15.3116		4.03051	14.5374
4.16473	16.0975		4.03051	15.6595		4.16473	15.3147		4.03471	14.5449
4.16892	16.0977		4.03471	15.6711		4.16892	15.3177		4.0389	14.5525
4.17311	16.0978		4.0389	15.6827		4.17311	15.3207		4.0431	14.56
4.17731	16.0979		4.0431	15.6943		4.17731	15.3238		4.04729	14.5676
4.1815	16.098		4.04729	15.7059		4.1815	15.3268		4.05149	14.5751
4.1857	16.098		4.05149	15.7175		4.1857	15.3298		4.05568	14.5827
4.18989	16.098		4.18989	16.098		4.18989	15.3327		4.18989	14.822
