# Supplementary material for: Bond performance between hybrid fiber-reinforced concrete and BFRP bars under freeze-thaw cycle
Source: PLoS One. 2024 May 13;19(5):e0303327. doi: 10.1371/journal.pone.0303327 (PMC11090331; doi:10.1371/journal.pone.0303327)
Supplement: S1 Data — (ZIP) [file pone.0303327.s001.zip › Supporting Information files/The fitting data of the ascending section of the bond slip curve/FT75-C0B0.xlsx]

## Sheet: Sheet1
	Malvar model			MBPE model			CMR model			Continuous Curve model
Slip(mm)	Bond stress(MPa)		Slip(mm)	Bond stress(MPa)		Slip(mm)	Bond stress(MPa)		Slip(mm)	Bond stress(MPa)
0	0		0	0		0	0		0	0
0.00312	-0.000145808		0.00312	0.11664		0.00312	1.46546e-09		0.00625	0.58255
0.00625	-0.000187489		0.00625	0.18865		0.00625	3.15206e-08		0.00937	0.71347
0.00937	-0.000124413		0.00937	0.24991		0.00937	1.88736e-07		0.01249	0.82384
0.01249	4.40512e-05		0.01249	0.3051		0.01249	6.69483e-07		0.01561	0.92109
0.01561	0.00031853		0.01561	0.35618		0.01561	1.78254e-06		0.01874	1.009
0.01874	0.000699653		0.01874	0.40419		0.01874	3.95856e-06		0.02186	1.08984
0.02186	0.00119		0.02186	0.4498		0.02186	7.75635e-06		0.02498	1.16509
0.02498	0.00178		0.02498	0.49345		0.02498	1.38668e-05		0.0281	1.23577
0.0281	0.00249		0.0281	0.53545		0.0281	2.31153e-05		0.03123	1.30261
0.03123	0.0033		0.03123	0.57605		0.03123	3.64625e-05		0.03435	1.36619
0.03435	0.00423		0.03435	0.61542		0.03435	5.50043e-05		0.03747	1.42694
0.03747	0.00526		0.03747	0.6537		0.03747	7.99706e-05		0.0406	1.4852
0.0406	0.00641		0.0406	0.69102		0.0406	0.000112724		0.04372	1.54127
0.04372	0.00766		0.04372	0.72747		0.04372	0.000154758		0.04684	1.59537
0.04684	0.00903		0.04684	0.76313		0.04684	0.000207691		0.04996	1.64769
0.04996	0.01051		0.04996	0.79806		0.04996	0.000273268		0.05309	1.6984
0.05309	0.01211		0.05309	0.83234		0.05309	0.000353354		0.05621	1.74763
0.05621	0.01382		0.05621	0.866		0.05621	0.000449929		0.05933	1.79552
0.05933	0.01564		0.05933	0.89909		0.05933	0.000565089		0.06245	1.84217
0.06245	0.01758		0.06245	0.93165		0.06245	0.000701034		0.06558	1.88766
0.06558	0.01964		0.06558	0.96372		0.06558	0.000860072		0.0687	1.93208
0.0687	0.02181		0.0687	0.99533		0.0687	0.00104		0.07182	1.97551
0.07182	0.0241		0.07182	1.02649		0.07182	0.00126		0.07494	2.01799
0.07494	0.0265		0.07494	1.05724		0.07494	0.0015		0.07807	2.05961
0.07807	0.02903		0.07807	1.08761		0.07807	0.00178		0.08119	2.10039
0.08119	0.03167		0.08119	1.1176		0.08119	0.00209		0.08431	2.14041
0.08431	0.03443		0.08431	1.14724		0.08431	0.00244		0.08744	2.17968
0.08744	0.03732		0.08744	1.17655		0.08744	0.00283		0.09056	2.21826
0.09056	0.04032		0.09056	1.20554		0.09056	0.00327		0.09368	2.25619
0.09368	0.04345		0.09368	1.23422		0.09368	0.00376		0.0968	2.29348
0.0968	0.04669		0.0968	1.26261		0.0968	0.00429		0.09993	2.33018
0.09993	0.05006		0.09993	1.29072		0.09993	0.00488		0.10305	2.36631
0.10305	0.05355		0.10305	1.31857		0.10305	0.00553		0.10617	2.40189
0.10617	0.05717		0.10617	1.34616		0.10617	0.00624		0.10929	2.43696
0.10929	0.06091		0.10929	1.3735		0.10929	0.00701		0.11242	2.47153
0.11242	0.06477		0.11242	1.4006		0.11242	0.00785		0.11554	2.50562
0.11554	0.06876		0.11554	1.42747		0.11554	0.00876		0.11866	2.53925
0.11866	0.07288		0.11866	1.45412		0.11866	0.00974		0.12179	2.57245
0.12179	0.07712		0.12179	1.48055		0.12179	0.0108		0.12491	2.60522
0.12491	0.08148		0.12491	1.50678		0.12491	0.01194		0.12803	2.63758
0.12803	0.08598		0.12803	1.53281		0.12803	0.01316		0.13115	2.66955
0.13115	0.0906		0.13115	1.55865		0.13115	0.01447		0.13428	2.70115
0.13428	0.09535		0.13428	1.58429		0.13428	0.01588		0.1374	2.73237
0.1374	0.10024		0.1374	1.60976		0.1374	0.01737		0.14052	2.76325
0.14052	0.10525		0.14052	1.63505		0.14052	0.01897		0.14364	2.79378
0.14364	0.11039		0.14364	1.66016		0.14364	0.02066		0.14677	2.82399
0.14677	0.11566		0.14677	1.68511		0.14677	0.02246		0.14989	2.85387
0.14989	0.12106		0.14989	1.7099		0.14989	0.02437		0.15301	2.88345
0.15301	0.12659		0.15301	1.73453		0.15301	0.02638		0.15613	2.91272
0.15613	0.13226		0.15613	1.75901		0.15613	0.02852		0.15926	2.9417
0.15926	0.13805		0.15926	1.78333		0.15926	0.03077		0.16238	2.9704
0.16238	0.14398		0.16238	1.80752		0.16238	0.03314		0.1655	2.99883
0.1655	0.15005		0.1655	1.83155		0.1655	0.03564		0.16863	3.02699
0.16863	0.15625		0.16863	1.85546		0.16863	0.03826		0.17175	3.05489
0.17175	0.16258		0.17175	1.87922		0.17175	0.04102		0.17487	3.08253
0.17487	0.16905		0.17487	1.90285		0.17487	0.04391		0.17799	3.10993
0.17799	0.17565		0.17799	1.92636		0.17799	0.04693		0.18112	3.1371
0.18112	0.18239		0.18112	1.94974		0.18112	0.0501		0.18424	3.16402
0.18424	0.18927		0.18424	1.97299		0.18424	0.05342		0.18736	3.19072
0.18736	0.19628		0.18736	1.99613		0.18736	0.05688		0.19048	3.2172
0.19048	0.20343		0.19048	2.01914		0.19048	0.06049		0.19361	3.24347
0.19361	0.21072		0.19361	2.04204		0.19361	0.06425		0.19673	3.26952
0.19673	0.21814		0.19673	2.06483		0.19673	0.06817		0.19985	3.29537
0.19985	0.2257		0.19985	2.08751		0.19985	0.07225		0.20298	3.32101
0.20298	0.23341		0.20298	2.11008		0.20298	0.07649		0.2061	3.34646
0.2061	0.24125		0.2061	2.13254		0.2061	0.08089		0.20922	3.37172
0.20922	0.24923		0.20922	2.1549		0.20922	0.08546		0.21234	3.39679
0.21234	0.25735		0.21234	2.17716		0.21234	0.0902		0.21547	3.42167
0.21547	0.26562		0.21547	2.19932		0.21547	0.09512		0.21859	3.44638
0.21859	0.27402		0.21859	2.22138		0.21859	0.10021		0.22171	3.47091
0.22171	0.28257		0.22171	2.24334		0.22171	0.10547		0.22483	3.49526
0.22483	0.29125		0.22483	2.26521		0.22483	0.11092		0.22796	3.51945
0.22796	0.30008		0.22796	2.28699		0.22796	0.11655		0.23108	3.54348
0.23108	0.30905		0.23108	2.30867		0.23108	0.12237		0.2342	3.56734
0.2342	0.31817		0.2342	2.33026		0.2342	0.12837		0.23732	3.59104
0.23732	0.32743		0.23732	2.35177		0.23732	0.13457		0.24045	3.61459
0.24045	0.33683		0.24045	2.37319		0.24045	0.14095		0.24357	3.63798
0.24357	0.34637		0.24357	2.39453		0.24357	0.14753		0.24669	3.66123
0.24669	0.35606		0.24669	2.41578		0.24669	0.15431		0.24982	3.68433
0.24982	0.3659		0.24982	2.43695		0.24982	0.16128		0.25294	3.70728
0.25294	0.37587		0.25294	2.45803		0.25294	0.16845		0.25606	3.7301
0.25606	0.386		0.25606	2.47904		0.25606	0.17583		0.25918	3.75277
0.25918	0.39627		0.25918	2.49997		0.25918	0.18341		0.26231	3.77531
0.26231	0.40668		0.26231	2.52083		0.26231	0.19119		0.26543	3.79772
0.26543	0.41724		0.26543	2.5416		0.26543	0.19919		0.26855	3.81999
0.26855	0.42795		0.26855	2.56231		0.26855	0.20739		0.27167	3.84214
0.27167	0.4388		0.27167	2.58293		0.27167	0.2158		0.2748	3.86416
0.2748	0.4498		0.2748	2.60349		0.2748	0.22442		0.27792	3.88605
0.27792	0.46095		0.27792	2.62398		0.27792	0.23326		0.28104	3.90782
0.28104	0.47225		0.28104	2.64439		0.28104	0.24231		0.28417	3.92947
0.28417	0.48369		0.28417	2.66474		0.28417	0.25158		0.28729	3.951
0.28729	0.49528		0.28729	2.68501		0.28729	0.26107		0.29041	3.97242
0.29041	0.50702		0.29041	2.70522		0.29041	0.27077		0.29353	3.99372
0.29353	0.5189		0.29353	2.72536		0.29353	0.2807		0.29666	4.0149
0.29666	0.53094		0.29666	2.74544		0.29666	0.29084		0.29978	4.03598
0.29978	0.54312		0.29978	2.76545		0.29978	0.30121		0.3029	4.05695
0.3029	0.55545		0.3029	2.7854		0.3029	0.3118		0.30602	4.0778
0.30602	0.56793		0.30602	2.80529		0.30602	0.32261		0.30915	4.09856
0.30915	0.58056		0.30915	2.82511		0.30915	0.33365		0.31227	4.1192
0.31227	0.59334		0.31227	2.84487		0.31227	0.34491		0.31539	4.13975
0.31539	0.60627		0.31539	2.86458		0.31539	0.3564		0.31851	4.16019
0.31851	0.61934		0.31851	2.88422		0.31851	0.36812		0.32164	4.18053
0.32164	0.63257		0.32164	2.9038		0.32164	0.38006		0.32476	4.20078
0.32476	0.64595		0.32476	2.92333		0.32476	0.39223		0.32788	4.22093
0.32788	0.65948		0.32788	2.9428		0.32788	0.40463		0.33101	4.24098
0.33101	0.67315		0.33101	2.96221		0.33101	0.41726		0.33413	4.26094
0.33413	0.68698		0.33413	2.98156		0.33413	0.43011		0.33725	4.2808
0.33725	0.70096		0.33725	3.00086		0.33725	0.4432		0.34037	4.30057
0.34037	0.71508		0.34037	3.02011		0.34037	0.45651		0.3435	4.32026
0.3435	0.72936		0.3435	3.0393		0.3435	0.47006		0.34662	4.33985
0.34662	0.74379		0.34662	3.05844		0.34662	0.48383		0.34974	4.35935
0.34974	0.75836		0.34974	3.07752		0.34974	0.49784		0.35286	4.37877
0.35286	0.77309		0.35286	3.09655		0.35286	0.51207		0.35599	4.3981
0.35599	0.78797		0.35599	3.11553		0.35599	0.52654		0.35911	4.41735
0.35911	0.803		0.35911	3.13446		0.35911	0.54123		0.36223	4.43652
0.36223	0.81818		0.36223	3.15334		0.36223	0.55615		0.36536	4.4556
0.36536	0.83351		0.36536	3.17217		0.36536	0.57131		0.36848	4.4746
0.36848	0.84899		0.36848	3.19096		0.36848	0.58669		0.3716	4.49352
0.3716	0.86462		0.3716	3.20969		0.3716	0.6023		0.37472	4.51236
0.37472	0.8804		0.37472	3.22837		0.37472	0.61814		0.37785	4.53112
0.37785	0.89633		0.37785	3.24701		0.37785	0.63421		0.38097	4.54981
0.38097	0.91241		0.38097	3.2656		0.38097	0.65051		0.38409	4.56841
0.38409	0.92864		0.38409	3.28414		0.38409	0.66703		0.38721	4.58695
0.38721	0.94502		0.38721	3.30264		0.38721	0.68378		0.39034	4.60541
0.39034	0.96155		0.39034	3.32109		0.39034	0.70075		0.39346	4.62379
0.39346	0.97823		0.39346	3.33949		0.39346	0.71796		0.39658	4.6421
0.39658	0.99505		0.39658	3.35785		0.39658	0.73538		0.3997	4.66034
0.3997	1.01203		0.3997	3.37617		0.3997	0.75303		0.40283	4.67851
0.40283	1.02916		0.40283	3.39444		0.40283	0.77091		0.40595	4.69661
0.40595	1.04644		0.40595	3.41267		0.40595	0.78901		0.40907	4.71464
0.40907	1.06386		0.40907	3.43086		0.40907	0.80732		0.4122	4.7326
0.4122	1.08144		0.4122	3.449		0.4122	0.82586		0.41532	4.75049
0.41532	1.09916		0.41532	3.46711		0.41532	0.84463		0.41844	4.76832
0.41844	1.11704		0.41844	3.48517		0.41844	0.8636		0.42156	4.78608
0.42156	1.13506		0.42156	3.50319		0.42156	0.8828		0.42469	4.80377
0.42469	1.15322		0.42469	3.52116		0.42469	0.90222		0.42781	4.8214
0.42781	1.17154		0.42781	3.5391		0.42781	0.92185		0.43093	4.83896
0.43093	1.19		0.43093	3.557		0.43093	0.94169		0.43405	4.85646
0.43405	1.20862		0.43405	3.57486		0.43405	0.96175		0.43718	4.8739
0.43718	1.22737		0.43718	3.59268		0.43718	0.98203		0.4403	4.89128
0.4403	1.24628		0.4403	3.61046		0.4403	1.00251		0.44342	4.90859
0.44342	1.26533		0.44342	3.6282		0.44342	1.02321		0.44655	4.92585
0.44655	1.28453		0.44655	3.6459		0.44655	1.04411		0.44967	4.94304
0.44967	1.30387		0.44967	3.66356		0.44967	1.06522		0.45279	4.96017
0.45279	1.32336		0.45279	3.68119		0.45279	1.08654		0.45591	4.97725
0.45591	1.343		0.45591	3.69878		0.45591	1.10807		0.45904	4.99426
0.45904	1.36277		0.45904	3.71634		0.45904	1.12979		0.46216	5.01122
0.46216	1.3827		0.46216	3.73385		0.46216	1.15172		0.46528	5.02812
0.46528	1.40277		0.46528	3.75133		0.46528	1.17386		0.4684	5.04497
0.4684	1.42298		0.4684	3.76878		0.4684	1.19619		0.47153	5.06176
0.47153	1.44333		0.47153	3.78619		0.47153	1.21872		0.47465	5.07849
0.47465	1.46383		0.47465	3.80356		0.47465	1.24144		0.47777	5.09517
0.47777	1.48447		0.47777	3.8209		0.47777	1.26436		0.48089	5.11179
0.48089	1.50525		0.48089	3.8382		0.48089	1.28748		0.48402	5.12836
0.48402	1.52618		0.48402	3.85547		0.48402	1.31078		0.48714	5.14488
0.48714	1.54725		0.48714	3.87271		0.48714	1.33428		0.49026	5.16134
0.49026	1.56845		0.49026	3.88991		0.49026	1.35797		0.49339	5.17775
0.49339	1.5898		0.49339	3.90708		0.49339	1.38184		0.49651	5.19411
0.49651	1.61129		0.49651	3.92422		0.49651	1.4059		0.49963	5.21042
0.49963	1.63291		0.49963	3.94132		0.49963	1.43014		0.50198	5.22265
0.50198	1.64927		0.50198	3.95416		0.50198	1.4485		0.50275	5.22668
0.50275	1.65468		0.50275	3.95839		0.50275	1.45457		0.50588	5.24288
0.50588	1.67658		0.50588	3.97542		0.50588	1.47917		0.509	5.25904
0.509	1.69862		0.509	3.99243		0.509	1.50396		0.51212	5.27515
0.51212	1.7208		0.51212	4.0094		0.51212	1.52892		0.51524	5.2912
0.51524	1.74312		0.51524	4.02634		0.51524	1.55405		0.51837	5.30721
0.51837	1.76557		0.51837	4.04325		0.51837	1.57936		0.52149	5.32318
0.52149	1.78816		0.52149	4.06013		0.52149	1.60485		0.52461	5.33909
0.52461	1.81088		0.52461	4.07698		0.52461	1.6305		0.52774	5.35496
0.52774	1.83374		0.52774	4.0938		0.52774	1.65632		0.53086	5.37078
0.53086	1.85673		0.53086	4.11058		0.53086	1.6823		0.53398	5.38655
0.53398	1.87986		0.53398	4.12734		0.53398	1.70845		0.5371	5.40228
0.5371	1.90311		0.5371	4.14406		0.5371	1.73477		0.54023	5.41796
0.54023	1.9265		0.54023	4.16076		0.54023	1.76124		0.54335	5.43359
0.54335	1.95002		0.54335	4.17743		0.54335	1.78788		0.54647	5.44919
0.54647	1.97368		0.54647	4.19407		0.54647	1.81467		0.54959	5.46473
0.54959	1.99746		0.54959	4.21067		0.54959	1.84161		0.55272	5.48023
0.55272	2.02137		0.55272	4.22725		0.55272	1.86871		0.55584	5.49569
0.55584	2.04541		0.55584	4.2438		0.55584	1.89596		0.55896	5.51111
0.55896	2.06958		0.55896	4.26033		0.55896	1.92336		0.56208	5.52648
0.56208	2.09387		0.56208	4.27682		0.56208	1.95091		0.56521	5.54181
0.56521	2.1183		0.56521	4.29329		0.56521	1.9786		0.56833	5.5571
0.56833	2.14285		0.56833	4.30972		0.56833	2.00644		0.57145	5.57235
0.57145	2.16752		0.57145	4.32614		0.57145	2.03442		0.57458	5.58755
0.57458	2.19232		0.57458	4.34252		0.57458	2.06254		0.5777	5.60271
0.5777	2.21724		0.5777	4.35887		0.5777	2.0908		0.58082	5.61783
0.58082	2.24228		0.58082	4.3752		0.58082	2.11919		0.58394	5.63292
0.58394	2.26745		0.58394	4.39151		0.58394	2.14771		0.58707	5.64796
0.58707	2.29274		0.58707	4.40778		0.58707	2.17637		0.59019	5.66296
0.59019	2.31815		0.59019	4.42403		0.59019	2.20516		0.59331	5.67792
0.59331	2.34367		0.59331	4.44025		0.59331	2.23408		0.59643	5.69284
0.59643	2.36932		0.59643	4.45645		0.59643	2.26312		0.59956	5.70772
0.59956	2.39509		0.59956	4.47262		0.59956	2.29229		0.60268	5.72257
0.60268	2.42097		0.60268	4.48876		0.60268	2.32158		0.6058	5.73738
0.6058	2.44697		0.6058	4.50488		0.6058	2.35099		0.60893	5.75214
0.60893	2.47308		0.60893	4.52098		0.60893	2.38052		0.61205	5.76687
0.61205	2.49931		0.61205	4.53704		0.61205	2.41017		0.61517	5.78157
0.61517	2.52566		0.61517	4.55309		0.61517	2.43992		0.61829	5.79622
0.61829	2.55211		0.61829	4.5691		0.61829	2.4698		0.62142	5.81084
0.62142	2.57868		0.62142	4.5851		0.62142	2.49978		0.62454	5.82542
0.62454	2.60536		0.62454	4.60107		0.62454	2.52987		0.62766	5.83997
0.62766	2.63215		0.62766	4.61701		0.62766	2.56007		0.63078	5.85448
0.63078	2.65905		0.63078	4.63293		0.63078	2.59037		0.63391	5.86895
0.63391	2.68606		0.63391	4.64883		0.63391	2.62078		0.63703	5.88339
0.63703	2.71318		0.63703	4.6647		0.63703	2.65128		0.64015	5.89779
0.64015	2.7404		0.64015	4.68055		0.64015	2.68189		0.64327	5.91216
0.64327	2.76773		0.64327	4.69637		0.64327	2.71259		0.6464	5.92649
0.6464	2.79516		0.6464	4.71217		0.6464	2.74338		0.64952	5.94079
0.64952	2.8227		0.64952	4.72795		0.64952	2.77427		0.65264	5.95505
0.65264	2.85034		0.65264	4.74371		0.65264	2.80525		0.65577	5.96928
0.65577	2.87808		0.65577	4.75944		0.65577	2.83632		0.65889	5.98348
0.65889	2.90592		0.65889	4.77515		0.65889	2.86748		0.66201	5.99764
0.66201	2.93386		0.66201	4.79083		0.66201	2.89872		0.66513	6.01177
0.66513	2.9619		0.66513	4.80649		0.66513	2.93005		0.66826	6.02586
0.66826	2.99004		0.66826	4.82213		0.66826	2.96145		0.67138	6.03992
0.67138	3.01827		0.67138	4.83775		0.67138	2.99294		0.6745	6.05395
0.6745	3.04661		0.6745	4.85335		0.6745	3.0245		0.67762	6.06795
0.67762	3.07503		0.67762	4.86892		0.67762	3.05615		0.68075	6.08192
0.68075	3.10355		0.68075	4.88447		0.68075	3.08786		0.68387	6.09585
0.68387	3.13216		0.68387	4.9		0.68387	3.11965		0.68699	6.10975
0.68699	3.16087		0.68699	4.91551		0.68699	3.1515		0.69012	6.12362
0.69012	3.18966		0.69012	4.931		0.69012	3.18343		0.69324	6.13746
0.69324	3.21855		0.69324	4.94646		0.69324	3.21542		0.69387	6.14026
0.69387	3.2244		0.69387	4.94959		0.69387	3.2219		0.69636	6.15127
0.69636	3.24752		0.69636	4.96191		0.69636	3.24747		0.69948	6.16504
0.69948	3.27658		0.69948	4.97733		0.69948	3.27959		0.70261	6.17879
0.70261	3.30572		0.70261	4.99273		0.70261	3.31177		0.70573	6.1925
0.70573	3.33495		0.70573	5.00811		0.70573	3.34401		0.70885	6.20619
0.70885	3.36427		0.70885	5.02347		0.70885	3.37631		0.71197	6.21984
0.71197	3.39367		0.71197	5.03881		0.71197	3.40866		0.7151	6.23347
0.7151	3.42315		0.7151	5.05413		0.7151	3.44107		0.71822	6.24707
0.71822	3.45271		0.71822	5.06943		0.71822	3.47353		0.72134	6.26063
0.72134	3.48235		0.72134	5.0847		0.72134	3.50603		0.72245	6.26544
0.72245	3.49289		0.72245	5.09012		0.72245	3.51758		0.72446	6.27417
0.72446	3.51207		0.72446	5.09996		0.72446	3.53859		0.72759	6.28767
0.72759	3.54187		0.72759	5.1152		0.72759	3.5712		0.73071	6.30115
0.73071	3.57174		0.73071	5.13042		0.73071	3.60384		0.73383	6.3146
0.73383	3.60169		0.73383	5.14561		0.73383	3.63654		0.73696	6.32802
0.73696	3.63171		0.73696	5.16079		0.73696	3.66927		0.74008	6.34142
0.74008	3.66181		0.74008	5.17595		0.74008	3.70205		0.7432	6.35478
0.7432	3.69198		0.7432	5.19109		0.7432	3.73486		0.74632	6.36812
0.74632	3.72221		0.74632	5.2062		0.74632	3.76771		0.74945	6.38142
0.74945	3.75252		0.74945	5.2213		0.74945	3.80059		0.75257	6.39471
0.75257	3.7829		0.75257	5.23638		0.75257	3.83351		0.75569	6.40796
0.75569	3.81334		0.75569	5.25144		0.75569	3.86646		0.75881	6.42118
0.75881	3.84385		0.75881	5.26649		0.75881	3.89944		0.76194	6.43438
0.76194	3.87442		0.76194	5.28151		0.76194	3.93244		0.76506	6.44755
0.76506	3.90506		0.76506	5.29651		0.76506	3.96548		0.76818	6.4607
0.76818	3.93576		0.76818	5.3115		0.76818	3.99853		0.77131	6.47382
0.77131	3.96653		0.77131	5.32647		0.77131	4.03162		0.77443	6.48691
0.77443	3.99735		0.77443	5.34141		0.77443	4.06472		0.77755	6.49997
0.77755	4.02823		0.77755	5.35634		0.77755	4.09785		0.78067	6.51301
0.78067	4.05917		0.78067	5.37125		0.78067	4.13099		0.7838	6.52603
0.7838	4.09016		0.7838	5.38615		0.7838	4.16415		0.78692	6.53901
0.78692	4.12122		0.78692	5.40102		0.78692	4.19733		0.79004	6.55197
0.79004	4.15232		0.79004	5.41588		0.79004	4.23052		0.79186	6.55951
0.79186	4.17046		0.79186	5.42452		0.79186	4.24986		0.79316	6.56491
0.79316	4.18348		0.79316	5.43072		0.79316	4.26372		0.79629	6.57782
0.79629	4.21469		0.79629	5.44554		0.79629	4.29694		0.79941	6.59071
0.79941	4.24595		0.79941	5.46034		0.84	4.76232		0.80253	6.60357
0.80253	4.27726		0.80253	5.47513		0.84313	4.79553		0.80565	6.6164
0.80565	4.30862		0.80565	5.48989		0.84625	4.82873		0.80878	6.62921
0.80878	4.34003		0.80878	5.50464		0.84937	4.86192		0.8119	6.642
0.8119	4.37148		0.8119	5.51938		0.8525	4.89509		0.81502	6.65476
0.81502	4.40298		0.81502	5.53409		0.85562	4.92825		0.81815	6.66749
0.81815	4.43452		0.81815	5.54879		0.85874	4.9614		0.82127	6.6802
0.82127	4.4661		0.82127	5.56347		0.86186	4.99452		0.82439	6.69289
0.82439	4.49773		0.82439	5.57814		0.86499	5.02763		0.82751	6.70556
0.82751	4.52939		0.82751	5.59278		0.86811	5.06072		0.83064	6.7182
0.83064	4.5611		0.83064	5.60741		0.87123	5.09379		0.83376	6.73081
0.83376	4.59284		0.83376	5.62203		0.87435	5.12684		0.83688	6.74341
0.83688	4.62461		0.83688	5.63662		0.87748	5.15986		0.84	6.75597
0.84	4.65643		0.84	5.6512		0.8806	5.19286		0.84313	6.76852
0.84313	4.68827		0.84313	5.66576		0.88372	5.22583		0.84625	6.78104
0.84625	4.72015		0.84625	5.68031		0.88684	5.25877		0.84937	6.79354
0.84937	4.75206		0.84937	5.69484		0.88997	5.29169		0.8525	6.80602
0.8525	4.78401		0.8525	5.70936		0.89309	5.32458		0.85562	6.81847
0.85562	4.81598		0.85562	5.72385		0.89621	5.35744		0.85874	6.8309
0.85874	4.84798		0.85874	5.73833		0.89934	5.39027		0.86186	6.84331
0.86186	4.88		0.86186	5.7528		0.90246	5.42306		0.86499	6.8557
0.86499	4.91205		0.86499	5.76725		0.90558	5.45583		0.86811	6.86806
0.86811	4.94413		0.86811	5.78168		0.9087	5.48855		0.87123	6.8804
0.87123	4.97623		0.87123	5.7961		0.91183	5.52125		0.87435	6.89272
0.87435	5.00835		0.87435	5.8105		0.91495	5.5539		0.87748	6.90502
0.87748	5.04049		0.87748	5.82489		0.91807	5.58652		0.8806	6.9173
0.8806	5.07266		0.8806	5.83926		0.92119	5.6191		0.88372	6.92955
0.88372	5.10484		0.88372	5.85361		0.92432	5.65165		0.88684	6.94178
0.88684	5.13704		0.88684	5.86795		0.92744	5.68415		0.88997	6.95399
0.88997	5.16925		0.88997	5.88227		0.92966	5.70723		0.89309	6.96618
0.89309	5.20148		0.89309	5.89658		0.93056	5.71661		0.89621	6.97835
0.89621	5.23372		0.89621	5.91087		0.93369	5.74903		0.89934	6.9905
0.89934	5.26598		0.89934	5.92515		0.93681	5.7814		0.90246	7.00262
0.90246	5.29825		0.90246	5.93941		0.93993	5.81373		0.90558	7.01473
0.90558	5.33053		0.90558	5.95366		0.94305	5.84602		0.9087	7.02681
0.9087	5.36282		0.9087	5.96789		0.94618	5.87826		0.91183	7.03887
0.92966	5.57966		0.91183	5.98211		0.9493	5.91045		0.91495	7.05092
0.95242	5.81519		0.91495	5.99631		0.95242	5.94259		0.91807	7.06294
0.95554	5.84748		0.91807	6.0105		0.95554	5.97469		0.92119	7.07494
0.95867	5.87977		0.92119	6.02467		0.95867	6.00674		0.92432	7.08692
0.96179	5.91204		0.92432	6.03883		0.96179	6.03874		0.92744	7.09888
0.96491	5.9443		0.92744	6.05297		0.96491	6.07068		0.92966	7.10737
0.96803	5.97656		0.92966	6.06302		0.96803	6.10258		0.93056	7.11082
0.97116	6.00879		0.93056	6.0671		0.97116	6.13442		0.93369	7.12274
0.97428	6.04102		0.93369	6.08121		0.97428	6.16621		0.93681	7.13464
0.9774	6.07323		0.93681	6.09531		0.9774	6.19794		0.93993	7.14652
0.98053	6.10542		0.93993	6.1094		0.98053	6.22962		0.94305	7.15839
0.98365	6.1376		0.94305	6.12347		0.98365	6.26125		0.94618	7.17023
0.98677	6.16976		0.94618	6.13753		0.98677	6.29281		0.9493	7.18205
0.98989	6.2019		0.9493	6.15157		0.98989	6.32432		0.95242	7.19385
0.99302	6.23402		0.95242	6.1656		0.99302	6.35578		0.95554	7.20564
0.99614	6.26612		0.95554	6.17961		0.99614	6.38717		0.95867	7.2174
0.99926	6.29819		0.95867	6.19361		0.99926	6.4185		0.96179	7.22915
1.00238	6.33025		0.96179	6.2076		1.00238	6.44978		0.96491	7.24087
1.00551	6.36228		0.96491	6.22157		1.00551	6.48099		0.96803	7.25258
1.00863	6.39428		0.96803	6.23553		1.00863	6.51214		0.97116	7.26427
1.01175	6.42626		0.97116	6.24947		1.01175	6.54323		0.97428	7.27594
1.01488	6.45821		0.97428	6.2634		1.01488	6.57426		0.9774	7.28759
1.018	6.49013		0.9774	6.27732		1.018	6.60522		0.98053	7.29922
1.02112	6.52203		0.98053	6.29123		1.02112	6.63612		0.98365	7.31083
1.02424	6.55389		0.98365	6.30512		1.02424	6.66696		0.98677	7.32243
1.02737	6.58572		0.98677	6.31899		1.02737	6.69773		0.98989	7.334
1.03049	6.61752		0.98989	6.33286		1.03049	6.72843		0.99302	7.34556
1.03361	6.64929		0.99302	6.34671		1.03361	6.75907		0.99614	7.3571
1.03673	6.68103		0.99614	6.36054		1.03673	6.78964		0.99926	7.36863
1.03986	6.71272		0.99926	6.37436		1.03986	6.82014		1.00238	7.38013
1.04298	6.74439		1.00238	6.38817		1.04298	6.85058		1.00551	7.39162
1.0461	6.77602		1.00551	6.40197		1.0461	6.88095		1.00863	7.40309
1.04922	6.80761		1.00863	6.41576		1.04922	6.91124		1.01175	7.41454
1.05235	6.83916		1.01175	6.42953		1.05235	6.94147		1.01488	7.42597
1.05419	6.85776		1.01488	6.44328		1.05419	6.95927		1.018	7.43739
1.05547	6.87067		1.018	6.45703		1.05547	6.97163		1.02112	7.44878
1.05859	6.90214		1.02112	6.47076		1.05859	7.00171		1.02424	7.46016
1.06172	6.93358		1.02424	6.48448		1.06172	7.03173		1.02737	7.47153
1.06484	6.96497		1.02737	6.49818		1.06484	7.06167		1.03049	7.48287
1.06796	6.99631		1.03049	6.51188		1.06796	7.09154		1.03361	7.4942
1.07108	7.02762		1.03361	6.52556		1.07108	7.12134		1.03673	7.50552
1.07421	7.05888		1.03673	6.53923		1.07421	7.15106		1.03986	7.51681
1.07733	7.09009		1.03986	6.55288		1.07733	7.18072		1.04298	7.52809
1.08045	7.12126		1.04298	6.56652		1.08045	7.21029		1.0461	7.53935
1.08357	7.15238		1.0461	6.58015		1.08357	7.2398		1.04922	7.55059
1.0867	7.18346		1.04922	6.59377		1.0867	7.26922		1.05235	7.56182
1.08982	7.21448		1.05235	6.60738		1.08982	7.29858		1.05419	7.56844
1.09294	7.24546		1.05419	6.6154		1.09294	7.32785		1.05547	7.57303
1.09607	7.27638		1.05547	6.62097		1.09607	7.35705		1.05859	7.58423
1.09919	7.30726		1.05859	6.63455		1.09919	7.38618		1.06172	7.5954
1.10114	7.32654		1.06172	6.64812		1.10114	7.40434		1.06484	7.60657
1.10231	7.33808		1.06484	6.66167		1.10231	7.41522		1.06796	7.61771
1.10543	7.36885		1.06796	6.67522		1.10543	7.44419		1.07108	7.62884
1.10856	7.39957		1.07108	6.68875		1.10856	7.47308		1.07421	7.63995
1.11168	7.43024		1.07421	6.70227		1.11168	7.5019		1.07733	7.65105
1.1148	7.46085		1.07733	6.71578		1.1148	7.53063		1.08045	7.66213
1.11792	7.4914		1.08045	6.72927		1.11792	7.55929		1.08357	7.67319
1.12105	7.5219		1.08357	6.74276		1.12105	7.58787		1.0867	7.68424
1.12417	7.55234		1.0867	6.75623		1.12417	7.61636		1.08982	7.69527
1.12729	7.58273		1.08982	6.76969		1.12729	7.64478		1.09294	7.70629
1.13041	7.61306		1.09294	6.78314		1.13041	7.67312		1.09607	7.71729
1.13354	7.64332		1.09607	6.79657		1.13354	7.70138		1.09919	7.72828
1.13666	7.67353		1.09919	6.81		1.13666	7.72956		1.10114	7.73514
1.13978	7.70368		1.10114	6.81839		1.13978	7.75765		1.10231	7.73925
1.14291	7.73377		1.10231	6.82341		1.14291	7.78567		1.10543	7.7502
1.14603	7.76379		1.10543	6.83681		1.14603	7.8136		1.10856	7.76114
1.14915	7.79376		1.10856	6.8502		1.14915	7.84145		1.11168	7.77206
1.15227	7.82366		1.11168	6.86358		1.15227	7.86922		1.1148	7.78297
1.1554	7.85349		1.1148	6.87695		1.1554	7.89691		1.11792	7.79386
1.15852	7.88327		1.11792	6.8903		1.15852	7.92451		1.12105	7.80474
1.16164	7.91298		1.12105	6.90365		1.16164	7.95203		1.12417	7.8156
1.16476	7.94262		1.12417	6.91698		1.16476	7.97947		1.12729	7.82645
1.16544	7.94902		1.12729	6.9303		1.16544	7.9854		1.13041	7.83728
1.16789	7.9722		1.13041	6.94361		1.16789	8.00683		1.13354	7.8481
1.17101	8.00171		1.13354	6.95691		1.17101	8.0341		1.13666	7.8589
1.17413	8.03115		1.13666	6.9702		1.17413	8.06129		1.13978	7.86969
1.17726	8.06053		1.13978	6.98347		1.17726	8.08839		1.14291	7.88046
1.18038	8.08984		1.14291	6.99674		1.18038	8.11541		1.14603	7.89122
1.1835	8.11908		1.14603	7.00999		1.1835	8.14235		1.14915	7.90197
1.18662	8.14824		1.14915	7.02323		1.18662	8.1692		1.15227	7.9127
1.18975	8.17734		1.15227	7.03647		1.18975	8.19597		1.1554	7.92341
1.19287	8.20637		1.1554	7.04969		1.19287	8.22265		1.15852	7.93411
1.19599	8.23533		1.15852	7.0629		1.19599	8.24925		1.16164	7.9448
1.19911	8.26422		1.16164	7.0761		1.19911	8.27576		1.16476	7.95547
1.20224	8.29303		1.16476	7.08928		1.20224	8.30219		1.16544	7.95777
1.20536	8.32178		1.16544	7.09214		1.20536	8.32853		1.16789	7.96612
1.20848	8.35045		1.16789	7.10246		1.20848	8.35479		1.17101	7.97677
1.2116	8.37904		1.17101	7.11563		1.2116	8.38096		1.17413	7.98739
1.21473	8.40757		1.17413	7.12878		1.21473	8.40705		1.17726	7.99801
1.21785	8.43601		1.17726	7.14193		1.21785	8.43305		1.18038	8.00861
1.22097	8.46439		1.18038	7.15506		1.22097	8.45896		1.1835	8.0192
1.2241	8.49268		1.1835	7.16819		1.2241	8.48479		1.18662	8.02977
1.22722	8.5209		1.18662	7.1813		1.22722	8.51053		1.18975	8.04033
1.23034	8.54905		1.18975	7.1944		1.23034	8.53618		1.19287	8.05087
1.23346	8.57712		1.19287	7.20749		1.23346	8.56175		1.19599	8.0614
1.23659	8.60511		1.19599	7.22058		1.23659	8.58723		1.19911	8.07192
1.23971	8.63302		1.19911	7.23365		1.23971	8.61263		1.20224	8.08242
1.24283	8.66086		1.20224	7.24671		1.24283	8.63794		1.20536	8.09291
1.24595	8.68862		1.20536	7.25976		1.24595	8.66316		1.20848	8.10339
1.24908	8.7163		1.20848	7.2728		1.24908	8.68829		1.2116	8.11385
1.2522	8.7439		1.2116	7.28583		1.2522	8.71334		1.21473	8.1243
1.25532	8.77142		1.21473	7.29885		1.25532	8.7383		1.21785	8.13474
1.25845	8.79886		1.21785	7.31186		1.25845	8.76318		1.22097	8.14516
1.26157	8.82622		1.22097	7.32485		1.26157	8.78797		1.2241	8.15557
1.26469	8.8535		1.2241	7.33784		1.26469	8.81267		1.22722	8.16596
1.26781	8.88069		1.22722	7.35082		1.26781	8.83728		1.23034	8.17635
1.27094	8.90781		1.23034	7.36379		1.27094	8.86181		1.23346	8.18671
1.27406	8.93485		1.23346	7.37675		1.27406	8.88625		1.23659	8.19707
1.27718	8.9618		1.23659	7.3897		1.27718	8.9106		1.23971	8.20741
1.2803	8.98867		1.23971	7.40263		1.2803	8.93486		1.24283	8.21774
1.28343	9.01546		1.24283	7.41556		1.28343	8.95904		1.24595	8.22806
1.28655	9.04217		1.24595	7.42848		1.28655	8.98313		1.24908	8.23837
1.28967	9.06879		1.24908	7.44139		1.28967	9.00714		1.2522	8.24866
1.29279	9.09533		1.2522	7.45429		1.29279	9.03105		1.25532	8.25894
1.29592	9.12178		1.25532	7.46718		1.29592	9.05488		1.25845	8.2692
1.29904	9.14815		1.25845	7.48006		1.29904	9.07863		1.26157	8.27945
1.30216	9.17444		1.26157	7.49292		1.30216	9.10228		1.26469	8.2897
1.30529	9.20064		1.26469	7.50578		1.30529	9.12585		1.26781	8.29992
1.30841	9.22676		1.26781	7.51863		1.30841	9.14933		1.27094	8.31014
1.31153	9.25279		1.27094	7.53147		1.31153	9.17272		1.27406	8.32034
1.31465	9.27874		1.27406	7.5443		1.31465	9.19603		1.27718	8.33053
1.31778	9.3046		1.27718	7.55712		1.31778	9.21925		1.2803	8.34071
1.3209	9.33037		1.2803	7.56994		1.3209	9.24238		1.28343	8.35087
1.32402	9.35606		1.28343	7.58274		1.32402	9.26543		1.28655	8.36103
1.32714	9.38167		1.28655	7.59553		1.32714	9.28839		1.28967	8.37117
1.33027	9.40718		1.28967	7.60831		1.33027	9.31126		1.29279	8.3813
1.33183	9.41992		1.29279	7.62108		1.33183	9.32268		1.29592	8.39141
1.33339	9.43261		1.29592	7.63385		1.33339	9.33405		1.29904	8.40152
1.33651	9.45796		1.29904	7.6466		1.33651	9.35675		1.30216	8.41161
1.33964	9.48321		1.30216	7.65935		1.33964	9.37936		1.30529	8.42169
1.34276	9.50838		1.30529	7.67208		1.34276	9.40189		1.30841	8.43176
1.34588	9.53346		1.30841	7.68481		1.34588	9.42433		1.31153	8.44181
1.349	9.55845		1.31153	7.69752		1.349	9.44668		1.31465	8.45185
1.35213	9.58336		1.31465	7.71023		1.35213	9.46895		1.31778	8.46189
1.35525	9.60818		1.31778	7.72293		1.35525	9.49113		1.3209	8.47191
1.35837	9.63291		1.3209	7.73562		1.35837	9.51322		1.32402	8.48191
1.36149	9.65755		1.32402	7.7483		1.36149	9.53523		1.32714	8.49191
1.36462	9.6821		1.32714	7.76097		1.36462	9.55716		1.33027	8.5019
1.36774	9.70657		1.33027	7.77363		1.36774	9.57899		1.33183	8.50689
1.37086	9.73094		1.33183	7.77996		1.37086	9.60074		1.33339	8.51187
1.37398	9.75523		1.33339	7.78628		1.37398	9.62241		1.33651	8.52183
1.37711	9.77943		1.33651	7.79892		1.37711	9.64399		1.33964	8.53178
1.38023	9.80354		1.33964	7.81156		1.38023	9.66548		1.34276	8.54172
1.38335	9.82756		1.34276	7.82418		1.38335	9.68689		1.34588	8.55164
1.38648	9.85149		1.34588	7.8368		1.38648	9.70822		1.349	8.56156
1.3896	9.87533		1.349	7.84941		1.3896	9.72946		1.35213	8.57146
1.39272	9.89908		1.35213	7.86201		1.39272	9.75061		1.35525	8.58135
1.39584	9.92274		1.35525	7.8746		1.39584	9.77168		1.35837	8.59123
1.39897	9.94632		1.35837	7.88718		1.39897	9.79266		1.36149	8.6011
1.40209	9.9698		1.36149	7.89975		1.40209	9.81356		1.36462	8.61096
1.40521	9.99319		1.36462	7.91231		1.40521	9.83438		1.36774	8.62081
1.40833	10.0165		1.36774	7.92486		1.40833	9.85511		1.37086	8.63064
1.41146	10.0397		1.37086	7.93741		1.41146	9.87575		1.37398	8.64047
1.41458	10.0628		1.37398	7.94995		1.41458	9.89632		1.37711	8.65028
1.4177	10.0859		1.37711	7.96247		1.4177	9.91679		1.38023	8.66008
1.42083	10.1088		1.38023	7.97499		1.42083	9.93719		1.38335	8.66987
1.42395	10.1317		1.38335	7.9875		1.42395	9.9575		1.38648	8.67965
1.42707	10.1544		1.38648	8		1.42707	9.97773		1.3896	8.68942
1.43019	10.1771		1.3896	8.0125		1.43019	9.99787		1.39272	8.69918
1.43332	10.1997		1.39272	8.02498		1.43332	10.0179		1.39584	8.70893
1.43644	10.2222		1.39584	8.03746		1.43644	10.0379		1.39897	8.71866
1.43956	10.2446		1.39897	8.04993		1.43956	10.0578		1.40209	8.72839
1.44268	10.2669		1.40209	8.06238		1.44268	10.0776		1.40521	8.7381
1.44581	10.2891		1.40521	8.07483		1.44581	10.0974		1.40833	8.7478
1.44893	10.3113		1.40833	8.08728		1.44893	10.117		1.41146	8.7575
1.45205	10.3333		1.41146	8.09971		1.45205	10.1366		1.41458	8.76718
1.45517	10.3553		1.41458	8.11213		1.45517	10.156		1.4177	8.77685
1.4583	10.3771		1.4177	8.12455		1.4583	10.1754		1.42083	8.78651
1.46142	10.3989		1.42083	8.13696		1.46142	10.1948		1.42395	8.79616
1.46454	10.4206		1.42395	8.14936		1.46454	10.214		1.42707	8.8058
1.46767	10.4422		1.42707	8.16175		1.46767	10.2332		1.43019	8.81543
1.47079	10.4637		1.43019	8.17413		1.47079	10.2522		1.43332	8.82505
1.47391	10.4851		1.43332	8.18651		1.47391	10.2712		1.43644	8.83466
1.47703	10.5064		1.43644	8.19888		1.47703	10.2901		1.43956	8.84425
1.48016	10.5277		1.43956	8.21123		1.48016	10.309		1.44268	8.85384
1.48328	10.5488		1.44268	8.22358		1.48328	10.3277		1.44581	8.86342
1.4864	10.5699		1.44581	8.23593		1.4864	10.3464		1.44893	8.87298
1.48952	10.5908		1.44893	8.24826		1.48952	10.365		1.45205	8.88254
1.49265	10.6117		1.45205	8.26059		1.49265	10.3835		1.45517	8.89209
1.49577	10.6325		1.45517	8.2729		1.49577	10.4019		1.4583	8.90162
1.49889	10.6532		1.4583	8.28521		1.49889	10.4203		1.46142	8.91115
1.50202	10.6738		1.46142	8.29751		1.50202	10.4385		1.46454	8.92066
1.50514	10.6943		1.46454	8.30981		1.50514	10.4567		1.46767	8.93017
1.50826	10.7148		1.46767	8.32209		1.50826	10.4748		1.47079	8.93966
1.51138	10.7351		1.47079	8.33437		1.51138	10.4929		1.47391	8.94915
1.51451	10.7553		1.47391	8.34664		1.51451	10.5108		1.47703	8.95862
1.51763	10.7755		1.47703	8.3589		1.51763	10.5287		1.48016	8.96809
1.52075	10.7956		1.48016	8.37115		1.52075	10.5465		1.48328	8.97754
1.52387	10.8156		1.48328	8.3834		1.52387	10.5642		1.4864	8.98699
1.527	10.8355		1.4864	8.39564		1.527	10.5819		1.48952	8.99642
1.53012	10.8553		1.48952	8.40787		1.53012	10.5994		1.49265	9.00585
1.53324	10.875		1.49265	8.42009		1.53324	10.6169		1.49577	9.01526
1.53636	10.8946		1.49577	8.4323		1.53636	10.6343		1.49889	9.02467
1.53949	10.9142		1.49889	8.44451		1.53949	10.6517		1.50202	9.03406
1.54261	10.9336		1.50202	8.45671		1.54261	10.6689		1.50514	9.04345
1.54573	10.953		1.50514	8.4689		1.54573	10.6861		1.50826	9.05283
1.54886	10.9723		1.50826	8.48108		1.54886	10.7032		1.51138	9.06219
1.55198	10.9915		1.51138	8.49326		1.55198	10.7203		1.51451	9.07155
1.5551	11.0106		1.51451	8.50542		1.5551	10.7372		1.51763	9.0809
1.55822	11.0296		1.51763	8.51758		1.55822	10.7541		1.52075	9.09024
1.56135	11.0485		1.52075	8.52974		1.56135	10.7709		1.52387	9.09956
1.56447	11.0674		1.52387	8.54188		1.56447	10.7876		1.527	9.10888
1.56759	11.0861		1.527	8.55402		1.56759	10.8043		1.53012	9.11819
1.57071	11.1048		1.53012	8.56615		1.57071	10.8208		1.53324	9.12749
1.57384	11.1234		1.53324	8.57827		1.57384	10.8374		1.53636	9.13678
1.5768	11.1409		1.53636	8.59038		1.5768	10.8529		1.53949	9.14606
1.57696	11.1419		1.53949	8.60249		1.57696	10.8538		1.54261	9.15533
1.58008	11.1603		1.54261	8.61459		1.58008	10.8701		1.54573	9.16459
1.58321	11.1786		1.54573	8.62668		1.58321	10.8864		1.54886	9.17385
1.58633	11.1968		1.54886	8.63876		1.58633	10.9026		1.55198	9.18309
1.58945	11.215		1.55198	8.65084		1.58945	10.9187		1.5551	9.19232
1.59257	11.2331		1.5551	8.66291		1.59257	10.9348		1.55822	9.20155
1.5957	11.251		1.55822	8.67497		1.5957	10.9508		1.56135	9.21076
1.59882	11.2689		1.56135	8.68703		1.59882	10.9667		1.56447	9.21997
1.60194	11.2867		1.56447	8.69907		1.60194	10.9825		1.56759	9.22917
1.60506	11.3045		1.56759	8.71111		1.60506	10.9983		1.57071	9.23835
1.60819	11.3221		1.57071	8.72315		1.60819	11.014		1.57384	9.24753
1.61131	11.3397		1.57384	8.73517		1.61131	11.0296		1.5768	9.25623
1.61443	11.3572		1.5768	8.74657		1.61443	11.0452		1.57696	9.2567
1.61755	11.3745		1.57696	8.74719		1.61755	11.0607		1.58008	9.26586
1.62068	11.3918		1.58008	8.7592		1.62068	11.0761		1.58321	9.27501
1.6238	11.4091		1.58321	8.7712		1.6238	11.0914		1.58633	9.28416
1.62692	11.4262		1.58633	8.7832		1.62692	11.1067		1.58945	9.29329
1.63005	11.4433		1.58945	8.79519		1.63005	11.1219		1.59257	9.30241
1.63317	11.4602		1.59257	8.80717		1.63317	11.137		1.5957	9.31153
1.63629	11.4771		1.5957	8.81914		1.63629	11.152		1.59882	9.32063
1.63941	11.4939		1.59882	8.83111		1.63941	11.167		1.60194	9.32973
1.64254	11.5106		1.60194	8.84307		1.64254	11.1819		1.60506	9.33882
1.64566	11.5273		1.60506	8.85502		1.64566	11.1968		1.60819	9.3479
1.64878	11.5438		1.60819	8.86697		1.64878	11.2116		1.61131	9.35697
1.6519	11.5603		1.61131	8.87891		1.6519	11.2263		1.61443	9.36603
1.65503	11.5767		1.61443	8.89084		1.65503	11.2409		1.61755	9.37509
1.65815	11.593		1.61755	8.90276		1.65815	11.2555		1.62068	9.38413
1.66127	11.6093		1.62068	8.91468		1.66127	11.27		1.6238	9.39317
1.6644	11.6254		1.6238	8.92659		1.6644	11.2844		1.62692	9.4022
1.66752	11.6415		1.62692	8.93849		1.66752	11.2988		1.63005	9.41122
1.67064	11.6575		1.63005	8.95039		1.67064	11.3131		1.63317	9.42023
1.67376	11.6734		1.63317	8.96228		1.67376	11.3273		1.63629	9.42923
1.67689	11.6892		1.63629	8.97416		1.67689	11.3415		1.63941	9.43822
1.68001	11.705		1.63941	8.98604		1.68001	11.3556		1.64254	9.4472
1.68313	11.7206		1.64254	8.9979		1.68313	11.3696		1.64566	9.45618
1.68625	11.7362		1.64566	9.00977		1.68625	11.3836		1.64878	9.46515
1.68938	11.7517		1.64878	9.02162		1.68938	11.3975		1.6519	9.47411
1.6925	11.7671		1.6519	9.03347		1.6925	11.4113		1.65503	9.48306
1.69562	11.7825		1.65503	9.04531		1.69562	11.4251		1.65815	9.492
1.69874	11.7978		1.65815	9.05714		1.69874	11.4388		1.66127	9.50093
1.70187	11.813		1.66127	9.06897		1.70187	11.4524		1.6644	9.50986
1.70499	11.8281		1.6644	9.08079		1.70499	11.466		1.66752	9.51877
1.70811	11.8431		1.66752	9.0926		1.70811	11.4795		1.67064	9.52768
1.71124	11.8581		1.67064	9.10441		1.71124	11.4929		1.67376	9.53658
1.71436	11.8729		1.67376	9.11621		1.71436	11.5063		1.67689	9.54547
1.71748	11.8878		1.67689	9.128		1.71748	11.5196		1.68001	9.55436
1.7206	11.9025		1.68001	9.13979		1.7206	11.5329		1.68313	9.56323
1.72373	11.9171		1.68313	9.15157		1.72373	11.5461		1.68625	9.5721
1.72685	11.9317		1.68625	9.16334		1.72685	11.5592		1.68938	9.58096
1.72997	11.9462		1.68938	9.17511		1.72997	11.5722		1.6925	9.58981
1.73309	11.9606		1.6925	9.18687		1.73309	11.5852		1.69562	9.59865
1.73622	11.975		1.69562	9.19862		1.73622	11.5982		1.69874	9.60749
1.73934	11.9893		1.69874	9.21037		1.73934	11.611		1.70187	9.61631
1.74246	12.0035		1.70187	9.22211		1.74246	11.6238		1.70499	9.62513
1.74559	12.0176		1.70499	9.23384		1.74559	11.6366		1.70811	9.63394
1.74871	12.0316		1.70811	9.24557		1.74871	11.6493		1.71124	9.64274
1.75183	12.0456		1.71124	9.25729		1.75183	11.6619		1.71436	9.65154
1.75495	12.0595		1.71436	9.269		1.75495	11.6745		1.71748	9.66032
1.75808	12.0733		1.71748	9.28071		1.75808	11.687		1.7206	9.6691
1.7612	12.087		1.7206	9.29241		1.7612	11.6994		1.72373	9.67787
1.76432	12.1007		1.72373	9.30411		1.76432	11.7118		1.72685	9.68663
1.76744	12.1143		1.72685	9.31579		1.76744	11.7241		1.72997	9.69539
1.77057	12.1279		1.72997	9.32748		1.77057	11.7364		1.73309	9.70413
1.77369	12.1413		1.73309	9.33915		1.77369	11.7486		1.73622	9.71287
1.77681	12.1547		1.73622	9.35082		1.77681	11.7607		1.73934	9.7216
1.77993	12.168		1.73934	9.36248		1.77993	11.7728		1.74246	9.73033
1.78306	12.1813		1.74246	9.37414		1.78306	11.7848		1.74559	9.73904
1.78618	12.1944		1.74559	9.38578		1.78618	11.7968		1.74871	9.74775
1.7893	12.2075		1.74871	9.39743		1.7893	11.8087		1.75183	9.75645
1.79243	12.2205		1.75183	9.40906		1.79243	11.8205		1.75495	9.76514
1.79555	12.2335		1.75495	9.42069		1.79555	11.8323		1.75808	9.77382
1.79867	12.2464		1.75808	9.43232		1.79867	11.8441		1.7612	9.7825
1.80179	12.2592		1.7612	9.44393		1.80179	11.8557		1.76432	9.79117
1.80492	12.2719		1.76432	9.45554		1.80492	11.8674		1.76744	9.79983
1.80804	12.2846		1.76744	9.46715		1.80804	11.8789		1.77057	9.80848
1.81116	12.2972		1.77057	9.47875		1.81116	11.8904		1.77369	9.81713
1.81428	12.3097		1.77369	9.49034		1.81428	11.9018		1.77681	9.82577
1.81741	12.3222		1.77681	9.50193		1.81741	11.9132		1.77993	9.8344
1.82053	12.3346		1.77993	9.51351		1.82053	11.9246		1.78306	9.84302
1.82365	12.3469		1.78306	9.52508		1.82365	11.9359		1.78618	9.85163
1.82678	12.3592		1.78618	9.53665		1.82678	11.9471		1.7893	9.86024
1.8299	12.3713		1.7893	9.54821		1.8299	11.9582		1.79243	9.86884
1.83302	12.3835		1.79243	9.55976		1.83302	11.9693		1.79555	9.87743
1.83614	12.3955		1.79555	9.57131		1.83614	11.9804		1.79867	9.88602
1.83927	12.4075		1.79867	9.58285		1.83927	11.9914		1.80179	9.8946
1.84117	12.4148		1.80179	9.59439		1.84117	11.9981		1.80492	9.90317
1.84239	12.4194		1.80492	9.60592		1.84239	12.0023		1.80804	9.91173
1.84551	12.4313		1.80804	9.61744		1.84551	12.0132		1.81116	9.92029
1.84863	12.4431		1.81116	9.62896		1.84863	12.0241		1.81428	9.92883
1.85176	12.4548		1.81428	9.64047		1.85176	12.0348		1.81741	9.93738
1.85488	12.4664		1.81741	9.65198		1.85488	12.0456		1.82053	9.94591
1.858	12.478		1.82053	9.66348		1.858	12.0562		1.82365	9.95443
1.86112	12.4895		1.82365	9.67497		1.86112	12.0669		1.82678	9.96295
1.86425	12.501		1.82678	9.68646		1.86425	12.0774		1.8299	9.97147
1.86737	12.5124		1.8299	9.69794		1.86737	12.0879		1.83302	9.97997
1.87049	12.5237		1.83302	9.70942		1.87049	12.0984		1.83614	9.98847
1.87362	12.535		1.83614	9.72089		1.87362	12.1088		1.83927	9.99696
1.87674	12.5462		1.83927	9.73235		1.87674	12.1192		1.84117	10.0021
1.87986	12.5573		1.84117	9.73934		1.87986	12.1295		1.84239	10.0054
1.88298	12.5684		1.84239	9.74381		1.88298	12.1397		1.84551	10.0139
1.88611	12.5794		1.84551	9.75526		1.88611	12.1499		1.84863	10.0224
1.88923	12.5903		1.84863	9.76671		1.88923	12.1601		1.85176	10.0308
1.89235	12.6012		1.85176	9.77815		1.89235	12.1702		1.85488	10.0393
1.89547	12.612		1.85488	9.78958		1.89547	12.1802		1.858	10.0478
1.8986	12.6228		1.858	9.80101		1.8986	12.1902		1.86112	10.0562
1.90172	12.6334		1.86112	9.81243		1.90172	12.2002		1.86425	10.0646
1.90484	12.6441		1.86425	9.82385		1.90484	12.2101		1.86737	10.073
1.90797	12.6547		1.86737	9.83526		1.90797	12.2199		1.87049	10.0815
1.91109	12.6652		1.87049	9.84666		1.91109	12.2297		1.87362	10.0899
1.91421	12.6756		1.87362	9.85806		1.91421	12.2394		1.87674	10.0983
1.91733	12.686		1.87674	9.86946		1.91733	12.2491		1.87986	10.1067
1.92046	12.6963		1.87986	9.88084		1.92046	12.2588		1.88298	10.1151
1.92358	12.7066		1.88298	9.89222		1.92358	12.2684		1.88611	10.1235
1.9267	12.7168		1.88611	9.9036		1.9267	12.2779		1.88923	10.1318
1.92982	12.7269		1.88923	9.91497		1.92982	12.2874		1.89235	10.1402
1.93295	12.737		1.89235	9.92633		1.93295	12.2969		1.89547	10.1486
1.93607	12.747		1.89547	9.93769		1.93607	12.3063		1.8986	10.1569
1.93919	12.757		1.8986	9.94904		1.93919	12.3156		1.90172	10.1653
1.94231	12.7669		1.90172	9.96039		1.94231	12.325		1.90484	10.1736
1.94544	12.7767		1.90484	9.97173		1.94544	12.3342		1.90797	10.1819
1.94856	12.7865		1.90797	9.98307		1.94856	12.3434		1.91109	10.1903
1.95168	12.7962		1.91109	9.9944		1.95168	12.3526		1.91421	10.1986
1.95481	12.8059		1.91421	10.0057		1.95481	12.3617		1.91733	10.2069
1.95793	12.8155		1.91733	10.017		1.95793	12.3708		1.92046	10.2152
1.96105	12.8251		1.92046	10.0283		1.96105	12.3798		1.92358	10.2235
1.96417	12.8346		1.92358	10.0397		1.96417	12.3888		1.9267	10.2318
1.9673	12.844		1.9267	10.051		1.9673	12.3978		1.92982	10.2401
1.97042	12.8534		1.92982	10.0623		1.97042	12.4066		1.93295	10.2484
1.97354	12.8627		1.93295	10.0735		1.97354	12.4155		1.93607	10.2567
1.97666	12.872		1.93607	10.0848		1.97666	12.4243		1.93919	10.2649
1.97979	12.8812		1.93919	10.0961		1.97979	12.433		1.94231	10.2732
1.98291	12.8904		1.94231	10.1074		1.98291	12.4417		1.94544	10.2814
1.98603	12.8995		1.94544	10.1187		1.98603	12.4504		1.94856	10.2897
1.98916	12.9085		1.94856	10.1299		1.98916	12.459		1.95168	10.2979
1.99228	12.9175		1.95168	10.1412		1.99228	12.4676		1.95481	10.3062
1.9954	12.9265		1.95481	10.1524		1.9954	12.4761		1.95793	10.3144
1.99852	12.9354		1.95793	10.1637		1.99852	12.4846		1.96105	10.3226
2.00165	12.9442		1.96105	10.1749		2.00165	12.4931		1.96417	10.3308
2.00477	12.953		1.96417	10.1861		2.00477	12.5015		1.9673	10.339
2.00789	12.9617		1.9673	10.1974		2.00789	12.5098		1.97042	10.3472
2.01101	12.9704		1.97042	10.2086		2.01101	12.5181		1.97354	10.3554
2.01414	12.979		1.97354	10.2198		2.01414	12.5264		1.97666	10.3636
2.01726	12.9876		1.97666	10.231		2.01726	12.5346		1.97979	10.3718
2.02038	12.9961		1.97979	10.2422		2.02038	12.5428		1.98291	10.38
2.0235	13.0045		1.98291	10.2534		2.0235	12.5509		1.98603	10.3882
2.02663	13.0129		1.98603	10.2646		2.02663	12.559		1.98916	10.3963
2.02975	13.0213		1.98916	10.2758		2.02975	12.5671		1.99228	10.4045
2.03287	13.0296		1.99228	10.287		2.03287	12.5751		1.9954	10.4126
2.036	13.0378		1.9954	10.2982		2.036	12.5831		1.99852	10.4208
2.03912	13.046		1.99852	10.3094		2.03912	12.591		2.00165	10.4289
2.04224	13.0542		2.00165	10.3206		2.04224	12.5989		2.00477	10.437
2.04536	13.0623		2.00477	10.3317		2.04536	12.6068		2.00789	10.4452
2.04849	13.0703		2.00789	10.3429		2.04849	12.6146		2.01101	10.4533
2.05161	13.0783		2.01101	10.354		2.05161	12.6223		2.01414	10.4614
2.05473	13.0863		2.01414	10.3652		2.05473	12.6301		2.01726	10.4695
2.05785	13.0942		2.01726	10.3763		2.05785	12.6378		2.02038	10.4776
2.06098	13.102		2.02038	10.3875		2.06098	12.6454		2.0235	10.4857
2.0641	13.1098		2.0235	10.3986		2.0641	12.653		2.02663	10.4938
2.06722	13.1176		2.02663	10.4097		2.06722	12.6606		2.02975	10.5019
2.07035	13.1253		2.02975	10.4208		2.07035	12.6681		2.03287	10.5099
2.07347	13.1329		2.03287	10.432		2.07347	12.6756		2.036	10.518
2.07659	13.1405		2.036	10.4431		2.07659	12.683		2.03912	10.5261
2.07971	13.1481		2.03912	10.4542		2.07971	12.6905		2.04224	10.5341
2.08284	13.1556		2.04224	10.4653		2.08284	12.6978		2.04536	10.5422
2.08596	13.1631		2.04536	10.4764		2.08596	12.7052		2.04849	10.5502
2.08908	13.1705		2.04849	10.4875		2.08908	12.7125		2.05161	10.5583
2.0922	13.1778		2.05161	10.4985		2.0922	12.7197		2.05473	10.5663
2.09533	13.1852		2.05473	10.5096		2.09533	12.7269		2.05785	10.5743
2.09845	13.1924		2.05785	10.5207		2.09845	12.7341		2.06098	10.5823
2.10157	13.1997		2.06098	10.5318		2.10157	12.7413		2.0641	10.5904
2.10469	13.2068		2.0641	10.5428		2.10469	12.7484		2.06722	10.5984
2.10782	13.214		2.06722	10.5539		2.10782	12.7554		2.07035	10.6064
2.11094	13.221		2.07035	10.565		2.11094	12.7625		2.07347	10.6144
2.11406	13.2281		2.07347	10.576		2.11406	12.7695		2.07659	10.6224
2.11719	13.2351		2.07659	10.587		2.11719	12.7764		2.07971	10.6303
2.12031	13.242		2.07971	10.5981		2.12031	12.7833		2.08284	10.6383
2.12343	13.2489		2.08284	10.6091		2.12343	12.7902		2.08596	10.6463
2.12655	13.2558		2.08596	10.6202		2.12655	12.7971		2.08908	10.6542
2.12968	13.2626		2.08908	10.6312		2.12968	12.8039		2.0922	10.6622
2.1328	13.2694		2.0922	10.6422		2.1328	12.8107		2.09533	10.6702
2.13592	13.2761		2.09533	10.6532		2.13592	12.8174		2.09845	10.6781
2.13904	13.2828		2.09845	10.6642		2.13904	12.8241		2.10157	10.686
2.14217	13.2894		2.10157	10.6752		2.14217	12.8308		2.10469	10.694
2.14529	13.296		2.10469	10.6862		2.14529	12.8374		2.10782	10.7019
2.14841	13.3026		2.10782	10.6972		2.14841	12.844		2.11094	10.7098
2.15154	13.3091		2.11094	10.7082		2.15154	12.8506		2.11406	10.7178
2.15466	13.3155		2.11406	10.7192		2.15466	12.8571		2.11719	10.7257
2.15778	13.322		2.11719	10.7302		2.15778	12.8636		2.12031	10.7336
2.1609	13.3283		2.12031	10.7411		2.1609	12.8701		2.12343	10.7415
2.16403	13.3347		2.12343	10.7521		2.16403	12.8765		2.12655	10.7494
2.16715	13.341		2.12655	10.7631		2.16715	12.8829		2.12968	10.7573
2.17027	13.3472		2.12968	10.7741		2.17027	12.8892		2.1328	10.7652
2.17339	13.3534		2.1328	10.785		2.17339	12.8956		2.13592	10.773
2.17652	13.3596		2.13592	10.7959		2.17652	12.9019		2.13904	10.7809
2.17964	13.3657		2.13904	10.8069		2.17964	12.9081		2.14217	10.7888
2.18276	13.3718		2.14217	10.8178		2.18276	12.9143		2.14529	10.7966
2.18588	13.3779		2.14529	10.8288		2.18588	12.9205		2.14841	10.8045
2.18901	13.3839		2.14841	10.8397		2.18901	12.9267		2.15154	10.8123
2.19213	13.3898		2.15154	10.8506		2.19213	12.9328		2.15466	10.8202
2.19525	13.3958		2.15466	10.8615		2.19525	12.9389		2.15778	10.828
2.19838	13.4017		2.15778	10.8725		2.19838	12.945		2.1609	10.8358
2.2015	13.4075		2.1609	10.8834		2.2015	12.951		2.16403	10.8437
2.20462	13.4133		2.16403	10.8943		2.20462	12.957		2.16715	10.8515
2.20774	13.4191		2.16715	10.9052		2.20774	12.963		2.17027	10.8593
2.21087	13.4248		2.17027	10.9161		2.21087	12.9689		2.17339	10.8671
2.21399	13.4305		2.17339	10.927		2.21399	12.9748		2.17652	10.8749
2.21711	13.4361		2.17652	10.9379		2.21711	12.9807		2.17964	10.8827
2.22023	13.4418		2.17964	10.9487		2.22023	12.9865		2.18276	10.8905
2.22336	13.4473		2.18276	10.9596		2.22336	12.9923		2.18588	10.8983
2.22648	13.4529		2.18588	10.9705		2.22648	12.9981		2.18901	10.9061
2.2296	13.4584		2.18901	10.9814		2.2296	13.0038		2.19213	10.9139
2.23273	13.4638		2.19213	10.9922		2.23273	13.0096		2.19525	10.9216
2.23313	13.4645		2.19525	11.0031		2.23313	13.0103		2.19838	10.9294
2.23585	13.4693		2.19838	11.0139		2.23585	13.0152		2.2015	10.9372
2.23897	13.4746		2.2015	11.0248		2.23897	13.0209		2.20462	10.9449
2.24209	13.48		2.20462	11.0356		2.24209	13.0265		2.20774	10.9527
2.24522	13.4853		2.20774	11.0465		2.24522	13.0321		2.21087	10.9604
2.24834	13.4906		2.21087	11.0573		2.24834	13.0377		2.21399	10.9681
2.25146	13.4958		2.21399	11.0681		2.25146	13.0432		2.21711	10.9759
2.25458	13.501		2.21711	11.079		2.25458	13.0487		2.22023	10.9836
2.25771	13.5062		2.22023	11.0898		2.25771	13.0542		2.22336	10.9913
2.26083	13.5113		2.22336	11.1006		2.26083	13.0596		2.22648	10.999
2.26395	13.5164		2.22648	11.1114		2.26395	13.065		2.2296	11.0067
2.26707	13.5214		2.2296	11.1222		2.26707	13.0704		2.23273	11.0145
2.2702	13.5265		2.23273	11.133		2.2702	13.0758		2.23313	11.0154
2.27332	13.5314		2.23313	11.1344		2.27332	13.0811		2.23585	11.0221
2.27644	13.5364		2.23585	11.1438		2.27644	13.0864		2.23897	11.0298
2.27957	13.5413		2.23897	11.1546		2.27957	13.0917		2.24209	11.0375
2.28269	13.5462		2.24209	11.1654		2.28269	13.0969		2.24522	11.0452
2.28581	13.551		2.24522	11.1762		2.28581	13.1021		2.24834	11.0529
2.28893	13.5558		2.24834	11.187		2.28893	13.1073		2.25146	11.0606
2.29206	13.5606		2.25146	11.1977		2.29206	13.1125		2.25458	11.0682
2.29518	13.5654		2.25458	11.2085		2.29518	13.1176		2.25771	11.0759
2.2983	13.5701		2.25771	11.2193		2.2983	13.1227		2.26083	11.0836
2.30142	13.5747		2.26083	11.23		2.30142	13.1278		2.26395	11.0912
2.30455	13.5794		2.26395	11.2408		2.30455	13.1329		2.26707	11.0989
2.30767	13.584		2.26707	11.2515		2.30767	13.1379		2.2702	11.1065
2.31079	13.5885		2.2702	11.2623		2.31079	13.1429		2.27332	11.1141
2.31392	13.5931		2.27332	11.273		2.31392	13.1479		2.27644	11.1218
2.31704	13.5976		2.27644	11.2838		2.31704	13.1528		2.27957	11.1294
2.32016	13.6021		2.27957	11.2945		2.32016	13.1577		2.28269	11.137
2.32328	13.6065		2.28269	11.3052		2.32328	13.1626		2.28581	11.1446
2.32641	13.6109		2.28581	11.316		2.32641	13.1675		2.28893	11.1522
2.32953	13.6153		2.28893	11.3267		2.32953	13.1723		2.29206	11.1598
2.33265	13.6197		2.29206	11.3374		2.33265	13.1771		2.29518	11.1674
2.33577	13.624		2.29518	11.3481		2.33577	13.1819		2.2983	11.175
2.3389	13.6282		2.2983	11.3588		2.3389	13.1866		2.30142	11.1826
2.34202	13.6325		2.30142	11.3695		2.34202	13.1914		2.30455	11.1902
2.34514	13.6367		2.30455	11.3802		2.34514	13.1961		2.30767	11.1978
2.34826	13.6409		2.30767	11.3909		2.34826	13.2008		2.31079	11.2053
2.35139	13.6451		2.31079	11.4016		2.35139	13.2054		2.31392	11.2129
2.35451	13.6492		2.31392	11.4123		2.35451	13.2101		2.31704	11.2205
2.35763	13.6533		2.31704	11.423		2.35763	13.2147		2.32016	11.228
2.36076	13.6574		2.32016	11.4336		2.36076	13.2192		2.32328	11.2356
2.36388	13.6614		2.32328	11.4443		2.36388	13.2238		2.32641	11.2431
2.367	13.6654		2.32641	11.455		2.367	13.2283		2.32953	11.2507
2.37012	13.6694		2.32953	11.4656		2.37012	13.2328		2.33265	11.2582
2.37325	13.6733		2.33265	11.4763		2.37325	13.2373		2.33577	11.2658
2.37637	13.6772		2.33577	11.4869		2.37637	13.2418		2.3389	11.2733
2.37949	13.6811		2.3389	11.4976		2.37949	13.2462		2.34202	11.2808
2.38261	13.685		2.34202	11.5082		2.38261	13.2506		2.34514	11.2883
2.38574	13.6888		2.34514	11.5189		2.38574	13.255		2.34826	11.2958
2.38886	13.6926		2.34826	11.5295		2.38886	13.2594		2.35139	11.3033
2.39198	13.6964		2.35139	11.5401		2.39198	13.2637		2.35451	11.3109
2.39511	13.7001		2.35451	11.5508		2.39511	13.268		2.35763	11.3184
2.39823	13.7038		2.35763	11.5614		2.39823	13.2723		2.36076	11.3258
2.40135	13.7075		2.36076	11.572		2.40135	13.2766		2.36388	11.3333
2.40447	13.7111		2.36388	11.5826		2.40447	13.2808		2.367	11.3408
2.4076	13.7148		2.367	11.5932		2.4076	13.285		2.37012	11.3483
2.41072	13.7184		2.37012	11.6038		2.41072	13.2892		2.37325	11.3558
2.41384	13.7219		2.37325	11.6144		2.41384	13.2934		2.37637	11.3632
2.41696	13.7255		2.37637	11.625		2.41696	13.2976		2.37949	11.3707
2.42009	13.729		2.37949	11.6356		2.42009	13.3017		2.38261	11.3781
2.42321	13.7325		2.38261	11.6462		2.42321	13.3058		2.38574	11.3856
2.42633	13.736		2.38574	11.6568		2.42633	13.3099		2.38886	11.3931
2.42945	13.7394		2.38886	11.6674		2.42945	13.314		2.39198	11.4005
2.43258	13.7428		2.39198	11.678		2.43258	13.318		2.39511	11.4079
2.4357	13.7462		2.39511	11.6885		2.4357	13.322		2.39823	11.4154
2.43882	13.7495		2.39823	11.6991		2.43882	13.326		2.40135	11.4228
2.44195	13.7529		2.40135	11.7097		2.44195	13.33		2.40447	11.4302
2.44507	13.7561		2.40447	11.7202		2.44507	13.3339		2.4076	11.4376
2.44819	13.7594		2.4076	11.7308		2.44819	13.3379		2.41072	11.4451
2.45131	13.7627		2.41072	11.7413		2.45131	13.3418		2.41384	11.4525
2.45444	13.7659		2.41384	11.7519		2.45444	13.3457		2.41696	11.4599
2.45756	13.7691		2.41696	11.7624		2.45756	13.3495		2.42009	11.4673
2.46068	13.7723		2.42009	11.773		2.46068	13.3534		2.42321	11.4747
2.4638	13.7754		2.42321	11.7835		2.4638	13.3572		2.42633	11.4821
2.46693	13.7785		2.42633	11.794		2.46693	13.361		2.42945	11.4894
2.47005	13.7816		2.42945	11.8046		2.47005	13.3648		2.43258	11.4968
2.47317	13.7847		2.43258	11.8151		2.47317	13.3686		2.4357	11.5042
2.4763	13.7877		2.4357	11.8256		2.4763	13.3723		2.43882	11.5116
2.47942	13.7907		2.43882	11.8361		2.47942	13.376		2.44195	11.519
2.48254	13.7937		2.44195	11.8466		2.48254	13.3797		2.44507	11.5263
2.48566	13.7967		2.44507	11.8571		2.48566	13.3834		2.44819	11.5337
2.48879	13.7996		2.44819	11.8676		2.48879	13.3871		2.45131	11.541
2.49191	13.8026		2.45131	11.8781		2.49191	13.3907		2.45444	11.5484
2.49503	13.8055		2.45444	11.8886		2.49503	13.3943		2.45756	11.5557
2.49815	13.8083		2.45756	11.8991		2.49815	13.3979		2.46068	11.5631
2.50128	13.8112		2.46068	11.9096		2.50128	13.4015		2.4638	11.5704
2.5044	13.814		2.4638	11.9201		2.5044	13.4051		2.46693	11.5777
2.50752	13.8168		2.46693	11.9306		2.50752	13.4086		2.47005	11.585
2.51064	13.8196		2.47005	11.941		2.51064	13.4122		2.47317	11.5924
2.51377	13.8223		2.47317	11.9515		2.51377	13.4157		2.4763	11.5997
2.51689	13.8251		2.4763	11.9619		2.51689	13.4192		2.47942	11.607
2.52001	13.8278		2.47942	11.9724		2.52001	13.4226		2.48254	11.6143
2.52314	13.8305		2.48254	11.9829		2.52314	13.4261		2.48566	11.6216
2.52626	13.8331		2.48566	11.9933		2.52626	13.4295		2.48879	11.6289
2.52938	13.8358		2.48879	12.0038		2.52938	13.4329		2.49191	11.6362
2.5325	13.8384		2.49191	12.0142		2.5325	13.4363		2.49503	11.6435
2.53563	13.841		2.49503	12.0247		2.53563	13.4397		2.49815	11.6508
2.53875	13.8436		2.49815	12.0351		2.53875	13.443		2.50128	11.658
2.54187	13.8461		2.50128	12.0455		2.54187	13.4464		2.5044	11.6653
2.54499	13.8486		2.5044	12.056		2.54499	13.4497		2.50752	11.6726
2.54812	13.8511		2.50752	12.0664		2.54812	13.453		2.51064	11.6799
2.55124	13.8536		2.51064	12.0768		2.55124	13.4563		2.51377	11.6871
2.55436	13.8561		2.51377	12.0872		2.55436	13.4595		2.51689	11.6944
2.55749	13.8585		2.51689	12.0976		2.55749	13.4628		2.52001	11.7016
2.56061	13.8609		2.52001	12.108		2.56061	13.466		2.52314	11.7089
2.56373	13.8633		2.52314	12.1184		2.56373	13.4692		2.52626	11.7161
2.56685	13.8657		2.52626	12.1288		2.56685	13.4724		2.52938	11.7233
2.56998	13.8681		2.52938	12.1392		2.56998	13.4756		2.5325	11.7306
2.5731	13.8704		2.5325	12.1496		2.5731	13.4787		2.53563	11.7378
2.57622	13.8727		2.53563	12.16		2.57622	13.4819		2.53875	11.745
2.57934	13.875		2.53875	12.1704		2.57934	13.485		2.54187	11.7523
2.58247	13.8773		2.54187	12.1808		2.58247	13.4881		2.54499	11.7595
2.58559	13.8795		2.54499	12.1912		2.58559	13.4912		2.54812	11.7667
2.58871	13.8817		2.54812	12.2015		2.58871	13.4942		2.55124	11.7739
2.59183	13.8839		2.55124	12.2119		2.59183	13.4973		2.55436	11.7811
2.59496	13.8861		2.55436	12.2223		2.59496	13.5003		2.55749	11.7883
2.59808	13.8883		2.55749	12.2326		2.59808	13.5033		2.56061	11.7955
2.6012	13.8904		2.56061	12.243		2.6012	13.5063		2.56373	11.8027
2.60433	13.8926		2.56373	12.2533		2.60433	13.5093		2.56685	11.8099
2.60745	13.8947		2.56685	12.2637		2.60745	13.5123		2.56998	11.8171
2.61057	13.8968		2.56998	12.274		2.61057	13.5153		2.5731	11.8242
2.61369	13.8988		2.5731	12.2844		2.61369	13.5182		2.57622	11.8314
2.61682	13.9009		2.57622	12.2947		2.61682	13.5211		2.57934	11.8386
2.61994	13.9029		2.57934	12.3051		2.61994	13.524		2.58247	11.8457
2.62306	13.9049		2.58247	12.3154		2.62306	13.5269		2.58559	11.8529
2.62618	13.9069		2.58559	12.3257		2.62618	13.5298		2.58871	11.86
2.62931	13.9089		2.58871	12.336		2.62931	13.5327		2.59183	11.8672
2.63243	13.9108		2.59183	12.3464		2.63243	13.5355		2.59496	11.8743
2.63555	13.9128		2.59496	12.3567		2.63555	13.5383		2.59808	11.8815
2.63868	13.9147		2.59808	12.367		2.63868	13.5411		2.6012	11.8886
2.6418	13.9166		2.6012	12.3773		2.6418	13.5439		2.60433	11.8958
2.64492	13.9185		2.60433	12.3876		2.64492	13.5467		2.60745	11.9029
2.64804	13.9203		2.60745	12.3979		2.64804	13.5495		2.61057	11.91
2.65117	13.9222		2.61057	12.4082		2.65117	13.5522		2.61369	11.9171
2.65429	13.924		2.61369	12.4185		2.65429	13.5549		2.61682	11.9243
2.65741	13.9258		2.61682	12.4288		2.65741	13.5577		2.61994	11.9314
2.66053	13.9276		2.61994	12.4391		2.66053	13.5604		2.62306	11.9385
2.66366	13.9294		2.62306	12.4493		2.66366	13.5631		2.62618	11.9456
2.66678	13.9311		2.62618	12.4596		2.66678	13.5657		2.62931	11.9527
2.6699	13.9328		2.62931	12.4699		2.6699	13.5684		2.63243	11.9598
2.67302	13.9346		2.63243	12.4802		2.67302	13.571		2.63555	11.9669
2.67306	13.9346		2.63555	12.4904		2.67306	13.5711		2.63868	11.974
2.67615	13.9363		2.63868	12.5007		2.67615	13.5737		2.6418	11.981
2.67927	13.9379		2.6418	12.5109		2.67927	13.5763		2.64492	11.9881
2.68239	13.9396		2.64492	12.5212		2.68239	13.5789		2.64804	11.9952
2.68552	13.9413		2.64804	12.5315		2.68552	13.5815		2.65117	12.0023
2.68864	13.9429		2.65117	12.5417		2.68864	13.584		2.65429	12.0093
2.69176	13.9445		2.65429	12.5519		2.69176	13.5866		2.65741	12.0164
2.69488	13.9461		2.65741	12.5622		2.69488	13.5891		2.66053	12.0234
2.69801	13.9477		2.66053	12.5724		2.69801	13.5917		2.66366	12.0305
2.70113	13.9492		2.66366	12.5827		2.70113	13.5942		2.66678	12.0375
2.70425	13.9508		2.66678	12.5929		2.70425	13.5967		2.6699	12.0446
2.70737	13.9523		2.6699	12.6031		2.70737	13.5992		2.67302	12.0516
2.7105	13.9538		2.67302	12.6133		2.7105	13.6016		2.67306	12.0517
2.71362	13.9553		2.67306	12.6135		2.71362	13.6041		2.67615	12.0587
2.71674	13.9568		2.67615	12.6236		2.71674	13.6066		2.67927	12.0657
2.71987	13.9583		2.67927	12.6338		2.71987	13.609		2.68239	12.0727
2.72299	13.9597		2.68239	12.644		2.72299	13.6114		2.68552	12.0798
2.72611	13.9611		2.68552	12.6542		2.72611	13.6138		2.68864	12.0868
2.72923	13.9626		2.68864	12.6644		2.72923	13.6162		2.69176	12.0938
2.73236	13.964		2.69176	12.6746		2.73236	13.6186		2.69488	12.1008
2.73548	13.9653		2.69488	12.6848		2.73548	13.621		2.69801	12.1078
2.7386	13.9667		2.69801	12.695		2.7386	13.6233		2.70113	12.1148
2.74172	13.9681		2.70113	12.7052		2.74172	13.6257		2.70425	12.1218
2.74485	13.9694		2.70425	12.7154		2.74485	13.628		2.70737	12.1288
2.74797	13.9707		2.70737	12.7256		2.74797	13.6303		2.7105	12.1358
2.75109	13.972		2.7105	12.7357		2.75109	13.6326		2.71362	12.1428
2.75421	13.9733		2.71362	12.7459		2.75421	13.6349		2.71674	12.1498
2.75734	13.9746		2.71674	12.7561		2.75734	13.6372		2.71987	12.1568
2.76046	13.9759		2.71987	12.7662		2.76046	13.6394		2.72299	12.1637
2.76358	13.9771		2.72299	12.7764		2.76358	13.6417		2.72611	12.1707
2.76671	13.9783		2.72611	12.7866		2.76671	13.6439		2.72923	12.1777
2.76983	13.9795		2.72923	12.7967		2.76983	13.6461		2.73236	12.1846
2.77295	13.9808		2.73236	12.8069		2.77295	13.6484		2.73548	12.1916
2.77607	13.9819		2.73548	12.817		2.77607	13.6506		2.7386	12.1986
2.7792	13.9831		2.7386	12.8272		2.7792	13.6527		2.74172	12.2055
2.78232	13.9843		2.74172	12.8373		2.78232	13.6549		2.74485	12.2125
2.78544	13.9854		2.74485	12.8475		2.78544	13.6571		2.74797	12.2194
2.78856	13.9865		2.74797	12.8576		2.78856	13.6592		2.75109	12.2264
2.79169	13.9877		2.75109	12.8677		2.79169	13.6614		2.75421	12.2333
2.79481	13.9888		2.75421	12.8779		2.79481	13.6635		2.75734	12.2402
2.79793	13.9899		2.75734	12.888		2.79793	13.6656		2.76046	12.2471
2.80106	13.9909		2.76046	12.8981		2.80106	13.6677		2.76358	12.2541
2.80418	13.992		2.76358	12.9082		2.80418	13.6698		2.76671	12.261
2.8073	13.993		2.76671	12.9183		2.8073	13.6719		2.76983	12.2679
2.81042	13.9941		2.76983	12.9284		2.81042	13.674		2.77295	12.2748
2.81355	13.9951		2.77295	12.9385		2.81355	13.676		2.77607	12.2817
2.81667	13.9961		2.77607	12.9487		2.81667	13.6781		2.7792	12.2886
2.81979	13.9971		2.7792	12.9588		2.81979	13.6801		2.78232	12.2956
2.82291	13.9981		2.78232	12.9688		2.82291	13.6821		2.78544	12.3024
2.82604	13.999		2.78544	12.9789		2.82604	13.6841		2.78856	12.3093
2.82916	14		2.78856	12.989		2.82916	13.6861		2.79169	12.3162
2.83228	14.0009		2.79169	12.9991		2.83228	13.6881		2.79481	12.3231
2.8354	14.0018		2.79481	13.0092		2.8354	13.6901		2.79793	12.33
2.83853	14.0028		2.79793	13.0193		2.83853	13.6921		2.80106	12.3369
2.84165	14.0037		2.80106	13.0294		2.84165	13.694		2.80418	12.3438
2.84477	14.0045		2.80418	13.0394		2.84477	13.696		2.8073	12.3506
2.8479	14.0054		2.8073	13.0495		2.8479	13.6979		2.81042	12.3575
2.85102	14.0063		2.81042	13.0596		2.85102	13.6998		2.81355	12.3643
2.85414	14.0071		2.81355	13.0696		2.85414	13.7018		2.81667	12.3712
2.85726	14.008		2.81667	13.0797		2.85726	13.7037		2.81979	12.3781
2.86039	14.0088		2.81979	13.0898		2.86039	13.7056		2.82291	12.3849
2.86351	14.0096		2.82291	13.0998		2.86351	13.7074		2.82604	12.3918
2.86663	14.0104		2.82604	13.1099		2.86663	13.7093		2.82916	12.3986
2.86975	14.0112		2.82916	13.1199		2.86975	13.7112		2.83228	12.4055
2.87288	14.012		2.83228	13.1299		2.87288	13.713		2.8354	12.4123
2.876	14.0127		2.8354	13.14		2.876	13.7149		2.83853	12.4191
2.87912	14.0135		2.83853	13.15		2.87912	13.7167		2.84165	12.426
2.88225	14.0142		2.84165	13.1601		2.88225	13.7185		2.84477	12.4328
2.88537	14.0149		2.84477	13.1701		2.88537	13.7203		2.8479	12.4396
2.88849	14.0156		2.8479	13.1801		2.88849	13.7221		2.85102	12.4464
2.89161	14.0163		2.85102	13.1901		2.89161	13.7239		2.85414	12.4532
2.89474	14.017		2.85414	13.2002		2.89474	13.7257		2.85726	12.46
2.89786	14.0177		2.85726	13.2102		2.89786	13.7275		2.86039	12.4669
2.90098	14.0184		2.86039	13.2202		2.90098	13.7292		2.86351	12.4736
2.9041	14.019		2.86351	13.2302		2.9041	13.731		2.86663	12.4804
2.90723	14.0197		2.86663	13.2402		2.90723	13.7327		2.86975	12.4872
2.91035	14.0203		2.86975	13.2502		2.91035	13.7345		2.87288	12.494
2.91347	14.0209		2.87288	13.2602		2.91347	13.7362		2.876	12.5008
2.91659	14.0215		2.876	13.2702		2.91659	13.7379		2.87912	12.5076
2.91972	14.0221		2.87912	13.2802		2.91972	13.7396		2.88225	12.5144
2.92284	14.0227		2.88225	13.2902		2.92284	13.7413		2.88537	12.5212
2.92596	14.0233		2.88537	13.3002		2.92596	13.743		2.88849	12.5279
2.92909	14.0239		2.88849	13.3101		2.92909	13.7446		2.89161	12.5347
2.93221	14.0244		2.89161	13.3201		2.93221	13.7463		2.89474	12.5415
2.93533	14.025		2.89474	13.3301		2.93533	13.748		2.89786	12.5482
2.93845	14.0255		2.89786	13.3401		2.93845	13.7496		2.90098	12.555
2.94158	14.026		2.90098	13.35		2.94158	13.7512		2.9041	12.5617
2.9447	14.0265		2.9041	13.36		2.9447	13.7529		2.90723	12.5685
2.94782	14.027		2.90723	13.37		2.94782	13.7545		2.91035	12.5753
2.95094	14.0275		2.91035	13.3799		2.95094	13.7561		2.91347	12.582
2.95407	14.028		2.91347	13.3899		2.95407	13.7577		2.91659	12.5887
2.95719	14.0285		2.91659	13.3998		2.95719	13.7593		2.91972	12.5955
2.96031	14.0289		2.91972	13.4098		2.96031	13.7609		2.92284	12.6022
2.96344	14.0294		2.92284	13.4197		2.96344	13.7624		2.92596	12.6089
2.96656	14.0298		2.92596	13.4297		2.96656	13.764		2.92909	12.6157
2.96968	14.0303		2.92909	13.4396		2.96968	13.7656		2.93221	12.6224
2.9728	14.0307		2.93221	13.4495		2.9728	13.7671		2.93533	12.6291
2.97593	14.0311		2.93533	13.4595		2.97593	13.7686		2.93845	12.6358
2.97905	14.0315		2.93845	13.4694		2.97905	13.7702		2.94158	12.6425
2.98217	14.0319		2.94158	13.4793		2.98217	13.7717		2.9447	12.6493
2.98529	14.0322		2.9447	13.4893		2.98529	13.7732		2.94782	12.656
2.98842	14.0326		2.94782	13.4992		2.98842	13.7747		2.95094	12.6626
2.99154	14.033		2.95094	13.5091		2.99154	13.7762		2.95407	12.6693
2.99466	14.0333		2.95407	13.519		2.99466	13.7777		2.95719	12.676
2.99778	14.0337		2.95719	13.5289		2.99778	13.7792		2.96031	12.6827
3.00091	14.034		2.96031	13.5388		3.00091	13.7806		2.96344	12.6894
3.00403	14.0343		2.96344	13.5487		3.00403	13.7821		2.96656	12.6961
3.00715	14.0346		2.96656	13.5586		3.00715	13.7836		2.96968	12.7028
3.01028	14.0349		2.96968	13.5685		3.01028	13.785		2.9728	12.7095
3.0134	14.0352		2.9728	13.5784		3.0134	13.7865		2.97593	12.7161
3.01652	14.0355		2.97593	13.5883		3.01652	13.7879		2.97905	12.7228
3.01964	14.0358		2.97905	13.5982		3.01964	13.7893		2.98217	12.7295
3.02277	14.036		2.98217	13.6081		3.02277	13.7907		2.98529	12.7361
3.02589	14.0363		2.98529	13.618		3.02589	13.7921		2.98842	12.7428
3.02901	14.0365		2.98842	13.6278		3.02901	13.7935		2.99154	12.7494
3.03213	14.0368		2.99154	13.6377		3.03213	13.7949		2.99466	12.7561
3.03526	14.037		2.99466	13.6476		3.03526	13.7963		2.99778	12.7628
3.03838	14.0372		2.99778	13.6575		3.03838	13.7977		3.00091	12.7694
3.0415	14.0374		3.00091	13.6673		3.0415	13.799		3.00403	12.776
3.04463	14.0376		3.00403	13.6772		3.04463	13.8004		3.00715	12.7827
3.04775	14.0378		3.00715	13.687		3.04775	13.8018		3.01028	12.7893
3.05087	14.038		3.01028	13.6969		3.05087	13.8031		3.0134	12.7959
3.05399	14.0382		3.0134	13.7068		3.05399	13.8044		3.01652	12.8026
3.05712	14.0383		3.01652	13.7166		3.05712	13.8058		3.01964	12.8092
3.06024	14.0385		3.01964	13.7264		3.06024	13.8071		3.02277	12.8158
3.06336	14.0387		3.02277	13.7363		3.06336	13.8084		3.02589	12.8224
3.06648	14.0388		3.02589	13.7461		3.06648	13.8097		3.02901	12.8291
3.06961	14.0389		3.02901	13.756		3.06961	13.811		3.03213	12.8357
3.07273	14.0391		3.03213	13.7658		3.07273	13.8123		3.03526	12.8423
3.07585	14.0392		3.03526	13.7756		3.07585	13.8136		3.03838	12.8489
3.07897	14.0393		3.03838	13.7855		3.07897	13.8149		3.0415	12.8555
3.0821	14.0394		3.0415	13.7953		3.0821	13.8161		3.04463	12.8621
3.08522	14.0395		3.04463	13.8051		3.08522	13.8174		3.04775	12.8687
3.08834	14.0396		3.04775	13.8149		3.08834	13.8186		3.05087	12.8753
3.09147	14.0396		3.05087	13.8248		3.09147	13.8199		3.05399	12.8819
3.09459	14.0397		3.05399	13.8346		3.09459	13.8211		3.05712	12.8884
3.09771	14.0397		3.05712	13.8444		3.09771	13.8224		3.06024	12.895
3.10083	14.0398		3.06024	13.8542		3.10083	13.8236		3.06336	12.9016
3.10396	14.0398		3.06336	13.864		3.10396	13.8248		3.06648	12.9082
3.10708	14.0399		3.06648	13.8738		3.10708	13.8261		3.06961	12.9147
3.1102	14.0399		3.06961	13.8836		3.1102	13.8273		3.07273	12.9213
3.11332	14.0399		3.07273	13.8934		3.11332	13.8285		3.07585	12.9279
3.11645	14.0399		3.07585	13.9032		3.11645	13.8297		3.07897	12.9344
3.11957	14.0399		3.11957	14.0399		3.11957	13.8308		3.11957	13.0194
