# Supplementary material for: Bond performance between hybrid fiber-reinforced concrete and BFRP bars under freeze-thaw cycle
Source: PLoS One. 2024 May 13;19(5):e0303327. doi: 10.1371/journal.pone.0303327 (PMC11090331; doi:10.1371/journal.pone.0303327)
Supplement: S1 Data — (ZIP) [file pone.0303327.s001.zip › Supporting Information files/The fitting data of the descending section of the bond slip curve/FT0-C0.15B0.2.xlsx]

## Sheet: Sheet1
	Malvar model			MBPE model			Continuous Curve model
Slip(mm)	Bond stress(MPa)		Slip(mm)	Bond stress(MPa)		Slip(mm)	Bond stress(MPa)
2.7664	23.1205		3.08224	23.0921		3.08224	23.8208
2.78332	22.9736		3.08304	23.0792		3.08304	23.8177
2.80024	22.7448		3.08384	23.0662		3.08384	23.8145
2.851	22.0312		3.08464	23.0533		3.08464	23.8113
2.86792	21.8025		3.08543	23.0403		3.08543	23.808
2.88484	21.58		3.08623	23.0274		3.08623	23.8046
2.90176	21.3638		3.08703	23.0144		3.08703	23.8013
2.91868	21.1538		3.08783	23.0015		3.08783	23.7979
2.9356	20.95		3.08863	22.9886		3.08863	23.7944
2.95252	20.7521		3.08943	22.9756		3.08943	23.7909
2.96944	20.5599		3.09023	22.9627		3.09023	23.7873
2.98636	20.3732		3.09102	22.9497		3.09102	23.7837
3.00328	20.1919		3.09182	22.9367		3.09182	23.78
3.0202	20.0156		3.09262	22.9238		3.09262	23.7764
3.03712	19.8442		3.09422	22.8979		3.09342	23.7726
3.05404	19.6775		3.09661	22.859		3.09422	23.7688
3.07096	19.5153		3.09741	22.8461		3.09502	23.765
3.08224	19.4097		3.09901	22.8202		3.09582	23.7611
3.08788	19.3575		3.09981	22.8073		3.09661	23.7572
3.1048	19.2039		3.10061	22.7943		3.09741	23.7532
3.12172	19.0543		3.10141	22.7814		3.09821	23.7492
3.13864	18.9085		3.1022	22.7684		3.09901	23.7451
3.15556	18.7665		3.103	22.7555		3.09981	23.741
3.17248	18.6281		3.1038	22.7425		3.10061	23.7368
3.1894	18.4931		3.1046	22.7296		3.10141	23.7326
3.20632	18.3614		3.1054	22.7166		3.1022	23.7284
3.21349	18.3066		3.1062	22.7037		3.103	23.7241
3.22324	18.2329		3.107	22.6907		3.1038	23.7197
3.24017	18.1075		3.10779	22.6778		3.1046	23.7154
3.25709	17.9851		3.10859	22.6648		3.1054	23.7109
3.27401	17.8656		3.10939	22.6519		3.1062	23.7064
3.29093	17.7489		3.11019	22.6389		3.107	23.7019
3.30168	17.6761		3.11099	22.626		3.10779	23.6974
3.30785	17.6348		3.11179	22.613		3.10859	23.6928
3.32477	17.5233		3.11259	22.6001		3.10939	23.6881
3.34169	17.4143		3.11338	22.5871		3.11019	23.6834
3.35861	17.3078		3.11418	22.5742		3.11099	23.6786
3.36731	17.2539		3.11498	22.5612		3.11179	23.6739
3.37553	17.2036		3.11578	22.5483		3.11259	23.669
3.39245	17.1016		3.11658	22.5353		3.11338	23.6641
3.40937	17.0019		3.11738	22.5224		3.11418	23.6592
3.42063	16.9367		3.11818	22.5094		3.11498	23.6543
3.42629	16.9043		3.11898	22.4965		3.11578	23.6492
3.44321	16.8087		3.11977	22.4835		3.11658	23.6442
3.45345	16.7518		3.12057	22.4706		3.11738	23.6391
3.46013	16.7151		3.12137	22.4576		3.11818	23.6339
3.4678	16.6733		3.12217	22.4447		3.11898	23.6287
3.47705	16.6234		3.12297	22.4317		3.11977	23.6235
3.48216	16.5961		3.12377	22.4188		3.12057	23.6182
3.49397	16.5337		3.12457	22.4058		3.12137	23.6129
3.50061	16.4989		3.12536	22.3929		3.12217	23.6075
3.51089	16.4457		3.12616	22.3799		3.12297	23.6021
3.52523	16.3725		3.12696	22.367		3.12377	23.5967
3.52781	16.3595		3.12776	22.354		3.12457	23.5912
3.53343	16.3312		3.12856	22.3411		3.12536	23.5856
3.54473	16.275		3.12936	22.3281		3.12616	23.58
3.54984	16.2498		3.13016	22.3152		3.12696	23.5744
3.56165	16.1921		3.13095	22.3022		3.12776	23.5687
3.56419	16.1798		3.13175	22.2893		3.12856	23.563
3.57444	16.1306		3.13255	22.2763		3.12936	23.5573
3.57857	16.1109		3.13335	22.2634		3.13016	23.5515
3.59085	16.0529		3.13415	22.2504		3.13095	23.5456
3.59549	16.0312		3.13495	22.2375		3.13175	23.5397
3.61241	15.953		3.13575	22.2245		3.13255	23.5338
3.61341	15.9485		3.13654	22.2116		3.13335	23.5278
3.62933	15.8764		3.13734	22.1986		3.13415	23.5218
3.64623	15.8012		3.13814	22.1857		3.13495	23.5157
3.64625	15.8011		3.13894	22.1727		3.13575	23.5096
3.66317	15.7273		3.13974	22.1598		3.13654	23.5035
3.68009	15.6548		3.14054	22.1468		3.13734	23.4973
3.69701	15.5836		3.14134	22.1339		3.13814	23.4911
3.71393	15.5137		3.14213	22.1209		3.13894	23.4848
3.71801	15.497		3.14293	22.108		3.13974	23.4785
3.73085	15.4451		3.14373	22.095		3.14054	23.4721
3.74777	15.3776		3.14453	22.0821		3.14134	23.4657
3.76469	15.3114		3.14533	22.0692		3.14213	23.4593
3.77953	15.2543		3.14613	22.0562		3.14293	23.4528
3.78161	15.2463		3.14693	22.0433		3.14373	23.4462
3.79853	15.1823		3.14772	22.0303		3.14453	23.4397
3.81545	15.1195		3.14852	22.0174		3.14533	23.4331
3.83237	15.0577		3.14932	22.0044		3.14613	23.4264
3.84929	14.9969		3.15012	21.9915		3.14693	23.4197
3.86621	14.9371		3.15092	21.9785		3.14772	23.4129
3.88003	14.8891		3.15172	21.9656		3.14852	23.4062
3.88313	14.8784		3.15252	21.9526		3.14932	23.3993
3.90005	14.8206		3.15331	21.9397		3.15012	23.3925
3.91697	14.7637		3.15411	21.9267		3.15092	23.3856
3.93389	14.7078		3.15491	21.9138		3.15172	23.3786
3.95081	14.6527		3.15571	21.9008		3.15252	23.3716
3.96773	14.5985		3.15651	21.8879		3.15331	23.3646
3.98465	14.5452		3.15731	21.8749		3.15411	23.3575
4.00157	14.4927		3.15811	21.862		3.15491	23.3504
4.01849	14.4411		3.1589	21.849		3.15571	23.3432
4.03541	14.3902		3.1597	21.8361		3.15651	23.336
4.05233	14.3401		3.1605	21.8231		3.15731	23.3288
4.06925	14.2908		3.1613	21.8102		3.15811	23.3215
4.08511	14.2452		3.1621	21.7972		3.1589	23.3142
4.08617	14.2422		3.1629	21.7843		3.1597	23.3068
4.10309	14.1943		3.1637	21.7713		3.1605	23.2994
4.12001	14.1471		3.16449	21.7584		3.1613	23.292
4.13693	14.1007		3.16529	21.7454		3.1621	23.2845
4.15385	14.0549		3.16609	21.7325		3.1629	23.2769
4.17077	14.0098		3.16689	21.7195		3.1637	23.2694
4.1877	13.9653		3.16769	21.7066		3.16449	23.2618
4.20462	13.9215		3.16849	21.6936		3.16529	23.2541
4.22154	13.8782		3.16929	21.6807		3.16609	23.2464
4.23846	13.8356		3.17008	21.6677		3.16689	23.2387
4.25538	13.7936		3.17088	21.6548		3.16769	23.2309
4.2723	13.7522		3.17168	21.6418		3.16849	23.2231
4.28922	13.7113		3.17248	21.6289		3.16929	23.2153
4.30614	13.671		3.17328	21.6159		3.17008	23.2074
4.32306	13.6313		3.17408	21.603		3.17088	23.1994
4.33998	13.5921		3.17488	21.59		3.17168	23.1914
4.3569	13.5534		3.17567	21.5771		3.17248	23.1834
4.37382	13.5152		3.17647	21.5641		3.17328	23.1754
4.39074	13.4776		3.17727	21.5512		3.17408	23.1673
4.40766	13.4404		3.17807	21.5382		3.17488	23.1592
4.41325	13.4283		3.17887	21.5253		3.17567	23.151
4.42458	13.4038		3.17967	21.5123		3.17647	23.1428
4.4415	13.3675		3.18047	21.4994		3.17727	23.1345
4.45842	13.3318		3.18126	21.4864		3.17807	23.1262
4.47534	13.2965		3.18206	21.4735		3.17887	23.1179
4.49226	13.2617		3.18286	21.4605		3.17967	23.1095
4.50918	13.2273		3.18366	21.4476		3.18047	23.1011
4.5261	13.1934		3.18446	21.4346		3.18126	23.0926
4.54302	13.1599		3.18526	21.4217		3.18206	23.0841
4.55994	13.1267		3.18606	21.4087		3.18286	23.0756
4.57686	13.094		3.18686	21.3958		3.18366	23.067
4.59378	13.0617		3.18765	21.3828		3.18446	23.0584
4.6107	13.0298		3.18845	21.3699		3.18526	23.0498
4.62762	12.9983		3.18925	21.3569		3.18606	23.0411
4.64454	12.9672		3.19005	21.344		3.18686	23.0324
4.66146	12.9364		3.19085	21.331		3.18765	23.0236
4.67838	12.906		3.19165	21.3181		3.18845	23.0148
4.6953	12.876		3.19245	21.3051		3.18925	23.0059
4.71222	12.8463		3.19324	21.2922		3.19005	22.9971
4.72914	12.817		3.19404	21.2792		3.19085	22.9881
4.74606	12.788		3.19484	21.2663		3.19165	22.9792
4.76298	12.7593		3.19564	21.2533		3.19245	22.9702
4.7799	12.731		3.19644	21.2404		3.19324	22.9611
4.79682	12.703		3.19724	21.2274		3.19404	22.9521
4.81374	12.6753		3.19804	21.2145		3.19484	22.9429
4.83066	12.6479		3.19883	21.2015		3.19564	22.9338
4.84758	12.6209		3.19963	21.1886		3.19644	22.9246
4.8645	12.5941		3.20043	21.1756		3.19724	22.9154
4.87265	12.5813		3.20123	21.1627		3.19804	22.9061
4.88142	12.5676		3.20203	21.1497		3.19883	22.8968
4.89834	12.5415		3.20283	21.1368		3.19963	22.8874
4.91526	12.5156		3.20363	21.1239		3.20043	22.8781
4.93218	12.49		3.20442	21.1109		3.20123	22.8686
4.9491	12.4647		3.20522	21.098		3.20203	22.8592
4.96602	12.4396		3.20602	21.085		3.20283	22.8497
4.98294	12.4148		3.20682	21.0721		3.20363	22.8401
4.99986	12.3903		3.20762	21.0591		3.20442	22.8306
5.01678	12.366		3.20842	21.0462		3.20522	22.821
5.0337	12.3421		3.20922	21.0332		3.20602	22.8113
5.05062	12.3183		3.21001	21.0203		3.20682	22.8016
5.06754	12.2948		3.21081	21.0073		3.20762	22.7919
5.08446	12.2716		3.21161	20.9944		3.20842	22.7821
5.10138	12.2486		3.21241	20.9814		3.20922	22.7723
5.11831	12.2258		3.21321	20.9685		3.21001	22.7625
5.13523	12.2033		3.21349	20.9639		3.21081	22.7526
5.15215	12.1809		3.21401	20.9555		3.21161	22.7427
5.16907	12.1589		3.21481	20.9426		3.21241	22.7328
5.18599	12.137		3.2156	20.9296		3.21321	22.7228
5.20291	12.1154		3.2164	20.9167		3.21349	22.7193
5.21983	12.0939		3.2172	20.9037		3.21401	22.7128
5.23675	12.0727		3.218	20.8908		3.21481	22.7027
5.25367	12.0517		3.2188	20.8778		3.2156	22.6926
5.27059	12.0309		3.2196	20.8649		3.2164	22.6825
5.28751	12.0104		3.2204	20.8519		3.2172	22.6723
5.30443	11.99		3.22119	20.839		3.218	22.6621
5.32135	11.9698		3.22199	20.826		3.2188	22.6519
5.33827	11.9498		3.22279	20.8131		3.2196	22.6416
5.35519	11.93		3.22359	20.8001		3.2204	22.6313
5.37211	11.9104		3.22439	20.7872		3.22119	22.6209
5.38536	11.8951		3.22519	20.7742		3.22199	22.6105
5.38903	11.891		3.22599	20.7613		3.22279	22.6001
5.40595	11.8717		3.22678	20.7483		3.22359	22.5896
5.42287	11.8527		3.22758	20.7354		3.22439	22.5791
5.43979	11.8338		3.22838	20.7224		3.22519	22.5686
5.45671	11.8151		3.22918	20.7095		3.22599	22.558
5.47363	11.7965		3.22998	20.6965		3.22678	22.5474
5.49055	11.7782		3.23078	20.6836		3.22758	22.5368
5.50747	11.76		3.23158	20.6706		3.22838	22.5261
5.52439	11.742		3.23237	20.6577		3.22918	22.5154
5.54131	11.7241		3.23317	20.6447		3.22998	22.5047
5.55823	11.7064		3.23397	20.6318		3.23078	22.4939
5.57515	11.6889		3.23477	20.6188		3.23158	22.483
5.59207	11.6715		3.23557	20.6059		3.23237	22.4722
5.60899	11.6543		3.23637	20.5929		3.23317	22.4613
5.62591	11.6372		3.23717	20.58		3.23397	22.4504
5.64283	11.6203		3.23796	20.567		3.23477	22.4394
5.65975	11.6036		3.23876	20.5541		3.23557	22.4284
5.67667	11.5869		3.23956	20.5411		3.23637	22.4174
5.69359	11.5705		3.24036	20.5282		3.23717	22.4063
5.71051	11.5541		3.24116	20.5152		3.23796	22.3952
5.72743	11.538		3.24196	20.5023		3.23876	22.384
5.74435	11.5219		3.24276	20.4893		3.23956	22.3729
5.76127	11.506		3.24355	20.4764		3.24036	22.3617
5.77819	11.4902		3.24435	20.4634		3.24116	22.3504
5.79511	11.4746		3.24515	20.4505		3.24196	22.3391
5.81203	11.4591		3.24595	20.4375		3.24276	22.3278
5.82895	11.4437		3.24675	20.4246		3.24355	22.3165
5.84587	11.4285		3.24755	20.4116		3.24435	22.3051
5.86279	11.4134		3.24835	20.3987		3.24515	22.2937
5.87971	11.3984		3.24915	20.3857		3.24595	22.2822
5.89663	11.3835		3.24994	20.3728		3.24675	22.2707
5.89808	11.3823		3.25074	20.3598		3.24755	22.2592
5.91355	11.3688		3.25154	20.3469		3.24835	22.2476
5.93047	11.3542		3.25234	20.3339		3.24915	22.236
5.94739	11.3397		3.25314	20.321		3.24994	22.2244
5.96431	11.3253		3.25394	20.308		3.25074	22.2128
5.98123	11.311		3.25474	20.2951		3.25154	22.2011
5.99815	11.2969		3.25553	20.2821		3.25234	22.1893
6.01507	11.2829		3.25633	20.2692		3.25314	22.1776
6.03199	11.269		3.25713	20.2562		3.25394	22.1658
6.04891	11.2552		3.25793	20.2433		3.25474	22.1539
6.06584	11.2415		3.25873	20.2303		3.25553	22.1421
6.08276	11.2279		3.25953	20.2174		3.25633	22.1302
6.09968	11.2144		3.26033	20.2045		3.25713	22.1182
6.1166	11.201		3.26112	20.1915		3.25793	22.1063
6.13352	11.1878		3.26192	20.1786		3.25873	22.0943
6.15044	11.1746		3.26272	20.1656		3.25953	22.0822
6.16736	11.1616		3.26352	20.1527		3.26033	22.0702
6.18428	11.1486		3.26432	20.1397		3.26112	22.0581
6.2012	11.1357		3.26512	20.1268		3.26192	22.0459
6.21812	11.123		3.26592	20.1138		3.26272	22.0338
6.23504	11.1103		3.26671	20.1009		3.26352	22.0216
6.25196	11.0978		3.26751	20.0879		3.26432	22.0093
6.26888	11.0853		3.26831	20.075		3.26512	21.9971
6.2858	11.073		3.26911	20.062		3.26592	21.9848
6.30272	11.0607		3.26991	20.0491		3.26671	21.9724
6.31964	11.0485		3.27071	20.0361		3.26751	21.9601
6.33656	11.0364		3.27151	20.0232		3.26831	21.9477
6.35348	11.0244		3.2723	20.0102		3.26911	21.9352
6.3704	11.0125		3.2731	19.9973		3.26991	21.9228
6.38732	11.0007		3.2739	19.9843		3.27071	21.9103
6.40424	10.9889		3.2747	19.9714		3.27151	21.8977
6.4108	10.9844		3.2755	19.9584		3.2723	21.8852
6.42116	10.9773		3.2763	19.9455		3.2731	21.8726
6.43808	10.9657		3.2771	19.9325		3.2739	21.8599
6.455	10.9542		3.27789	19.9196		3.2747	21.8473
6.47192	10.9428		3.27869	19.9066		3.2755	21.8346
6.48884	10.9315		3.27949	19.8937		3.2763	21.8219
6.50576	10.9203		3.28029	19.8807		3.2771	21.8091
6.52268	10.9092		3.28109	19.8678		3.27789	21.7963
6.5396	10.8981		3.28189	19.8548		3.27869	21.7835
6.55652	10.8871		3.28269	19.8419		3.27949	21.7706
6.57344	10.8762		3.28348	19.8289		3.28029	21.7577
6.59036	10.8654		3.28428	19.816		3.28109	21.7448
6.60728	10.8546		3.28508	19.803		3.28189	21.7319
6.6242	10.8439		3.28588	19.7901		3.28269	21.7189
6.64112	10.8333		3.28668	19.7771		3.28348	21.7059
6.65804	10.8228		3.28748	19.7642		3.28428	21.6928
6.67496	10.8123		3.28828	19.7512		3.28508	21.6797
6.69188	10.802		3.28907	19.7383		3.28588	21.6666
6.7088	10.7917		3.28987	19.7253		3.28668	21.6535
6.72572	10.7814		3.29067	19.7124		3.28748	21.6403
6.74264	10.7712		3.29147	19.6994		3.28828	21.6271
6.75956	10.7612		3.29227	19.6865		3.28907	21.6139
6.77648	10.7511		3.29307	19.6735		3.28987	21.6006
6.7934	10.7412		3.29387	19.6606		3.29067	21.5873
6.81032	10.7313		3.29466	19.6476		3.29147	21.574
6.82724	10.7214		3.29546	19.6347		3.29227	21.5606
6.84416	10.7117		3.29626	19.6217		3.29307	21.5472
6.86108	10.702		3.29706	19.6088		3.29387	21.5338
6.878	10.6924		3.29786	19.5958		3.29466	21.5204
6.89492	10.6828		3.29866	19.5829		3.29546	21.5069
6.91184	10.6733		3.29946	19.5699		3.29626	21.4933
6.92351	10.6668		3.30025	19.557		3.29706	21.4798
6.92876	10.6639		3.30105	19.544		3.29786	21.4662
6.94568	10.6545		3.30168	19.5339		3.29866	21.4526
6.9626	10.6452		3.30185	19.5311		3.29946	21.439
6.97952	10.6359		3.30265	19.5181		3.30025	21.4253
6.99645	10.6267		3.30345	19.5052		3.30105	21.4116
7.01337	10.6176		3.30425	19.4922		3.30168	21.4008
7.03029	10.6085		3.30505	19.4793		3.30185	21.3979
7.04721	10.5995		3.30584	19.4663		3.30265	21.3841
7.06413	10.5906		3.30664	19.4534		3.30345	21.3703
7.08105	10.5817		3.30744	19.4404		3.30425	21.3565
7.09797	10.5728		3.30824	19.4275		3.30505	21.3426
7.11489	10.564		3.30904	19.4145		3.30584	21.3288
7.13181	10.5553		3.30984	19.4016		3.30664	21.3149
7.14873	10.5466		3.31064	19.3886		3.30744	21.3009
7.16565	10.538		3.31143	19.3757		3.30824	21.2869
7.18257	10.5295		3.31223	19.3627		3.30904	21.2729
7.19949	10.521		3.31303	19.3498		3.30984	21.2589
7.21641	10.5125		3.31383	19.3368		3.31064	21.2448
7.23333	10.5041		3.31463	19.3239		3.31143	21.2308
7.25025	10.4958		3.31543	19.3109		3.31223	21.2166
7.26717	10.4875		3.31623	19.298		3.31303	21.2025
7.28409	10.4792		3.31703	19.285		3.31383	21.1883
7.30101	10.471		3.31782	19.2721		3.31463	21.1741
7.31793	10.4629		3.31862	19.2592		3.31543	21.1599
7.33485	10.4548		3.31942	19.2462		3.31623	21.1456
7.35177	10.4467		3.32022	19.2333		3.31703	21.1313
7.36869	10.4388		3.32102	19.2203		3.31782	21.117
7.38561	10.4308		3.32182	19.2074		3.31862	21.1026
7.40253	10.4229		3.32262	19.1944		3.31942	21.0882
7.41945	10.4151		3.32341	19.1815		3.32022	21.0738
7.43623	10.4073		3.32421	19.1685		3.32102	21.0594
7.43637	10.4073		3.32501	19.1556		3.32182	21.0449
7.45329	10.3995		3.32581	19.1426		3.32262	21.0304
7.47021	10.3918		3.32661	19.1297		3.32341	21.0159
7.48713	10.3841		3.32741	19.1167		3.32421	21.0013
7.50405	10.3765		3.32821	19.1038		3.32501	20.9867
7.52097	10.369		3.329	19.0908		3.32581	20.9721
7.53789	10.3614		3.3298	19.0779		3.32661	20.9575
7.55481	10.3539		3.3306	19.0649		3.32741	20.9428
7.57173	10.3465		3.3314	19.052		3.32821	20.9281
7.58865	10.3391		3.3322	19.039		3.329	20.9134
7.60557	10.3318		3.333	19.0261		3.3298	20.8986
7.62249	10.3245		3.3338	19.0131		3.3306	20.8838
7.63941	10.3172		3.33459	19.0002		3.3314	20.869
7.65633	10.31		3.33539	18.9872		3.3322	20.8542
7.67325	10.3028		3.33619	18.9743		3.333	20.8393
7.69017	10.2957		3.33699	18.9613		3.3338	20.8244
7.70709	10.2886		3.33779	18.9484		3.33459	20.8094
7.72401	10.2815		3.33859	18.9354		3.33539	20.7945
7.74093	10.2745		3.33939	18.9225		3.33619	20.7795
7.75785	10.2675		3.34018	18.9095		3.33699	20.7645
7.77477	10.2606		3.34098	18.8966		3.33779	20.7495
7.79169	10.2537		3.34178	18.8836		3.33859	20.7344
7.80861	10.2468		3.34258	18.8707		3.33939	20.7193
7.82553	10.24		3.34338	18.8577		3.34018	20.7042
7.84245	10.2332		3.34418	18.8448		3.34098	20.689
7.85937	10.2265		3.34498	18.8318		3.34178	20.6739
7.87629	10.2198		3.34577	18.8189		3.34258	20.6587
7.89321	10.2131		3.34657	18.8059		3.34338	20.6434
7.91013	10.2065		3.34737	18.793		3.34418	20.6282
7.92705	10.1999		3.34817	18.78		3.34498	20.6129
7.94398	10.1933		3.34897	18.7671		3.34577	20.5976
7.94895	10.1914		3.34977	18.7541		3.34657	20.5822
7.9609	10.1868		3.35057	18.7412		3.34737	20.5669
7.97782	10.1803		3.35136	18.7282		3.34817	20.5515
7.99474	10.1739		3.35216	18.7153		3.34897	20.5361
8.01166	10.1675		3.35296	18.7023		3.34977	20.5206
8.02858	10.1611		3.35376	18.6894		3.35057	20.5051
8.0455	10.1548		3.35456	18.6764		3.35136	20.4896
8.06242	10.1485		3.35536	18.6635		3.35216	20.4741
8.07934	10.1422		3.35616	18.6505		3.35296	20.4585
8.09626	10.1359		3.35695	18.6376		3.35376	20.443
8.11318	10.1297		3.35775	18.6246		3.35456	20.4274
8.1301	10.1235		3.35855	18.6117		3.35536	20.4117
8.14702	10.1174		3.35935	18.5987		3.35616	20.3961
8.16394	10.1113		3.36015	18.5858		3.35695	20.3804
8.18086	10.1052		3.36095	18.5728		3.35775	20.3647
8.19778	10.0992		3.36175	18.5599		3.35855	20.3489
8.2147	10.0932		3.36254	18.5469		3.35935	20.3332
8.23162	10.0872		3.36334	18.534		3.36015	20.3174
8.24854	10.0813		3.36414	18.521		3.36095	20.3016
8.26546	10.0753		3.36494	18.5081		3.36175	20.2857
8.28238	10.0694		3.36574	18.4951		3.36254	20.2699
8.2993	10.0636		3.36654	18.4822		3.36334	20.254
8.31622	10.0578		3.36731	18.4697		3.36414	20.238
8.33314	10.052		3.36734	18.4692		3.36494	20.2221
8.35006	10.0462		3.36813	18.4563		3.36574	20.2061
8.36698	10.0405		3.36893	18.4433		3.36654	20.1901
8.3839	10.0348		3.36973	18.4304		3.36731	20.1746
8.40082	10.0291		3.37053	18.4174		3.36734	20.1741
8.41774	10.0235		3.37133	18.4045		3.36813	20.1581
8.43295	10.0184		3.37213	18.3915		3.36893	20.142
8.43466	10.0178		3.37293	18.3786		3.36973	20.1259
8.45158	10.0123		3.37372	18.3656		3.37053	20.1098
8.4685	10.0067		3.37452	18.3527		3.37133	20.0936
8.48542	10.0012		3.37532	18.3397		3.37213	20.0774
8.50234	9.99567		3.37612	18.3268		3.37293	20.0613
8.51926	9.99019		3.37692	18.3138		3.37372	20.045
8.53618	9.98475		3.37772	18.3009		3.37452	20.0288
8.5531	9.97933		3.37852	18.2879		3.37532	20.0125
8.57002	9.97394		3.37931	18.275		3.37612	19.9962
8.58694	9.96857		3.38011	18.262		3.37692	19.9799
8.60386	9.96323		3.38091	18.2491		3.37772	19.9635
8.62078	9.95792		3.38171	18.2361		3.37852	19.9472
8.6377	9.95264		3.38251	18.2232		3.37931	19.9308
8.65462	9.94738		3.38331	18.2102		3.38011	19.9143
8.67154	9.94215		3.38411	18.1973		3.38091	19.8979
8.68846	9.93694		3.38491	18.1843		3.38171	19.8814
8.70538	9.93176		3.3857	18.1714		3.38251	19.8649
8.7223	9.9266		3.3865	18.1585		3.38331	19.8484
8.73922	9.92147		3.3873	18.1455		3.38411	19.8319
8.75614	9.91637		3.3881	18.1326		3.38491	19.8153
8.77306	9.91128		3.3889	18.1196		3.3857	19.7987
8.78998	9.90623		3.3897	18.1067		3.3865	19.7821
8.8069	9.9012		3.3905	18.0937		3.3873	19.7654
8.81236	9.89958		3.39129	18.0808		3.3881	19.7488
8.82382	9.89619		3.39209	18.0678		3.3889	19.7321
8.84074	9.89121		3.39289	18.0549		3.3897	19.7154
8.85766	9.88625		3.39369	18.0419		3.3905	19.6986
8.87459	9.88132		3.39449	18.029		3.39129	19.6819
8.89151	9.8764		3.39529	18.016		3.39209	19.6651
8.90843	9.87152		3.39609	18.0031		3.39289	19.6483
8.92535	9.86665		3.39688	17.9901		3.39369	19.6315
8.94227	9.86181		3.39768	17.9772		3.39449	19.6146
8.95919	9.85699		3.39848	17.9642		3.39529	19.5977
8.97611	9.8522		3.39928	17.9513		3.39609	19.5808
8.99303	9.84743		3.40008	17.9383		3.39688	19.5639
9.00995	9.84268		3.40088	17.9254		3.39768	19.547
9.02687	9.83795		3.40168	17.9124		3.39848	19.53
9.04379	9.83324		3.40247	17.8995		3.39928	19.513
9.06071	9.82856		3.40327	17.8865		3.40008	19.496
9.07763	9.8239		3.40407	17.8736		3.40088	19.4789
9.09455	9.81926		3.40487	17.8606		3.40168	19.4619
9.10974	9.81511		3.40567	17.8477		3.40247	19.4448
9.11147	9.81464		3.40647	17.8347		3.40327	19.4277
9.12839	9.81004		3.40727	17.8218		3.40407	19.4106
9.14531	9.80547		3.40806	17.8088		3.40487	19.3934
9.16223	9.80091		3.40886	17.7959		3.40567	19.3762
9.17915	9.79638		3.40966	17.7829		3.40647	19.359
9.19607	9.79187		3.41046	17.77		3.40727	19.3418
9.21299	9.78738		3.41126	17.757		3.40806	19.3246
9.22991	9.7829		3.41206	17.7441		3.40886	19.3073
9.24683	9.77845		3.41286	17.7311		3.40966	19.29
9.26375	9.77402		3.41365	17.7182		3.41046	19.2727
9.28067	9.76961		3.41445	17.7052		3.41126	19.2554
9.29759	9.76522		3.41525	17.6923		3.41206	19.238
9.31451	9.76085		3.41605	17.6793		3.41286	19.2206
9.33143	9.7565		3.41685	17.6664		3.41365	19.2032
9.34835	9.75217		3.41765	17.6534		3.41445	19.1858
9.36527	9.74786		3.41845	17.6405		3.41525	19.1684
9.38219	9.74357		3.41924	17.6275		3.41605	19.1509
9.39911	9.73929		3.42004	17.6146		3.41685	19.1334
9.41603	9.73504		3.42063	17.6051		3.41765	19.1159
9.43295	9.7308		3.42084	17.6016		3.41845	19.0984
9.43788	9.72957		3.42164	17.5887		3.41924	19.0808
9.44987	9.72659		3.42244	17.5757		3.42004	19.0633
9.46679	9.72239		3.42324	17.5628		3.42063	19.0503
9.48371	9.71821		3.42404	17.5498		3.42084	19.0457
9.50063	9.71405		3.42483	17.5369		3.42164	19.0281
9.51755	9.70991		3.42563	17.5239		3.42244	19.0104
9.53447	9.70578		3.42643	17.511		3.42324	18.9928
9.55139	9.70168		3.42723	17.498		3.42404	18.9751
9.56831	9.69759		3.42803	17.4851		3.42483	18.9574
9.58523	9.69352		3.42883	17.4721		3.42563	18.9397
9.60215	9.68947		3.42963	17.4592		3.42643	18.9219
9.61907	9.68543		3.43042	17.4462		3.42723	18.9042
9.63599	9.68142		3.43122	17.4333		3.42803	18.8864
9.65291	9.67742		3.43202	17.4203		3.42883	18.8685
9.66983	9.67343		3.43282	17.4074		3.42963	18.8507
9.68675	9.66947		3.43362	17.3944		3.43042	18.8329
9.70367	9.66552		3.43442	17.3815		3.43122	18.815
9.71475	9.66295		3.43522	17.3685		3.43202	18.7971
9.72059	9.66159		3.43601	17.3556		3.43282	18.7792
9.73751	9.65768		3.43681	17.3426		3.43362	18.7613
9.75443	9.65378		3.43761	17.3297		3.43442	18.7433
9.77135	9.6499		3.43841	17.3167		3.43522	18.7254
9.78827	9.64603		3.43921	17.3038		3.43601	18.7074
9.80519	9.64218		3.44001	17.2908		3.43681	18.6894
9.82212	9.63835		3.44081	17.2779		3.43761	18.6713
9.83904	9.63454		3.4416	17.2649		3.43841	18.6533
9.85596	9.63074		3.4424	17.252		3.43921	18.6352
9.87288	9.62695		3.4432	17.2391		3.44001	18.6171
9.8898	9.62319		3.444	17.2261		3.44081	18.599
9.90672	9.61943		3.4448	17.2132		3.4416	18.5809
9.92364	9.6157		3.4456	17.2002		3.4424	18.5627
9.94056	9.61198		3.4464	17.1873		3.4432	18.5446
9.94649	9.61068		3.44719	17.1743		3.444	18.5264
9.95748	9.60827		3.44799	17.1614		3.4448	18.5081
9.9744	9.60458		3.44879	17.1484		3.4456	18.4899
9.99132	9.60091		3.44959	17.1355		3.4464	18.4717
10.0082	9.59725		3.45039	17.1225		3.44719	18.4534
10.0252	9.59361		3.45119	17.1096		3.44799	18.4351
10.0421	9.58998		3.45199	17.0966		3.44879	18.4168
10.059	9.58636		3.45279	17.0837		3.44959	18.3985
10.0759	9.58276		3.45345	17.0729		3.45039	18.3801
10.0928	9.57918		3.45358	17.0707		3.45119	18.3618
10.1098	9.57561		3.45438	17.0578		3.45199	18.3434
10.1267	9.57205		3.45518	17.0448		3.45279	18.325
10.1436	9.56851		3.45598	17.0319		3.45345	18.3096
10.1605	9.56499		3.45678	17.0189		3.45358	18.3065
10.1774	9.56148		3.45758	17.006		3.45438	18.2881
10.1944	9.55798		3.45838	16.993		3.45518	18.2696
10.2113	9.55449		3.45917	16.9801		3.45598	18.2512
10.2282	9.55103		3.45997	16.9671		3.45678	18.2327
10.2451	9.54757		3.46077	16.9542		3.45758	18.2141
10.248	9.54699		3.46157	16.9412		3.45838	18.1956
10.262	9.54413		3.46237	16.9283		3.45917	18.1771
10.279	9.5407		3.46317	16.9153		3.45997	18.1585
10.2959	9.53729		3.46397	16.9024		3.46077	18.1399
10.3128	9.53389		3.46476	16.8894		3.46157	18.1213
10.3297	9.5305		3.46556	16.8765		3.46237	18.1027
10.3466	9.52713		3.46636	16.8635		3.46317	18.084
10.3636	9.52376		3.46716	16.8506		3.46397	18.0653
10.3805	9.52042		3.4678	16.8402		3.46476	18.0466
10.3974	9.51708		3.46796	16.8376		3.46556	18.028
10.4143	9.51376		3.46876	16.8247		3.46636	18.0092
10.4312	9.51046		3.46956	16.8117		3.46716	17.9905
10.4482	9.50716		3.47035	16.7988		3.4678	17.9755
10.4651	9.50388		3.47115	16.7858		3.46796	17.9717
10.482	9.50061		3.47195	16.7729		3.46876	17.953
10.4989	9.49736		3.47275	16.7599		3.46956	17.9342
10.5158	9.49411		3.47355	16.747		3.47035	17.9154
10.5328	9.49088		3.47435	16.734		3.47115	17.8965
10.5497	9.48767		3.47515	16.7211		3.47195	17.8777
10.5666	9.48446		3.47594	16.7081		3.47275	17.8588
10.5835	9.48127		3.47674	16.6952		3.47355	17.84
10.6004	9.47809		3.47754	16.6822		3.47435	17.8211
10.6174	9.47492		3.47834	16.6693		3.47515	17.8021
10.6335	9.4719		3.47914	16.6563		3.47594	17.7832
10.6343	9.47176		3.47994	16.6434		3.47674	17.7643
10.6512	9.46862		3.48074	16.6304		3.47754	17.7453
10.6681	9.46549		3.48153	16.6175		3.47834	17.7263
10.685	9.46237		3.48216	16.6073		3.47914	17.7073
10.702	9.45926		3.48233	16.6045		3.47994	17.6883
10.7189	9.45616		3.48313	16.5916		3.48074	17.6693
10.7358	9.45308		3.48393	16.5786		3.48153	17.6502
10.7527	9.45		3.48473	16.5657		3.48216	17.6353
10.7697	9.44694		3.48553	16.5527		3.48233	17.6311
10.7866	9.44389		3.48712	16.5268		3.48313	17.6121
10.8035	9.44085		3.48792	16.5139		3.48393	17.593
10.8204	9.43783		3.48872	16.5009		3.48473	17.5738
10.8373	9.43481		3.48952	16.488		3.48553	17.5547
10.8543	9.43181		3.49112	16.4621		3.48633	17.5356
10.8712	9.42882		3.49192	16.4491		3.48712	17.5164
10.8881	9.42583		3.49511	16.3973		3.48792	17.4972
10.905	9.42286		3.49591	16.3844		3.48872	17.478
10.9219	9.4199		3.49671	16.3714		3.48952	17.4588
10.9389	9.41696		3.49751	16.3585		3.49032	17.4396
10.9558	9.41402		3.4983	16.3455		3.49112	17.4203
10.9727	9.41109		3.4999	16.3197		3.49192	17.401
10.9896	9.40818		3.50061	16.3082		3.49271	17.3818
11.0065	9.40527		3.5007	16.3067		3.49351	17.3624
11.0235	9.40238		3.5015	16.2938		3.49431	17.3431
11.0335	9.40067		3.5023	16.2808		3.49511	17.3238
11.0404	9.39949		3.50549	16.229		3.49591	17.3045
11.0573	9.39662		3.50629	16.2161		3.49671	17.2851
11.0742	9.39376		3.50948	16.1643		3.49751	17.2657
11.0911	9.39091		3.51028	16.1513		3.4983	17.2463
11.1081	9.38806		3.51108	16.1384		3.4991	17.2269
11.125	9.38523		3.51188	16.1254		3.4999	17.2075
11.1419	9.38241		3.51268	16.1125		3.50061	17.1903
11.1588	9.3796		3.51348	16.0995		3.5007	17.1881
11.1757	9.3768		3.51428	16.0866		3.5015	17.1686
11.1927	9.37401		3.51508	16.0736		3.5023	17.1491
11.2096	9.37123		3.51587	16.0607		3.5031	17.1297
11.2265	9.36846		3.51667	16.0477		3.50389	17.1102
11.2434	9.3657		3.51747	16.0348		3.50469	17.0906
11.2603	9.36295		3.51827	16.0218		3.50549	17.0711
11.2773	9.36021		3.51907	16.0089		3.50629	17.0516
11.2942	9.35748		3.51987	15.9959		3.50709	17.032
11.3111	9.35476		3.52067	15.983		3.50789	17.0124
11.328	9.35205		3.52146	15.97		3.50869	16.9928
11.3449	9.34934		3.52226	15.9571		3.50948	16.9732
11.3619	9.34665		3.52306	15.9441		3.51028	16.9536
11.3788	9.34397		3.52386	15.9312		3.51108	16.934
11.3957	9.3413		3.52466	15.9182		3.51188	16.9143
11.4126	9.33863		3.52523	15.909		3.51268	16.8947
11.4211	9.33731		3.52546	15.9053		3.51348	16.875
11.4295	9.33598		3.52626	15.8923		3.51428	16.8553
11.4465	9.33333		3.52705	15.8794		3.51508	16.8356
11.4634	9.3307		3.52785	15.8664		3.51587	16.8159
11.4803	9.32807		3.52865	15.8535		3.51667	16.7961
11.4972	9.32546		3.52945	15.8405		3.51747	16.7764
11.5141	9.32285		3.53025	15.8276		3.51827	16.7566
11.5311	9.32025		3.53105	15.8146		3.51907	16.7368
11.548	9.31766		3.53185	15.8017		3.51987	16.717
11.5649	9.31508		3.53264	15.7887		3.52067	16.6972
11.5818	9.31251		3.53343	15.776		3.52146	16.6774
11.5987	9.30994		3.53344	15.7758		3.52226	16.6576
11.6157	9.30739		3.53424	15.7628		3.52306	16.6377
11.6326	9.30485		3.53504	15.7499		3.52386	16.6179
11.6495	9.30231		3.53584	15.7369		3.52466	16.598
11.6664	9.29978		3.53664	15.724		3.52523	16.5838
11.6833	9.29726		3.53744	15.711		3.52546	16.5781
11.7003	9.29475		3.53823	15.6981		3.52626	16.5582
11.7172	9.29225		3.53903	15.6851		3.52705	16.5383
11.7341	9.28976		3.53983	15.6722		3.52785	16.5184
11.751	9.28727		3.54063	15.6592		3.52865	16.4984
11.7679	9.2848		3.54143	15.6463		3.52945	16.4785
11.7849	9.28233		3.54223	15.6333		3.53025	16.4585
11.8018	9.27987		3.54303	15.6204		3.53105	16.4385
11.8187	9.27742		3.54382	15.6074		3.53185	16.4185
11.8356	9.27498		3.54462	15.5945		3.53264	16.3985
11.8525	9.27254		3.54542	15.5816		3.53343	16.3788
11.8695	9.27012		3.54622	15.5686		3.53344	16.3785
11.8864	9.2677		3.54702	15.5556		3.53424	16.3585
11.9033	9.26529		3.54782	15.5427		3.53504	16.3384
11.9174	9.26329		3.54862	15.5297		3.53584	16.3183
11.9202	9.26289		3.54941	15.5168		3.53664	16.2983
11.9371	9.26049		3.54984	15.5099		3.53744	16.2782
11.9541	9.25811		3.55021	15.5038		3.53823	16.2581
11.971	9.25573		3.55101	15.4909		3.53903	16.238
11.9879	9.25336		3.55181	15.4779		3.53983	16.2178
12.0048	9.251		3.55261	15.465		3.54063	16.1977
12.0217	9.24864		3.55341	15.452		3.54143	16.1776
12.0387	9.2463		3.55421	15.4391		3.54223	16.1574
12.0556	9.24396		3.555	15.4261		3.54303	16.1372
12.0725	9.24163		3.5558	15.4132		3.54382	16.117
12.0894	9.2393		3.5566	15.4003		3.54462	16.0968
12.1063	9.23699		3.5574	15.3873		3.54542	16.0766
12.1233	9.23468		3.5582	15.3744		3.54622	16.0564
12.1402	9.23238		3.559	15.3614		3.54702	16.0362
12.1571	9.23009		3.5598	15.3485		3.54782	16.0159
12.174	9.2278		3.56059	15.3355		3.54862	15.9957
12.1909	9.22552		3.56139	15.3226		3.54941	15.9754
12.2079	9.22325		3.56219	15.3096		3.54984	15.9646
12.2248	9.22099		3.56299	15.2967		3.55021	15.9551
12.2417	9.21873		3.56379	15.2837		3.55101	15.9348
12.2586	9.21649		3.56419	15.2772		3.55181	15.9145
12.2755	9.21425		3.56459	15.2708		3.55261	15.8942
12.2925	9.21201		3.56539	15.2578		3.55341	15.8739
12.3094	9.20979		3.56618	15.2449		3.55421	15.8536
12.3263	9.20757		3.56698	15.2319		3.555	15.8332
12.3432	9.20535		3.56778	15.219		3.5558	15.8128
12.3601	9.20315		3.56858	15.206		3.5566	15.7925
12.3771	9.20095		3.56938	15.1931		3.5574	15.7721
12.394	9.19876		3.57018	15.1801		3.5582	15.7517
12.4109	9.19658		3.57098	15.1672		3.559	15.7313
12.4278	9.1944		3.57177	15.1542		3.5598	15.7109
12.4301	9.19411		3.57257	15.1413		3.56059	15.6904
12.4447	9.19223		3.57337	15.1283		3.56139	15.67
12.4617	9.19007		3.57417	15.1154		3.56219	15.6495
12.4786	9.18791		3.57444	15.111		3.56299	15.6291
12.4955	9.18576		3.57497	15.1024		3.56379	15.6086
12.5124	9.18362		3.57577	15.0895		3.56419	15.5983
12.5293	9.18148		3.57657	15.0765		3.56459	15.5881
12.5463	9.17935		3.57736	15.0636		3.56539	15.5677
12.5632	9.17723		3.57816	15.0506		3.56618	15.5471
12.5801	9.17512		3.57896	15.0377		3.56698	15.5266
12.597	9.17301		3.57976	15.0247		3.56778	15.5061
12.6139	9.1709		3.58056	15.0118		3.56858	15.4856
12.6309	9.16881		3.58136	14.9988		3.56938	15.465
12.6478	9.16672		3.58216	14.9859		3.57018	15.4445
12.6647	9.16464		3.58296	14.9729		3.57098	15.4239
12.6816	9.16256		3.58375	14.96		3.57177	15.4033
12.6985	9.16049		3.58455	14.947		3.57257	15.3827
12.7155	9.15843		3.58535	14.9341		3.57337	15.3621
12.7324	9.15637		3.58615	14.9211		3.57417	15.3415
12.7493	9.15432		3.58695	14.9082		3.57444	15.3346
12.7662	9.15228		3.58775	14.8952		3.57497	15.3209
12.7831	9.15024		3.58855	14.8823		3.57577	15.3003
12.8001	9.14821		3.58934	14.8693		3.57657	15.2797
12.817	9.14618		3.59014	14.8564		3.57736	15.259
12.8339	9.14416		3.59085	14.8449		3.57816	15.2384
12.8508	9.14215		3.59094	14.8434		3.57896	15.2177
12.8677	9.14014		3.59174	14.8305		3.57976	15.197
12.8847	9.13814		3.59254	14.8175		3.58056	15.1763
12.9016	9.13615		3.59334	14.8046		3.58136	15.1557
12.9018	9.13612		3.59414	14.7916		3.58216	15.135
12.9185	9.13416		3.59493	14.7787		3.58296	15.1143
12.9354	9.13218		3.59573	14.7657		3.58375	15.0935
12.9523	9.1302		3.59653	14.7528		3.58455	15.0728
12.9693	9.12823		3.59733	14.7398		3.58535	15.0521
12.9862	9.12627		3.59813	14.7269		3.58615	15.0313
13.0031	9.12431		3.59893	14.7139		3.58695	15.0106
13.02	9.12236		3.59973	14.701		3.58775	14.9898
13.0369	9.12041		3.60052	14.688		3.58855	14.969
13.0539	9.11847		3.60132	14.6751		3.58934	14.9482
13.0708	9.11654		3.60212	14.6621		3.59014	14.9275
13.0877	9.11461		3.60292	14.6492		3.59085	14.909
13.1046	9.11268		3.60372	14.6363		3.59094	14.9067
13.1215	9.11077		3.60452	14.6233		3.59174	14.8858
13.1385	9.10886		3.60532	14.6104		3.59254	14.865
13.1554	9.10695		3.60611	14.5974		3.59334	14.8442
13.1723	9.10505		3.60691	14.5845		3.59414	14.8234
13.1892	9.10315		3.60771	14.5715		3.59493	14.8025
13.2061	9.10127		3.60851	14.5586		3.59573	14.7817
13.2231	9.09938		3.60931	14.5456		3.59653	14.7608
13.24	9.09751		3.61011	14.5327		3.59733	14.7399
13.2569	9.09563		3.61091	14.5197		3.59813	14.7191
13.2738	9.09377		3.6117	14.5068		3.59893	14.6982
13.2907	9.09191		3.6125	14.4938		3.59973	14.6773
13.3058	9.09025		3.6133	14.4809		3.60052	14.6564
13.3077	9.09005		3.61341	14.4791		3.60132	14.6355
13.3246	9.0882		3.6141	14.4679		3.60212	14.6146
13.3415	9.08636		3.6149	14.455		3.60292	14.5937
13.3584	9.08452		3.6157	14.442		3.60372	14.5727
13.3753	9.08268		3.6165	14.4291		3.60452	14.5518
13.3923	9.08085		3.61729	14.4161		3.60532	14.5308
13.4092	9.07903		3.61809	14.4032		3.60611	14.5099
13.4261	9.07721		3.61889	14.3902		3.60691	14.4889
13.443	9.0754		3.61969	14.3773		3.60771	14.468
13.4599	9.07359		3.62049	14.3643		3.60851	14.447
13.4769	9.07179		3.62129	14.3514		3.60931	14.426
13.4938	9.07		3.62209	14.3384		3.61011	14.405
13.5107	9.0682		3.62288	14.3255		3.61091	14.384
13.5276	9.06642		3.62368	14.3125		3.6117	14.363
13.5445	9.06464		3.62448	14.2996		3.6125	14.342
13.5615	9.06286		3.62528	14.2866		3.6133	14.321
13.5784	9.06109		3.62608	14.2737		3.61341	14.3181
13.5953	9.05932		3.62688	14.2607		3.6141	14.2999
13.6122	9.05756		3.62768	14.2478		3.6149	14.2789
13.6292	9.05581		3.62847	14.2348		3.6157	14.2579
13.6298	9.05574		3.62927	14.2219		3.6165	14.2368
13.6461	9.05406		3.63007	14.2089		3.61729	14.2158
13.663	9.05231		3.63087	14.196		3.61809	14.1947
13.6799	9.05057		3.63167	14.183		3.61889	14.1737
13.6968	9.04884		3.63247	14.1701		3.61969	14.1526
13.7138	9.0471		3.63327	14.1571		3.62049	14.1315
13.7307	9.04538		3.63406	14.1442		3.62129	14.1104
13.7476	9.04366		3.63486	14.1312		3.62209	14.0893
13.7645	9.04194		3.63566	14.1183		3.62288	14.0682
13.7814	9.04023		3.63646	14.1053		3.62368	14.0471
13.7984	9.03852		3.63726	14.0924		3.62448	14.026
13.8153	9.03682		3.63806	14.0794		3.62528	14.0049
13.8322	9.03513		3.63886	14.0665		3.62608	13.9838
13.8491	9.03343		3.63965	14.0535		3.62688	13.9626
13.866	9.03175		3.64045	14.0406		3.62768	13.9415
13.883	9.03006		3.64125	14.0276		3.62847	13.9204
13.8999	9.02839		3.64205	14.0147		3.62927	13.8992
13.9168	9.02671		3.64285	14.0017		3.63007	13.8781
13.9337	9.02505		3.64365	13.9888		3.63087	13.8569
13.9506	9.02338		3.64445	13.9758		3.63167	13.8358
13.9676	9.02172		3.64524	13.9629		3.63247	13.8146
13.9845	9.02007		3.64604	13.9499		3.63327	13.7934
14.0014	9.01842		3.64623	13.9469		3.63406	13.7722
14.0183	9.01677		3.64684	13.937		3.63486	13.751
14.0216	9.01646		3.64764	13.924		3.63566	13.7299
14.0352	9.01513		3.64844	13.9111		3.63646	13.7087
14.0522	9.0135		3.64924	13.8981		3.63726	13.6875
14.0691	9.01187		3.65004	13.8852		3.63806	13.6662
14.086	9.01024		3.65084	13.8722		3.63886	13.645
14.1029	9.00862		3.65163	13.8593		3.63965	13.6238
14.1198	9.007		3.65243	13.8463		3.64045	13.6026
14.1368	9.00538		3.65323	13.8334		3.64125	13.5814
14.1537	9.00378		3.65403	13.8204		3.64205	13.5601
14.1706	9.00217		3.65483	13.8075		3.64285	13.5389
14.1875	9.00057		3.65563	13.7945		3.64365	13.5177
14.2044	8.99897		3.65643	13.7816		3.64445	13.4964
14.2214	8.99738		3.65722	13.7686		3.64524	13.4752
14.2383	8.9958		3.65802	13.7557		3.64604	13.4539
14.2552	8.99421		3.65882	13.7427		3.64623	13.449
14.2721	8.99263		3.65962	13.7298		3.64684	13.4327
14.289	8.99106		3.66042	13.7169		3.64764	13.4114
14.306	8.98949		3.66122	13.7039		3.64844	13.3901
14.3229	8.98792		3.66202	13.691		3.64924	13.3689
14.3398	8.98636		3.66281	13.678		3.65004	13.3476
14.3567	8.98481		3.66361	13.6651		3.65084	13.3263
14.3736	8.98325		3.66441	13.6521		3.65163	13.305
14.3906	8.9817		3.66521	13.6392		3.65243	13.2837
14.4075	8.98016		3.66601	13.6262		3.65323	13.2624
14.4244	8.97862		3.66681	13.6133		3.65403	13.2411
14.4413	8.97708		3.66761	13.6003		3.65483	13.2198
14.4582	8.97555		3.6684	13.5874		3.65563	13.1985
14.4752	8.97402		3.6692	13.5744		3.65643	13.1772
14.4921	8.9725		3.67	13.5615		3.65722	13.1559
14.509	8.97098		3.6708	13.5485		3.65802	13.1346
14.522	8.96981		3.6716	13.5356		3.65882	13.1133
14.5259	8.96946		3.6724	13.5226		3.65962	13.092
14.5428	8.96795		3.6732	13.5097		3.66042	13.0707
14.5598	8.96644		3.67399	13.4967		3.66122	13.0493
14.5767	8.96494		3.67479	13.4838		3.66202	13.028
14.5936	8.96344		3.67559	13.4708		3.66281	13.0067
14.6105	8.96194		3.67639	13.4579		3.66361	12.9853
14.6274	8.96045		3.67719	13.4449		3.66441	12.964
14.6444	8.95896		3.67799	13.432		3.66521	12.9426
14.6613	8.95748		3.67879	13.419		3.66601	12.9213
14.6782	8.956		3.67958	13.4061		3.66681	12.8999
14.6951	8.95452		3.68038	13.3931		3.66761	12.8786
14.712	8.95305		3.68118	13.3802		3.6684	12.8572
14.729	8.95158		3.68198	13.3672		3.6692	12.8359
14.7459	8.95011		3.68278	13.3543		3.67	12.8145
14.7628	8.94865		3.68358	13.3413		3.6708	12.7931
14.7797	8.94719		3.68438	13.3284		3.6716	12.7718
14.7966	8.94574		3.68517	13.3154		3.6724	12.7504
14.8136	8.94429		3.68597	13.3025		3.6732	12.729
14.8305	8.94285		3.68677	13.2895		3.67399	12.7077
14.8474	8.9414		3.68757	13.2766		3.67479	12.6863
14.8643	8.93997		3.68837	13.2636		3.67559	12.6649
14.8812	8.93853		3.68917	13.2507		3.67639	12.6435
14.8982	8.9371		3.68997	13.2377		3.67719	12.6221
14.9151	8.93567		3.69076	13.2248		3.67799	12.6007
14.932	8.93425		3.69156	13.2118		3.67879	12.5794
14.9489	8.93283		3.69236	13.1989		3.67958	12.558
14.9609	8.93183		3.69316	13.1859		3.68038	12.5366
14.9658	8.93141		3.69396	13.173		3.68118	12.5152
14.9828	8.93		3.69476	13.16		3.68198	12.4938
14.9997	8.92859		3.69556	13.1471		3.68278	12.4724
15.0166	8.92719		3.69635	13.1341		3.68358	12.451
15.0335	8.92579		3.69715	13.1212		3.68438	12.4296
15.0504	8.92439		3.69795	13.1082		3.68517	12.4082
15.0674	8.92299		3.69875	13.0953		3.68597	12.3868
15.0843	8.9216		3.69955	13.0823		3.68677	12.3654
15.1012	8.92022		3.70035	13.0694		3.68757	12.344
15.1181	8.91883		3.70115	13.0564		3.68837	12.3226
15.135	8.91745		3.70194	13.0435		3.68917	12.3012
15.152	8.91607		3.70274	13.0305		3.68997	12.2797
15.1689	8.9147		3.70354	13.0176		3.69076	12.2583
15.1858	8.91333		3.70434	13.0046		3.69156	12.2369
15.2027	8.91197		3.70514	12.9917		3.69236	12.2155
15.2196	8.9106		3.70594	12.9787		3.69316	12.1941
15.2366	8.90924		3.70674	12.9658		3.69396	12.1727
15.2535	8.90789		3.70753	12.9528		3.69476	12.1513
15.2704	8.90653		3.70833	12.9399		3.69556	12.1298
15.2873	8.90519		3.70913	12.9269		3.69635	12.1084
15.3013	8.90407		3.70993	12.914		3.69715	12.087
15.3042	8.90384		3.71073	12.901		3.69795	12.0656
15.3212	8.9025		3.71153	12.8881		3.71312	11.6586
15.3381	8.90116		3.71233	12.8751		3.71392	11.6372
15.355	8.89982		3.71312	12.8622		3.71472	11.6158
15.3719	8.89849		3.71392	12.8492		3.71552	11.5943
15.3888	8.89716		3.71472	12.8363		3.71632	11.5729
15.4058	8.89584		3.71552	12.8233		3.71712	11.5515
15.4227	8.89451		3.71632	12.8104		3.71792	11.5301
15.4396	8.89319		3.71712	12.7974		3.71801	11.5276
15.4565	8.89188		3.71792	12.7845		3.71872	11.5087
15.4735	8.89057		3.71801	12.783		3.71951	11.4873
15.4904	8.88926		3.71872	12.7715		3.72031	11.4658
15.5073	8.88795		3.71951	12.7586		3.72111	11.4444
15.5242	8.88665		3.72031	12.7456		3.72191	11.423
15.5411	8.88535		3.72111	12.7327		3.72271	11.4016
15.5581	8.88405		3.72191	12.7197		3.72351	11.3802
15.575	8.88276		3.72271	12.7068		3.72431	11.3588
15.5919	8.88147		3.72351	12.6938		3.7251	11.3374
15.6088	8.88018		3.72431	12.6809		3.7259	11.316
15.6257	8.8789		3.7251	12.6679		3.7267	11.2946
15.6427	8.87762		3.7259	12.655		3.7275	11.2732
15.6596	8.87634		3.7267	12.642		3.7283	11.2518
15.6765	8.87507		3.7275	12.6291		3.7291	11.2304
15.6934	8.87379		3.7283	12.6162		3.7299	11.209
15.6992	8.87336		3.7291	12.6032		3.73069	11.1876
15.7103	8.87253		3.7299	12.5903		3.73149	11.1662
15.7273	8.87126		3.73069	12.5773		3.73229	11.1448
15.7442	8.87		3.73149	12.5644		3.73309	11.1235
15.7611	8.86874		3.73229	12.5514		3.73389	11.1021
15.778	8.86748		3.73309	12.5385		3.73469	11.0807
15.7949	8.86623		3.73389	12.5255		3.73549	11.0593
15.8119	8.86498		3.73469	12.5126		3.73628	11.0379
15.8288	8.86374		3.73549	12.4996		3.73708	11.0166
15.8457	8.86249		3.73628	12.4867		3.73788	10.9952
15.8626	8.86125		3.73708	12.4737		3.73868	10.9738
15.8795	8.86001		3.73788	12.4608		3.73948	10.9524
15.8965	8.85878		3.73868	12.4478		3.74028	10.9311
15.9134	8.85755		3.73948	12.4349		3.74108	10.9097
15.9303	8.85632		3.74028	12.4219		3.74187	10.8884
15.9472	8.85509		3.74108	12.409		3.74267	10.867
15.9641	8.85387		3.74187	12.396		3.74347	10.8456
15.9811	8.85265		3.74267	12.3831		3.74427	10.8243
15.998	8.85143		3.74347	12.3701		3.74507	10.8029
16.0149	8.85022		3.74427	12.3572		3.74587	10.7816
16.0318	8.84901		3.74507	12.3442		3.74667	10.7602
16.0487	8.8478		3.74587	12.3313		3.74746	10.7389
16.0657	8.84659		3.74667	12.3183		3.74826	10.7176
16.0826	8.84539		3.74746	12.3054		3.74906	10.6962
16.0827	8.84538		3.74826	12.2924		3.74986	10.6749
16.0995	8.84419		3.74906	12.2795		3.75066	10.6536
16.1164	8.84299		3.74986	12.2665		3.75146	10.6323
16.1333	8.8418		3.75066	12.2536		3.75226	10.6109
16.1503	8.84061		3.75146	12.2406		3.75305	10.5896
16.1672	8.83942		3.75226	12.2277		3.75385	10.5683
16.1841	8.83823		3.75305	12.2147		3.75465	10.547
16.201	8.83705		3.75385	12.2018		3.75545	10.5257
16.2179	8.83587		3.75465	12.1888		3.75625	10.5044
16.2349	8.83469		3.75545	12.1759		3.75705	10.4831
16.2518	8.83352		3.75625	12.1629		3.75785	10.4618
16.2687	8.83235		3.75705	12.15		3.75864	10.4405
16.2856	8.83118		3.75785	12.137		3.75944	10.4192
16.3025	8.83001		3.75864	12.1241		3.76024	10.3979
16.3195	8.82885		3.75944	12.1111		3.76104	10.3766
16.3364	8.82769		3.76024	12.0982		3.76184	10.3554
16.3533	8.82653		3.76104	12.0852		3.76264	10.3341
16.3698	8.8254		3.76184	12.0723		3.76344	10.3128
16.3702	8.82537		3.76264	12.0593		3.76423	10.2916
16.3871	8.82422		3.76344	12.0464		3.76503	10.2703
16.4041	8.82307		3.76423	12.0334		3.76583	10.2491
16.421	8.82192		3.76503	12.0205		3.76663	10.2278
16.4379	8.82078		3.76583	12.0075		3.76743	10.2066
16.4548	8.81964		3.76663	11.9946		3.76823	10.1853
16.4718	8.8185		3.76743	11.9816		3.76903	10.1641
16.4887	8.81736		3.76823	11.9687		3.76982	10.1429
16.5056	8.81623		3.76903	11.9557		3.77062	10.1217
16.5225	8.81509		3.76982	11.9428		3.77142	10.1004
16.5394	8.81397		3.77062	11.9298		3.77222	10.0792
16.5563	8.81284		3.77142	11.9169		3.77302	10.058
16.5733	8.81172		3.77222	11.9039		3.77382	10.0368
16.5902	8.81059		3.77382	11.878		3.77462	10.0156
16.6071	8.80948		3.77462	11.8651		3.77541	9.99442
16.624	8.80836		3.77541	11.8521		3.77621	9.97323
16.641	8.80725		3.77621	11.8392		3.77701	9.95204
16.6579	8.80613		3.77701	11.8262		3.77781	9.93087
16.6748	8.80503		3.77781	11.8133		3.77861	9.90969
16.6856	8.80432		3.77861	11.8003		3.77941	9.88853
16.6917	8.80392		3.77941	11.7874		3.77953	9.88529
16.7086	8.80282		3.77953	11.7854		3.78021	9.86737
16.7255	8.80172		3.78021	11.7744		3.78101	9.84621
16.7425	8.80062		3.78101	11.7615		3.7818	9.82506
16.7594	8.79952		3.7818	11.7485		3.7826	9.80392
16.7763	8.79843		3.7826	11.7356		3.7834	9.78278
16.7932	8.79734		3.7834	11.7226		3.7842	9.76165
16.8102	8.79625		3.7842	11.7097		3.785	9.74052
16.8271	8.79516		3.785	11.6967		3.7858	9.7194
16.844	8.79408		3.7858	11.6838		3.7866	9.69828
16.8609	8.793		3.7866	11.6709		3.78739	9.67718
16.8778	8.79192		3.78739	11.6579		3.78819	9.65607
16.8947	8.79084		3.78819	11.645		3.78899	9.63498
16.9117	8.78977		3.78899	11.632		3.78979	9.61389
16.9286	8.7887		3.78979	11.6191		3.79059	9.5928
16.9455	8.78763		3.79059	11.6061		3.79139	9.57173
16.9624	8.78656		3.79139	11.5932		3.79219	9.55066
16.9794	8.7855		3.79219	11.5802		3.79298	9.52959
16.9963	8.78444		3.79298	11.5673		3.79378	9.50854
17.0132	8.78338		3.79378	11.5543		3.79458	9.48748
17.0301	8.78232		3.79458	11.5414		3.79538	9.46644
17.047	8.78126		3.79538	11.5284		3.79618	9.4454
17.0589	8.78053		3.79618	11.5155		3.79698	9.42437
17.0639	8.78021		3.79698	11.5025		3.79778	9.40335
17.0809	8.77916		3.79778	11.4896		3.79857	9.38233
17.0978	8.77811		3.79857	11.4766		3.79937	9.36132
17.1147	8.77707		3.79937	11.4637		3.80017	9.34032
17.1316	8.77602		3.80017	11.4507		3.80097	9.31933
17.1486	8.77498		3.80097	11.4378		3.80177	9.29834
17.1655	8.77394		3.80177	11.4248		3.80257	9.27736
17.1824	8.77291		3.80257	11.4119		3.80337	9.25638
17.1993	8.77187		3.80337	11.3989		3.80416	9.23542
17.2162	8.77084		3.80416	11.386		3.80496	9.21446
17.2331	8.76981		3.80496	11.373		3.80576	9.19351
17.2501	8.76879		3.80576	11.3601		3.80656	9.17256
17.267	8.76776		3.80656	11.3471		3.80736	9.15163
17.2839	8.76674		3.80736	11.3342		3.80816	9.1307
17.3008	8.76572		3.80816	11.3212		3.80896	9.10978
17.3178	8.7647		3.80896	11.3083		3.80975	9.08887
17.3347	8.76368		3.80975	11.2953		3.81055	9.06796
17.3516	8.76267		3.81055	11.2824		3.81135	9.04706
17.3685	8.76166		3.81135	11.2694		3.81215	9.02617
17.3854	8.76065		3.81215	11.2565		3.81295	9.00529
17.4024	8.75964		3.81295	11.2435		3.81375	8.98442
17.4193	8.75864		3.81375	11.2306		3.81455	8.96356
17.4362	8.75763		3.81455	11.2176		3.81534	8.9427
17.4531	8.75663		3.81534	11.2047		3.81614	8.92185
17.4568	8.75642		3.81614	11.1917		3.81694	8.90101
17.47	8.75563		3.81694	11.1788		3.81774	8.88018
17.487	8.75464		3.81774	11.1658		3.81854	8.85936
17.5039	8.75364		3.81854	11.1529		3.81934	8.83854
17.5208	8.75265		3.81934	11.1399		3.82014	8.81774
17.5377	8.75166		3.82014	11.127		3.82093	8.79694
17.5546	8.75067		3.82093	11.114		3.82173	8.77615
17.5716	8.74969		3.82173	11.1011		3.82253	8.75537
17.5885	8.7487		3.82253	11.0881		3.82333	8.7346
17.6054	8.74772		3.82333	11.0752		3.82413	8.71384
17.6223	8.74674		3.82413	11.0622		3.82493	8.69308
17.6392	8.74577		3.82493	11.0493		3.82573	8.67234
17.6562	8.74479		3.82573	11.0363		3.82652	8.6516
17.6731	8.74382		3.82652	11.0234		3.82732	8.63088
17.69	8.74285		3.82732	11.0104		3.82812	8.61016
17.7069	8.74188		3.82812	10.9975		3.82892	8.58945
17.7238	8.74091		3.82892	10.9845		3.82972	8.56875
17.7408	8.73995		3.82972	10.9716		3.83052	8.54806
17.7577	8.73898		3.83052	10.9586		3.83132	8.52738
17.7746	8.73802		3.83132	10.9457		3.83211	8.50671
17.7915	8.73707		3.83211	10.9328		3.83291	8.48605
17.8084	8.73611		3.83291	10.9198		3.83371	8.4654
17.8254	8.73515		3.83371	10.9069		3.83451	8.44476
17.8423	8.7342		3.83451	10.8939		3.83531	8.42413
17.8592	8.73325		3.83531	10.881		3.83611	8.40351
17.8761	8.7323		3.83611	10.868		3.83691	8.3829
17.893	8.73136		3.83691	10.8551		3.8377	8.36229
17.91	8.73041		3.8377	10.8421		3.8385	8.3417
17.9269	8.72947		3.8385	10.8292		3.8393	8.32112
17.9438	8.72853		3.8393	10.8162		3.8401	8.30055
17.9607	8.72759		3.8401	10.8033		3.8409	8.27998
17.9674	8.72722		3.8409	10.7903		3.8417	8.25943
17.9776	8.72665		3.8417	10.7774		3.8425	8.23889
17.9946	8.72572		3.8425	10.7644		3.84329	8.21836
18.0115	8.72479		3.84329	10.7515		3.84409	8.19784
18.0284	8.72385		3.84409	10.7385		3.84489	8.17733
18.0453	8.72293		3.84489	10.7256		3.84569	8.15683
18.0622	8.722		3.84569	10.7126		3.84649	8.13634
18.0792	8.72107		3.84649	10.6997		3.84729	8.11586
18.0961	8.72015		3.84729	10.6867		3.84809	8.09539
18.113	8.71923		3.84809	10.6738		3.84889	8.07494
18.1299	8.71831		3.84889	10.6608		3.84968	8.05449
18.1468	8.71739		3.84968	10.6479		3.85048	8.03405
18.1638	8.71648		3.85048	10.6349		3.85128	8.01363
18.1807	8.71556		3.85128	10.622		3.85208	7.99322
18.1976	8.71465		3.85208	10.609		3.85288	7.97281
18.2145	8.71374		3.85288	10.5961		3.85368	7.95242
18.2314	8.71283		3.85368	10.5831		3.85448	7.93204
18.2484	8.71193		3.85448	10.5702		3.85527	7.91167
18.2653	8.71102		3.85527	10.5572		3.85607	7.89131
18.2822	8.71012		3.85607	10.5443		3.85687	7.87097
18.2991	8.70922		3.85687	10.5313		3.85767	7.85063
18.3161	8.70832		3.85767	10.5184		3.85847	7.83031
18.333	8.70743		3.85847	10.5054		3.85927	7.81
18.3499	8.70653		3.85927	10.4925		3.86007	7.7897
18.3668	8.70564		3.86007	10.4795		3.86086	7.76941
18.3837	8.70475		3.86086	10.4666		3.86166	7.74913
18.4006	8.70386		3.86166	10.4536		3.86246	7.72886
18.4176	8.70297		3.86246	10.4407		3.86326	7.70861
18.4345	8.70208		3.86326	10.4277		3.86406	7.68837
18.4514	8.7012		3.86406	10.4148		3.86486	7.66814
18.4683	8.70032		3.86486	10.4018		3.86566	7.64792
18.4699	8.70024		3.86566	10.3889		3.86645	7.62771
18.4853	8.69944		3.86645	10.3759		3.86725	7.60752
18.5022	8.69856		3.86725	10.363		3.86805	7.58734
18.5191	8.69768		3.86805	10.35		3.86885	7.56717
18.536	8.69681		3.86885	10.3371		3.86965	7.54701
18.5529	8.69593		3.86965	10.3241		3.87045	7.52687
18.5698	8.69506		3.87045	10.3112		3.87125	7.50674
18.5868	8.69419		3.87125	10.2982		3.87204	7.48662
18.6037	8.69333		3.87204	10.2853		3.87284	7.46651
18.6206	8.69246		3.87284	10.2723		3.87364	7.44641
18.6375	8.69159		3.87364	10.2594		3.87444	7.42633
18.6545	8.69073		3.87444	10.2464		3.87524	7.40626
18.6714	8.68987		3.87524	10.2335		3.87604	7.38621
18.6883	8.68901		3.87604	10.2205		3.87684	7.36616
18.7052	8.68815		3.87684	10.2076		3.87763	7.34613
18.9826	8.67434		3.87763	10.1946		3.87843	7.32612
19.481	8.6506		3.87843	10.1817		3.87923	7.30611
19.6697	8.64196		3.88003	10.1558		3.88003	7.28612
