# Supplementary material for: Bond performance between hybrid fiber-reinforced concrete and BFRP bars under freeze-thaw cycle
Source: PLoS One. 2024 May 13;19(5):e0303327. doi: 10.1371/journal.pone.0303327 (PMC11090331; doi:10.1371/journal.pone.0303327)
Supplement: S1 Data — (ZIP) [file pone.0303327.s001.zip › Supporting Information files/The fitting data of the descending section of the bond slip curve/FT0-C0B0.xlsx]

## Sheet: Sheet1
	Malvar model			MBPE model			Continuous Curve model
Slip(mm)	Bond stress(MPa)		Slip(mm)	Bond stress(MPa)		Slip(mm)	Bond stress(MPa)
2.54696	20.7348		2.54696	20.7348		2.54696	21.3883
2.56268	20.0435		2.54889	20.7247		2.54889	21.3764
2.57841	20.2477		2.55082	20.7145		2.55082	21.3644
2.59413	20.1409		2.55469	20.6942		2.55276	21.3525
2.60985	20.0164		2.55662	20.684		2.55469	21.3405
2.6413	19.7629		2.55855	20.6739		2.55662	21.3286
2.65702	19.6384		2.56048	20.6637		2.55855	21.3166
2.67275	19.5162		2.56241	20.6536		2.56048	21.3047
2.68847	19.3965		2.56435	20.6434		2.56241	21.2927
2.70419	19.2793		2.56628	20.6333		2.56435	21.2808
2.71992	19.1647		2.56821	20.6231		2.56628	21.2688
2.73564	19.0526		2.57014	20.613		2.56821	21.2568
2.75136	18.9429		2.57401	20.5926		2.57014	21.2449
2.76709	18.8356		2.57594	20.5825		2.57207	21.2329
2.77255	18.7989		2.5798	20.5622		2.57401	21.221
2.78281	18.7307		2.58173	20.552		2.57594	21.209
2.79853	18.628		2.58366	20.5419		2.57787	21.197
2.81426	18.5276		2.5856	20.5317		2.5798	21.1851
2.82998	18.4293		2.58753	20.5216		2.58173	21.1731
2.8457	18.3331		2.58946	20.5114		2.58366	21.1611
2.86143	18.2389		2.59139	20.5013		2.5856	21.1492
2.87099	18.1825		2.59332	20.4911		2.58753	21.1372
2.87715	18.1466		2.59525	20.4809		2.58946	21.1252
2.89287	18.0563		2.59719	20.4708		2.59139	21.1133
2.9086	17.9678		2.59912	20.4606		2.59332	21.1013
2.92432	17.8811		2.60105	20.4505		2.59525	21.0893
2.94004	17.7961		2.60298	20.4403		2.59719	21.0773
2.95577	17.7128		2.60491	20.4302		2.59912	21.0654
2.97149	17.6312		2.60685	20.42		2.60105	21.0534
2.98584	17.5581		2.60878	20.4099		2.60298	21.0414
2.98721	17.5511		2.61071	20.3997		2.60491	21.0295
3.00294	17.4726		2.61264	20.3895		2.60685	21.0175
3.01866	17.3956		2.61457	20.3794		2.60878	21.0055
3.03438	17.32		2.6165	20.3692		2.61071	20.9935
3.05011	17.2459		2.61844	20.3591		2.61264	20.9815
3.06583	17.1732		2.62037	20.3489		2.61457	20.9696
3.08155	17.1017		2.6223	20.3388		2.6165	20.9576
3.09728	17.0316		2.62423	20.3286		2.61844	20.9456
3.10684	16.9896		2.62616	20.3185		2.62037	20.9336
3.113	16.9628		2.6281	20.3083		2.6223	20.9216
3.12872	16.8952		2.63003	20.2981		2.62423	20.9097
3.14445	16.8288		2.63196	20.288		2.62616	20.8977
3.16017	16.7636		2.63389	20.2778		2.6281	20.8857
3.17589	16.6995		2.63582	20.2677		2.63003	20.8737
3.19162	16.6365		2.63775	20.2575		2.63196	20.8617
3.20734	16.5746		2.63969	20.2474		2.63389	20.8498
3.21554	16.5427		2.64162	20.2372		2.63582	20.8378
3.22306	16.5138		2.64355	20.2271		2.63775	20.8258
3.23879	16.4539		2.64548	20.2169		2.63969	20.8138
3.25451	16.3951		2.64741	20.2067		2.64162	20.8018
3.27023	16.3373		2.64934	20.1966		2.64355	20.7898
3.28596	16.2804		2.65128	20.1864		2.64548	20.7778
3.30168	16.2245		2.65321	20.1763		2.64741	20.7658
3.3174	16.1694		2.65514	20.1661		2.64934	20.7538
3.32834	16.1317		2.65707	20.156		2.65128	20.7419
3.33313	16.1153		2.659	20.1458		2.65321	20.7299
3.34885	16.062		2.66094	20.1357		2.65514	20.7179
3.36457	16.0095		2.66287	20.1255		2.65707	20.7059
3.3803	15.9579		2.6648	20.1153		2.659	20.6939
3.39602	15.9071		2.66673	20.1052		2.66094	20.6819
3.41174	15.857		2.66866	20.095		2.66287	20.6699
3.42747	15.8078		2.67059	20.0849		2.6648	20.6579
3.43293	15.7908		2.67253	20.0747		2.66673	20.6459
3.44319	15.7593		2.67446	20.0646		2.66866	20.6339
3.45891	15.7115		2.67639	20.0544		2.67059	20.6219
3.47464	15.6644		2.67832	20.0443		2.67253	20.61
3.49036	15.6181		2.68025	20.0341		2.67446	20.598
3.50608	15.5724		2.68219	20.0239		2.67639	20.586
3.52181	15.5274		2.68412	20.0138		2.67832	20.574
3.53753	15.483		2.68605	20.0036		2.68025	20.562
3.54573	15.4601		2.68798	19.9935		2.68219	20.55
3.55325	15.4393		2.68991	19.9833		2.68412	20.538
3.56898	15.3962		2.69184	19.9732		2.68605	20.526
3.5847	15.3537		2.69378	19.963		2.68798	20.514
3.60042	15.3119		2.69571	19.9529		2.68991	20.502
3.61615	15.2706		2.69764	19.9427		2.69184	20.49
3.63187	15.2299		2.69957	19.9325		2.69378	20.478
3.64759	15.1898		2.7015	19.9224		2.69571	20.466
3.65647	15.1674		2.70344	19.9122		2.69764	20.454
3.66332	15.1502		2.70537	19.9021		2.69957	20.442
3.67904	15.1111		2.7073	19.8919		2.7015	20.43
3.69476	15.0726		2.70923	19.8818		2.70344	20.418
3.71049	15.0346		2.71116	19.8716		2.70537	20.406
3.72621	14.9971		2.71309	19.8615		2.7073	20.394
3.74193	14.9602		2.71503	19.8513		2.70923	20.382
3.75766	14.9237		2.71696	19.8412		2.73628	20.2141
3.77337	14.8877		2.71889	19.831		2.73821	20.202
3.77338	14.8876		2.72082	19.8209		2.74014	20.1901
3.7891	14.8521		2.72275	19.8107		2.74207	20.1781
3.80483	14.817		2.72468	19.8005		2.744	20.1661
3.82055	14.7824		2.72662	19.7904		2.74593	20.1541
3.83627	14.7482		2.72855	19.7802		2.74787	20.1421
3.852	14.7144		2.73048	19.7701		2.7498	20.1301
3.86772	14.6811		2.73241	19.7599		2.75173	20.1181
3.88344	14.6482		2.73434	19.7498		2.75366	20.1061
3.89917	14.6157		2.73628	19.7396		2.75559	20.0941
3.90463	14.6045		2.73821	19.7294		2.75753	20.0821
3.91489	14.5836		2.74014	19.7193		2.75946	20.0701
3.93061	14.5519		2.74207	19.7091		2.76139	20.0581
3.94634	14.5206		2.744	19.699		2.76332	20.0461
3.96206	14.4896		2.74593	19.6888		2.76525	20.0341
3.97778	14.4591		2.74787	19.6787		2.76718	20.0221
3.99351	14.4289		2.7498	19.6685		2.76912	20.0101
4.00923	14.3991		2.75173	19.6584		2.77105	19.9981
4.02495	14.3696		2.75366	19.6482		2.77255	19.9888
4.04068	14.3405		2.75559	19.638		2.77298	19.9861
4.04614	14.3304		2.75753	19.6279		2.77491	19.9741
4.0564	14.3117		2.75946	19.6177		2.77684	19.9621
4.07212	14.2832		2.76139	19.6076		2.77878	19.9501
4.08785	14.2551		2.76332	19.5974		2.78071	19.9382
4.10357	14.2273		2.76525	19.5873		2.78264	19.9261
4.11929	14.1998		2.76718	19.5771		2.78457	19.9142
4.13502	14.1727		2.76912	19.567		2.7865	19.9022
4.15074	14.1458		2.77105	19.5568		2.78843	19.8902
4.16646	14.1193		2.77255	19.5489		2.79037	19.8782
4.18219	14.093		2.77298	19.5466		2.7923	19.8662
4.19791	14.0671		2.77491	19.5365		2.79423	19.8542
4.21363	14.0414		2.77684	19.5263		2.79616	19.8422
4.22936	14.016		2.77878	19.5162		2.79809	19.8302
4.23893	14.0007		2.78071	19.506		2.80002	19.8182
4.24508	13.9909		2.78264	19.4959		2.80196	19.8062
4.2608	13.9661		2.78457	19.4857		2.80389	19.7943
4.27653	13.9415		2.7865	19.4756		2.80582	19.7823
4.29225	13.9172		2.78843	19.4654		2.80775	19.7703
4.30797	13.8932		2.79037	19.4552		2.80968	19.7583
4.3237	13.8694		2.7923	19.4451		2.81162	19.7463
4.33942	13.8459		2.79423	19.4349		2.81355	19.7343
4.35514	13.8226		2.79616	19.4248		2.81548	19.7223
4.37087	13.7995		2.79809	19.4146		2.81741	19.7104
4.38659	13.7767		2.80002	19.4045		2.81934	19.6984
4.40231	13.7542		2.80196	19.3943		2.82127	19.6864
4.41804	13.7319		2.80389	19.3842		2.82321	19.6744
4.43376	13.7098		2.80582	19.374		2.82514	19.6624
4.44948	13.6879		2.80775	19.3638		2.82707	19.6504
4.46521	13.6663		2.80968	19.3537		2.829	19.6385
4.47682	13.6504		2.81162	19.3435		2.83093	19.6265
4.48093	13.6448		2.81355	19.3334		2.83287	19.6145
4.49665	13.6236		2.81548	19.3232		2.8348	19.6025
4.51238	13.6026		2.81741	19.3131		2.83673	19.5906
4.5281	13.5818		2.81934	19.3029		2.83866	19.5786
4.54382	13.5613		2.82127	19.2928		2.84059	19.5666
4.55955	13.5409		2.82321	19.2826		2.84252	19.5546
4.57527	13.5207		2.82514	19.2724		2.84446	19.5426
4.59099	13.5007		2.82707	19.2623		2.84639	19.5307
4.60672	13.4809		2.829	19.2521		2.84832	19.5187
4.62244	13.4614		2.83093	19.242		2.85025	19.5067
4.63816	13.442		2.83287	19.2318		2.85218	19.4948
4.65389	13.4227		2.8348	19.2217		2.85411	19.4828
4.66961	13.4037		2.83673	19.2115		2.85605	19.4708
4.68533	13.3849		2.83866	19.2014		2.85798	19.4589
4.70106	13.3662		2.84059	19.1912		2.85991	19.4469
4.71678	13.3477		2.84252	19.1811		2.86184	19.4349
4.7325	13.3294		2.84446	19.1709		2.86377	19.4229
4.74823	13.3112		2.84639	19.1607		2.86571	19.411
4.76395	13.2932		2.84832	19.1506		2.86764	19.399
4.77967	13.2754		2.85025	19.1404		2.86957	19.387
4.7954	13.2578		2.85218	19.1303		2.87099	19.3783
4.80291	13.2494		2.85411	19.1201		2.8715	19.3751
4.81112	13.2403		2.85605	19.11		2.87343	19.3631
4.82684	13.2229		2.85798	19.0998		2.87536	19.3512
4.84257	13.2058		2.85991	19.0897		2.8773	19.3392
4.85829	13.1888		2.86184	19.0795		2.87923	19.3272
4.87401	13.1719		2.86377	19.0694		2.88116	19.3153
4.88974	13.1552		2.86571	19.0592		2.88309	19.3033
4.90546	13.1386		2.86764	19.049		2.88502	19.2914
4.92118	13.1222		2.86957	19.0389		2.88696	19.2794
4.93691	13.1059		2.87099	19.0314		2.88889	19.2675
4.95263	13.0898		2.8715	19.0287		2.89082	19.2555
4.96835	13.0738		2.87343	19.0186		2.89275	19.2436
4.98408	13.0579		2.87536	19.0084		2.89468	19.2316
4.9998	13.0422		2.8773	18.9983		2.89661	19.2197
5.01552	13.0267		2.87923	18.9881		2.89855	19.2077
5.03125	13.0112		2.88116	18.9779		2.90048	19.1958
5.04697	12.9959		2.88309	18.9678		2.90241	19.1838
5.06269	12.9807		2.88502	18.9576		2.90434	19.1719
5.07842	12.9657		2.88696	18.9475		2.90627	19.1599
5.09414	12.9508		2.88889	18.9373		2.90821	19.148
5.10986	12.936		2.89082	18.9272		2.91014	19.136
5.12559	12.9213		2.89275	18.917		2.91207	19.1241
5.14131	12.9067		2.89468	18.9069		2.914	19.1121
5.15703	12.8923		2.89661	18.8967		2.91593	19.1002
5.16387	12.8861		2.89855	18.8865		2.91786	19.0883
5.17275	12.878		2.90048	18.8764		2.9198	19.0763
5.18848	12.8638		2.90241	18.8662		2.92173	19.0644
5.2042	12.8497		2.90434	18.8561		2.92366	19.0525
5.21992	12.8358		2.90627	18.8459		2.92559	19.0405
5.23565	12.8219		2.90821	18.8358		2.92752	19.0286
5.25137	12.8082		2.91014	18.8256		2.92945	19.0167
5.26709	12.7946		2.91207	18.8155		2.93139	19.0048
5.28282	12.7811		2.914	18.8053		2.93332	18.9928
5.29854	12.7677		2.91593	18.7951		2.93525	18.9809
5.31426	12.7544		2.91786	18.785		2.93718	18.969
5.32999	12.7412		2.9198	18.7748		2.93911	18.957
5.34571	12.7281		2.92173	18.7647		2.94105	18.9451
5.36143	12.7151		2.92366	18.7545		2.94298	18.9332
5.37716	12.7022		2.92559	18.7444		2.94491	18.9213
5.39288	12.6895		2.92752	18.7342		2.94684	18.9094
5.4086	12.6768		2.92945	18.7241		2.94877	18.8974
5.42433	12.6642		2.93139	18.7139		2.9507	18.8855
5.44005	12.6517		2.93332	18.7037		2.95264	18.8736
5.45577	12.6393		2.93525	18.6936		2.95457	18.8617
5.4715	12.627		2.93718	18.6834		2.9565	18.8498
5.48722	12.6149		2.93911	18.6733		2.95843	18.8379
5.50294	12.6027		2.94105	18.6631		2.96036	18.826
5.51867	12.5907		2.94298	18.653		2.9623	18.8141
5.53439	12.5788		2.94491	18.6428		2.96423	18.8022
5.55011	12.567		2.94684	18.6327		2.96616	18.7903
5.56584	12.5552		2.94877	18.6225		2.96809	18.7784
5.58156	12.5436		2.9507	18.6123		2.97002	18.7665
5.59728	12.532		2.95264	18.6022		2.97195	18.7546
5.6007	12.5295		2.95457	18.592		2.97389	18.7427
5.61301	12.5205		2.9565	18.5819		2.97582	18.7308
5.62873	12.5091		2.95843	18.5717		2.97775	18.7189
5.64445	12.4978		2.96036	18.5616		2.97968	18.707
5.66018	12.4866		2.9623	18.5514		2.98161	18.6951
5.6759	12.4754		2.96423	18.5413		2.98354	18.6832
5.69162	12.4644		2.96616	18.5311		2.98548	18.6713
5.70735	12.4534		2.96809	18.521		2.98584	18.6691
5.72307	12.4425		2.97002	18.5108		2.98741	18.6594
5.73879	12.4317		2.97195	18.5006		2.98934	18.6475
5.75452	12.4209		2.97389	18.4905		2.99127	18.6357
5.77024	12.4102		2.97582	18.4803		2.9932	18.6238
5.78596	12.3996		2.97775	18.4702		2.99514	18.6119
5.80169	12.3891		2.97968	18.46		2.99707	18.6
5.81741	12.3787		2.98161	18.4499		2.999	18.5881
5.83313	12.3683		2.98354	18.4397		3.00093	18.5763
5.84886	12.358		2.98548	18.4296		3.00286	18.5644
5.86458	12.3478		2.98584	18.4276		3.00479	18.5525
5.8803	12.3376		2.98741	18.4194		3.00673	18.5407
5.89603	12.3275		2.98934	18.4093		3.00866	18.5288
5.91175	12.3175		2.99127	18.3991		3.01059	18.5169
5.92747	12.3076		2.9932	18.3889		3.01252	18.5051
5.9432	12.2977		2.99514	18.3788		3.01445	18.4932
5.95892	12.2879		2.99707	18.3686		3.01639	18.4813
5.97464	12.2781		2.999	18.3585		3.01832	18.4695
5.99037	12.2685		3.00093	18.3483		3.02025	18.4576
6.00609	12.2589		3.00286	18.3382		3.02218	18.4458
6.02181	12.2493		3.00479	18.328		3.02411	18.4339
6.03754	12.2398		3.00673	18.3178		3.02604	18.4221
6.05326	12.2304		3.00866	18.3077		3.02798	18.4102
6.06898	12.2211		3.01059	18.2975		3.02991	18.3984
6.08471	12.2118		3.01252	18.2874		3.03184	18.3865
6.10043	12.2025		3.01445	18.2772		3.03377	18.3747
6.11342	12.195		3.01639	18.2671		3.0357	18.3629
6.11615	12.1934		3.01832	18.2569		3.03764	18.351
6.13188	12.1843		3.02025	18.2468		3.03957	18.3392
6.1476	12.1752		3.02411	18.2264		3.0415	18.3273
6.16332	12.1662		3.02604	18.2163		3.04343	18.3155
6.17905	12.1573		3.02798	18.2061		3.04536	18.3037
6.19477	12.1484		3.02991	18.196		3.04729	18.2919
6.21049	12.1396		3.03184	18.1858		3.04923	18.28
6.22622	12.1309		3.03377	18.1757		3.05116	18.2682
6.24194	12.1222		3.0357	18.1655		3.05309	18.2564
6.25766	12.1135		3.03764	18.1554		3.05502	18.2446
6.27339	12.1049		3.03957	18.1452		3.05695	18.2327
6.28911	12.0964		3.0415	18.135		3.05888	18.2209
6.30483	12.0879		3.04343	18.1249		3.06082	18.2091
6.32056	12.0795		3.04536	18.1147		3.06275	18.1973
6.33628	12.0711		3.04729	18.1046		3.06468	18.1855
6.352	12.0628		3.04923	18.0944		3.06661	18.1737
6.36773	12.0546		3.05116	18.0843		3.06854	18.1619
6.38345	12.0463		3.05309	18.0741		3.07048	18.1501
6.39917	12.0382		3.05502	18.064		3.07241	18.1383
6.4149	12.0301		3.05695	18.0538		3.07434	18.1265
6.43062	12.022		3.05888	18.0436		3.07627	18.1147
6.44634	12.014		3.06082	18.0335		3.0782	18.1029
6.46207	12.006		3.06275	18.0233		3.08013	18.0911
6.47779	11.9981		3.06468	18.0132		3.08207	18.0793
6.49351	11.9903		3.06661	18.003		3.084	18.0675
6.50924	11.9824		3.06854	17.9929		3.08593	18.0557
6.52496	11.9747		3.07048	17.9827		3.08786	18.0439
6.54068	11.967		3.07241	17.9726		3.08979	18.0322
6.55641	11.9593		3.07434	17.9624		3.09173	18.0204
6.57213	11.9517		3.07627	17.9522		3.09366	18.0086
6.58785	11.9441		3.0782	17.9421		3.09559	17.9968
6.60358	11.9365		3.08013	17.9319		3.09752	17.9851
6.6193	11.9291		3.08207	17.9218		3.09945	17.9733
6.62614	11.9258		3.084	17.9116		3.10138	17.9615
6.63502	11.9216		3.08593	17.9015		3.10332	17.9498
6.65075	11.9142		3.08786	17.8913		3.10525	17.938
6.66647	11.9069		3.08979	17.8812		3.10684	17.9283
6.68219	11.8995		3.09173	17.871		3.10718	17.9262
6.69792	11.8923		3.09366	17.8609		3.10911	17.9145
6.71364	11.885		3.09559	17.8507		3.11104	17.9027
6.72936	11.8779		3.09752	17.8405		3.11297	17.891
6.74509	11.8707		3.09945	17.8304		3.11491	17.8792
6.76081	11.8636		3.10138	17.8202		3.11684	17.8675
6.77653	11.8566		3.10332	17.8101		3.11877	17.8557
6.79226	11.8495		3.10525	17.7999		3.1207	17.844
6.80798	11.8426		3.10684	17.7916		3.12263	17.8322
6.8237	11.8356		3.10718	17.7898		3.12457	17.8205
6.83943	11.8287		3.10911	17.7796		3.1265	17.8088
6.85515	11.8219		3.11104	17.7695		3.12843	17.797
6.87087	11.8151		3.11297	17.7593		3.13036	17.7853
6.8866	11.8083		3.11491	17.7492		3.13229	17.7736
6.90232	11.8015		3.11684	17.739		3.13422	17.7618
6.91804	11.7948		3.11877	17.7288		3.13616	17.7501
6.93377	11.7882		3.1207	17.7187		3.13809	17.7384
6.94949	11.7815		3.12263	17.7085		3.14002	17.7267
6.96521	11.775		3.12457	17.6984		3.14195	17.715
6.98094	11.7684		3.1265	17.6882		3.14388	17.7033
6.99666	11.7619		3.12843	17.6781		3.14582	17.6915
7.01238	11.7554		3.13036	17.6679		3.14775	17.6798
7.02811	11.749		3.13229	17.6578		3.14968	17.6681
7.04383	11.7426		3.13422	17.6476		3.15161	17.6564
7.04861	11.7406		3.13616	17.6374		3.15354	17.6447
7.05955	11.7362		3.13809	17.6273		3.15547	17.633
7.07528	11.7299		3.14002	17.6171		3.15741	17.6213
7.091	11.7235		3.14195	17.607		3.15934	17.6096
7.10672	11.7173		3.14388	17.5968		3.16127	17.598
7.12245	11.7111		3.14582	17.5867		3.1632	17.5863
7.13817	11.7049		3.14775	17.5765		3.16513	17.5746
7.15389	11.6987		3.14968	17.5663		3.16707	17.5629
7.16962	11.6926		3.15161	17.5562		3.169	17.5512
7.18534	11.6865		3.15354	17.546		3.17093	17.5396
7.20106	11.6804		3.15934	17.5156		3.17286	17.5279
7.21679	11.6744		3.16127	17.5054		3.17479	17.5162
7.23251	11.6684		3.1632	17.4953		3.17672	17.5045
7.24823	11.6624		3.16513	17.4851		3.17866	17.4929
7.26396	11.6565		3.16707	17.4749		3.18059	17.4812
7.27968	11.6506		3.169	17.4648		3.18252	17.4696
7.2954	11.6447		3.17479	17.4343		3.18445	17.4579
7.31113	11.6388		3.17672	17.4242		3.18638	17.4463
7.32685	11.633		3.17866	17.414		3.18831	17.4346
7.34257	11.6273		3.18059	17.4039		3.19025	17.423
7.3583	11.6215		3.18252	17.3937		3.19218	17.4113
7.37402	11.6158		3.18445	17.3835		3.19411	17.3997
7.38906	11.6103		3.18638	17.3734		3.19604	17.388
7.38974	11.6101		3.18831	17.3632		3.19797	17.3764
7.40547	11.6044		3.19025	17.3531		3.19991	17.3648
7.42119	11.5988		3.19218	17.3429		3.20184	17.3532
7.43691	11.5932		3.19411	17.3328		3.20377	17.3415
7.45264	11.5876		3.19604	17.3226		3.2057	17.3299
7.46836	11.5821		3.19797	17.3125		3.20763	17.3183
7.48408	11.5766		3.19991	17.3023		3.20956	17.3067
7.49981	11.5711		3.20184	17.2921		3.2115	17.2951
7.51553	11.5656		3.20377	17.282		3.21343	17.2834
7.53125	11.5602		3.2057	17.2718		3.21536	17.2719
7.54698	11.5548		3.20763	17.2617		3.21554	17.2708
7.5627	11.5494		3.20956	17.2515		3.21729	17.2602
7.57842	11.5441		3.2115	17.2414		3.21922	17.2486
7.59415	11.5387		3.21343	17.2312		3.22116	17.237
7.60987	11.5335		3.21536	17.2211		3.22309	17.2254
7.62559	11.5282		3.21554	17.2201		3.22502	17.2139
7.64132	11.5229		3.21729	17.2109		3.22695	17.2023
7.65704	11.5177		3.21922	17.2007		3.22888	17.1907
7.67276	11.5125		3.22116	17.1906		3.23081	17.1791
7.68849	11.5074		3.22309	17.1804		3.23275	17.1675
7.70421	11.5022		3.22502	17.1703		3.23468	17.156
7.71993	11.4971		3.22695	17.1601		3.23661	17.1444
7.73566	11.492		3.22888	17.15		3.23854	17.1328
7.75138	11.487		3.23081	17.1398		3.24047	17.1212
7.7671	11.4819		3.23275	17.1297		3.24241	17.1097
7.78283	11.4769		3.23468	17.1195		3.24434	17.0981
7.79855	11.4719		3.23661	17.1094		3.24627	17.0866
7.81427	11.467		3.23854	17.0992		3.2482	17.075
7.83	11.462		3.24047	17.0891		3.25013	17.0635
7.84572	11.4571		3.24241	17.0789		3.25206	17.0519
7.8505	11.4556		3.24434	17.0687		3.254	17.0404
7.86144	11.4522		3.24627	17.0586		3.25593	17.0288
7.87717	11.4474		3.25013	17.0383		3.25786	17.0173
7.89289	11.4425		3.25206	17.0281		3.25979	17.0058
7.90861	11.4377		3.254	17.018		3.26172	16.9942
7.92434	11.4329		3.25593	17.0078		3.26365	16.9827
7.94006	11.4281		3.25786	16.9977		3.26559	16.9712
7.95578	11.4234		3.25979	16.9875		3.26752	16.9597
7.97151	11.4186		3.26172	16.9773		3.26945	16.9482
7.98723	11.4139		3.26365	16.9672		3.27138	16.9366
8.00295	11.4093		3.26559	16.957		3.27331	16.9251
8.01868	11.4046		3.26752	16.9469		3.27525	16.9136
8.0344	11.4		3.26945	16.9367		3.27718	16.9021
8.05012	11.3953		3.27138	16.9266		3.27911	16.8906
8.06585	11.3908		3.27331	16.9164		3.28104	16.8791
8.08157	11.3862		3.27525	16.9062		3.28297	16.8676
8.09729	11.3816		3.27718	16.8961		3.2849	16.8562
8.11302	11.3771		3.27911	16.8859		3.28684	16.8447
8.12874	11.3726		3.28104	16.8758		3.28877	16.8332
8.14446	11.3681		3.28297	16.8656		3.2907	16.8217
8.16019	11.3636		3.2849	16.8555		3.29263	16.8102
8.17591	11.3592		3.28684	16.8453		3.29456	16.7988
8.19163	11.3547		3.28877	16.8352		3.2965	16.7873
8.20736	11.3503		3.2907	16.825		3.29843	16.7758
8.22308	11.346		3.29263	16.8148		3.30036	16.7644
8.2388	11.3416		3.29456	16.8047		3.30229	16.7529
8.25453	11.3372		3.2965	16.7945		3.30422	16.7415
8.27025	11.3329		3.29843	16.7844		3.30615	16.73
8.28597	11.3286		3.30036	16.7742		3.30809	16.7186
8.3017	11.3243		3.30229	16.7641		3.31002	16.7071
8.31742	11.3201		3.30422	16.7539		3.31195	16.6957
8.33314	11.3158		3.30615	16.7438		3.31388	16.6843
8.34887	11.3116		3.30809	16.7336		3.31581	16.6728
8.35912	11.3088		3.31002	16.7234		3.31774	16.6614
8.36459	11.3074		3.31195	16.7133		3.31968	16.65
8.38031	11.3032		3.31388	16.7031		3.32161	16.6386
8.39604	11.299		3.31581	16.693		3.32354	16.6272
8.41176	11.2948		3.31774	16.6828		3.32547	16.6157
8.42748	11.2907		3.31968	16.6727		3.3274	16.6043
8.44321	11.2866		3.32161	16.6625		3.32834	16.5988
8.45893	11.2825		3.32354	16.6524		3.32934	16.5929
8.47465	11.2784		3.32547	16.6422		3.33127	16.5815
8.49038	11.2743		3.3274	16.632		3.3332	16.5701
8.5061	11.2703		3.32834	16.6271		3.33513	16.5587
8.52182	11.2663		3.32934	16.6219		3.33706	16.5474
8.53755	11.2623		3.33127	16.6117		3.33899	16.536
8.55327	11.2583		3.3332	16.6016		3.34093	16.5246
8.56899	11.2543		3.33513	16.5914		3.34286	16.5132
8.58472	11.2503		3.33706	16.5813		3.34479	16.5018
8.60044	11.2464		3.33899	16.5711		3.34672	16.4905
8.61616	11.2425		3.34093	16.561		3.34865	16.4791
8.63189	11.2386		3.34286	16.5508		3.35059	16.4677
8.64761	11.2347		3.34479	16.5406		3.35252	16.4564
8.66333	11.2308		3.34672	16.5305		3.35445	16.445
8.67906	11.227		3.34865	16.5203		3.35638	16.4337
8.69478	11.2231		3.35059	16.5102		3.35831	16.4223
8.7105	11.2193		3.35252	16.5		3.36024	16.411
8.72623	11.2155		3.35445	16.4899		3.36218	16.3997
8.74195	11.2117		3.35638	16.4797		3.36411	16.3883
8.75767	11.2079		3.35831	16.4696		3.36604	16.377
8.7734	11.2042		3.36024	16.4594		3.36797	16.3657
8.78912	11.2004		3.36218	16.4493		3.3699	16.3544
8.80484	11.1967		3.36411	16.4391		3.37184	16.343
8.82057	11.193		3.36604	16.429		3.37377	16.3317
8.83629	11.1893		3.36797	16.4188		3.3757	16.3204
8.84518	11.1872		3.3699	16.4086		3.37763	16.3091
8.85201	11.1856		3.37184	16.3985		3.37956	16.2978
8.86774	11.182		3.37377	16.3883		3.38149	16.2865
8.88346	11.1783		3.3757	16.3782		3.38343	16.2752
8.89918	11.1747		3.37763	16.368		3.38536	16.2639
8.91491	11.171		3.37956	16.3579		3.38729	16.2526
8.93063	11.1675		3.38149	16.3477		3.38922	16.2414
8.94635	11.1639		3.38343	16.3376		3.39115	16.2301
8.96208	11.1603		3.38536	16.3274		3.39308	16.2188
8.9778	11.1567		3.38729	16.3172		3.39502	16.2076
8.99352	11.1532		3.38922	16.3071		3.39695	16.1963
9.00925	11.1497		3.39115	16.2969		3.39888	16.185
9.02497	11.1462		3.39308	16.2868		3.40081	16.1738
9.04069	11.1426		3.39502	16.2766		3.40274	16.1625
9.05642	11.1392		3.39695	16.2665		3.40468	16.1513
9.07214	11.1357		3.39888	16.2563		3.40661	16.14
9.08786	11.1322		3.40081	16.2462		3.40854	16.1288
9.10359	11.1288		3.40274	16.236		3.41047	16.1176
9.11931	11.1254		3.40468	16.2258		3.4124	16.1063
9.13503	11.122		3.40661	16.2157		3.41433	16.0951
9.15076	11.1186		3.40854	16.2055		3.41627	16.0839
9.16648	11.1152		3.41047	16.1954		3.4182	16.0727
9.17331	11.1137		3.4124	16.1852		3.42013	16.0615
9.1822	11.1118		3.41433	16.1751		3.42206	16.0502
9.19793	11.1084		3.41627	16.1649		3.42399	16.039
9.21365	11.1051		3.4182	16.1547		3.42593	16.0279
9.22937	11.1017		3.42013	16.1446		3.42786	16.0166
9.2451	11.0984		3.42206	16.1344		3.42979	16.0055
9.26082	11.0951		3.42399	16.1243		3.43172	15.9943
9.27654	11.0918		3.42593	16.1141		3.43293	15.9873
9.29227	11.0885		3.42786	16.104		3.43365	15.9831
9.30799	11.0853		3.42979	16.0938		3.43558	15.9719
9.32371	11.082		3.43172	16.0837		3.43752	15.9608
9.33944	11.0788		3.43293	16.0773		3.43945	15.9496
9.35516	11.0755		3.43365	16.0735		3.44138	15.9384
9.37088	11.0723		3.43558	16.0633		3.44331	15.9273
9.38661	11.0691		3.43752	16.0532		3.44524	15.9161
9.40233	11.0659		3.43945	16.043		3.44717	15.9049
9.41805	11.0628		3.44138	16.0329		3.44911	15.8938
9.43378	11.0596		3.44331	16.0227		3.45104	15.8827
9.4495	11.0564		3.44524	16.0126		3.45297	15.8715
9.46522	11.0533		3.44717	16.0024		3.4549	15.8604
9.48095	11.0502		3.44911	15.9923		3.45683	15.8493
9.48505	11.0494		3.45104	15.9821		3.45877	15.8382
9.49667	11.0471		3.45297	15.9719		3.4607	15.827
9.51239	11.044		3.4549	15.9618		3.46263	15.8159
9.52812	11.0409		3.45683	15.9516		3.46456	15.8048
9.54384	11.0378		3.45877	15.9415		3.46649	15.7937
9.55956	11.0347		3.4607	15.9313		3.46842	15.7826
9.57529	11.0317		3.46263	15.9212		3.47036	15.7715
9.59101	11.0286		3.46456	15.911		3.47229	15.7604
9.60673	11.0256		3.46649	15.9009		3.47422	15.7493
9.62246	11.0226		3.46842	15.8907		3.47615	15.7383
9.63818	11.0195		3.47036	15.8805		3.47808	15.7272
9.6539	11.0165		3.47229	15.8704		3.48002	15.7161
9.66963	11.0136		3.47422	15.8602		3.48195	15.705
9.68535	11.0106		3.47615	15.8501		3.48388	15.694
9.70107	11.0076		3.47808	15.8399		3.48581	15.6829
9.7168	11.0047		3.48002	15.8298		3.48774	15.6719
9.73252	11.0017		3.48195	15.8196		3.48967	15.6608
9.74824	10.9988		3.48388	15.8095		3.49161	15.6498
9.76397	10.9959		3.48581	15.7993		3.49354	15.6388
9.77969	10.993		3.48774	15.7892		3.49547	15.6277
9.79541	10.9901		3.48967	15.779		3.4974	15.6167
9.81114	10.9872		3.49354	15.7587		3.49933	15.6057
9.82686	10.9843		3.49547	15.7485		3.50127	15.5947
9.83985	10.9819		3.4974	15.7384		3.5032	15.5836
9.84258	10.9814		3.50127	15.7181		3.50513	15.5726
9.85831	10.9786		3.5032	15.7079		3.50706	15.5616
9.87403	10.9757		3.50513	15.6978		3.50899	15.5506
9.88975	10.9729		3.50706	15.6876		3.51092	15.5396
9.90548	10.9701		3.50899	15.6775		3.51286	15.5287
9.9212	10.9672		3.51092	15.6673		3.51479	15.5177
9.93692	10.9644		3.51286	15.6571		3.51672	15.5067
9.95265	10.9616		3.51479	15.647		3.51865	15.4957
9.96837	10.9589		3.51672	15.6368		3.52058	15.4848
9.98409	10.9561		3.51865	15.6267		3.52251	15.4738
9.99982	10.9533		3.52058	15.6165		3.52445	15.4628
10.0155	10.9506		3.52251	15.6064		3.52638	15.4519
10.0313	10.9478		3.52445	15.5962		3.52831	15.4409
10.047	10.9451		3.52638	15.5861		3.53024	15.43
10.0627	10.9424		3.52831	15.5759		3.53217	15.419
10.0784	10.9397		3.53024	15.5657		3.53411	15.4081
10.0942	10.9369		3.53217	15.5556		3.53604	15.3972
10.1099	10.9343		3.53411	15.5454		3.53797	15.3863
10.1256	10.9316		3.53604	15.5353		3.5399	15.3753
10.1413	10.9289		3.53797	15.5251		3.54183	15.3644
10.157	10.9262		3.5399	15.515		3.54376	15.3535
10.1728	10.9236		3.54183	15.5048		3.5457	15.3426
10.1885	10.9209		3.54376	15.4947		3.54573	15.3424
10.1926	10.9202		3.5457	15.4845		3.54763	15.3317
10.2042	10.9183		3.54573	15.4843		3.54956	15.3208
10.2199	10.9157		3.54763	15.4743		3.55149	15.3099
10.2357	10.913		3.54956	15.4642		3.55342	15.2991
10.2514	10.9104		3.55149	15.454		3.55536	15.2882
10.2671	10.9078		3.55342	15.4439		3.55729	15.2773
10.2828	10.9053		3.55536	15.4337		3.55922	15.2665
10.2986	10.9027		3.55729	15.4236		3.56115	15.2556
10.3143	10.9001		3.55922	15.4134		3.56308	15.2447
10.33	10.8975		3.56115	15.4032		3.56501	15.2339
10.3457	10.895		3.56308	15.3931		3.56695	15.223
10.3614	10.8924		3.56501	15.3829		3.56888	15.2122
10.3772	10.8899		3.56695	15.3728		3.57081	15.2014
10.3929	10.8874		3.56888	15.3626		3.57274	15.1905
10.4086	10.8849		3.57081	15.3525		3.57467	15.1797
10.4243	10.8823		3.57274	15.3423		3.57661	15.1689
10.4401	10.8798		3.57467	15.3322		3.57854	15.1581
10.4558	10.8773		3.57661	15.322		3.58047	15.1473
10.4715	10.8749		3.57854	15.3118		3.5824	15.1365
10.4872	10.8724		3.58047	15.3017		3.58433	15.1257
10.503	10.8699		3.5824	15.2915		3.58626	15.1149
10.5187	10.8675		3.58433	15.2814		3.5882	15.1041
10.5344	10.865		3.58626	15.2712		3.59013	15.0933
10.5501	10.8626		3.5882	15.2611		3.59206	15.0825
10.5658	10.8601		3.59013	15.2509		3.59399	15.0718
10.5816	10.8577		3.59206	15.2408		3.59592	15.061
10.5973	10.8553		3.59399	15.2306		3.59785	15.0503
10.613	10.8529		3.59592	15.2204		3.59979	15.0395
10.6288	10.8505		3.59785	15.2103		3.60172	15.0288
10.6445	10.8481		3.59979	15.2001		3.60365	15.018
10.6602	10.8457		3.60172	15.19		3.60558	15.0073
10.6759	10.8433		3.60365	15.1798		3.60751	14.9965
10.6916	10.841		3.60558	15.1697		3.60945	14.9858
10.6951	10.8405		3.60751	15.1595		3.61138	14.9751
10.7074	10.8386		3.60945	15.1494		3.61331	14.9644
10.7231	10.8362		3.61138	15.1392		3.61524	14.9537
10.7388	10.8339		3.61331	15.1291		3.61717	14.943
10.7545	10.8316		3.61524	15.1189		3.6191	14.9323
10.7703	10.8293		3.61717	15.1087		3.62104	14.9216
10.786	10.8269		3.6191	15.0986		3.62297	14.9109
10.8017	10.8246		3.62104	15.0884		3.6249	14.9002
10.8174	10.8223		3.62297	15.0783		3.62683	14.8895
10.8331	10.82		3.6249	15.0681		3.62876	14.8789
10.8489	10.8177		3.62683	15.058		3.6307	14.8682
10.8646	10.8154		3.62876	15.0478		3.63263	14.8575
10.8803	10.8132		3.6307	15.0377		3.63456	14.8469
10.896	10.8109		3.63263	15.0275		3.63649	14.8362
10.9118	10.8086		3.63456	15.0174		3.63842	14.8256
10.9275	10.8064		3.63649	15.0072		3.64035	14.815
10.9432	10.8041		3.63842	14.997		3.64229	14.8043
10.9589	10.8019		3.64035	14.9869		3.64422	14.7937
10.9747	10.7997		3.64229	14.9767		3.64615	14.7831
10.9904	10.7974		3.64422	14.9666		3.64808	14.7725
11.0061	10.7952		3.64615	14.9564		3.65001	14.7619
11.0218	10.793		3.64808	14.9463		3.65194	14.7513
11.0375	10.7908		3.65001	14.9361		3.65388	14.7407
11.0533	10.7886		3.65194	14.926		3.65581	14.7301
11.069	10.7865		3.65388	14.9158		3.65647	14.7265
11.0847	10.7843		3.65581	14.9056		3.65774	14.7195
11.1005	10.7821		3.65647	14.9022		3.65967	14.7089
11.1162	10.7799		3.65774	14.8955		3.6616	14.6984
11.1319	10.7778		3.65967	14.8853		3.66354	14.6878
11.1476	10.7756		3.6616	14.8752		3.66547	14.6772
11.1633	10.7735		3.66354	14.865		3.6674	14.6667
11.1791	10.7713		3.66547	14.8549		3.66933	14.6561
11.1948	10.7692		3.6674	14.8447		3.67126	14.6456
11.1996	10.7686		3.66933	14.8346		3.67319	14.6351
11.2105	10.7671		3.67126	14.8244		3.67513	14.6245
11.2262	10.765		3.67319	14.8142		3.67706	14.614
11.242	10.7629		3.67513	14.8041		3.67899	14.6035
11.2577	10.7607		3.67706	14.7939		3.68092	14.593
11.2734	10.7586		3.67899	14.7838		3.68285	14.5825
11.2891	10.7566		3.68092	14.7736		3.68479	14.572
11.3049	10.7545		3.68285	14.7635		3.68672	14.5615
11.3206	10.7524		3.68479	14.7533		3.68865	14.551
11.3363	10.7503		3.68672	14.7431		3.69058	14.5405
11.352	10.7483		3.68865	14.733		3.69251	14.53
11.3677	10.7462		3.69058	14.7228		3.69444	14.5196
11.3835	10.7442		3.69251	14.7127		3.69638	14.5091
11.3992	10.7421		3.69444	14.7025		3.69831	14.4986
11.4149	10.7401		3.69638	14.6924		3.70024	14.4882
11.4306	10.738		3.69831	14.6822		3.70217	14.4778
11.4464	10.736		3.70024	14.6721		3.7041	14.4673
11.4621	10.734		3.70217	14.6619		3.70604	14.4569
11.4778	10.732		3.7041	14.6517		3.70797	14.4465
11.4935	10.73		3.70604	14.6416		3.7099	14.436
11.5092	10.728		3.70797	14.6314		3.71183	14.4256
11.525	10.726		3.7099	14.6213		3.71376	14.4152
11.5407	10.724		3.71183	14.6111		3.71569	14.4048
11.5564	10.722		3.71376	14.601		3.71763	14.3944
11.5722	10.72		3.71569	14.5908		3.71956	14.384
11.5879	10.7181		3.71763	14.5807		3.72149	14.3736
11.6036	10.7161		3.71956	14.5705		3.72342	14.3633
11.6193	10.7141		3.72149	14.5603		3.72535	14.3529
11.635	10.7122		3.72342	14.5502		3.72728	14.3425
11.6508	10.7102		3.72535	14.54		3.72922	14.3322
11.6665	10.7083		3.72728	14.5299		3.73115	14.3218
11.6795	10.7067		3.72922	14.5197		3.73308	14.3115
11.6822	10.7064		3.73115	14.5096		3.73501	14.3011
11.6979	10.7044		3.73308	14.4994		3.73694	14.2908
11.7137	10.7025		3.73501	14.4893		3.73888	14.2805
11.7294	10.7006		3.73694	14.4791		3.74081	14.2702
11.7451	10.6987		3.73888	14.469		3.74274	14.2599
11.7608	10.6968		3.74081	14.4588		3.74467	14.2495
11.7766	10.6949		3.74274	14.4486		3.7466	14.2392
11.7923	10.693		3.74467	14.4385		3.74853	14.2289
11.808	10.6911		3.7466	14.4283		3.75047	14.2187
11.8237	10.6892		3.74853	14.4182		3.7524	14.2084
11.8394	10.6874		3.75047	14.408		3.75433	14.1981
11.8552	10.6855		3.7524	14.3979		3.75626	14.1878
11.8709	10.6836		3.75433	14.3877		3.75819	14.1776
11.8866	10.6818		3.75626	14.3776		3.76013	14.1673
11.9023	10.6799		3.75819	14.3674		3.76206	14.1571
11.9181	10.6781		3.76013	14.3573		3.76399	14.1468
11.9338	10.6762		3.76206	14.3471		3.76592	14.1366
11.9495	10.6744		3.76399	14.3369		3.76785	14.1264
11.9652	10.6725		3.76592	14.3268		3.76978	14.1161
11.9809	10.6707		3.76785	14.3166		3.77172	14.1059
11.9933	10.6693		3.76978	14.3065		3.77337	14.0972
11.9967	10.6689		3.77172	14.2963		3.77365	14.0957
12.0124	10.6671		3.77337	14.2876		3.77558	14.0855
12.0281	10.6653		3.77365	14.2862		3.77751	14.0753
12.0439	10.6635		3.77558	14.276		3.77944	14.0651
12.0596	10.6617		3.77751	14.2659		3.78137	14.0549
12.0753	10.6599		3.78137	14.2455		3.78331	14.0448
12.091	10.6581		3.78331	14.2354		3.78524	14.0346
12.1067	10.6563		3.78524	14.2252		3.78717	14.0244
12.1225	10.6545		3.78717	14.2151		3.7891	14.0143
12.1382	10.6527		3.7891	14.2049		3.79103	14.0041
12.1539	10.651		3.79103	14.1948		3.79297	13.994
12.1696	10.6492		3.79297	14.1846		3.7949	13.9839
12.1854	10.6475		3.7949	14.1745		3.79683	13.9737
12.2011	10.6457		3.79683	14.1643		3.79876	13.9636
12.2168	10.644		3.79876	14.1541		3.80069	13.9535
12.2325	10.6422		3.80069	14.144		3.80262	13.9434
12.2483	10.6405		3.80262	14.1338		3.80456	13.9333
12.264	10.6387		3.80456	14.1237		3.80649	13.9232
12.2701	10.6381		3.80649	14.1135		3.80842	13.9131
12.2797	10.637		3.80842	14.1034		3.81035	13.903
12.2954	10.6353		3.81035	14.0932		3.81228	13.8929
12.3111	10.6336		3.81228	14.0831		3.81422	13.8829
12.3269	10.6319		3.81422	14.0729		3.81615	13.8728
12.3426	10.6302		3.81615	14.0627		3.81808	13.8628
12.3583	10.6285		3.81808	14.0526		3.82001	13.8527
12.374	10.6267		3.82001	14.0424		3.82194	13.8427
12.3898	10.6251		3.82194	14.0323		3.82387	13.8326
12.4055	10.6234		3.82387	14.0221		3.82581	13.8226
12.4212	10.6217		3.82581	14.012		3.82774	13.8126
12.4369	10.62		3.82774	14.0018		3.82967	13.8026
12.4527	10.6183		3.82967	13.9916		3.8316	13.7926
12.4684	10.6167		3.8316	13.9815		3.83353	13.7826
12.4841	10.615		3.83353	13.9713		3.83547	13.7726
12.4998	10.6133		3.83547	13.9612		3.8374	13.7626
12.5155	10.6117		3.8374	13.951		3.83933	13.7526
12.5313	10.61		3.83933	13.9409		3.84126	13.7426
12.5449	10.6086		3.84126	13.9307		3.84319	13.7327
12.547	10.6084		3.84319	13.9206		3.84512	13.7227
12.5627	10.6067		3.84512	13.9104		3.84706	13.7128
12.5784	10.6051		3.84706	13.9002		3.84899	13.7028
12.5942	10.6035		3.84899	13.8901		3.85092	13.6929
12.6099	10.6019		3.85092	13.8799		3.85285	13.6829
12.6256	10.6002		3.85285	13.8698		3.85478	13.673
12.6413	10.5986		3.85478	13.8596		3.85671	13.6631
12.6571	10.597		3.85671	13.8495		3.85865	13.6532
12.6728	10.5954		3.85865	13.8393		3.86058	13.6433
12.6885	10.5938		3.86058	13.8292		3.86251	13.6334
12.7042	10.5922		3.86251	13.819		3.86444	13.6235
12.72	10.5906		3.86444	13.8088		3.86637	13.6136
12.7357	10.589		3.86637	13.7987		3.86831	13.6038
12.7514	10.5874		3.86831	13.7885		3.87024	13.5939
12.7671	10.5858		3.87024	13.7784		3.87217	13.584
12.7828	10.5843		3.87217	13.7682		3.8741	13.5742
12.7849	10.584		3.8741	13.7581		3.87603	13.5644
12.7986	10.5827		3.87603	13.7479		3.87796	13.5545
12.8143	10.5811		3.87796	13.7378		3.8799	13.5447
12.83	10.5795		3.8799	13.7276		3.88183	13.5349
12.8457	10.578		3.88183	13.7175		3.88376	13.5251
12.8615	10.5764		3.88376	13.7073		3.88569	13.5152
12.8772	10.5749		3.88569	13.6972		3.88762	13.5054
12.8929	10.5733		3.88762	13.687		3.88956	13.4957
12.9086	10.5718		3.88956	13.6768		3.89149	13.4859
12.9244	10.5702		3.89149	13.6667		3.89342	13.4761
12.9401	10.5687		3.89342	13.6565		3.89535	13.4663
12.9558	10.5672		3.89535	13.6464		3.89728	13.4566
12.9715	10.5656		3.89728	13.6362		3.89921	13.4468
12.9872	10.5641		3.89921	13.6261		3.90115	13.4371
13.003	10.5626		3.90115	13.6159		3.90308	13.4273
13.0187	10.5611		3.90308	13.6058		3.90463	13.4195
13.0248	10.5605		3.90463	13.5976		3.90501	13.4176
13.0344	10.5596		3.90501	13.5956		3.90694	13.4079
13.0501	10.5581		3.90694	13.5854		3.90887	13.3981
13.0659	10.5566		3.90887	13.5753		3.91081	13.3884
13.0816	10.5551		3.91081	13.5651		3.91274	13.3787
13.0973	10.5536		3.91274	13.555		3.91467	13.369
13.113	10.5521		3.91467	13.5448		3.9166	13.3593
13.1288	10.5506		3.9166	13.5347		3.91853	13.3497
13.1445	10.5491		3.91853	13.5245		3.92046	13.34
13.1602	10.5476		3.92046	13.5144		3.9224	13.3303
13.1759	10.5462		3.9224	13.5042		3.92433	13.3207
13.1916	10.5447		3.92433	13.494		3.92626	13.311
13.2074	10.5432		3.92626	13.4839		3.92819	13.3014
13.2231	10.5418		3.92819	13.4737		3.93012	13.2917
13.2388	10.5403		3.93012	13.4636		3.93205	13.2821
13.2545	10.5388		3.93205	13.4534		3.93399	13.2725
13.2545	10.5388		3.93399	13.4433		3.93592	13.2629
13.2703	10.5374		3.93592	13.4331		3.93785	13.2533
13.286	10.5359		3.93785	13.423		3.93978	13.2437
13.3017	10.5345		3.93978	13.4128		3.94171	13.2341
13.3174	10.5331		3.94171	13.4026		3.94365	13.2245
13.3332	10.5316		3.94365	13.3925		3.94558	13.2149
13.3489	10.5302		3.94558	13.3823		3.94751	13.2053
13.3646	10.5288		3.94751	13.3722		3.94944	13.1958
13.3803	10.5273		3.94944	13.362		3.95137	13.1862
13.3961	10.5259		3.95137	13.3519		3.9533	13.1767
13.4118	10.5245		3.9533	13.3417		3.95524	13.1672
13.4275	10.5231		3.95524	13.3316		3.95717	13.1576
13.4432	10.5217		3.95717	13.3214		3.9591	13.1481
13.4589	10.5203		3.9591	13.3112		3.96103	13.1386
13.4747	10.5189		3.96103	13.3011		3.96296	13.1291
13.4904	10.5175		3.96296	13.2909		3.9649	13.1196
13.5061	10.5161		3.9649	13.2808		3.96683	13.1101
13.515	10.5153		3.96683	13.2706		3.96876	13.1006
13.5218	10.5147		3.96876	13.2605		3.97069	13.0912
13.5376	10.5133		3.97069	13.2503		3.97262	13.0817
13.5533	10.5119		3.97262	13.2401		3.97455	13.0722
13.569	10.5105		3.97455	13.23		3.97649	13.0628
13.5847	10.5091		3.97649	13.2198		3.97842	13.0533
13.6005	10.5078		3.97842	13.2097		3.98035	13.0439
13.6162	10.5064		3.98035	13.1995		3.98228	13.0345
13.6319	10.505		3.98228	13.1894		3.98421	13.0251
13.6476	10.5037		3.98421	13.1792		3.98614	13.0156
13.6633	10.5023		3.98614	13.1691		3.98808	13.0062
13.6791	10.5009		3.98808	13.1589		3.99001	12.9968
13.6948	10.4996		3.99001	13.1487		3.99194	12.9875
13.7105	10.4983		3.99194	13.1386		3.99387	12.9781
13.7262	10.4969		3.99387	13.1284		3.9958	12.9687
13.742	10.4956		3.9958	13.1183		3.99774	12.9593
13.7577	10.4942		3.99774	13.1081		3.99967	12.95
13.7734	10.4929		3.99967	13.098		4.0016	12.9406
13.7891	10.4916		4.0016	13.0878		4.00353	12.9313
13.8049	10.4902		4.00353	13.0777		4.00546	12.922
13.8206	10.4889		4.00546	13.0675		4.00739	12.9126
13.8363	10.4876		4.00739	13.0574		4.00933	12.9033
13.852	10.4863		4.00933	13.0472		4.01126	12.894
13.8677	10.4849		4.01126	13.0371		4.01319	12.8847
13.8835	10.4836		4.01319	13.0269		4.01512	12.8754
13.8992	10.4823		4.01512	13.0167		4.01705	12.8661
13.9149	10.481		4.01705	13.0066		4.01899	12.8569
13.9306	10.4797		4.01899	12.9964		4.02092	12.8476
13.9464	10.4784		4.02092	12.9863		4.02285	12.8384
13.9621	10.4771		4.02285	12.9761		4.02478	12.8291
13.9778	10.4758		4.02478	12.966		4.02671	12.8199
13.9785	10.4758		4.02671	12.9558		4.02864	12.8106
13.9935	10.4745		4.02864	12.9457		4.03058	12.8014
14.0093	10.4732		4.03058	12.9355		4.03251	12.7922
14.025	10.472		4.03251	12.9253		4.03444	12.783
14.0407	10.4707		4.03444	12.9152		4.03637	12.7738
14.0564	10.4694		4.03637	12.905		4.0383	12.7646
14.0722	10.4681		4.0383	12.8949		4.04024	12.7554
14.0879	10.4669		4.04024	12.8847		4.04217	12.7462
14.1036	10.4656		4.04217	12.8746		4.0441	12.737
14.1193	10.4643		4.0441	12.8644		4.04603	12.7279
14.135	10.4631		4.04603	12.8543		4.04614	12.7274
14.1508	10.4618		4.04614	12.8537		4.04796	12.7187
14.1665	10.4605		4.04796	12.8441		4.04989	12.7096
14.1822	10.4593		4.04989	12.8339		4.05183	12.7005
14.1979	10.4581		4.05183	12.8238		4.05376	12.6913
14.2137	10.4568		4.05376	12.8136		4.05569	12.6822
14.2294	10.4556		4.05569	12.8035		4.05762	12.6731
14.2451	10.4543		4.05762	12.7933		4.05955	12.664
14.2608	10.4531		4.05955	12.7832		4.06148	12.6549
14.2766	10.4519		4.06148	12.773		4.06342	12.6458
14.2923	10.4506		4.06342	12.7629		4.06535	12.6367
14.308	10.4494		4.06535	12.7527		4.06728	12.6277
14.3237	10.4482		4.06728	12.7425		4.06921	12.6186
14.3394	10.4469		4.06921	12.7324		4.07114	12.6096
14.3552	10.4457		4.07114	12.7222		4.07308	12.6005
14.3709	10.4445		4.07308	12.7121		4.07501	12.5915
14.3866	10.4433		4.07501	12.7019		4.07694	12.5825
14.4024	10.4421		4.07694	12.6918		4.07887	12.5734
14.4181	10.4409		4.07887	12.6816		4.0808	12.5644
14.4338	10.4397		4.0808	12.6715		4.08273	12.5554
14.4495	10.4385		4.08273	12.6613		4.08467	12.5465
14.4652	10.4373		4.08467	12.6511		4.0866	12.5375
14.481	10.4361		4.0866	12.641		4.08853	12.5285
14.4912	10.4353		4.08853	12.6308		4.09046	12.5195
14.4967	10.4349		4.09046	12.6207		4.09239	12.5106
14.5124	10.4337		4.09239	12.6105		4.09433	12.5016
14.5281	10.4325		4.09433	12.6004		4.09626	12.4927
14.5439	10.4313		4.09626	12.5902		4.09819	12.4838
14.5596	10.4301		4.09819	12.58		4.10012	12.4748
14.5753	10.429		4.10012	12.5699		4.10205	12.4659
14.591	10.4278		4.10205	12.5597		4.10398	12.457
14.6067	10.4266		4.10398	12.5496		4.10592	12.4481
14.6225	10.4254		4.10592	12.5394		4.10785	12.4392
14.6382	10.4243		4.10785	12.5293		4.10978	12.4303
14.6539	10.4231		4.10978	12.5191		4.11171	12.4215
14.6696	10.422		4.11171	12.509		4.11364	12.4126
14.6854	10.4208		4.11364	12.4988		4.11557	12.4038
14.7011	10.4196		4.11557	12.4886		4.11751	12.3949
14.7168	10.4185		4.11751	12.4785		4.11944	12.3861
14.7325	10.4173		4.11944	12.4683		4.12137	12.3773
14.7483	10.4162		4.12137	12.4582		4.1233	12.3684
14.764	10.415		4.1233	12.448		4.12523	12.3596
14.7797	10.4139		4.12523	12.4379		4.12717	12.3508
14.7954	10.4128		4.12717	12.4277		4.1291	12.342
14.8111	10.4116		4.1291	12.4176		4.13103	12.3332
14.8269	10.4105		4.13103	12.4074		4.13296	12.3245
14.8426	10.4093		4.13296	12.3973		4.13489	12.3157
14.8583	10.4082		4.13489	12.3871		4.13682	12.307
14.8741	10.4071		4.13682	12.377		4.13876	12.2982
14.8898	10.406		4.13876	12.3668		4.14069	12.2895
14.9055	10.4048		4.14069	12.3566		4.14262	12.2807
14.9212	10.4037		4.14262	12.3465		4.14455	12.272
14.9369	10.4026		4.14455	12.3363		4.14648	12.2633
14.9527	10.4015		4.14648	12.3262		4.14842	12.2546
14.9684	10.4004		4.14842	12.316		4.15035	12.2459
14.9841	10.3993		4.15035	12.3059		4.15228	12.2372
14.9998	10.3982		4.15228	12.2957		4.15421	12.2285
15.0039	10.3979		4.15421	12.2856		4.15614	12.2199
15.0156	10.3971		4.15614	12.2754		4.15807	12.2112
15.0313	10.396		4.15807	12.2652		4.16001	12.2026
15.047	10.3949		4.16001	12.2551		4.16194	12.1939
15.0627	10.3938		4.16194	12.2449		4.16387	12.1853
15.0785	10.3927		4.16387	12.2348		4.1658	12.1767
15.0942	10.3916		4.1658	12.2246		4.16773	12.1681
15.1099	10.3905		4.16773	12.2145		4.16967	12.1595
15.1256	10.3894		4.16967	12.2043		4.1716	12.1509
15.1413	10.3883		4.1716	12.1942		4.17353	12.1423
15.1571	10.3873		4.17353	12.184		4.17546	12.1337
15.1728	10.3862		4.17546	12.1738		4.17739	12.1251
15.1885	10.3851		4.17739	12.1637		4.17932	12.1166
15.2042	10.384		4.17932	12.1535		4.18126	12.108
15.22	10.383		4.18126	12.1434		4.18319	12.0995
15.2357	10.3819		4.18319	12.1332		4.18512	12.091
15.2514	10.3808		4.18512	12.1231		4.18705	12.0824
15.2671	10.3798		4.18705	12.1129		4.18898	12.0739
15.2828	10.3787		4.18898	12.1028		4.19091	12.0654
15.2986	10.3776		4.19091	12.0926		4.19285	12.0569
15.3143	10.3766		4.19285	12.0824		4.19478	12.0484
15.33	10.3755		4.19478	12.0723		4.19671	12.04
15.3458	10.3745		4.19671	12.0621		4.19864	12.0315
15.3615	10.3734		4.19864	12.052		4.20057	12.023
15.3772	10.3724		4.20057	12.0418		4.20251	12.0146
15.3929	10.3713		4.20251	12.0317		4.20444	12.0062
15.4086	10.3703		4.20444	12.0215		4.20637	11.9977
15.4244	10.3692		4.20637	12.0114		4.2083	11.9893
15.4401	10.3682		4.2083	12.0012		4.21023	11.9809
15.4558	10.3672		4.21023	11.991		4.21216	11.9725
15.4715	10.3661		4.21216	11.9809		4.2141	11.9641
15.4873	10.3651		4.2141	11.9707		4.21603	11.9557
15.503	10.3641		4.21603	11.9606		4.21796	11.9474
15.5167	10.3632		4.21796	11.9504		4.21989	11.939
15.5187	10.3631		4.21989	11.9403		4.22182	11.9306
15.5344	10.362		4.22182	11.9301		4.22376	11.9223
15.5502	10.361		4.22376	11.92		4.22569	11.9139
15.5659	10.36		4.22569	11.9098		4.22762	11.9056
15.5816	10.359		4.22762	11.8996		4.22955	11.8973
15.5973	10.358		4.22955	11.8895		4.23148	11.889
15.613	10.3569		4.23148	11.8793		4.23341	11.8807
15.6288	10.3559		4.23341	11.8692		4.23535	11.8724
15.6445	10.3549		4.23535	11.859		4.23728	11.8641
15.6602	10.3539		4.23728	11.8489		4.23893	11.8571
15.6759	10.3529		4.23893	11.8402		4.23921	11.8559
15.6917	10.3519		4.23921	11.8387		4.24114	11.8476
15.7074	10.3509		4.24114	11.8285		4.24307	11.8394
15.7231	10.3499		4.24307	11.8184		4.245	11.8311
15.7388	10.3489		4.245	11.8082		4.24694	11.8229
15.7546	10.3479		4.24694	11.7981		4.24887	11.8147
15.7703	10.3469		4.24887	11.7879		4.2508	11.8064
15.786	10.346		4.2508	11.7778		4.25273	11.7982
15.8017	10.345		4.25273	11.7676		4.25466	11.7901
15.8174	10.344		4.25466	11.7575		4.2566	11.7819
15.8332	10.343		4.2566	11.7473		4.25853	11.7737
15.8489	10.342		4.25853	11.7372		4.26046	11.7655
15.8646	10.341		4.26046	11.727		4.26239	11.7574
15.8803	10.3401		4.26239	11.7168		4.26432	11.7492
15.8961	10.3391		4.26432	11.7067		4.26625	11.7411
15.9118	10.3381		4.26625	11.6965		4.26819	11.733
15.9275	10.3371		4.26819	11.6864		4.27012	11.7249
15.9432	10.3362		4.27012	11.6762		4.27205	11.7168
15.9589	10.3352		4.27205	11.6661		4.27398	11.7087
15.9747	10.3343		4.27398	11.6559		4.27591	11.7006
15.9904	10.3333		4.27591	11.6458		4.27785	11.6925
16.0061	10.3323		4.27785	11.6356		4.27978	11.6844
16.0219	10.3314		4.27978	11.6255		4.28171	11.6764
16.0294	10.3309		4.28171	11.6153		4.28364	11.6683
16.0376	10.3304		4.28364	11.6051		4.28557	11.6603
16.0533	10.3295		4.28557	11.595		4.2875	11.6523
16.069	10.3285		4.2875	11.5848		4.28944	11.6442
16.0847	10.3276		4.28944	11.5747		4.29137	11.6362
16.1005	10.3266		4.29137	11.5645		4.2933	11.6282
16.1162	10.3257		4.2933	11.5544		4.29523	11.6203
16.1319	10.3247		4.29523	11.5442		4.29716	11.6123
16.1476	10.3238		4.29716	11.5341		4.2991	11.6043
16.1634	10.3229		4.2991	11.5239		4.30103	11.5963
16.1791	10.3219		4.30103	11.5137		4.30296	11.5884
16.1948	10.321		4.30296	11.5036		4.30489	11.5805
16.2105	10.3201		4.30489	11.4934		4.30682	11.5725
16.2263	10.3191		4.30682	11.4833		4.30875	11.5646
16.242	10.3182		4.30875	11.4731		4.31069	11.5567
16.2577	10.3173		4.31069	11.463		4.31262	11.5488
16.2734	10.3163		4.31262	11.4528		4.31455	11.5409
16.2891	10.3154		4.31455	11.4427		4.31648	11.533
16.3049	10.3145		4.31648	11.4325		4.31841	11.5252
16.3206	10.3136		4.31841	11.4223		4.32034	11.5173
16.3363	10.3127		4.32034	11.4122		4.32228	11.5095
16.352	10.3117		4.32228	11.402		4.32421	11.5016
16.3678	10.3108		4.32421	11.3919		4.32614	11.4938
16.3835	10.3099		4.32614	11.3817		4.32807	11.486
16.3992	10.309		4.32807	11.3716		4.33	11.4782
16.4149	10.3081		4.33	11.3614		4.33194	11.4704
16.4306	10.3072		4.33194	11.3513		4.33387	11.4626
16.4464	10.3063		4.33387	11.3411		4.3358	11.4548
16.4621	10.3054		4.3358	11.3309		4.33773	11.447
16.4778	10.3045		4.33773	11.3208		4.33966	11.4393
16.4935	10.3036		4.33966	11.3106		4.34159	11.4315
16.5093	10.3027		4.34159	11.3005		4.34353	11.4238
16.525	10.3018		4.34353	11.2903		4.34546	11.4161
16.5407	10.3009		4.34546	11.2802		4.34739	11.4083
16.5421	10.3008		4.34739	11.27		4.34932	11.4006
16.5564	10.3		4.34932	11.2599		4.35125	11.3929
16.5722	10.2991		4.35125	11.2497		4.35319	11.3852
16.5879	10.2982		4.35319	11.2395		4.35512	11.3776
16.6036	10.2974		4.35512	11.2294		4.35705	11.3699
16.6193	10.2965		4.35705	11.2192		4.35898	11.3622
16.6351	10.2956		4.35898	11.2091		4.36091	11.3546
16.6508	10.2947		4.36091	11.1989		4.36284	11.347
16.6665	10.2938		4.36284	11.1888		4.36478	11.3393
16.6822	10.293		4.36478	11.1786		4.36671	11.3317
16.6979	10.2921		4.36671	11.1684		4.36864	11.3241
16.7137	10.2912		4.36864	11.1583		4.37057	11.3165
16.7294	10.2903		4.37057	11.1481		4.3725	11.3089
16.7451	10.2895		4.3725	11.138		4.37444	11.3014
16.7608	10.2886		4.37444	11.1278		4.37637	11.2938
16.7766	10.2877		4.37637	11.1177		4.3783	11.2863
16.7923	10.2869		4.3783	11.1075		4.38023	11.2787
16.808	10.286		4.38023	11.0974		4.38216	11.2712
16.8237	10.2851		4.38216	11.0872		4.38409	11.2637
16.8395	10.2843		4.38409	11.0771		4.38603	11.2561
16.8552	10.2834		4.38603	11.0669		4.38796	11.2486
16.8709	10.2826		4.38796	11.0567		4.38989	11.2411
16.8866	10.2817		4.38989	11.0466		4.39182	11.2337
16.9023	10.2809		4.39182	11.0364		4.39375	11.2262
16.9181	10.28		4.39375	11.0263		4.39568	11.2188
16.9338	10.2792		4.39568	11.0161		4.39762	11.2113
16.9495	10.2783		4.39762	11.006		4.39955	11.2039
16.9653	10.2775		4.39955	10.9958		4.40148	11.1964
16.981	10.2767		4.40148	10.9857		4.40341	11.189
16.9967	10.2758		4.40341	10.9755		4.40534	11.1816
17.0124	10.275		4.40534	10.9654		4.40728	11.1742
17.0281	10.2741		4.40728	10.9552		4.40921	11.1668
17.0439	10.2733		4.40921	10.945		4.41114	11.1594
17.0548	10.2727		4.41114	10.9349		4.41307	11.1521
17.0596	10.2725		4.41307	10.9247		4.415	11.1447
17.0753	10.2716		4.415	10.9146		4.41693	11.1374
17.091	10.2708		4.41693	10.9044		4.41887	11.1301
17.1068	10.27		4.41887	10.8943		4.4208	11.1227
17.1225	10.2691		4.4208	10.8841		4.42273	11.1154
17.1382	10.2683		4.42273	10.874		4.42466	11.1081
17.1539	10.2675		4.42466	10.8638		4.42659	11.1008
17.1697	10.2667		4.42659	10.8536		4.42853	11.0936
17.1854	10.2658		4.42853	10.8435		4.43046	11.0863
17.2011	10.265		4.43046	10.8333		4.43239	11.079
17.2168	10.2642		4.43239	10.8232		4.43432	11.0718
17.2325	10.2634		4.43432	10.813		4.43625	11.0646
17.2483	10.2626		4.43625	10.8029		4.43818	11.0573
17.264	10.2618		4.43818	10.7927		4.44012	11.0501
17.2797	10.2609		4.44012	10.7826		4.44205	11.0429
17.2954	10.2601		4.44205	10.7724		4.44398	11.0357
17.3112	10.2593		4.44398	10.7622		4.44591	11.0285
17.3269	10.2585		4.44591	10.7521		4.44784	11.0214
17.3426	10.2577		4.44784	10.7419		4.44977	11.0142
17.3583	10.2569		4.44977	10.7318		4.45171	11.007
17.3741	10.2561		4.45171	10.7216		4.45364	10.9999
17.3898	10.2553		4.45364	10.7115		4.45557	10.9928
17.4055	10.2545		4.45557	10.7013		4.4575	10.9857
17.4212	10.2537		4.4575	10.6912		4.45943	10.9786
17.4369	10.2529		4.45943	10.681		4.46137	10.9715
17.4527	10.2521		4.46137	10.6708		4.4633	10.9644
17.4684	10.2513		4.4633	10.6607		4.46523	10.9573
17.4841	10.2505		4.46523	10.6505		4.46716	10.9503
17.4998	10.2498		4.46716	10.6404		4.46909	10.9432
17.5156	10.249		4.47102	10.6201		4.47102	10.9362
17.5675	10.2464		4.47296	10.6099		4.47296	10.9291
18.0597	10.2226		4.47489	10.5998		4.47489	10.9221
18.2546	10.2136		4.47682	10.5896		4.47682	10.9151
