# Supplementary material for: Bond performance between hybrid fiber-reinforced concrete and BFRP bars under freeze-thaw cycle
Source: PLoS One. 2024 May 13;19(5):e0303327. doi: 10.1371/journal.pone.0303327 (PMC11090331; doi:10.1371/journal.pone.0303327)
Supplement: S1 Data — (ZIP) [file pone.0303327.s001.zip › Supporting Information files/The fitting data of the descending section of the bond slip curve/FT100-C0.15B0.2.xlsx]

## Sheet: Sheet1
	Malvar model			MBPE model			Continuous Curve model
Slip(mm)	Bond stress(MPa)		Slip(mm)	Bond stress(MPa)		Slip(mm)	Bond stress(MPa)
4.83166	12.7443		4.83166	12.7443		4.83166	12.8762
4.8471	12.9602		4.83411	12.7402		4.83411	12.8727
4.86254	12.5559		4.83655	12.7361		4.83655	12.8691
4.87798	12.5545		4.839	12.732		4.839	12.8656
4.89342	12.5279		4.84145	12.7279		4.84145	12.862
4.90886	12.4962		4.8439	12.7238		4.8439	12.8585
4.92431	12.4628		4.84634	12.7197		4.84634	12.8549
4.93975	12.4289		4.84879	12.7156		4.84879	12.8514
4.95519	12.3949		4.85124	12.7115		4.85124	12.8478
4.97063	12.3609		4.85368	12.7074		4.85368	12.8443
4.98607	12.3271		4.85613	12.7033		4.85613	12.8407
5.00151	12.2935		4.85858	12.6992		4.85858	12.8371
5.01695	12.2602		4.86103	12.6951		4.86103	12.8336
5.03239	12.2273		4.86347	12.691		4.86347	12.83
5.04783	12.1946		4.86592	12.6869		4.86592	12.8264
5.06327	12.1623		4.86837	12.6828		4.86837	12.8228
5.07871	12.1303		4.87081	12.6787		4.87081	12.8193
5.09416	12.0987		4.87326	12.6746		4.87326	12.8157
5.1096	12.0673		4.87571	12.6705		4.87571	12.8121
5.12504	12.0363		4.87816	12.6664		4.87816	12.8085
5.14048	12.0056		4.8806	12.6623		4.8806	12.8049
5.15592	11.9753		4.88305	12.6583		4.88305	12.8013
5.16008	11.9672		4.8855	12.6541		4.8855	12.7977
5.17136	11.9453		4.88794	12.6501		4.88794	12.7941
5.1868	11.9156		4.89039	12.646		4.89039	12.7905
5.20224	11.8862		4.89284	12.6419		4.89284	12.7869
5.21768	11.8571		4.89529	12.6378		4.89529	12.7833
5.23312	11.8283		4.89773	12.6337		4.89773	12.7797
5.24856	11.7998		4.90018	12.6296		4.90018	12.7761
5.264	11.7716		4.90263	12.6255		4.90263	12.7725
5.27945	11.7438		4.90507	12.6214		4.90507	12.7689
5.29489	11.7162		4.90752	12.6173		4.90752	12.7653
5.31033	11.6888		4.90997	12.6132		4.90997	12.7616
5.32577	11.6618		4.91241	12.6091		4.91241	12.758
5.34121	11.635		4.91486	12.605		4.91486	12.7544
5.34276	11.6324		4.91731	12.6009		4.91731	12.7508
5.35665	11.6086		4.91976	12.5968		4.91976	12.7471
5.37209	11.5824		4.9222	12.5927		4.9222	12.7435
5.38753	11.5564		4.92465	12.5886		4.92465	12.7399
5.40297	11.5307		4.9271	12.5845		4.9271	12.7362
5.41841	11.5053		4.92954	12.5804		4.92954	12.7326
5.43385	11.4801		4.93199	12.5763		4.93199	12.729
5.4493	11.4552		4.93444	12.5722		4.93444	12.7253
5.46474	11.4305		4.93689	12.5681		4.93689	12.7217
5.48018	11.4061		4.93933	12.564		4.93933	12.718
5.49562	11.3819		4.94178	12.5599		4.94178	12.7144
5.51106	11.3579		4.94423	12.5558		4.94423	12.7107
5.51723	11.3484		4.94667	12.5517		4.94667	12.7071
5.5265	11.3342		4.94912	12.5476		4.94912	12.7034
5.54194	11.3107		4.95157	12.5435		4.95157	12.6997
5.55738	11.2874		4.95402	12.5394		4.95402	12.6961
5.57282	11.2644		4.95646	12.5353		4.95646	12.6924
5.58826	11.2416		4.95891	12.5312		4.95891	12.6887
5.6037	11.2189		4.96136	12.5272		4.96136	12.6851
5.61915	11.1966		4.9638	12.523		4.9638	12.6814
5.63459	11.1744		4.96625	12.519		4.96625	12.6777
5.65003	11.1524		4.9687	12.5149		4.9687	12.674
5.66547	11.1306		4.97115	12.5108		4.97115	12.6704
5.68091	11.109		4.97359	12.5067		4.97359	12.6667
5.69635	11.0877		4.97604	12.5026		4.97604	12.663
5.71179	11.0665		4.97849	12.4985		4.97849	12.6593
5.72723	11.0455		4.98093	12.4944		4.98093	12.6556
5.73481	11.0353		4.98338	12.4903		4.98338	12.6519
5.74267	11.0247		4.98583	12.4862		4.98583	12.6482
5.75811	11.0041		4.98828	12.4821		4.98828	12.6445
5.77355	10.9837		4.99072	12.478		4.99072	12.6408
5.789	10.9635		4.99317	12.4739		4.99317	12.6371
5.80444	10.9434		4.99562	12.4698		4.99562	12.6334
5.81988	10.9235		4.99806	12.4657		4.99806	12.6297
5.83532	10.9039		5.00051	12.4616		5.00051	12.626
5.85076	10.8843		5.00296	12.4575		5.00296	12.6223
5.8662	10.865		5.00541	12.4534		5.00541	12.6186
5.88164	10.8458		5.00785	12.4493		5.00785	12.6149
5.89491	10.8294		5.0103	12.4452		5.0103	12.6112
5.89708	10.8268		5.01275	12.4411		5.01275	12.6074
5.91252	10.8079		5.01519	12.437		5.01519	12.6037
5.92796	10.7892		5.01764	12.4329		5.01764	12.6
5.9434	10.7707		5.02009	12.4288		5.02009	12.5963
5.95885	10.7523		5.02254	12.4247		5.02254	12.5925
5.97429	10.7341		5.02498	12.4206		5.02498	12.5888
5.98973	10.7161		5.02743	12.4165		5.02743	12.5851
6.00517	10.6982		5.02988	12.4124		5.02988	12.5813
6.02061	10.6804		5.03232	12.4083		5.03232	12.5776
6.03605	10.6628		5.03477	12.4042		5.03477	12.5739
6.05149	10.6454		5.03722	12.4002		5.03722	12.5701
6.06693	10.6281		5.03966	12.3961		5.03966	12.5664
6.0817	10.6116		5.04211	12.3919		5.04211	12.5626
6.08237	10.6109		5.04456	12.3879		5.04456	12.5589
6.09781	10.5939		5.04701	12.3838		5.04701	12.5551
6.11325	10.577		5.04945	12.3797		5.04945	12.5514
6.12869	10.5602		5.0519	12.3756		5.0519	12.5476
6.14414	10.5436		5.05435	12.3715		5.05435	12.5438
6.15958	10.5272		5.05679	12.3674		5.05679	12.5401
6.17502	10.5108		5.05924	12.3633		5.05924	12.5363
6.19046	10.4946		5.06169	12.3592		5.06169	12.5325
6.2059	10.4785		5.06414	12.3551		5.06414	12.5288
6.22134	10.4626		5.06658	12.351		5.06658	12.525
6.23678	10.4468		5.06903	12.3469		5.06903	12.5212
6.25222	10.4311		5.07148	12.3428		5.07148	12.5175
6.26766	10.4155		5.07392	12.3387		5.07392	12.5137
6.2831	10.4		5.07637	12.3346		5.07637	12.5099
6.29854	10.3847		5.07882	12.3305		5.07882	12.5061
6.30955	10.3739		5.08127	12.3264		5.08127	12.5023
6.31399	10.3695		5.08371	12.3223		5.08371	12.4985
6.32943	10.3544		5.08616	12.3182		5.08616	12.4947
6.34487	10.3394		5.08861	12.3141		5.08861	12.4909
6.36031	10.3246		5.09105	12.31		5.09105	12.4872
6.37575	10.3098		5.0935	12.3059		5.0935	12.4834
6.39119	10.2952		5.09595	12.3018		5.09595	12.4796
6.40663	10.2807		5.0984	12.2977		5.0984	12.4758
6.42207	10.2663		5.10084	12.2936		5.10084	12.472
6.43751	10.252		5.10329	12.2895		5.10329	12.4681
6.45295	10.2378		5.10574	12.2854		5.10574	12.4643
6.46839	10.2237		5.10818	12.2813		5.10818	12.4605
6.48384	10.2097		5.11063	12.2772		5.11063	12.4567
6.49928	10.1958		5.11308	12.2731		5.11308	12.4529
6.51472	10.1821		5.11553	12.2691		5.11553	12.4491
6.52712	10.1711		5.11797	12.265		5.11797	12.4453
6.53016	10.1684		5.12042	12.2608		5.12042	12.4414
6.5456	10.1548		5.12287	12.2568		5.12287	12.4376
6.56104	10.1413		5.12531	12.2527		5.12531	12.4338
6.57648	10.128		5.12776	12.2486		5.12776	12.43
6.59192	10.1147		5.13021	12.2445		5.13021	12.4261
6.60736	10.1015		5.13266	12.2404		5.13266	12.4223
6.6228	10.0884		5.1351	12.2363		5.1351	12.4185
6.63824	10.0755		5.13755	12.2322		5.13755	12.4146
6.65369	10.0625		5.14	12.2281		5.14	12.4108
6.66913	10.0497		5.14244	12.224		5.14244	12.4069
6.67902	10.0416		5.14489	12.2199		5.14489	12.4031
6.68457	10.037		5.14734	12.2158		5.14734	12.3993
6.70001	10.0244		5.14979	12.2117		5.14979	12.3954
6.71545	10.0119		5.15223	12.2076		5.15223	12.3916
6.73089	9.99944		5.15468	12.2035		5.15468	12.3877
6.74633	9.98709		5.15713	12.1994		5.15713	12.3838
6.76177	9.97482		5.15957	12.1953		5.15957	12.38
6.77721	9.96264		5.16008	12.1945		5.16008	12.3792
6.79265	9.95054		5.16202	12.1912		5.16202	12.3761
6.80809	9.93853		5.16447	12.1871		5.16447	12.3723
6.82353	9.9266		5.16692	12.183		5.16692	12.3684
6.83898	9.91475		5.16936	12.1789		5.16936	12.3645
6.84528	9.90993		5.17181	12.1748		5.17181	12.3607
6.85442	9.90298		5.17426	12.1707		5.17426	12.3568
6.86986	9.89129		5.1767	12.1666		5.1767	12.3529
6.8853	9.87969		5.17915	12.1625		5.17915	12.349
6.90074	9.86816		5.1816	12.1584		5.1816	12.3452
6.91618	9.85671		5.18649	12.1502		5.18404	12.3413
6.93162	9.84534		5.18894	12.1461		5.18649	12.3374
6.94706	9.83404		5.19139	12.142		5.18894	12.3335
6.9625	9.82282		5.19383	12.138		5.19139	12.3296
6.97794	9.81168		5.19628	12.1339		5.19383	12.3257
6.99338	9.80061		5.19873	12.1297		5.19628	12.3218
7.00883	9.78961		5.20117	12.1257		5.19873	12.3179
7.02427	9.77869		5.20362	12.1216		5.20117	12.314
7.03412	9.77175		5.20607	12.1175		5.20362	12.3102
7.03971	9.76784		5.20852	12.1134		5.20607	12.3063
7.05515	9.75706		5.21096	12.1093		5.20852	12.3024
7.07059	9.74635		5.21341	12.1052		5.21096	12.2985
7.08603	9.73571		5.21586	12.1011		5.21341	12.2945
7.10147	9.72513		5.2183	12.097		5.21586	12.2906
7.11691	9.71463		5.22075	12.0929		5.2183	12.2867
7.13235	9.7042		5.2232	12.0888		5.22075	12.2828
7.14779	9.69383		5.22565	12.0847		5.2232	12.2789
7.16323	9.68353		5.22809	12.0806		5.22565	12.275
7.17868	9.6733		5.23054	12.0765		5.22809	12.2711
7.19412	9.66313		5.23299	12.0724		5.23054	12.2671
7.20956	9.65303		5.23543	12.0683		5.23299	12.2632
7.225	9.64299		5.23788	12.0642		5.23543	12.2593
7.24044	9.63301		5.24033	12.0601		5.23788	12.2553
7.25588	9.6231		5.24278	12.056		5.24033	12.2514
7.27132	9.61325		5.24522	12.0519		5.24278	12.2475
7.27633	9.61006		5.24767	12.0478		5.24522	12.2436
7.28676	9.60346		5.25012	12.0437		5.24767	12.2396
7.3022	9.59373		5.25256	12.0396		5.25012	12.2357
7.31764	9.58406		5.25501	12.0355		5.25256	12.2317
7.33308	9.57446		5.25746	12.0314		5.25501	12.2278
7.34853	9.56491		5.25991	12.0273		5.25746	12.2239
7.36397	9.55542		5.26235	12.0232		5.25991	12.2199
7.37941	9.54599		5.2648	12.0191		5.26235	12.2159
7.39485	9.53662		5.26725	12.015		5.2648	12.212
7.41029	9.5273		5.26969	12.0109		5.26725	12.208
7.42573	9.51804		5.27214	12.0069		5.26969	12.2041
7.44117	9.50884		5.27459	12.0028		5.27214	12.2001
7.45661	9.49969		5.27704	11.9987		5.27459	12.1962
7.47205	9.4906		5.27948	11.9946		5.27704	12.1922
7.48749	9.48157		5.28193	11.9905		5.27948	12.1882
7.50293	9.47258		5.28438	11.9864		5.28193	12.1843
7.51838	9.46366		5.28682	11.9823		5.28438	12.1803
7.53382	9.45478		5.28927	11.9782		5.28682	12.1763
7.54926	9.44596		5.29172	11.9741		5.28927	12.1724
7.5647	9.43719		5.29417	11.97		5.29172	12.1684
7.58014	9.42847		5.29661	11.9659		5.29417	12.1644
7.59558	9.4198		5.29906	11.9618		5.29661	12.1604
7.61102	9.41119		5.30151	11.9577		5.29906	12.1564
7.61912	9.40669		5.30395	11.9536		5.30151	12.1525
7.62646	9.40262		5.3064	11.9495		5.30395	12.1485
7.6419	9.39411		5.30885	11.9454		5.3064	12.1445
7.65734	9.38564		5.31129	11.9413		5.30885	12.1405
7.67278	9.37723		5.31374	11.9372		5.31129	12.1365
7.68822	9.36886		5.31619	11.9331		5.31374	12.1325
7.70367	9.36054		5.31864	11.929		5.31619	12.1285
7.71911	9.35227		5.32108	11.9249		5.31864	12.1245
7.73455	9.34405		5.32353	11.9208		5.32108	12.1205
7.74999	9.33587		5.32598	11.9167		5.32353	12.1165
7.76543	9.32774		5.32842	11.9126		5.32598	12.1125
7.78087	9.31966		5.33087	11.9085		5.32842	12.1085
7.79631	9.31162		5.33332	11.9044		5.33087	12.1045
7.81175	9.30363		5.33577	11.9003		5.33332	12.1005
7.82719	9.29568		5.33821	11.8962		5.33577	12.0965
7.84263	9.28778		5.34066	11.8921		5.33821	12.0924
7.85807	9.27992		5.34276	11.8886		5.34066	12.0884
7.87352	9.27211		5.34311	11.888		5.34276	12.085
7.88896	9.26434		5.34555	11.8839		5.34311	12.0844
7.9044	9.25661		5.348	11.8798		5.34555	12.0804
7.91984	9.24893		5.35045	11.8758		5.348	12.0764
7.93528	9.24129		5.3529	11.8717		5.35045	12.0723
7.95072	9.23369		5.35534	11.8676		5.3529	12.0683
7.96616	9.22613		5.35779	11.8635		5.35534	12.0643
7.9816	9.21862		5.36024	11.8594		5.35779	12.0602
7.99704	9.21114		5.36268	11.8553		5.36024	12.0562
8.01248	9.20371		5.36513	11.8512		5.36268	12.0522
8.02792	9.19632		5.36758	11.8471		5.36513	12.0481
8.04337	9.18896		5.37003	11.843		5.36758	12.0441
8.05881	9.18165		5.37247	11.8389		5.37003	12.0401
8.07425	9.17438		5.37492	11.8348		5.37247	12.036
8.08969	9.16714		5.37737	11.8307		5.37492	12.032
8.10513	9.15995		5.37981	11.8266		5.37737	12.0279
8.12057	9.15279		5.38226	11.8225		5.37981	12.0239
8.13022	9.14834		5.38471	11.8184		5.38226	12.0198
8.13601	9.14567		5.38716	11.8143		5.38471	12.0158
8.15145	9.13859		5.3896	11.8102		5.38716	12.0117
8.16689	9.13155		5.39205	11.8061		5.3896	12.0076
8.18233	9.12454		5.3945	11.802		5.39205	12.0036
8.19777	9.11758		5.39694	11.7979		5.3945	11.9995
8.21322	9.11064		5.39939	11.7938		5.39694	11.9954
8.22866	9.10375		5.40184	11.7897		5.39939	11.9914
8.2441	9.09689		5.40429	11.7856		5.40184	11.9873
8.25954	9.09007		5.40673	11.7815		5.40429	11.9832
8.27498	9.08328		5.40918	11.7774		5.40673	11.9792
8.29042	9.07653		5.41163	11.7733		5.40918	11.9751
8.30586	9.06981		5.41407	11.7692		5.41163	11.971
8.3213	9.06313		5.41652	11.7651		5.41407	11.9669
8.33674	9.05648		5.41897	11.761		5.41652	11.9629
8.35218	9.04987		5.42142	11.7569		5.41897	11.9588
8.36762	9.04329		5.42386	11.7529		5.42142	11.9547
8.38306	9.03674		5.42631	11.7487		5.42386	11.9506
8.39851	9.03023		5.42876	11.7447		5.42631	11.9465
8.41395	9.02375		5.4312	11.7406		5.42876	11.9424
8.42939	9.01731		5.43365	11.7365		5.4312	11.9383
8.44483	9.01089		5.4361	11.7324		5.43365	11.9342
8.46027	9.00451		5.43855	11.7283		5.4361	11.9301
8.47571	8.99817		5.44099	11.7242		5.43855	11.926
8.49115	8.99185		5.44344	11.7201		5.44099	11.9219
8.50659	8.98556		5.44589	11.716		5.44344	11.9178
8.52203	8.97931		5.44833	11.7119		5.44589	11.9137
8.53747	8.97309		5.45078	11.7078		5.44833	11.9096
8.55291	8.9669		5.45323	11.7037		5.45078	11.9055
8.56836	8.96074		5.45567	11.6996		5.45323	11.9014
8.5838	8.95461		5.45812	11.6955		5.45567	11.8973
8.59924	8.94851		5.46057	11.6914		5.45812	11.8932
8.61468	8.94244		5.46302	11.6873		5.46057	11.8891
8.63012	8.9364		5.46546	11.6832		5.46302	11.8849
8.64338	8.93124		5.46791	11.6791		5.46546	11.8808
8.64556	8.93039		5.47036	11.675		5.46791	11.8767
8.661	8.92441		5.4728	11.6709		5.47036	11.8726
8.67644	8.91846		5.47525	11.6668		5.4728	11.8684
8.69188	8.91254		5.4777	11.6627		5.47525	11.8643
8.70732	8.90665		5.48015	11.6586		5.4777	11.8602
8.72276	8.90078		5.48259	11.6545		5.48015	11.856
8.73821	8.89495		5.48504	11.6504		5.48259	11.8519
8.75365	8.88914		5.49238	11.6381		5.48504	11.8478
8.76909	8.88336		5.49483	11.634		5.48749	11.8436
8.78453	8.87761		5.49728	11.6299		5.48993	11.8395
8.79997	8.87188		5.49972	11.6258		5.49238	11.8354
8.81541	8.86618		5.50217	11.6218		5.49483	11.8312
8.83085	8.86051		5.50706	11.6136		5.49728	11.8271
8.84629	8.85487		5.50951	11.6095		5.49972	11.8229
8.86173	8.84926		5.51196	11.6054		5.50217	11.8188
8.87717	8.84367		5.51441	11.6013		5.50462	11.8146
8.89261	8.8381		5.51685	11.5972		5.50706	11.8105
8.90806	8.83257		5.51723	11.5965		5.50951	11.8063
8.9235	8.82706		5.5193	11.5931		5.51196	11.8021
8.93894	8.82157		5.52175	11.589		5.51441	11.798
8.95438	8.81611		5.52419	11.5849		5.51685	11.7938
8.96982	8.81068		5.52664	11.5808		5.51723	11.7932
8.98526	8.80527		5.52909	11.5767		5.5193	11.7897
9.0007	8.79989		5.53154	11.5726		5.52175	11.7855
9.01614	8.79453		5.53398	11.5685		5.52419	11.7813
9.03158	8.7892		5.53643	11.5644		5.52664	11.7772
9.04702	8.78389		5.53888	11.5603		5.52909	11.773
9.06246	8.7786		5.54132	11.5562		5.53154	11.7688
9.0779	8.77334		5.54377	11.5521		5.53398	11.7646
9.09335	8.76811		5.54622	11.548		5.53643	11.7605
9.10879	8.7629		5.54867	11.5439		5.53888	11.7563
9.12423	8.75771		5.55111	11.5398		5.54132	11.7521
9.13967	8.75254		5.55356	11.5357		5.54377	11.7479
9.14832	8.74966		5.55601	11.5316		5.54622	11.7437
9.15511	8.7474		5.55845	11.5275		5.54867	11.7395
9.17055	8.74229		5.5609	11.5234		5.55111	11.7354
9.18599	8.73719		5.56335	11.5193		5.55356	11.7312
9.20143	8.73212		5.5658	11.5152		5.55601	11.727
9.21687	8.72707		5.56824	11.5111		5.55845	11.7228
9.23231	8.72204		5.57069	11.507		5.5609	11.7186
9.24775	8.71704		5.57314	11.5029		5.56335	11.7144
9.2632	8.71206		5.57558	11.4988		5.5658	11.7102
9.27864	8.7071		5.57803	11.4947		5.56824	11.706
9.29408	8.70217		5.58048	11.4907		5.57069	11.7018
9.30952	8.69725		5.58292	11.4865		5.57314	11.6976
9.32496	8.69236		5.58537	11.4825		5.57558	11.6934
9.3404	8.68749		5.58782	11.4784		5.57803	11.6891
9.35584	8.68264		5.59027	11.4743		5.58048	11.6849
9.37128	8.67781		5.59271	11.4702		5.58292	11.6807
9.38672	8.673		5.59516	11.4661		5.58537	11.6765
9.40216	8.66822		5.59761	11.462		5.58782	11.6723
9.4176	8.66345		5.60005	11.4579		5.59027	11.6681
9.43305	8.65871		5.6025	11.4538		5.59271	11.6639
9.44849	8.65398		5.60495	11.4497		5.59516	11.6596
9.46393	8.64928		5.6074	11.4456		5.59761	11.6554
9.47937	8.6446		5.60984	11.4415		5.60005	11.6512
9.49481	8.63993		5.61229	11.4374		5.6025	11.647
9.51025	8.63529		5.61474	11.4333		5.60495	11.6427
9.52569	8.63067		5.61718	11.4292		5.6074	11.6385
9.54113	8.62607		5.61963	11.4251		5.60984	11.6343
9.55657	8.62148		5.62208	11.421		5.61229	11.63
9.57201	8.61692		5.62453	11.4169		5.61474	11.6258
9.58745	8.61238		5.62697	11.4128		5.61718	11.6215
9.6029	8.60785		5.62942	11.4087		5.61963	11.6173
9.61834	8.60335		5.63187	11.4046		5.62208	11.6131
9.63378	8.59886		5.63431	11.4005		5.62453	11.6088
9.64922	8.5944		5.63676	11.3964		5.62697	11.6046
9.65942	8.59146		5.63921	11.3923		5.62942	11.6003
9.66466	8.58995		5.64166	11.3882		5.63187	11.5961
9.6801	8.58552		5.6441	11.3841		5.63431	11.5918
9.69554	8.58111		5.64655	11.38		5.63676	11.5876
9.71098	8.57672		5.649	11.3759		5.63921	11.5833
9.72642	8.57234		5.65144	11.3718		5.64166	11.5791
9.74186	8.56799		5.65389	11.3677		5.6441	11.5748
9.7573	8.56365		5.65634	11.3636		5.64655	11.5705
9.77275	8.55933		5.65879	11.3596		5.649	11.5663
9.78819	8.55503		5.66123	11.3554		5.65144	11.562
9.80363	8.55075		5.66368	11.3514		5.65389	11.5577
9.81907	8.54648		5.66613	11.3473		5.65634	11.5535
9.83451	8.54224		5.66857	11.3432		5.65879	11.5492
9.84995	8.53801		5.67102	11.3391		5.66123	11.5449
9.86539	8.53379		5.67347	11.335		5.66368	11.5407
9.88083	8.5296		5.67592	11.3309		5.66613	11.5364
9.89627	8.52542		5.67836	11.3268		5.66857	11.5321
9.91171	8.52126		5.68081	11.3227		5.67102	11.5278
9.92715	8.51711		5.68326	11.3186		5.67347	11.5236
9.94259	8.51299		5.6857	11.3145		5.67592	11.5193
9.95804	8.50888		5.68815	11.3104		5.67836	11.515
9.97348	8.50478		5.6906	11.3063		5.68081	11.5107
9.98892	8.5007		5.69305	11.3022		5.68326	11.5064
10.0044	8.49664		5.69549	11.2981		5.6857	11.5021
10.0198	8.4926		5.69794	11.294		5.68815	11.4978
10.0352	8.48857		5.70039	11.2899		5.6906	11.4935
10.0507	8.48456		5.70283	11.2858		5.69305	11.4892
10.0661	8.48056		5.70528	11.2817		5.69549	11.4849
10.0816	8.47658		5.70773	11.2776		5.69794	11.4806
10.097	8.47262		5.71018	11.2735		5.70039	11.4763
10.1124	8.46867		5.71262	11.2694		5.70283	11.472
10.1279	8.46474		5.71507	11.2653		5.70528	11.4677
10.1433	8.46082		5.71752	11.2612		5.70773	11.4634
10.1588	8.45692		5.71996	11.2571		5.71018	11.4591
10.1726	8.45344		5.72241	11.253		5.71262	11.4548
10.1742	8.45303		5.72486	11.2489		5.71507	11.4505
10.1897	8.44916		5.7273	11.2448		5.71752	11.4462
10.2051	8.44531		5.7322	11.2366		5.71996	11.4419
10.2205	8.44147		5.73465	11.2325		5.72241	11.4375
10.236	8.43764		5.73481	11.2323		5.72486	11.4332
10.2514	8.43383		5.73709	11.2285		5.7273	11.4289
10.2668	8.43004		5.73954	11.2243		5.72975	11.4246
10.2823	8.42625		5.74199	11.2203		5.7322	11.4203
10.2977	8.42249		5.74443	11.2162		5.73465	11.4159
10.3132	8.41874		5.74688	11.2121		5.73481	11.4157
10.3286	8.415		5.74933	11.208		5.73709	11.4116
10.3441	8.41128		5.75178	11.2039		5.73954	11.4073
10.3595	8.40757		5.75422	11.1998		5.74199	11.403
10.3749	8.40388		5.75667	11.1957		5.74443	11.3986
10.3904	8.4002		5.75912	11.1916		5.74688	11.3943
10.4058	8.39653		5.76156	11.1875		5.74933	11.39
10.4213	8.39288		5.76401	11.1834		5.75178	11.3856
10.4367	8.38924		5.76646	11.1793		5.75422	11.3813
10.4521	8.38562		5.76891	11.1752		5.75667	11.3769
10.4676	8.38201		5.77135	11.1711		5.75912	11.3726
10.483	8.37842		5.7738	11.167		5.76156	11.3682
10.4985	8.37483		5.77625	11.1629		5.76401	11.3639
10.5139	8.37126		5.77869	11.1588		5.76646	11.3596
10.5294	8.36771		5.78114	11.1547		5.76891	11.3552
10.5448	8.36417		5.78359	11.1506		5.77135	11.3509
10.5602	8.36064		5.78604	11.1465		5.7738	11.3465
10.5757	8.35712		5.78848	11.1424		5.77625	11.3422
10.5911	8.35362		5.79093	11.1383		5.77869	11.3378
10.6066	8.35013		5.79338	11.1342		5.78114	11.3334
10.622	8.34666		5.79582	11.1301		5.78359	11.3291
10.6374	8.34319		5.79827	11.126		5.78604	11.3247
10.6529	8.33974		5.80072	11.1219		5.78848	11.3203
10.6683	8.33631		5.80317	11.1178		5.79093	11.316
10.6838	8.33288		5.80561	11.1137		5.79338	11.3116
10.6857	8.33245		5.80806	11.1096		5.79582	11.3073
10.6992	8.32947		5.81051	11.1055		5.79827	11.3029
10.7146	8.32607		5.81295	11.1014		5.80072	11.2985
10.7301	8.32269		5.8154	11.0974		5.80317	11.2941
10.7455	8.31931		5.81785	11.0933		5.80561	11.2898
10.761	8.31595		5.8203	11.0892		5.80806	11.2854
10.7764	8.3126		5.82274	11.0851		5.81051	11.281
10.7918	8.30926		5.82519	11.081		5.81295	11.2766
10.8073	8.30594		5.82764	11.0769		5.8154	11.2722
10.8227	8.30263		5.83008	11.0728		5.81785	11.2679
10.8382	8.29933		5.83253	11.0687		5.8203	11.2635
10.8536	8.29604		5.83498	11.0646		5.82274	11.2591
10.869	8.29276		5.83743	11.0605		5.82519	11.2547
10.8845	8.2895		5.83987	11.0564		5.82764	11.2503
10.8999	8.28624		5.84232	11.0523		5.83008	11.2459
10.9154	8.283		5.84477	11.0482		5.83253	11.2415
10.9308	8.27977		5.84721	11.0441		5.83498	11.2371
10.9462	8.27655		5.84966	11.04		5.83743	11.2327
10.9617	8.27335		5.85211	11.0359		5.83987	11.2284
10.9771	8.27015		5.85455	11.0318		5.84232	11.224
10.9926	8.26697		5.857	11.0277		5.84477	11.2195
11.008	8.2638		5.85945	11.0236		5.84721	11.2151
11.0235	8.26064		5.8619	11.0195		5.84966	11.2107
11.0389	8.25749		5.86434	11.0154		5.85211	11.2063
11.0543	8.25435		5.86679	11.0113		5.85455	11.2019
11.0698	8.25122		5.86924	11.0072		5.857	11.1975
11.0852	8.24811		5.87168	11.0031		5.85945	11.1931
11.1007	8.245		5.87413	10.999		5.8619	11.1887
11.1161	8.24191		5.87658	10.9949		5.86434	11.1843
11.1315	8.23882		5.87903	10.9908		5.86679	11.1799
11.147	8.23575		5.88147	10.9867		5.86924	11.1754
11.1624	8.23269		5.88392	10.9826		5.87168	11.171
11.1779	8.22964		5.88637	10.9785		5.87413	11.1666
11.1933	8.2266		5.88881	10.9744		5.87658	11.1622
11.1989	8.2255		5.89126	10.9703		5.87903	11.1578
11.2088	8.22357		5.89371	10.9663		5.88147	11.1533
11.2242	8.22055		5.89491	10.9642		5.88392	11.1489
11.2396	8.21754		5.89616	10.9622		5.88637	11.1445
11.2551	8.21454		5.8986	10.9581		5.88881	11.14
11.2705	8.21155		5.90105	10.954		5.89126	11.1356
11.2859	8.20858		5.9035	10.9499		5.89371	11.1312
11.3014	8.20561		5.90594	10.9458		5.89491	11.129
11.3168	8.20265		5.90839	10.9417		5.89616	11.1267
11.3323	8.19971		5.91084	10.9376		5.8986	11.1223
11.3477	8.19677		5.91329	10.9335		5.90105	11.1179
11.3632	8.19384		5.91573	10.9294		5.9035	11.1134
11.3786	8.19093		5.91818	10.9253		5.90594	11.109
11.394	8.18802		5.92063	10.9212		5.90839	11.1045
11.4095	8.18512		5.92307	10.9171		5.91084	11.1001
11.4249	8.18224		5.92552	10.913		5.91329	11.0956
11.4404	8.17936		5.92797	10.9089		5.91573	11.0912
11.4558	8.17649		5.93042	10.9048		5.91818	11.0868
11.4712	8.17364		5.93286	10.9007		5.92063	11.0823
11.4867	8.17079		5.93531	10.8966		5.92307	11.0778
11.5021	8.16795		5.93776	10.8925		5.92552	11.0734
11.5176	8.16512		5.9402	10.8884		5.92797	11.0689
11.533	8.1623		5.94265	10.8843		5.93042	11.0645
11.5485	8.15949		5.9451	10.8802		5.93286	11.06
11.5639	8.15669		5.94755	10.8761		5.93531	11.0556
11.5793	8.1539		5.94999	10.872		5.93776	11.0511
11.5948	8.15112		5.95244	10.8679		5.9402	11.0466
11.6102	8.14835		5.95489	10.8638		5.94265	11.0422
11.6257	8.14559		5.95733	10.8597		5.9451	11.0377
11.6411	8.14283		5.95978	10.8556		5.94755	11.0332
11.6565	8.14009		5.96223	10.8515		5.94999	11.0288
11.672	8.13735		5.96468	10.8474		5.95244	11.0243
11.6874	8.13463		5.96712	10.8433		5.95489	11.0198
11.7029	8.13191		5.96957	10.8392		5.95733	11.0153
11.7079	8.13102		5.97202	10.8352		5.95978	11.0109
11.7183	8.1292		5.97446	10.8311		5.96223	11.0064
11.7337	8.1265		5.97691	10.827		5.96468	11.0019
11.7492	8.12381		5.97936	10.8229		5.96712	10.9974
11.7646	8.12113		5.98181	10.8188		5.96957	10.9929
11.7801	8.11845		5.98425	10.8147		5.97202	10.9885
11.7955	8.11579		5.9867	10.8106		5.97446	10.984
11.8109	8.11313		5.98915	10.8065		5.97691	10.9795
11.8264	8.11049		5.99159	10.8024		5.97936	10.975
11.8418	8.10785		5.99404	10.7983		5.98181	10.9705
11.8573	8.10522		5.99649	10.7942		5.98425	10.966
11.8727	8.1026		5.99893	10.7901		5.9867	10.9615
11.8881	8.09999		6.00138	10.786		5.98915	10.957
11.9036	8.09738		6.00383	10.7819		5.99159	10.9525
11.919	8.09479		6.00628	10.7778		5.99404	10.948
11.9345	8.0922		6.00872	10.7737		5.99649	10.9435
11.9499	8.08962		6.01117	10.7696		5.99893	10.939
11.9654	8.08705		6.01362	10.7655		6.00138	10.9345
11.9808	8.08449		6.01606	10.7614		6.00383	10.93
11.9962	8.08193		6.01851	10.7573		6.00628	10.9255
12.0117	8.07939		6.02096	10.7532		6.00872	10.921
12.0271	8.07685		6.02341	10.7491		6.01117	10.9165
12.0426	8.07432		6.02585	10.745		6.01362	10.912
12.058	8.0718		6.0283	10.7409		6.01606	10.9075
12.0734	8.06928		6.03075	10.7368		6.01851	10.903
12.0889	8.06678		6.03319	10.7327		6.02096	10.8985
12.1043	8.06428		6.03564	10.7286		6.02341	10.8939
12.1198	8.06179		6.03809	10.7245		6.02585	10.8894
12.1352	8.05931		6.04054	10.7204		6.0283	10.8849
12.1506	8.05683		6.04298	10.7164		6.03075	10.8804
12.1661	8.05437		6.04543	10.7122		6.03319	10.8759
12.1815	8.05191		6.04788	10.7081		6.03564	10.8713
12.1862	8.05116		6.05032	10.7041		6.03809	10.8668
12.197	8.04946		6.05277	10.7		6.04054	10.8623
12.2124	8.04701		6.05522	10.6959		6.04298	10.8577
12.2279	8.04458		6.05767	10.6918		6.04543	10.8532
12.2433	8.04215		6.06011	10.6877		6.04788	10.8487
12.2587	8.03973		6.06256	10.6836		6.05032	10.8442
12.2742	8.03732		6.0699	10.6713		6.05277	10.8396
12.2896	8.03491		6.07235	10.6672		6.05522	10.8351
12.305	8.03251		6.0748	10.6631		6.05767	10.8306
12.3205	8.03012		6.07724	10.659		6.06011	10.826
12.3359	8.02774		6.07969	10.6549		6.06256	10.8215
12.3514	8.02536		6.0817	10.6515		6.06501	10.8169
12.3668	8.023		6.08214	10.6508		6.06745	10.8124
12.3823	8.02063		6.08458	10.6467		6.0699	10.8079
12.3977	8.01828		6.08703	10.6426		6.07235	10.8033
12.4131	8.01593		6.08948	10.6385		6.0748	10.7988
12.4286	8.01359		6.09193	10.6344		6.07724	10.7942
12.444	8.01126		6.09437	10.6303		6.07969	10.7897
12.4595	8.00894		6.09682	10.6262		6.0817	10.7859
12.4749	8.00662		6.09927	10.6221		6.08214	10.7851
12.4903	8.00431		6.10171	10.618		6.08458	10.7805
12.5058	8.002		6.10416	10.6139		6.08703	10.776
12.5212	7.99971		6.10661	10.6098		6.08948	10.7714
12.5367	7.99742		6.10906	10.6057		6.09193	10.7669
12.5521	7.99513		6.1115	10.6016		6.09437	10.7623
12.5676	7.99286		6.11395	10.5975		6.09682	10.7578
12.583	7.99059		6.1164	10.5934		6.09927	10.7532
12.5984	7.98833		6.11884	10.5893		6.10171	10.7486
12.6139	7.98607		6.12129	10.5853		6.10416	10.7441
12.6293	7.98382		6.12374	10.5811		6.10661	10.7395
12.6448	7.98158		6.12618	10.577		6.10906	10.7349
12.6583	7.97962		6.12863	10.573		6.1115	10.7304
12.6602	7.97934		6.13108	10.5689		6.11395	10.7258
12.6756	7.97712		6.13353	10.5648		6.1164	10.7212
12.6911	7.97489		6.13597	10.5607		6.11884	10.7167
12.7065	7.97268		6.13842	10.5566		6.12129	10.7121
12.722	7.97047		6.14087	10.5525		6.12374	10.7075
12.7374	7.96827		6.14331	10.5484		6.12618	10.7029
12.7528	7.96607		6.14576	10.5443		6.12863	10.6984
12.7683	7.96388		6.14821	10.5402		6.13108	10.6938
12.7837	7.9617		6.15066	10.5361		6.13353	10.6892
12.7992	7.95952		6.1531	10.532		6.13597	10.6846
12.8146	7.95736		6.15555	10.5279		6.13842	10.68
12.83	7.95519		6.158	10.5238		6.14087	10.6754
12.8455	7.95303		6.16044	10.5197		6.14331	10.6709
12.8609	7.95088		6.16289	10.5156		6.14576	10.6663
12.8764	7.94874		6.16534	10.5115		6.14821	10.6617
12.8918	7.9466		6.16779	10.5074		6.15066	10.6571
12.9072	7.94447		6.17023	10.5033		6.1531	10.6525
12.9227	7.94234		6.17268	10.4992		6.15555	10.6479
12.9381	7.94023		6.17513	10.4951		6.158	10.6433
12.9536	7.93811		6.17757	10.491		6.16044	10.6387
12.969	7.93601		6.18002	10.4869		6.16289	10.6341
12.9845	7.9339		6.18247	10.4828		6.16534	10.6295
12.9999	7.93181		6.18492	10.4787		6.16779	10.6249
13.0153	7.92972		6.18736	10.4746		6.17023	10.6203
13.0308	7.92764		6.18981	10.4705		6.17268	10.6157
13.0462	7.92556		6.19226	10.4664		6.17513	10.6111
13.0617	7.92349		6.1947	10.4623		6.17757	10.6065
13.0771	7.92143		6.19715	10.4582		6.18002	10.6019
13.0925	7.91937		6.1996	10.4542		6.18247	10.5973
13.108	7.91732		6.20205	10.45		6.18492	10.5927
13.1234	7.91527		6.20449	10.4459		6.18736	10.5881
13.1389	7.91323		6.20694	10.4419		6.18981	10.5834
13.1543	7.91119		6.20939	10.4378		6.19226	10.5788
13.1694	7.90921		6.21183	10.4337		6.1947	10.5742
13.1697	7.90916		6.21428	10.4296		6.19715	10.5696
13.1852	7.90714		6.21673	10.4255		6.1996	10.565
13.2006	7.90512		6.21918	10.4214		6.20205	10.5604
13.2161	7.90311		6.22162	10.4173		6.20449	10.5557
13.2315	7.9011		6.22407	10.4132		6.20694	10.5511
13.247	7.8991		6.22896	10.405		6.20939	10.5465
13.2624	7.89711		6.23141	10.4009		6.21183	10.5419
13.2778	7.89512		6.23386	10.3968		6.21428	10.5373
13.2933	7.89313		6.23631	10.3927		6.21673	10.5326
13.3087	7.89116		6.23875	10.3886		6.21918	10.528
13.3241	7.88918		6.2412	10.3845		6.22162	10.5234
13.3396	7.88722		6.24365	10.3804		6.22407	10.5187
13.355	7.88526		6.24609	10.3763		6.22652	10.5141
13.3705	7.8833		6.24854	10.3722		6.22896	10.5095
13.3859	7.88135		6.25099	10.3681		6.23141	10.5048
13.4014	7.8794		6.25344	10.364		6.23386	10.5002
13.4168	7.87746		6.25588	10.3599		6.23631	10.4956
13.4322	7.87553		6.25833	10.3558		6.23875	10.4909
13.4477	7.8736		6.26078	10.3517		6.2412	10.4863
13.4631	7.87168		6.26322	10.3476		6.24365	10.4816
13.4786	7.86976		6.26567	10.3435		6.24609	10.477
13.494	7.86785		6.26812	10.3394		6.24854	10.4724
13.5094	7.86594		6.27056	10.3353		6.25099	10.4677
13.5249	7.86404		6.27301	10.3312		6.25344	10.4631
13.5403	7.86214		6.27546	10.3271		6.25588	10.4584
13.5558	7.86025		6.27791	10.3231		6.25833	10.4538
13.5712	7.85836		6.28035	10.3189		6.26078	10.4491
13.5867	7.85648		6.2828	10.3149		6.26322	10.4444
13.6021	7.8546		6.28525	10.3108		6.26567	10.4398
13.6175	7.85273		6.28769	10.3067		6.26812	10.4352
13.633	7.85087		6.29014	10.3026		6.27056	10.4305
13.6484	7.84901		6.29259	10.2985		6.27301	10.4258
13.6639	7.84715		6.29504	10.2944		6.27546	10.4212
13.6744	7.84589		6.29748	10.2903		6.27791	10.4165
13.6793	7.8453		6.29993	10.2862		6.28035	10.4118
13.6947	7.84345		6.30238	10.2821		6.2828	10.4072
13.7102	7.84161		6.30482	10.278		6.28525	10.4025
13.7256	7.83978		6.30727	10.2739		6.28769	10.3979
13.741	7.83795		6.30955	10.2701		6.29014	10.3932
13.7565	7.83612		6.30972	10.2698		6.29259	10.3885
13.7719	7.8343		6.31217	10.2657		6.29504	10.3839
13.7874	7.83249		6.31461	10.2616		6.29748	10.3792
13.8028	7.83068		6.31706	10.2575		6.29993	10.3745
13.8183	7.82887		6.31951	10.2534		6.30238	10.3698
13.8337	7.82707		6.32195	10.2493		6.30482	10.3652
13.8491	7.82527		6.3244	10.2452		6.30727	10.3605
13.8646	7.82348		6.32685	10.2411		6.30955	10.3561
13.88	7.82169		6.3293	10.237		6.30972	10.3558
13.8955	7.81991		6.33174	10.2329		6.31217	10.3511
13.9109	7.81814		6.33419	10.2288		6.31461	10.3465
13.9263	7.81636		6.33664	10.2247		6.31706	10.3418
13.9418	7.8146		6.33908	10.2206		6.31951	10.3371
13.9572	7.81283		6.34153	10.2165		6.32195	10.3324
13.9727	7.81107		6.34398	10.2124		6.3244	10.3277
13.9881	7.80932		6.34643	10.2083		6.32685	10.3231
14.0036	7.80757		6.34887	10.2042		6.3293	10.3184
14.019	7.80583		6.35132	10.2001		6.33174	10.3137
14.0344	7.80409		6.35377	10.196		6.33419	10.309
14.0499	7.80235		6.35621	10.192		6.33664	10.3043
14.0653	7.80062		6.35866	10.1878		6.33908	10.2996
14.0808	7.7989		6.36111	10.1838		6.34153	10.2949
14.0962	7.79717		6.36356	10.1797		6.34398	10.2902
14.1116	7.79546		6.366	10.1756		6.34643	10.2855
14.1271	7.79375		6.36845	10.1715		6.34887	10.2808
14.1425	7.79204		6.3709	10.1674		6.35132	10.2761
14.158	7.79033		6.37334	10.1633		6.35377	10.2714
14.1649	7.78957		6.37579	10.1592		6.35621	10.2667
14.1734	7.78864		6.37824	10.1551		6.35866	10.262
14.1888	7.78694		6.38069	10.151		6.36111	10.2573
14.2043	7.78525		6.38313	10.1469		6.36356	10.2526
14.2197	7.78357		6.38558	10.1428		6.366	10.2479
14.2352	7.78188		6.38803	10.1387		6.36845	10.2432
14.2506	7.78021		6.39047	10.1346		6.3709	10.2385
14.266	7.77853		6.39292	10.1305		6.37334	10.2338
14.2815	7.77687		6.39537	10.1264		6.37579	10.2291
14.2969	7.7752		6.39781	10.1223		6.37824	10.2244
14.3124	7.77354		6.40026	10.1182		6.38069	10.2197
14.3278	7.77189		6.40271	10.1141		6.38313	10.215
14.3432	7.77024		6.40516	10.11		6.38558	10.2102
14.3587	7.76859		6.4076	10.1059		6.38803	10.2055
14.3741	7.76695		6.41005	10.1018		6.39047	10.2008
14.3896	7.76531		6.4125	10.0977		6.39292	10.1961
14.405	7.76367		6.41494	10.0936		6.39537	10.1914
14.4205	7.76204		6.41739	10.0895		6.39781	10.1867
14.4359	7.76042		6.41984	10.0854		6.40026	10.1819
14.4513	7.7588		6.42229	10.0813		6.40271	10.1772
14.4668	7.75718		6.42473	10.0772		6.40516	10.1725
14.4822	7.75557		6.42718	10.0731		6.4076	10.1678
14.4977	7.75396		6.42963	10.0691		6.41005	10.163
14.5131	7.75235		6.43207	10.0649		6.4125	10.1583
14.5285	7.75075		6.43452	10.0609		6.41494	10.1536
14.544	7.74915		6.43697	10.0568		6.41739	10.1488
14.5594	7.74756		6.43942	10.0527		6.41984	10.1441
14.5749	7.74597		6.44186	10.0486		6.42229	10.1394
14.5903	7.74439		6.44431	10.0445		6.42473	10.1347
14.6057	7.74281		6.44676	10.0404		6.42718	10.1299
14.6212	7.74123		6.4492	10.0363		6.42963	10.1252
14.6366	7.73966		6.45165	10.0322		6.43207	10.1204
14.6521	7.73809		6.4541	10.0281		6.43452	10.1157
14.6675	7.73652		6.45655	10.024		6.43697	10.111
14.6781	7.73545		6.45899	10.0199		6.43942	10.1062
14.6829	7.73496		6.46144	10.0158		6.44186	10.1015
14.6984	7.7334		6.46389	10.0117		6.44431	10.0968
14.7138	7.73185		6.46633	10.0076		6.44676	10.092
14.7293	7.7303		6.46878	10.0035		6.4492	10.0873
14.7447	7.72875		6.47123	9.9994		6.45165	10.0825
14.7601	7.72721		6.47368	9.9953		6.4541	10.0778
14.7756	7.72567		6.47612	9.99121		6.45655	10.073
14.791	7.72414		6.47857	9.98711		6.45899	10.0683
14.8065	7.72261		6.48102	9.98301		6.46144	10.0635
14.8219	7.72108		6.48346	9.97892		6.46389	10.0588
14.8374	7.71956		6.48591	9.97482		6.46633	10.054
14.8528	7.71804		6.48836	9.97072		6.46878	10.0493
14.8682	7.71653		6.49081	9.96663		6.47123	10.0445
14.8837	7.71501		6.49325	9.96253		6.47368	10.0398
14.8991	7.71351		6.4957	9.95843		6.47612	10.035
14.9146	7.712		6.49815	9.95433		6.47857	10.0303
14.93	7.7105		6.50059	9.95024		6.48102	10.0255
14.9454	7.709		6.50304	9.94614		6.48346	10.0207
14.9609	7.70751		6.50549	9.94204		6.48591	10.016
14.9763	7.70602		6.50794	9.93795		6.48836	10.0112
14.9918	7.70454		6.51038	9.93385		6.49081	10.0064
15.0072	7.70305		6.51283	9.92975		6.49325	10.0017
15.0227	7.70158		6.51528	9.92566		6.4957	9.99691
15.0381	7.7001		6.51772	9.92156		6.49815	9.99215
15.0535	7.69863		6.52017	9.91746		6.50059	9.98738
15.069	7.69716		6.52262	9.91337		6.50304	9.98261
15.0844	7.6957		6.52507	9.90927		6.50549	9.97784
15.0998	7.69424		6.52712	9.90583		6.50794	9.97307
15.1153	7.69278		6.52751	9.90517		6.51038	9.9683
15.1307	7.69133		6.52996	9.90108		6.51283	9.96353
15.1462	7.68988		6.53241	9.89698		6.51528	9.95875
15.1616	7.68843		6.53485	9.89288		6.51772	9.95398
15.1771	7.68699		6.5373	9.88879		6.52017	9.9492
15.1912	7.68566		6.53975	9.88469		6.52262	9.94442
15.1925	7.68555		6.54219	9.88059		6.52507	9.93965
15.2079	7.68411		6.54464	9.87649		6.52712	9.93563
15.2234	7.68268		6.54709	9.8724		6.52751	9.93487
15.2388	7.68125		6.54954	9.8683		6.52996	9.93009
15.2543	7.67982		6.55198	9.8642		6.53241	9.92531
15.2697	7.6784		6.55443	9.86011		6.53485	9.92052
15.2851	7.67698		6.55688	9.85601		6.5373	9.91574
15.3006	7.67557		6.55932	9.85191		6.53975	9.91096
15.316	7.67415		6.56177	9.84782		6.54219	9.90617
15.3315	7.67274		6.56422	9.84372		6.54464	9.90138
15.3469	7.67134		6.56911	9.83553		6.54709	9.8966
15.3623	7.66994		6.57156	9.83143		6.54954	9.89181
15.3778	7.66854		6.57401	9.82733		6.55198	9.88702
15.3932	7.66714		6.57645	9.82324		6.55443	9.88223
15.4087	7.66575		6.5789	9.81914		6.55688	9.87743
15.4241	7.66436		6.58135	9.81504		6.55932	9.87264
15.4396	7.66298		6.5838	9.81095		6.56177	9.86785
15.455	7.66159		6.58624	9.80685		6.56422	9.86305
15.4704	7.66021		6.58869	9.80275		6.56667	9.85826
15.4859	7.65884		6.59114	9.79865		6.56911	9.85346
15.5013	7.65747		6.59358	9.79456		6.57156	9.84866
15.5168	7.6561		6.59603	9.79046		6.57401	9.84386
15.5322	7.65473		6.60337	9.77817		6.57645	9.83906
15.5476	7.65337		6.60582	9.77407		6.5789	9.83426
15.5631	7.65201		6.60827	9.76998		6.58135	9.82946
15.5785	7.65065		6.61071	9.76588		6.5838	9.82466
15.594	7.6493		6.61316	9.76178		6.58624	9.81985
15.6094	7.64795		6.61561	9.75769		6.58869	9.81505
15.6248	7.6466		6.61806	9.75359		6.59114	9.81024
15.6403	7.64525		6.6205	9.74949		6.59358	9.80543
15.6557	7.64391		6.62295	9.7454		6.59603	9.80063
15.6712	7.64258		6.6254	9.7413		6.59848	9.79582
15.6866	7.64124		6.62784	9.7372		6.60093	9.79101
15.702	7.63991		6.63029	9.73311		6.60337	9.7862
15.7044	7.63971		6.63274	9.72901		6.60582	9.78138
15.7175	7.63858		6.63519	9.72491		6.60827	9.77657
15.7329	7.63725		6.63763	9.72081		6.61071	9.77176
15.7484	7.63593		6.64008	9.71672		6.61316	9.76694
15.7638	7.63461		6.64253	9.71262		6.61561	9.76212
15.7792	7.6333		6.64497	9.70852		6.61806	9.75731
15.7947	7.63198		6.64742	9.70443		6.6205	9.75249
15.8101	7.63067		6.64987	9.70033		6.62295	9.74767
15.8256	7.62937		6.65232	9.69623		6.6254	9.74285
15.841	7.62806		6.65476	9.69214		6.62784	9.73803
15.8565	7.62676		6.65721	9.68804		6.63029	9.73321
15.8719	7.62546		6.65966	9.68394		6.63274	9.72838
15.8873	7.62417		6.6621	9.67985		6.63519	9.72356
15.9028	7.62287		6.66455	9.67575		6.63763	9.71874
15.9182	7.62158		6.667	9.67165		6.64008	9.71391
15.9337	7.6203		6.66944	9.66756		6.64253	9.70908
15.9491	7.61901		6.67189	9.66346		6.64497	9.70426
15.9645	7.61773		6.67434	9.65936		6.64742	9.69943
15.98	7.61646		6.67679	9.65527		6.64987	9.6946
15.9954	7.61518		6.67902	9.65153		6.65232	9.68977
16.0109	7.61391		6.67923	9.65117		6.65476	9.68493
16.0263	7.61264		6.68168	9.64707		6.65721	9.6801
16.0418	7.61137		6.68413	9.64298		6.65966	9.67527
16.0572	7.61011		6.68657	9.63888		6.6621	9.67043
16.0726	7.60885		6.68902	9.63478		6.66455	9.6656
16.0881	7.60759		6.69147	9.63068		6.667	9.66076
16.1035	7.60634		6.69392	9.62659		6.66944	9.65592
16.119	7.60508		6.69636	9.62249		6.67189	9.65109
16.1344	7.60383		6.69881	9.61839		6.67434	9.64625
16.1498	7.60259		6.70126	9.6143		6.67679	9.64141
16.1653	7.60134		6.7037	9.6102		6.67902	9.63699
16.1807	7.6001		6.70615	9.6061		6.67923	9.63657
16.1962	7.59886		6.7086	9.60201		6.68168	9.63172
16.2116	7.59763		6.71105	9.59791		6.68413	9.62688
16.2175	7.59715		6.71349	9.59381		6.68657	9.62204
16.227	7.5964		6.71594	9.58972		6.68902	9.61719
16.2425	7.59517		6.71839	9.58562		6.69147	9.61235
16.2579	7.59394		6.72083	9.58152		6.69392	9.6075
16.2734	7.59272		6.72328	9.57743		6.69636	9.60265
16.2888	7.59149		6.72573	9.57333		6.69881	9.5978
16.3042	7.59027		6.72818	9.56923		6.70126	9.59296
16.3197	7.58906		6.73062	9.56514		6.7037	9.5881
16.3351	7.58784		6.73307	9.56104		6.70615	9.58325
16.3506	7.58663		6.73552	9.55694		6.7086	9.5784
16.366	7.58542		6.73796	9.55284		6.71105	9.57355
16.3815	7.58422		6.74041	9.54875		6.71349	9.56869
16.3969	7.58302		6.74286	9.54465		6.71594	9.56384
16.4123	7.58182		6.74531	9.54055		6.71839	9.55898
16.4278	7.58062		6.74775	9.53646		6.72083	9.55413
16.4432	7.57942		6.7502	9.53236		6.72328	9.54927
16.4586	7.57823		6.75265	9.52826		6.72573	9.54441
16.4741	7.57704		6.75509	9.52417		6.72818	9.53955
16.4895	7.57585		6.75754	9.52007		6.73062	9.53469
16.505	7.57467		6.75999	9.51597		6.73307	9.52983
16.5204	7.57349		6.76244	9.51188		6.73552	9.52497
16.5359	7.57231		6.76488	9.50778		6.73796	9.52011
16.5513	7.57113		6.76733	9.50368		6.74041	9.51524
16.5667	7.56996		6.76978	9.49959		6.74286	9.51038
16.5822	7.56878		6.77222	9.49549		6.74531	9.50551
16.5976	7.56761		6.77467	9.49139		6.74775	9.50065
16.6131	7.56645		6.77712	9.4873		6.7502	9.49578
16.6285	7.56528		6.77957	9.4832		6.75265	9.49091
16.6439	7.56412		6.78201	9.4791		6.75509	9.48604
16.6594	7.56296		6.78446	9.475		6.75754	9.48117
16.6748	7.56181		6.78691	9.47091		6.75999	9.4763
16.6903	7.56065		6.78935	9.46681		6.76244	9.47143
16.7057	7.5595		6.7918	9.46271		6.76488	9.46656
16.7212	7.55835		6.79425	9.45862		6.76733	9.46168
16.7307	7.55764		6.7967	9.45452		6.76978	9.45681
16.7366	7.5572		6.79914	9.45042		6.77222	9.45194
16.752	7.55606		6.80159	9.44633		6.77467	9.44706
16.7675	7.55492		6.80404	9.44223		6.77712	9.44218
16.7829	7.55378		6.80648	9.43813		6.77957	9.43731
16.7983	7.55264		6.80893	9.43404		6.78201	9.43243
16.8138	7.55151		6.81138	9.42994		6.78446	9.42755
16.8292	7.55037		6.81382	9.42584		6.78691	9.42267
16.8447	7.54924		6.81627	9.42175		6.78935	9.41779
16.8601	7.54812		6.81872	9.41765		6.7918	9.41291
16.8756	7.54699		6.82117	9.41355		6.79425	9.40802
16.891	7.54587		6.82361	9.40946		6.7967	9.40314
16.9064	7.54475		6.82606	9.40536		6.79914	9.39826
16.9219	7.54363		6.82851	9.40126		6.80159	9.39337
16.9373	7.54252		6.83095	9.39716		6.80404	9.38848
16.9528	7.5414		6.8334	9.39307		6.80648	9.3836
16.9682	7.54029		6.83585	9.38897		6.80893	9.37871
16.9836	7.53918		6.8383	9.38487		6.81138	9.37382
16.9991	7.53808		6.84074	9.38078		6.81382	9.36893
17.0145	7.53697		6.84319	9.37668		6.81627	9.36404
17.03	7.53587		6.84528	9.37318		6.81872	9.35915
17.0454	7.53477		6.84564	9.37258		6.82117	9.35426
17.0608	7.53368		6.84808	9.36849		6.82361	9.34937
17.0763	7.53258		6.85053	9.36439		6.82606	9.34448
17.0917	7.53149		6.85298	9.36029		6.82851	9.33958
17.1072	7.5304		6.85543	9.3562		6.83095	9.33469
17.1226	7.52931		6.85787	9.3521		6.8334	9.32979
17.138	7.52823		6.86032	9.348		6.83585	9.32489
17.1535	7.52714		6.86277	9.34391		6.8383	9.32
17.1689	7.52606		6.86521	9.33981		6.84074	9.3151
17.1844	7.52499		6.86766	9.33571		6.84319	9.3102
17.1998	7.52391		6.87011	9.33162		6.84528	9.30602
17.2153	7.52284		6.87256	9.32752		6.84564	9.3053
17.2307	7.52176		6.875	9.32342		6.84808	9.3004
17.2439	7.52085		6.87745	9.31932		6.85053	9.2955
17.2461	7.52069		6.8799	9.31523		6.85298	9.2906
17.2616	7.51963		6.88234	9.31113		6.85543	9.28569
17.277	7.51856		6.88479	9.30703		6.85787	9.28079
17.2925	7.5175		6.88724	9.30294		6.86032	9.27589
17.3079	7.51644		6.88969	9.29884		6.86277	9.27098
17.3233	7.51538		6.89213	9.29474		6.86521	9.26608
17.3388	7.51432		6.89458	9.29065		6.86766	9.26117
17.3542	7.51327		6.89703	9.28655		6.87011	9.25626
17.3697	7.51222		6.89947	9.28245		6.87256	9.25135
17.3851	7.51117		6.90192	9.27836		6.875	9.24645
17.4005	7.51012		6.90437	9.27426		6.87745	9.24154
17.416	7.50907		6.90682	9.27016		6.8799	9.23663
17.4314	7.50803		6.90926	9.26607		6.88234	9.23171
17.4469	7.50699		6.91171	9.26197		6.88479	9.2268
17.4623	7.50595		6.91416	9.25787		6.88724	9.22189
17.4778	7.50491		6.9166	9.25378		6.88969	9.21698
17.4932	7.50388		6.91905	9.24968		6.89213	9.21206
17.5086	7.50284		6.9215	9.24558		6.89458	9.20715
17.5241	7.50181		6.92395	9.24149		6.89703	9.20223
17.5395	7.50078		6.92639	9.23739		6.89947	9.19731
17.555	7.49976		6.92884	9.23329		6.90192	9.1924
17.5704	7.49873		6.93129	9.22919		6.90437	9.18748
17.5858	7.49771		6.93373	9.2251		6.90682	9.18256
17.6013	7.49669		6.93618	9.221		6.90926	9.17764
17.6167	7.49567		6.93863	9.2169		6.91171	9.17272
17.6322	7.49466		6.94107	9.21281		6.91416	9.1678
17.6476	7.49364		6.94352	9.20871		6.9166	9.16288
17.663	7.49263		6.94597	9.20461		6.91905	9.15796
17.6785	7.49162		6.94842	9.20052		6.9215	9.15303
17.6939	7.49061		6.95086	9.19642		6.92395	9.14811
17.7094	7.48961		6.95331	9.19232		6.92639	9.14319
17.7248	7.4886		6.95576	9.18823		6.92884	9.13826
17.7402	7.4876		6.9582	9.18413		6.93129	9.13333
17.7557	7.4866		6.96065	9.18003		6.93373	9.12841
17.757	7.48651		6.9631	9.17594		6.93618	9.12348
17.7711	7.4856		6.96555	9.17184		6.93863	9.11855
17.7866	7.48461		6.96799	9.16774		6.94107	9.11362
17.802	7.48361		6.97044	9.16365		6.94352	9.10869
17.8175	7.48262		6.97289	9.15955		6.94597	9.10376
17.8329	7.48163		6.97533	9.15545		6.94842	9.09883
17.8483	7.48064		6.97778	9.15135		6.95086	9.0939
17.8638	7.47966		6.98023	9.14726		6.95331	9.08897
17.8792	7.47867		6.98268	9.14316		6.95576	9.08404
17.8946	7.47769		6.98512	9.13906		6.9582	9.0791
17.9101	7.47671		6.98757	9.13497		6.96065	9.07417
17.9255	7.47573		6.99002	9.13087		6.9631	9.06923
17.941	7.47476		6.99246	9.12677		6.96555	9.0643
17.9564	7.47378		6.99491	9.12268		6.96799	9.05936
17.9719	7.47281		6.99736	9.11858		6.97044	9.05442
17.9873	7.47184		6.99981	9.11448		6.97289	9.04949
18.0027	7.47087		7.00225	9.11039		6.97533	9.04455
18.0182	7.4699		7.0047	9.10629		6.97778	9.03961
18.0336	7.46894		7.00715	9.10219		6.98023	9.03467
18.0491	7.46798		7.00959	9.0981		6.98268	9.02973
18.0645	7.46702		7.01204	9.094		6.98512	9.02479
18.0799	7.46606		7.01449	9.0899		6.98757	9.01984
18.0954	7.4651		7.01694	9.08581		6.99002	9.0149
18.1108	7.46414		7.01938	9.08171		6.99246	9.00996
18.1263	7.46319		7.02183	9.07761		6.99491	9.00502
18.1417	7.46224		7.02428	9.07351		6.99736	9.00007
18.1572	7.46129		7.02672	9.06942		6.99981	8.99513
18.1726	7.46034		7.02917	9.06532		7.00225	8.99018
18.188	7.4594		7.03162	9.06122		7.0047	8.98523
18.2035	7.45845		7.03407	9.05713		7.00715	8.98029
18.2189	7.45751		7.03412	9.05704		7.00959	8.97534
18.2343	7.45657		7.03651	9.05303		7.01204	8.97039
18.2498	7.45563		7.03896	9.04893		7.01449	8.96544
18.2652	7.45469		7.04141	9.04484		7.01694	8.96049
18.2702	7.45439		7.04385	9.04074		7.01938	8.95554
18.2807	7.45376		7.0463	9.03664		7.02183	8.95059
18.2961	7.45282		7.04875	9.03255		7.02428	8.94564
18.3116	7.45189		7.0512	9.02845		7.02672	8.94069
18.327	7.45096		7.05364	9.02435		7.02917	8.93573
18.3424	7.45004		7.05609	9.02026		7.03162	8.93078
18.3579	7.44911		7.05854	9.01616		7.03407	8.92583
18.3733	7.44819		7.06098	9.01206		7.03412	8.92571
18.3888	7.44726		7.06343	9.00797		7.03651	8.92087
18.4042	7.44634		7.06588	9.00387		7.03896	8.91592
18.4196	7.44542		7.06833	8.99977		7.04141	8.91096
18.4351	7.44451		7.07077	8.99567		7.04385	8.906
18.4505	7.44359		7.07322	8.99158		7.0463	8.90105
18.466	7.44268		7.07567	8.98748		7.04875	8.89609
18.4814	7.44177		7.07811	8.98338		7.0512	8.89113
18.4968	7.44086		7.08056	8.97929		7.05364	8.88617
18.5123	7.43995		7.08301	8.97519		7.05609	8.88121
18.5277	7.43904		7.08545	8.97109		7.05854	8.87625
18.5432	7.43814		7.0879	8.967		7.06098	8.87129
18.5586	7.43723		7.09035	8.9629		7.06343	8.86633
18.574	7.43633		7.0928	8.9588		7.06588	8.86136
18.5895	7.43543		7.09524	8.95471		7.06833	8.8564
18.6049	7.43453		7.09769	8.95061		7.07077	8.85144
18.6204	7.43364		7.10014	8.94651		7.07322	8.84647
18.6358	7.43274		7.10258	8.94242		7.07567	8.84151
18.6513	7.43185		7.10503	8.93832		7.07811	8.83655
18.6667	7.43096		7.10748	8.93422		7.08056	8.83158
18.6821	7.43007		7.10993	8.93013		7.08301	8.82661
18.6976	7.42918		7.11237	8.92603		7.08545	8.82165
18.713	7.42829		7.11482	8.92193		7.0879	8.81668
18.7285	7.42741		7.11727	8.91784		7.09035	8.81171
18.7439	7.42653		7.11971	8.91374		7.0928	8.80674
18.7593	7.42565		7.12216	8.90964		7.09524	8.80177
18.7748	7.42477		7.12461	8.90554		7.09769	8.7968
18.7833	7.42428		7.12706	8.90145		7.10014	8.79183
18.7902	7.42389		7.1295	8.89735		7.10258	8.78686
18.8057	7.42301		7.13195	8.89325		7.10503	8.78189
18.8211	7.42214		7.1344	8.88916		7.10748	8.77692
18.8365	7.42126		7.13684	8.88506		7.10993	8.77195
18.852	7.42039		7.13929	8.88096		7.11237	8.76697
18.8674	7.41952		7.14174	8.87687		7.11482	8.762
18.8829	7.41866		7.14419	8.87277		7.11727	8.75702
18.8983	7.41779		7.14663	8.86867		7.11971	8.75205
18.9138	7.41692		7.14908	8.86458		7.12216	8.74707
18.9292	7.41606		7.15153	8.86048		7.12461	8.7421
18.9446	7.4152		7.15397	8.85638		7.12706	8.73712
18.9601	7.41434		7.15642	8.85229		7.1295	8.73214
18.9755	7.41348		7.15887	8.84819		7.13195	8.72717
18.991	7.41262		7.16132	8.84409		7.1344	8.72219
19.0064	7.41177		7.16376	8.84		7.13684	8.71721
19.0218	7.41091		7.16621	8.8359		7.13929	8.71223
19.0373	7.41006		7.16866	8.8318		7.14174	8.70725
19.0527	7.40921		7.1711	8.8277		7.14419	8.70227
19.0682	7.40836		7.17355	8.82361		7.14663	8.69729
19.0836	7.40752		7.176	8.81951		7.14908	8.69231
19.099	7.40667		7.17845	8.81541		7.15153	8.68733
19.1145	7.40583		7.18089	8.81132		7.15397	8.68234
19.1299	7.40498		7.18334	8.80722		7.15642	8.67736
19.1454	7.40414		7.18579	8.80312		7.15887	8.67238
19.1608	7.4033		7.18823	8.79903		7.16132	8.66739
19.1762	7.40246		7.19068	8.79493		7.16376	8.66241
19.1917	7.40163		7.19313	8.79083		7.16621	8.65742
19.2071	7.40079		7.19558	8.78674		7.16866	8.65244
19.2226	7.39996		7.19802	8.78264		7.1711	8.64745
19.238	7.39913		7.20047	8.77854		7.17355	8.64247
19.2535	7.3983		7.20292	8.77445		7.176	8.63748
19.2689	7.39747		7.20536	8.77035		7.17845	8.63249
19.2843	7.39664		7.20781	8.76625		7.18089	8.6275
19.2965	7.39599		7.21026	8.76216		7.18334	8.62252
19.2998	7.39582		7.2127	8.75806		7.18579	8.61753
19.3152	7.39499		7.21515	8.75396		7.18823	8.61254
19.3307	7.39417		7.2176	8.74986		7.19068	8.60755
19.3461	7.39335		7.22005	8.74577		7.19313	8.60256
19.3615	7.39253		7.22249	8.74167		7.19558	8.59757
19.377	7.39171		7.22494	8.73757		7.19802	8.59257
19.3924	7.39089		7.22739	8.73348		7.20047	8.58758
19.4079	7.39008		7.22983	8.72938		7.20292	8.58259
19.4233	7.38926		7.23228	8.72528		7.20536	8.5776
19.4387	7.38845		7.23473	8.72119		7.20781	8.5726
19.4542	7.38764		7.23718	8.71709		7.21026	8.56761
19.4696	7.38683		7.23962	8.71299		7.2127	8.56261
19.4851	7.38602		7.24207	8.7089		7.21515	8.55762
19.5005	7.38521		7.24452	8.7048		7.2176	8.55262
19.516	7.38441		7.24696	8.7007		7.22005	8.54763
19.5314	7.38361		7.24941	8.69661		7.22249	8.54263
19.5468	7.3828		7.25186	8.69251		7.22494	8.53763
19.5623	7.382		7.25431	8.68841		7.22739	8.53264
19.5777	7.3812		7.25675	8.68432		7.22983	8.52764
19.5932	7.38041		7.2592	8.68022		7.23228	8.52264
19.6086	7.37961		7.26165	8.67612		7.23473	8.51764
19.624	7.37881		7.26409	8.67202		7.23718	8.51264
19.6395	7.37802		7.26654	8.66793		7.23962	8.50764
19.6549	7.37723		7.26899	8.66383		7.24207	8.50264
19.6704	7.37644		7.27144	8.65973		7.24452	8.49764
19.8096	7.36937		7.27388	8.65564		7.24696	8.49264
20.2571	7.3474		7.27633	8.65154		7.27633	8.4326
