# Supplementary material for: Bond performance between hybrid fiber-reinforced concrete and BFRP bars under freeze-thaw cycle
Source: PLoS One. 2024 May 13;19(5):e0303327. doi: 10.1371/journal.pone.0303327 (PMC11090331; doi:10.1371/journal.pone.0303327)
Supplement: S1 Data — (ZIP) [file pone.0303327.s001.zip › Supporting Information files/The fitting data of the descending section of the bond slip curve/FT25-C0.15B0.2.xlsx]

## Sheet: Sheet1
	Malvar model			MBPE model			Continuous Curve model
Slip(mm)	Bond stress(MPa)		Slip(mm)	Bond stress(MPa)		Slip(mm)	Bond stress(MPa)
2.62184	19.6741		3.20863	19.8518		3.20863	20.7773
2.63996	19.6628		3.2105	19.8415		3.23673	20.567
2.65807	19.6325		3.21238	19.8312		3.2386	20.553
2.67619	19.5876		3.21425	19.8209		3.24047	20.539
2.69431	19.5313		3.218	19.8003		3.24234	20.525
2.71242	19.4664		3.21987	19.79		3.24422	20.511
2.73054	19.3947		3.22174	19.7797		3.24609	20.497
2.74866	19.3178		3.22361	19.7694		3.24796	20.483
2.76677	19.237		3.22549	19.7591		3.24984	20.4691
2.78489	19.1532		3.22736	19.7488		3.25171	20.4551
2.80301	19.0672		3.23111	19.7282		3.25358	20.4411
2.82112	18.9796		3.23298	19.7179		3.25546	20.4272
2.83924	18.8911		3.23485	19.7076		3.25733	20.4132
2.85736	18.802		3.23673	19.6974		3.2592	20.3992
2.89359	18.6232		3.2386	19.687		3.26107	20.3853
2.91171	18.534		3.24047	19.6768		3.26295	20.3713
2.91524	18.5167		3.24234	19.6665		3.26482	20.3574
2.92982	18.4454		3.24422	19.6562		3.26669	20.3434
2.94794	18.3573		3.24609	19.6459		3.26857	20.3295
2.96606	18.2699		3.24796	19.6356		3.27044	20.3155
2.98417	18.1834		3.24984	19.6253		3.27231	20.3016
3.00229	18.0978		3.25171	19.615		3.27419	20.2877
3.02041	18.0132		3.25358	19.6047		3.27606	20.2737
3.03852	17.9296		3.25546	19.5944		3.27793	20.2598
3.05664	17.847		3.25733	19.5841		3.2798	20.2459
3.07476	17.7656		3.2592	19.5738		3.28168	20.232
3.09287	17.6853		3.26107	19.5635		3.28355	20.218
3.11099	17.6061		3.26295	19.5532		3.28542	20.2041
3.12911	17.5281		3.26482	19.5429		3.2873	20.1902
3.14723	17.4512		3.26669	19.5326		3.28917	20.1763
3.16534	17.3755		3.26857	19.5223		3.29104	20.1624
3.18346	17.3009		3.27044	19.512		3.29292	20.1485
3.20158	17.2275		3.27231	19.5018		3.29479	20.1346
3.20863	17.1992		3.27419	19.4915		3.29666	20.1207
3.21969	17.1552		3.27606	19.4812		3.29853	20.1068
3.23781	17.084		3.27793	19.4709		3.30041	20.0929
3.25593	17.014		3.2798	19.4606		3.30228	20.079
3.27404	16.945		3.28168	19.4503		3.30415	20.0651
3.29216	16.8772		3.28355	19.44		3.30603	20.0513
3.31028	16.8104		3.28542	19.4297		3.3079	20.0374
3.32839	16.7447		3.2873	19.4194		3.30977	20.0235
3.34651	16.68		3.28917	19.4091		3.31165	20.0097
3.36463	16.6163		3.29104	19.3988		3.31352	19.9958
3.38274	16.5537		3.29292	19.3885		3.31539	19.982
3.40086	16.492		3.29479	19.3782		3.31726	19.9681
3.41898	16.4313		3.29666	19.3679		3.31914	19.9542
3.42406	16.4144		3.29853	19.3576		3.32101	19.9404
3.43709	16.3715		3.30041	19.3473		3.32288	19.9265
3.45521	16.3128		3.30228	19.3371		3.32476	19.9127
3.47333	16.2549		3.30415	19.3268		3.32663	19.8989
3.49144	16.1979		3.30603	19.3165		3.3285	19.885
3.50956	16.1418		3.3079	19.3062		3.33038	19.8712
3.52768	16.0866		3.30977	19.2959		3.33225	19.8574
3.54579	16.0322		3.31165	19.2856		3.33412	19.8436
3.56391	15.9786		3.31352	19.2753		3.33599	19.8297
3.57177	15.9557		3.31539	19.265		3.33787	19.8159
3.58203	15.9259		3.31726	19.2547		3.33974	19.8021
3.60014	15.874		3.31914	19.2444		3.34161	19.7883
3.61826	15.8228		3.32101	19.2341		3.34349	19.7745
3.63638	15.7725		3.32288	19.2238		3.34536	19.7607
3.65384	15.7246		3.32476	19.2135		3.34723	19.7469
3.65449	15.7229		3.32663	19.2032		3.34911	19.7331
3.67261	15.674		3.3285	19.1929		3.35098	19.7193
3.69073	15.6258		3.33038	19.1826		3.35285	19.7055
3.70884	15.5784		3.33225	19.1723		3.35472	19.6918
3.72696	15.5317		3.33412	19.1621		3.3566	19.678
3.7318	15.5193		3.33599	19.1517		3.35847	19.6642
3.74508	15.4856		3.33787	19.1415		3.36034	19.6505
3.76319	15.4402		3.33974	19.1312		3.36222	19.6367
3.78131	15.3955		3.34161	19.1209		3.36409	19.6229
3.79943	15.3514		3.34349	19.1106		3.36596	19.6092
3.80156	15.3462		3.34536	19.1003		3.36784	19.5954
3.81754	15.3079		3.34723	19.09		3.36971	19.5817
3.83566	15.2651		3.34911	19.0797		3.37158	19.5679
3.85378	15.2228		3.35098	19.0694		3.37345	19.5542
3.87189	15.1812		3.35285	19.0591		3.37533	19.5405
3.87953	15.1638		3.35472	19.0488		3.3772	19.5267
3.89001	15.1401		3.3566	19.0385		3.37907	19.513
3.90813	15.0996		3.35847	19.0282		3.38095	19.4993
3.92624	15.0596		3.36034	19.0179		3.38282	19.4856
3.94436	15.0203		3.36222	19.0076		3.38469	19.4718
3.95749	14.992		3.36409	18.9973		3.38657	19.4581
3.96248	14.9814		3.36596	18.987		3.38844	19.4444
3.98059	14.9431		3.36784	18.9767		3.39031	19.4307
3.99871	14.9053		3.36971	18.9665		3.39218	19.417
4.01683	14.868		3.37158	18.9562		3.39406	19.4033
4.03494	14.8311		3.37345	18.9459		3.39593	19.3896
4.04161	14.8177		3.37533	18.9356		3.3978	19.3759
4.05306	14.7948		3.3772	18.9253		3.39968	19.3623
4.07118	14.759		3.37907	18.915		3.40155	19.3486
4.08929	14.7236		3.38095	18.9047		3.40342	19.3349
4.10741	14.6887		3.38282	18.8944		3.4053	19.3212
4.12553	14.6542		3.38469	18.8841		3.40717	19.3076
4.14009	14.6269		3.38657	18.8738		3.40904	19.2939
4.14365	14.6202		3.38844	18.8635		3.41091	19.2803
4.16176	14.5867		3.39031	18.8532		3.41279	19.2666
4.17988	14.5535		3.39218	18.8429		3.41466	19.253
4.198	14.5208		3.39406	18.8326		3.41653	19.2393
4.21611	14.4885		3.39593	18.8223		3.41841	19.2257
4.23423	14.4565		3.3978	18.812		3.42028	19.2121
4.24062	14.4454		3.39968	18.8017		3.42215	19.1984
4.25235	14.425		3.40155	18.7915		3.42403	19.1848
4.27046	14.3939		3.40342	18.7812		3.42406	19.1845
4.28858	14.3631		3.4053	18.7709		3.4259	19.1712
4.3067	14.3328		3.40717	18.7606		3.42777	19.1576
4.32481	14.3028		3.40904	18.7503		3.42964	19.1439
4.34293	14.2731		3.41091	18.74		3.43152	19.1303
4.36105	14.2439		3.41279	18.7297		3.43339	19.1167
4.37809	14.2166		3.41466	18.7194		3.43526	19.1031
4.37916	14.2149		3.41653	18.7091		3.43714	19.0895
4.39728	14.1864		3.41841	18.6988		3.43901	19.0759
4.4154	14.1581		3.42028	18.6885		3.44088	19.0624
4.43351	14.1302		3.42215	18.6782		3.44276	19.0488
4.45163	14.1026		3.42403	18.6679		3.44463	19.0352
4.45195	14.1021		3.42406	18.6677		3.4465	19.0216
4.46975	14.0754		3.4259	18.6576		3.44837	19.0081
4.48786	14.0484		3.42777	18.6473		3.45025	18.9945
4.50598	14.0218		3.42964	18.637		3.45212	18.9809
4.5241	13.9954		3.43152	18.6268		3.45399	18.9674
4.54221	13.9694		3.43339	18.6165		3.45587	18.9538
4.56033	13.9437		3.43526	18.6062		3.45774	18.9403
4.57845	13.9182		3.43714	18.5959		3.45961	18.9267
4.59656	13.8931		3.43901	18.5856		3.46149	18.9132
4.61468	13.8682		3.44088	18.5753		3.46336	18.8997
4.62224	13.8579		3.44276	18.565		3.46523	18.8862
4.6328	13.8436		3.44463	18.5547		3.4671	18.8726
4.65091	13.8193		3.4465	18.5444		3.46898	18.8591
4.66903	13.7952		3.44837	18.5341		3.47085	18.8456
4.68715	13.7714		3.45025	18.5238		3.47272	18.8321
4.70526	13.7478		3.45212	18.5135		3.4746	18.8186
4.72338	13.7246		3.45399	18.5032		3.47647	18.8051
4.7415	13.7015		3.45587	18.4929		3.47834	18.7916
4.75961	13.6787		3.45774	18.4826		3.48022	18.7781
4.77773	13.6562		3.45961	18.4723		3.48209	18.7646
4.79585	13.6339		3.46149	18.462		3.48396	18.7511
4.81396	13.6118		3.46336	18.4518		3.48583	18.7377
4.81715	13.6079		3.46523	18.4414		3.48771	18.7242
4.83208	13.5899		3.4671	18.4312		3.48958	18.7108
4.8502	13.5683		3.46898	18.4209		3.49145	18.6973
4.86831	13.547		3.47085	18.4106		3.49333	18.6838
4.88643	13.5258		3.47272	18.4003		3.4952	18.6704
4.90455	13.5048		3.4746	18.39		3.49707	18.6569
4.92266	13.4841		3.47647	18.3797		3.49895	18.6435
4.94078	13.4636		3.47834	18.3694		3.50082	18.6301
4.9589	13.4433		3.48022	18.3591		3.50269	18.6166
4.97701	13.4231		3.48209	18.3488		3.50456	18.6032
4.99513	13.4032		3.48396	18.3385		3.50644	18.5898
5.01325	13.3835		3.48583	18.3282		3.50831	18.5764
5.03136	13.364		3.48771	18.3179		3.51018	18.563
5.04948	13.3447		3.48958	18.3076		3.51206	18.5496
5.0676	13.3255		3.49145	18.2973		3.51393	18.5362
5.07976	13.3128		3.49333	18.287		3.5158	18.5228
5.08571	13.3066		3.4952	18.2767		3.51768	18.5094
5.10383	13.2878		3.49707	18.2664		3.51955	18.496
5.12195	13.2693		3.49895	18.2562		3.52142	18.4826
5.14007	13.2509		3.50082	18.2459		3.52329	18.4692
5.15818	13.2326		3.50269	18.2356		3.52517	18.4559
5.1763	13.2146		3.50456	18.2253		3.52704	18.4425
5.19442	13.1967		3.50644	18.215		3.52891	18.4291
5.21253	13.179		3.50831	18.2047		3.53079	18.4158
5.23065	13.1615		3.51018	18.1944		3.53266	18.4024
5.24877	13.1441		3.51206	18.1841		3.53453	18.3891
5.26688	13.1269		3.51393	18.1738		3.53641	18.3758
5.285	13.1098		3.5158	18.1635		3.53828	18.3624
5.30312	13.0929		3.51768	18.1532		3.54015	18.3491
5.32123	13.0762		3.51955	18.1429		3.54202	18.3358
5.33935	13.0596		3.52142	18.1326		3.5439	18.3224
5.35674	13.0438		3.52329	18.1223		3.54577	18.3091
5.35747	13.0432		3.52517	18.112		3.54764	18.2958
5.37558	13.0269		3.52704	18.1017		3.54952	18.2825
5.3937	13.0108		3.52891	18.0914		3.55139	18.2692
5.41182	12.9948		3.53079	18.0812		3.55326	18.2559
5.42993	12.9789		3.53266	18.0709		3.55514	18.2427
5.44805	12.9632		3.53453	18.0606		3.55701	18.2294
5.46617	12.9477		3.53641	18.0503		3.55888	18.2161
5.48428	12.9322		3.53828	18.04		3.56075	18.2028
5.5024	12.917		3.54015	18.0297		3.56263	18.1896
5.52052	12.9018		3.54202	18.0194		3.5645	18.1763
5.53863	12.8868		3.5439	18.0091		3.56637	18.163
5.55675	12.8719		3.54577	17.9988		3.56825	18.1498
5.57487	12.8571		3.54764	17.9885		3.57012	18.1365
5.59298	12.8425		3.54952	17.9782		3.57177	18.1249
5.6111	12.828		3.55139	17.9679		3.57199	18.1233
5.62922	12.8136		3.55326	17.9576		3.57387	18.1101
5.64733	12.7993		3.55514	17.9473		3.57574	18.0968
5.6645	12.7859		3.55701	17.937		3.57761	18.0836
5.66545	12.7852		3.55888	17.9267		3.57948	18.0704
5.68357	12.7712		3.56075	17.9165		3.58136	18.0572
5.70168	12.7573		3.56263	17.9062		3.58323	18.044
5.7198	12.7435		3.5645	17.8959		3.5851	18.0308
5.73792	12.7298		3.56637	17.8856		3.58698	18.0176
5.75603	12.7163		3.56825	17.8753		3.58885	18.0044
5.77415	12.7028		3.57012	17.865		3.59072	17.9912
5.79227	12.6895		3.57177	17.8559		3.5926	17.978
5.81038	12.6763		3.57199	17.8547		3.59447	17.9649
5.8285	12.6631		3.57387	17.8444		3.59634	17.9517
5.84662	12.6501		3.57574	17.8341		3.59821	17.9385
5.86473	12.6372		3.57761	17.8238		3.60009	17.9254
5.88285	12.6244		3.57948	17.8135		3.60196	17.9123
5.90097	12.6118		3.58136	17.8032		3.60383	17.8991
5.91908	12.5991		3.58323	17.7929		3.60571	17.886
5.9372	12.5867		3.5851	17.7826		3.60758	17.8728
5.95532	12.5743		3.58698	17.7723		3.60945	17.8597
5.97343	12.562		3.58885	17.762		3.61133	17.8466
5.98251	12.5558		3.59072	17.7517		3.6132	17.8335
5.99155	12.5498		3.5926	17.7415		3.61507	17.8204
6.00967	12.5377		3.59447	17.7311		3.61694	17.8073
6.02778	12.5257		3.59634	17.7209		3.61882	17.7942
6.0459	12.5138		3.59821	17.7106		3.62069	17.7811
6.06402	12.5019		3.60009	17.7003		3.62256	17.768
6.08213	12.4902		3.60196	17.69		3.62444	17.7549
6.10025	12.4786		3.60383	17.6797		3.62631	17.7418
6.11837	12.467		3.60571	17.6694		3.62818	17.7288
6.13648	12.4556		3.60758	17.6591		3.63006	17.7157
6.1546	12.4442		3.60945	17.6488		3.63193	17.7026
6.17272	12.4329		3.61133	17.6385		3.6338	17.6896
6.19084	12.4217		3.6132	17.6282		3.63567	17.6765
6.20895	12.4106		3.61507	17.6179		3.63755	17.6635
6.22707	12.3996		3.61694	17.6076		3.63942	17.6505
6.24519	12.3886		3.61882	17.5973		3.64129	17.6374
6.2633	12.3778		3.62069	17.587		3.64317	17.6244
6.28142	12.367		3.62256	17.5767		3.64504	17.6114
6.29954	12.3563		3.62444	17.5664		3.64691	17.5984
6.31765	12.3456		3.62631	17.5561		3.64879	17.5854
6.33334	12.3365		3.62818	17.5459		3.65066	17.5724
6.33577	12.3351		3.63006	17.5356		3.65253	17.5594
6.35389	12.3246		3.63193	17.5253		3.65384	17.5503
6.372	12.3142		3.6338	17.515		3.6544	17.5464
6.39012	12.3039		3.63567	17.5047		3.65628	17.5334
6.40824	12.2937		3.63755	17.4944		3.65815	17.5204
6.42635	12.2835		3.63942	17.4841		3.66002	17.5075
6.44447	12.2734		3.64129	17.4738		3.6619	17.4945
6.46259	12.2634		3.64317	17.4635		3.66377	17.4815
6.4807	12.2534		3.64504	17.4532		3.66564	17.4686
6.49882	12.2435		3.64691	17.4429		3.66752	17.4557
6.51694	12.2337		3.64879	17.4326		3.66939	17.4427
6.53505	12.224		3.65066	17.4223		3.67126	17.4298
6.55317	12.2143		3.65253	17.412		3.67313	17.4169
6.57129	12.2047		3.65384	17.4048		3.67501	17.4039
6.5894	12.1952		3.6544	17.4017		3.67688	17.391
6.60752	12.1857		3.65628	17.3914		3.67875	17.3781
6.62564	12.1763		3.65815	17.3812		3.68063	17.3652
6.64375	12.1669		3.66002	17.3709		3.6825	17.3523
6.66187	12.1577		3.6619	17.3606		3.68437	17.3394
6.67999	12.1485		3.66377	17.3503		3.68625	17.3266
6.6981	12.1393		3.66564	17.34		3.68812	17.3137
6.71622	12.1302		3.66752	17.3297		3.68999	17.3008
6.73434	12.1212		3.66939	17.3194		3.69186	17.2879
6.75245	12.1122		3.67313	17.2988		3.69374	17.2751
6.75599	12.1105		3.67501	17.2885		3.69561	17.2622
6.77057	12.1033		3.67688	17.2782		3.69748	17.2494
6.78869	12.0945		3.67875	17.2679		3.69936	17.2366
6.8068	12.0857		3.68063	17.2576		3.70123	17.2237
6.82492	12.077		3.6825	17.2473		3.7031	17.2109
6.84304	12.0683		3.68437	17.237		3.70498	17.1981
6.86115	12.0597		3.68625	17.2267		3.70685	17.1853
6.87927	12.0512		3.68812	17.2164		3.70872	17.1725
6.89739	12.0427		3.68999	17.2062		3.71059	17.1596
6.9155	12.0342		3.69186	17.1959		3.71247	17.1469
6.93362	12.0259		3.69374	17.1856		3.71434	17.1341
6.95174	12.0175		3.69561	17.1753		3.71621	17.1213
6.96985	12.0092		3.69748	17.165		3.71809	17.1085
6.98797	12.001		3.69936	17.1547		3.71996	17.0957
7.00609	11.9929		3.70123	17.1444		3.72183	17.083
7.0242	11.9848		3.7031	17.1341		3.72371	17.0702
7.04232	11.9767		3.70685	17.1135		3.72558	17.0575
7.06044	11.9687		3.70872	17.1032		3.72745	17.0447
7.07855	11.9607		3.71059	17.0929		3.72932	17.032
7.09667	11.9528		3.71247	17.0826		3.7312	17.0193
7.11479	11.945		3.71434	17.0723		3.7318	17.0152
7.1329	11.9372		3.71621	17.062		3.73307	17.0065
7.15102	11.9294		3.71809	17.0517		3.73494	16.9938
7.16914	11.9217		3.71996	17.0414		3.73682	16.9811
7.18726	11.914		3.72183	17.0312		3.73869	16.9684
7.20537	11.9064		3.72371	17.0208		3.74056	16.9557
7.22349	11.8988		3.72558	17.0106		3.74244	16.943
7.24161	11.8913		3.72745	17.0003		3.74431	16.9303
7.25455	11.886		3.72932	16.99		3.74618	16.9177
7.25972	11.8839		3.7312	16.9797		3.74805	16.905
7.27784	11.8764		3.7318	16.9764		3.74993	16.8923
7.29596	11.869		3.73307	16.9694		3.7518	16.8797
7.31407	11.8617		3.73494	16.9591		3.75367	16.867
7.33219	11.8544		3.73682	16.9488		3.75555	16.8544
7.35031	11.8472		3.73869	16.9385		3.75742	16.8417
7.36842	11.84		3.74244	16.9179		3.75929	16.8291
7.38654	11.8328		3.74431	16.9076		3.76117	16.8165
7.40466	11.8257		3.74618	16.8973		3.76304	16.8039
7.42277	11.8186		3.74805	16.887		3.76491	16.7913
7.44089	11.8116		3.74993	16.8767		3.76678	16.7787
7.45901	11.8046		3.7518	16.8664		3.76866	16.7661
7.47712	11.7977		3.75367	16.8561		3.77053	16.7535
7.49524	11.7908		3.75555	16.8458		3.7724	16.7409
7.51336	11.7839		3.75742	16.8356		3.77428	16.7283
7.53147	11.7771		3.75929	16.8253		3.77615	16.7157
7.54959	11.7703		3.76117	16.815		3.77802	16.7032
7.56771	11.7636		3.76304	16.8047		3.7799	16.6906
7.58582	11.7569		3.76491	16.7944		3.78177	16.6781
7.60394	11.7502		3.76678	16.7841		3.78364	16.6655
7.62206	11.7436		3.76866	16.7738		3.78551	16.653
7.64017	11.737		3.77053	16.7635		3.78739	16.6405
7.65829	11.7305		3.7724	16.7532		3.78926	16.628
7.67641	11.724		3.77428	16.7429		3.79113	16.6154
7.69452	11.7175		3.77615	16.7326		3.79301	16.6029
7.71264	11.7111		3.77802	16.7223		3.79488	16.5904
7.73076	11.7047		3.7799	16.712		3.79675	16.5779
7.74887	11.6983		3.78177	16.7017		3.79863	16.5655
7.76699	11.692		3.78364	16.6914		3.8005	16.553
7.76747	11.6918		3.78551	16.6811		3.80156	16.5459
7.78511	11.6857		3.78739	16.6709		3.80237	16.5405
7.80322	11.6795		3.78926	16.6606		3.80424	16.528
7.82134	11.6732		3.79113	16.6503		3.80612	16.5156
7.83946	11.6671		3.79301	16.64		3.80799	16.5031
7.85757	11.6609		3.79488	16.6297		3.80986	16.4907
7.87569	11.6548		3.79675	16.6194		3.81174	16.4782
7.89381	11.6487		3.79863	16.6091		3.81361	16.4658
7.91192	11.6427		3.8005	16.5988		3.81548	16.4534
7.93004	11.6367		3.80156	16.593		3.81736	16.441
7.94816	11.6307		3.80237	16.5885		3.81923	16.4286
7.96627	11.6248		3.80424	16.5782		3.8211	16.4162
7.98439	11.6189		3.80612	16.5679		3.82297	16.4038
8.00251	11.613		3.80799	16.5576		3.82485	16.3914
8.02062	11.6071		3.80986	16.5473		3.82672	16.379
8.03874	11.6013		3.81174	16.537		3.82859	16.3666
8.05686	11.5955		3.81361	16.5267		3.83047	16.3543
8.07497	11.5898		3.81548	16.5164		3.83234	16.3419
8.09309	11.5841		3.81736	16.5061		3.83421	16.3296
8.11121	11.5784		3.81923	16.4959		3.83609	16.3172
8.12932	11.5727		3.8211	16.4856		3.83796	16.3049
8.14744	11.5671		3.82297	16.4753		3.83983	16.2926
8.16556	11.5615		3.82485	16.465		3.84171	16.2802
8.18368	11.5559		3.82672	16.4547		3.84358	16.2679
8.20179	11.5504		3.82859	16.4444		3.84545	16.2556
8.21991	11.5449		3.83047	16.4341		3.84732	16.2433
8.23803	11.5394		3.83234	16.4238		3.8492	16.231
8.25614	11.534		3.83421	16.4135		3.85107	16.2188
8.27426	11.5285		3.83609	16.4032		3.85294	16.2065
8.28039	11.5267		3.83796	16.3929		3.85482	16.1942
8.29238	11.5232		3.83983	16.3826		3.85669	16.1819
8.31049	11.5178		3.84171	16.3723		3.85856	16.1697
8.32861	11.5125		3.84358	16.362		3.86044	16.1574
8.34673	11.5072		3.84545	16.3517		3.86231	16.1452
8.36484	11.5019		3.84732	16.3414		3.86418	16.133
8.38296	11.4966		3.8492	16.3311		3.86605	16.1208
8.40108	11.4914		3.85294	16.3106		3.86793	16.1085
8.41919	11.4862		3.85482	16.3003		3.8698	16.0963
8.43731	11.481		3.85669	16.29		3.87167	16.0841
8.45543	11.4759		3.85856	16.2797		3.87355	16.0719
8.47354	11.4708		3.86044	16.2694		3.87542	16.0597
8.49166	11.4657		3.86231	16.2591		3.87729	16.0476
8.50978	11.4606		3.86418	16.2488		3.87917	16.0354
8.52789	11.4556		3.86605	16.2385		3.87953	16.033
8.54601	11.4506		3.86793	16.2282		3.88104	16.0232
8.56413	11.4456		3.8698	16.2179		3.88291	16.0111
8.58224	11.4406		3.87167	16.2076		3.88478	15.9989
8.60036	11.4357		3.87355	16.1973		3.88666	15.9868
8.61848	11.4308		3.87542	16.187		3.88853	15.9746
8.63659	11.4259		3.87729	16.1767		3.8904	15.9625
8.65471	11.421		3.87917	16.1664		3.89228	15.9504
8.67283	11.4162		3.87953	16.1644		3.89415	15.9383
8.69094	11.4114		3.88104	16.1561		3.89602	15.9262
8.70906	11.4066		3.88291	16.1458		3.8979	15.9141
8.72718	11.4018		3.88478	16.1355		3.89977	15.902
8.74529	11.3971		3.88666	16.1253		3.90164	15.8899
8.76341	11.3924		3.88853	16.115		3.90351	15.8778
8.7769	11.3888		3.8904	16.1047		3.90539	15.8658
8.78153	11.3877		3.89228	16.0944		3.90726	15.8537
8.79964	11.383		3.89415	16.0841		3.90913	15.8417
8.81776	11.3783		3.89602	16.0738		3.91101	15.8296
8.83588	11.3737		3.8979	16.0635		3.91288	15.8176
8.85399	11.3691		3.89977	16.0532		3.91475	15.8056
8.87211	11.3645		3.90164	16.0429		3.91663	15.7935
8.89023	11.36		3.90351	16.0326		3.9185	15.7815
8.90834	11.3554		3.90539	16.0223		3.92037	15.7695
8.92646	11.3509		3.90726	16.012		3.92224	15.7575
8.94458	11.3464		3.90913	16.0017		3.92412	15.7455
8.96269	11.3419		3.91101	15.9914		3.92599	15.7336
8.98081	11.3375		3.91288	15.9811		3.92786	15.7216
8.99893	11.3331		3.91475	15.9709		3.92974	15.7096
9.01704	11.3286		3.91663	15.9605		3.93161	15.6977
9.03516	11.3243		3.9185	15.9503		3.93348	15.6857
9.05328	11.3199		3.92037	15.94		3.93536	15.6738
9.07139	11.3155		3.92224	15.9297		3.93723	15.6619
9.08951	11.3112		3.92412	15.9194		3.9391	15.6499
9.10763	11.3069		3.92599	15.9091		3.94097	15.638
9.12574	11.3026		3.92786	15.8988		3.94285	15.6261
9.14386	11.2984		3.92974	15.8885		3.94472	15.6142
9.16198	11.2941		3.93161	15.8782		3.94659	15.6023
9.17698	11.2906		3.93348	15.8679		3.94847	15.5905
9.1801	11.2899		3.93536	15.8576		3.95034	15.5786
9.19821	11.2857		3.93723	15.8473		3.95221	15.5667
9.21633	11.2815		3.9391	15.837		3.95409	15.5549
9.23445	11.2773		3.94097	15.8267		3.95596	15.543
9.25256	11.2732		3.94285	15.8164		3.95749	15.5333
9.27068	11.2691		3.94472	15.8061		3.95783	15.5312
9.2888	11.265		3.94659	15.7958		3.9597	15.5193
9.30691	11.2609		3.94847	15.7856		3.96158	15.5075
9.32503	11.2568		3.95034	15.7753		3.96345	15.4957
9.34315	11.2527		3.95221	15.765		3.96532	15.4839
9.36126	11.2487		3.95409	15.7547		3.9672	15.4721
9.37938	11.2447		3.95596	15.7444		3.96907	15.4603
9.3975	11.2407		3.95749	15.736		3.97094	15.4485
9.41561	11.2367		3.95783	15.7341		3.97282	15.4367
9.43373	11.2327		3.9597	15.7238		3.97469	15.4249
9.45185	11.2288		3.96158	15.7135		3.97656	15.4132
9.46996	11.2249		3.96345	15.7032		3.97843	15.4014
9.48808	11.221		3.96532	15.6929		3.98031	15.3897
9.5062	11.2171		3.9672	15.6826		3.98218	15.378
9.52431	11.2132		3.96907	15.6723		3.98405	15.3662
9.54243	11.2094		3.97094	15.662		3.98593	15.3545
9.56055	11.2055		3.97282	15.6517		3.9878	15.3428
9.5668	11.2042		3.97469	15.6414		3.98967	15.3311
9.57866	11.2017		3.97656	15.6311		3.99155	15.3194
9.59678	11.1979		3.97843	15.6208		3.99342	15.3077
9.6149	11.1941		3.98031	15.6105		3.99529	15.296
9.63301	11.1903		3.98218	15.6003		3.99716	15.2844
9.65113	11.1866		3.98405	15.59		3.99904	15.2727
9.66925	11.1828		3.98593	15.5797		4.00091	15.261
9.68736	11.1791		3.9878	15.5694		4.00278	15.2494
9.70548	11.1754		3.98967	15.5591		4.00466	15.2378
9.7236	11.1717		3.99155	15.5488		4.00653	15.2261
9.74171	11.168		3.99342	15.5385		4.0084	15.2145
9.75983	11.1644		3.99529	15.5282		4.01028	15.2029
9.77795	11.1608		3.99716	15.5179		4.01215	15.1913
9.79606	11.1571		3.99904	15.5076		4.01402	15.1797
9.81418	11.1535		4.00091	15.4973		4.01589	15.1681
9.8323	11.1499		4.00278	15.487		4.01777	15.1566
9.85041	11.1463		4.00466	15.4767		4.01964	15.145
9.86853	11.1428		4.00653	15.4664		4.02151	15.1334
9.88665	11.1392		4.0084	15.4561		4.02339	15.1219
9.90476	11.1357		4.01028	15.4458		4.02526	15.1103
9.91559	11.1336		4.01215	15.4355		4.02713	15.0988
9.92288	11.1322		4.01402	15.4253		4.02901	15.0873
9.941	11.1287		4.01589	15.415		4.03088	15.0758
9.95911	11.1252		4.01777	15.4047		4.03275	15.0643
9.97723	11.1217		4.01964	15.3944		4.03462	15.0528
9.99535	11.1183		4.02151	15.3841		4.0365	15.0413
10.0135	11.1148		4.02339	15.3738		4.03837	15.0298
10.0316	11.1114		4.02526	15.3635		4.04024	15.0183
10.0497	11.108		4.02713	15.3532		4.04161	15.0099
10.0678	11.1046		4.02901	15.3429		4.04212	15.0069
10.0859	11.1012		4.03088	15.3326		4.04399	14.9954
10.1041	11.0978		4.03275	15.3223		4.04586	14.984
10.1222	11.0945		4.03462	15.312		4.04774	14.9725
10.1403	11.0911		4.0365	15.3017		4.04961	14.9611
10.1584	11.0878		4.03837	15.2914		4.05148	14.9497
10.1765	11.0845		4.04024	15.2811		4.05335	14.9383
10.1946	11.0812		4.04161	15.2736		4.05523	14.9268
10.2127	11.0779		4.04212	15.2708		4.0571	14.9155
10.2309	11.0746		4.04399	15.2606		4.05897	14.9041
10.2356	11.0737		4.04586	15.2502		4.06085	14.8927
10.249	11.0714		4.04774	15.24		4.06272	14.8813
10.2671	11.0681		4.04961	15.2297		4.06459	14.87
10.2852	11.0649		4.05148	15.2194		4.06647	14.8586
10.3033	11.0616		4.05335	15.2091		4.06834	14.8473
10.3215	11.0584		4.05523	15.1988		4.07021	14.836
10.3396	11.0552		4.0571	15.1885		4.07208	14.8246
10.3577	11.052		4.05897	15.1782		4.07396	14.8133
10.3758	11.0489		4.06085	15.1679		4.07583	14.802
10.3939	11.0457		4.06272	15.1576		4.0777	14.7907
10.412	11.0426		4.06459	15.1473		4.07958	14.7794
10.4301	11.0395		4.06647	15.137		4.08145	14.7682
10.4483	11.0363		4.06834	15.1267		4.08332	14.7569
10.4664	11.0332		4.07021	15.1164		4.0852	14.7456
10.4845	11.0301		4.07208	15.1061		4.08707	14.7344
10.5026	11.027		4.07396	15.0958		4.08894	14.7231
10.5207	11.024		4.07583	15.0855		4.09081	14.7119
10.5389	11.0209		4.0777	15.0753		4.09269	14.7007
10.557	11.0179		4.07958	15.065		4.09456	14.6895
10.5578	11.0177		4.08145	15.0547		4.09643	14.6783
10.5751	11.0148		4.08332	15.0444		4.09831	14.667
10.5932	11.0118		4.0852	15.0341		4.10018	14.6559
10.6113	11.0088		4.08707	15.0238		4.10205	14.6447
10.6294	11.0058		4.08894	15.0135		4.10393	14.6335
10.6476	11.0028		4.09081	15.0032		4.1058	14.6224
10.6657	10.9999		4.09269	14.9929		4.10767	14.6112
10.6838	10.9969		4.09643	14.9723		4.10954	14.6001
10.7019	10.9939		4.09831	14.962		4.11142	14.5889
10.72	10.991		4.10018	14.9517		4.11329	14.5778
10.7381	10.9881		4.10205	14.9414		4.11516	14.5667
10.7562	10.9852		4.10393	14.9311		4.11704	14.5556
10.7744	10.9823		4.1058	14.9208		4.11891	14.5445
10.7925	10.9794		4.10767	14.9105		4.12078	14.5334
10.8106	10.9765		4.10954	14.9002		4.12266	14.5223
10.8287	10.9736		4.11142	14.89		4.12453	14.5113
10.8468	10.9708		4.11329	14.8797		4.1264	14.5002
10.865	10.9679		4.11516	14.8694		4.12827	14.4892
10.8831	10.9651		4.11704	14.8591		4.13015	14.4781
10.8942	10.9633		4.11891	14.8488		4.13202	14.4671
10.9012	10.9622		4.12078	14.8385		4.13389	14.4561
10.9193	10.9594		4.12266	14.8282		4.13577	14.4451
10.9374	10.9566		4.12453	14.8179		4.13764	14.434
10.9555	10.9538		4.1264	14.8076		4.13951	14.4231
10.9736	10.951		4.12827	14.7973		4.14009	14.4197
10.9918	10.9483		4.13015	14.787		4.14139	14.4121
11.0099	10.9455		4.13202	14.7767		4.14326	14.4011
11.028	10.9428		4.13389	14.7664		4.14513	14.3901
11.0461	10.94		4.13577	14.7561		4.147	14.3792
11.0642	10.9373		4.13764	14.7458		4.14888	14.3682
11.0823	10.9345		4.13951	14.7355		4.15075	14.3573
11.1005	10.9318		4.14009	14.7324		4.15262	14.3464
11.1186	10.9291		4.14139	14.7253		4.1545	14.3354
11.1367	10.9265		4.14326	14.7149		4.15637	14.3246
11.1548	10.9238		4.14513	14.7047		4.15824	14.3137
11.1729	10.9211		4.147	14.6944		4.16012	14.3028
11.1911	10.9184		4.14888	14.6841		4.16199	14.2919
11.2092	10.9158		4.15075	14.6738		4.16386	14.281
11.2273	10.9131		4.15262	14.6635		4.16573	14.2701
11.2454	10.9105		4.1545	14.6532		4.16761	14.2593
11.2635	10.9079		4.15637	14.6429		4.16948	14.2485
11.2816	10.9053		4.15824	14.6326		4.17135	14.2376
11.2964	10.9032		4.16012	14.6223		4.17323	14.2268
11.2997	10.9027		4.16199	14.612		4.1751	14.216
11.3179	10.9001		4.16386	14.6017		4.17697	14.2052
11.336	10.8975		4.16573	14.5914		4.17885	14.1944
11.3541	10.8949		4.16761	14.5811		4.18072	14.1836
11.3722	10.8924		4.16948	14.5708		4.18259	14.1728
11.3903	10.8898		4.17135	14.5605		4.18446	14.1621
11.4085	10.8872		4.17323	14.5503		4.18634	14.1513
11.4266	10.8847		4.1751	14.5399		4.18821	14.1406
11.4447	10.8822		4.17697	14.5297		4.19008	14.1298
11.4628	10.8797		4.17885	14.5194		4.19196	14.1191
11.4809	10.8772		4.18072	14.5091		4.19383	14.1084
11.499	10.8747		4.18259	14.4988		4.1957	14.0977
11.5172	10.8722		4.18446	14.4885		4.19758	14.087
11.5353	10.8697		4.18634	14.4782		4.19945	14.0763
11.5534	10.8672		4.18821	14.4679		4.20132	14.0656
11.5715	10.8647		4.19008	14.4576		4.20319	14.055
11.5896	10.8623		4.19196	14.4473		4.20507	14.0443
11.6077	10.8598		4.19383	14.437		4.20694	14.0337
11.6258	10.8574		4.1957	14.4267		4.20881	14.023
11.644	10.855		4.19758	14.4164		4.21069	14.0124
11.6621	10.8525		4.19945	14.4061		4.21256	14.0018
11.6802	10.8501		4.20132	14.3958		4.21443	13.9912
11.6983	10.8477		4.20319	14.3855		4.21631	13.9806
11.7164	10.8453		4.20507	14.3752		4.21818	13.97
11.7346	10.8429		4.20694	14.365		4.22005	13.9594
11.7527	10.8406		4.20881	14.3547		4.22192	13.9489
11.758	10.8399		4.21069	14.3444		4.2238	13.9383
11.7708	10.8382		4.21256	14.3341		4.22567	13.9277
11.7889	10.8358		4.21443	14.3238		4.22754	13.9172
11.807	10.8335		4.21631	14.3135		4.22942	13.9067
11.8251	10.8311		4.21818	14.3032		4.23129	13.8962
11.8432	10.8288		4.22005	14.2929		4.23316	13.8857
11.8614	10.8264		4.22192	14.2826		4.23504	13.8752
11.8795	10.8241		4.2238	14.2723		4.23691	13.8647
11.8976	10.8218		4.22567	14.262		4.23878	13.8542
11.9157	10.8195		4.22754	14.2517		4.24062	13.8439
11.9338	10.8172		4.22942	14.2414		4.24065	13.8437
11.952	10.8149		4.23129	14.2311		4.24253	13.8333
11.9701	10.8126		4.23316	14.2208		4.2444	13.8228
11.9882	10.8104		4.23504	14.2105		4.24627	13.8124
12.0063	10.8081		4.23691	14.2002		4.24815	13.802
12.0244	10.8058		4.23878	14.1899		4.25002	13.7916
12.0425	10.8036		4.24062	14.1799		4.25189	13.7812
12.0607	10.8013		4.24065	14.1797		4.25377	13.7707
12.0788	10.7991		4.24253	14.1694		4.25564	13.7604
12.0969	10.7969		4.2444	14.1591		4.25751	13.75
12.115	10.7947		4.24627	14.1488		4.25938	13.7396
12.1331	10.7925		4.24815	14.1385		4.26126	13.7293
12.1512	10.7903		4.25002	14.1282		4.26313	13.7189
12.1693	10.7881		4.25189	14.1179		4.265	13.7086
12.1875	10.7859		4.25564	14.0973		4.26688	13.6983
12.2056	10.7837		4.25751	14.087		4.26875	13.688
12.2237	10.7815		4.25938	14.0767		4.27062	13.6776
12.2418	10.7793		4.26126	14.0664		4.2725	13.6674
12.2599	10.7772		4.26313	14.0561		4.27437	13.6571
12.2709	10.7759		4.265	14.0458		4.27624	13.6468
12.2781	10.775		4.26688	14.0355		4.27811	13.6365
12.2962	10.7729		4.26875	14.0252		4.27999	13.6263
12.3143	10.7707		4.27062	14.015		4.28186	13.616
12.3324	10.7686		4.2725	14.0046		4.28373	13.6058
12.3505	10.7665		4.27437	13.9944		4.28561	13.5956
12.3686	10.7644		4.27624	13.9841		4.28748	13.5854
12.3868	10.7622		4.27811	13.9738		4.28935	13.5752
12.4049	10.7601		4.27999	13.9635		4.29123	13.565
12.423	10.758		4.28186	13.9532		4.2931	13.5548
12.4411	10.756		4.28373	13.9429		4.29497	13.5447
12.4592	10.7539		4.28561	13.9326		4.29684	13.5345
12.4773	10.7518		4.28748	13.9223		4.29872	13.5244
12.4955	10.7497		4.28935	13.912		4.30059	13.5142
12.5136	10.7477		4.29123	13.9017		4.30246	13.5041
12.5317	10.7456		4.2931	13.8914		4.30434	13.494
12.5498	10.7435		4.29497	13.8811		4.30621	13.4839
12.5679	10.7415		4.29684	13.8708		4.30808	13.4738
12.586	10.7395		4.29872	13.8605		4.30996	13.4637
12.6042	10.7374		4.30059	13.8502		4.31183	13.4536
12.6223	10.7354		4.30246	13.8399		4.3137	13.4436
12.6404	10.7334		4.30434	13.8297		4.31557	13.4335
12.6585	10.7314		4.30621	13.8194		4.31745	13.4235
12.6766	10.7294		4.30808	13.8091		4.31932	13.4134
12.6947	10.7274		4.30996	13.7988		4.32119	13.4034
12.7129	10.7254		4.31183	13.7885		4.32307	13.3934
12.731	10.7234		4.3137	13.7782		4.32494	13.3834
12.7491	10.7214		4.31557	13.7679		4.32681	13.3734
12.7672	10.7195		4.31745	13.7576		4.32869	13.3634
12.7838	10.7177		4.31932	13.7473		4.33056	13.3535
12.7853	10.7175		4.32119	13.737		4.33243	13.3435
12.8034	10.7155		4.32307	13.7267		4.3343	13.3336
12.8216	10.7136		4.32681	13.7061		4.33618	13.3236
12.8397	10.7116		4.32869	13.6958		4.33805	13.3137
12.8578	10.7097		4.33056	13.6855		4.33992	13.3038
12.8759	10.7078		4.33243	13.6752		4.3418	13.2939
12.894	10.7058		4.3343	13.6649		4.34367	13.284
12.9121	10.7039		4.33618	13.6547		4.34554	13.2741
12.9303	10.702		4.33805	13.6444		4.34742	13.2643
12.9484	10.7001		4.33992	13.6341		4.34929	13.2544
12.9665	10.6982		4.3418	13.6238		4.35116	13.2445
12.9846	10.6963		4.34367	13.6135		4.35303	13.2347
13.0027	10.6944		4.34554	13.6032		4.35491	13.2249
13.0208	10.6925		4.34742	13.5929		4.35678	13.2151
13.039	10.6906		4.34929	13.5826		4.35865	13.2053
13.0571	10.6887		4.35116	13.5723		4.36053	13.1955
13.0752	10.6869		4.35303	13.562		4.3624	13.1857
13.0933	10.685		4.35491	13.5517		4.36427	13.1759
13.1114	10.6831		4.35678	13.5414		4.36615	13.1662
13.1295	10.6813		4.35865	13.5311		4.36802	13.1564
13.1477	10.6794		4.36053	13.5208		4.36989	13.1467
13.1658	10.6776		4.3624	13.5105		4.37176	13.1369
13.1839	10.6758		4.36427	13.5002		4.37364	13.1272
13.202	10.6739		4.36615	13.4899		4.37551	13.1175
13.2201	10.6721		4.36802	13.4796		4.37738	13.1078
13.2382	10.6703		4.36989	13.4694		4.37809	13.1042
13.2564	10.6685		4.37176	13.4591		4.37926	13.0981
13.2745	10.6667		4.37364	13.4488		4.38113	13.0885
13.2926	10.6649		4.37551	13.4385		4.383	13.0788
13.2968	10.6645		4.37738	13.4282		4.38488	13.0692
13.3107	10.6631		4.37809	13.4243		4.38675	13.0595
13.3288	10.6613		4.37926	13.4179		4.38862	13.0499
13.3469	10.6595		4.38113	13.4076		4.39049	13.0403
13.3651	10.6577		4.383	13.3973		4.39237	13.0307
13.3832	10.656		4.38488	13.387		4.39424	13.0211
13.4013	10.6542		4.38675	13.3767		4.39611	13.0115
13.4194	10.6524		4.38862	13.3664		4.39799	13.0019
13.4375	10.6507		4.39049	13.3561		4.39986	12.9924
13.4556	10.6489		4.39237	13.3458		4.40173	12.9828
13.4738	10.6472		4.39424	13.3355		4.40361	12.9733
13.4919	10.6454		4.39611	13.3252		4.40548	12.9637
13.51	10.6437		4.39799	13.3149		4.40735	12.9542
13.5281	10.642		4.39986	13.3047		4.40922	12.9447
13.5462	10.6402		4.40173	13.2943		4.4111	12.9352
13.5643	10.6385		4.40361	13.2841		4.41297	12.9257
13.5825	10.6368		4.40548	13.2738		4.41484	12.9163
13.6006	10.6351		4.40735	13.2635		4.41672	12.9068
13.6187	10.6334		4.40922	13.2532		4.41859	12.8974
13.6368	10.6317		4.4111	13.2429		4.42046	12.8879
13.6549	10.63		4.41297	13.2326		4.42234	12.8785
13.673	10.6283		4.41484	13.2223		4.42421	12.8691
13.6912	10.6266		4.41672	13.212		4.42608	12.8597
13.7093	10.6249		4.42046	13.1914		4.42795	12.8503
13.7274	10.6233		4.42234	13.1811		4.42983	12.8409
13.7455	10.6216		4.42608	13.1605		4.4317	12.8315
13.7636	10.6199		4.42795	13.1502		4.43357	12.8222
13.7817	10.6183		4.42983	13.1399		4.43545	12.8128
13.7999	10.6166		4.4317	13.1296		4.43732	12.8035
13.8097	10.6157		4.43357	13.1194		4.43919	12.7942
13.818	10.615		4.43545	13.1091		4.44107	12.7849
13.8361	10.6133		4.43732	13.0988		4.44294	12.7756
13.8542	10.6117		4.43919	13.0885		4.44481	12.7663
13.8723	10.61		4.44107	13.0782		4.44668	12.757
13.8904	10.6084		4.44294	13.0679		4.44856	12.7477
13.9086	10.6068		4.44481	13.0576		4.45043	12.7385
13.9267	10.6052		4.44668	13.0473		4.45195	12.731
13.9448	10.6035		4.44856	13.037		4.4523	12.7293
13.9629	10.6019		4.45043	13.0267		4.45418	12.72
13.981	10.6003		4.45195	13.0184		4.45605	12.7108
13.9991	10.5987		4.4523	13.0164		4.45792	12.7016
14.0173	10.5971		4.45605	12.9958		4.4598	12.6924
14.0354	10.5955		4.4598	12.9752		4.46167	12.6832
14.0535	10.5939		4.46354	12.9547		4.46354	12.674
14.0716	10.5923		4.46542	12.9444		4.46542	12.6649
14.0897	10.5907		4.46729	12.9341		4.46729	12.6557
14.1078	10.5892		4.46916	12.9238		4.46916	12.6466
14.126	10.5876		4.47103	12.9135		4.47103	12.6375
14.1441	10.586		4.47291	12.9032		4.47291	12.6284
14.1622	10.5845		4.47478	12.8929		4.47478	12.6192
14.1803	10.5829		4.47665	12.8826		4.47665	12.6102
14.1984	10.5814		4.47853	12.8723		4.47853	12.6011
14.2165	10.5798		4.4804	12.862		4.4804	12.592
14.2347	10.5783		4.48227	12.8517		4.48227	12.583
14.2528	10.5767		4.48415	12.8414		4.48415	12.5739
14.2709	10.5752		4.48602	12.8311		4.48602	12.5649
14.289	10.5737		4.48789	12.8208		4.48789	12.5559
14.3071	10.5721		4.48976	12.8105		4.48976	12.5469
14.3226	10.5708		4.49164	12.8002		4.49164	12.5379
14.3253	10.5706		4.49351	12.7899		4.49351	12.5289
14.3434	10.5691		4.49538	12.7796		4.49538	12.5199
14.3615	10.5676		4.49726	12.7693		4.49726	12.5109
14.3796	10.5661		4.49913	12.7591		4.49913	12.502
14.3977	10.5646		4.501	12.7488		4.501	12.4931
14.4158	10.5631		4.50288	12.7385		4.50288	12.4841
14.4339	10.5616		4.50475	12.7282		4.50475	12.4752
14.4521	10.5601		4.50662	12.7179		4.50662	12.4663
14.4702	10.5586		4.50849	12.7076		4.50849	12.4574
14.4883	10.5571		4.51037	12.6973		4.51037	12.4486
14.5064	10.5556		4.51224	12.687		4.51224	12.4397
14.5245	10.5541		4.51411	12.6767		4.51411	12.4308
14.5427	10.5526		4.51599	12.6664		4.51599	12.422
14.5608	10.5512		4.51786	12.6561		4.51786	12.4132
14.5789	10.5497		4.51973	12.6458		4.51973	12.4044
14.597	10.5482		4.52161	12.6355		4.52161	12.3956
14.6151	10.5468		4.52348	12.6252		4.52348	12.3868
14.6332	10.5453		4.52535	12.6149		4.52535	12.378
14.6514	10.5439		4.52722	12.6046		4.52722	12.3692
14.6695	10.5425		4.5291	12.5944		4.5291	12.3605
14.6876	10.541		4.53097	12.584		4.53097	12.3517
14.7057	10.5396		4.53284	12.5738		4.53284	12.343
14.7238	10.5381		4.53472	12.5635		4.53472	12.3343
14.7419	10.5367		4.53659	12.5532		4.53659	12.3256
14.76	10.5353		4.53846	12.5429		4.53846	12.3169
14.7782	10.5339		4.54034	12.5326		4.54034	12.3082
14.7963	10.5324		4.54221	12.5223		4.54221	12.2995
14.8144	10.531		4.54408	12.512		4.54408	12.2909
14.8325	10.5296		4.54595	12.5017		4.54595	12.2822
14.8335	10.5295		4.54783	12.4914		4.54783	12.2736
14.8506	10.5282		4.5497	12.4811		4.5497	12.265
14.8688	10.5268		4.55157	12.4708		4.55157	12.2563
14.8869	10.5254		4.55345	12.4605		4.55345	12.2477
14.905	10.524		4.55532	12.4502		4.55532	12.2392
14.9231	10.5226		4.55719	12.4399		4.55719	12.2306
14.9412	10.5212		4.55907	12.4296		4.55907	12.222
14.9593	10.5198		4.56094	12.4193		4.56094	12.2135
14.9774	10.5185		4.56281	12.4091		4.56281	12.2049
14.9956	10.5171		4.56468	12.3988		4.56468	12.1964
15.0137	10.5157		4.56656	12.3885		4.56656	12.1879
15.0318	10.5144		4.56843	12.3782		4.56843	12.1794
15.0499	10.513		4.5703	12.3679		4.5703	12.1709
15.068	10.5116		4.57218	12.3576		4.57218	12.1624
15.0861	10.5103		4.57405	12.3473		4.57405	12.154
15.1043	10.5089		4.57592	12.337		4.57592	12.1455
15.1224	10.5076		4.5778	12.3267		4.5778	12.1371
15.1405	10.5062		4.57967	12.3164		4.57967	12.1287
15.1586	10.5049		4.58154	12.3061		4.58154	12.1203
15.1767	10.5035		4.58341	12.2958		4.58341	12.1119
15.1949	10.5022		4.58529	12.2855		4.58529	12.1035
15.213	10.5009		4.58716	12.2752		4.58716	12.0951
15.2311	10.4995		4.58903	12.2649		4.58903	12.0867
15.2492	10.4982		4.59091	12.2546		4.59091	12.0784
15.2673	10.4969		4.59278	12.2444		4.59278	12.0701
15.2854	10.4956		4.59465	12.234		4.59465	12.0617
15.3033	10.4943		4.59653	12.2238		4.59653	12.0534
15.3035	10.4942		4.5984	12.2135		4.5984	12.0451
15.3217	10.4929		4.60027	12.2032		4.60027	12.0368
15.3398	10.4916		4.60214	12.1929		4.60214	12.0286
15.3579	10.4903		4.60402	12.1826		4.60402	12.0203
15.376	10.489		4.60589	12.1723		4.60589	12.0121
15.3941	10.4877		4.60776	12.162		4.60776	12.0038
15.4123	10.4864		4.60964	12.1517		4.60964	11.9956
15.4304	10.4851		4.61151	12.1414		4.61151	11.9874
15.4485	10.4838		4.61338	12.1311		4.61338	11.9792
15.4666	10.4825		4.61526	12.1208		4.61526	11.971
15.4847	10.4813		4.61713	12.1105		4.61713	11.9628
15.5028	10.48		4.619	12.1002		4.619	11.9547
15.5209	10.4787		4.62087	12.0899		4.62087	11.9465
15.5391	10.4774		4.62224	12.0824		4.62224	11.9406
15.5572	10.4762		4.62275	12.0796		4.62275	11.9384
15.5753	10.4749		4.62462	12.0693		4.62462	11.9303
15.5934	10.4736		4.62649	12.059		4.62649	11.9222
15.6115	10.4724		4.62837	12.0488		4.62837	11.9141
15.6296	10.4711		4.63024	12.0385		4.63024	11.906
15.6478	10.4699		4.63211	12.0282		4.63211	11.8979
15.6659	10.4686		4.63399	12.0179		4.63399	11.8898
15.684	10.4674		4.63586	12.0076		4.63586	11.8818
15.7021	10.4661		4.63773	11.9973		4.63773	11.8738
15.7202	10.4649		4.6396	11.987		4.6396	11.8658
15.7384	10.4637		4.64148	11.9767		4.64148	11.8578
15.7565	10.4624		4.64335	11.9664		4.64335	11.8498
15.7629	10.462		4.64522	11.9561		4.64522	11.8418
15.7746	10.4612		4.6471	11.9458		4.6471	11.8338
15.7927	10.46		4.64897	11.9355		4.64897	11.8259
15.8108	10.4587		4.65084	11.9252		4.65084	11.8179
15.8289	10.4575		4.65272	11.9149		4.65272	11.81
15.847	10.4563		4.65459	11.9046		4.65459	11.8021
15.8652	10.4551		4.65646	11.8943		4.65646	11.7942
15.8833	10.4539		4.65833	11.8841		4.65833	11.7863
15.9014	10.4527		4.66021	11.8737		4.66021	11.7784
15.9195	10.4515		4.66208	11.8635		4.66208	11.7706
15.9376	10.4503		4.66395	11.8532		4.66395	11.7627
15.9558	10.449		4.66583	11.8429		4.66583	11.7549
15.9739	10.4479		4.6677	11.8326		4.6677	11.747
15.992	10.4467		4.66957	11.8223		4.66957	11.7392
16.0101	10.4455		4.67145	11.812		4.67145	11.7314
16.0282	10.4443		4.67332	11.8017		4.67332	11.7236
16.0463	10.4431		4.67519	11.7914		4.67519	11.7159
16.0645	10.4419		4.67706	11.7811		4.67706	11.7081
16.0826	10.4407		4.67894	11.7708		4.67894	11.7004
16.1007	10.4396		4.68081	11.7605		4.68081	11.6926
16.1188	10.4384		4.68268	11.7502		4.68268	11.6849
16.1369	10.4372		4.68456	11.7399		4.68456	11.6772
16.155	10.436		4.68643	11.7296		4.68643	11.6695
16.1731	10.4349		4.6883	11.7193		4.6883	11.6618
16.1913	10.4337		4.69018	11.709		4.69018	11.6542
16.2094	10.4326		4.69205	11.6988		4.69205	11.6465
16.2275	10.4314		4.69392	11.6885		4.69392	11.6389
16.2456	10.4302		4.69579	11.6782		4.69579	11.6313
16.2637	10.4291		4.69767	11.6679		4.69767	11.6236
16.2717	10.4286		4.69954	11.6576		4.69954	11.616
16.2818	10.4279		4.70141	11.6473		4.70141	11.6085
16.3	10.4268		4.70329	11.637		4.70329	11.6009
16.3181	10.4257		4.70516	11.6267		4.70516	11.5933
16.3362	10.4245		4.70703	11.6164		4.70703	11.5858
16.3543	10.4234		4.70891	11.6061		4.70891	11.5783
16.3724	10.4223		4.71078	11.5958		4.71078	11.5707
16.3906	10.4211		4.71265	11.5855		4.71265	11.5632
16.4087	10.42		4.71452	11.5752		4.71452	11.5557
16.4268	10.4189		4.7164	11.5649		4.7164	11.5483
16.4449	10.4177		4.71827	11.5546		4.71827	11.5408
16.463	10.4166		4.72014	11.5443		4.72014	11.5333
16.4811	10.4155		4.72202	11.5341		4.72202	11.5259
16.4992	10.4144		4.72389	11.5237		4.72389	11.5185
16.5174	10.4133		4.72576	11.5135		4.72576	11.5111
16.5355	10.4122		4.72764	11.5032		4.72764	11.5037
16.5536	10.4111		4.72951	11.4929		4.72951	11.4963
16.5717	10.41		4.73138	11.4826		4.73138	11.4889
16.5898	10.4088		4.73325	11.4723		4.73325	11.4816
16.6079	10.4078		4.73513	11.462		4.73513	11.4742
16.6261	10.4067		4.737	11.4517		4.737	11.4669
16.6442	10.4056		4.73887	11.4414		4.73887	11.4596
16.6623	10.4045		4.74075	11.4311		4.74075	11.4523
16.6804	10.4034		4.74262	11.4208		4.74262	11.445
16.6985	10.4023		4.74449	11.4105		4.74449	11.4377
16.7167	10.4012		4.74637	11.4002		4.74637	11.4304
16.7348	10.4001		4.74824	11.3899		4.74824	11.4232
16.7529	10.3991		4.75011	11.3796		4.75011	11.416
16.771	10.398		4.75198	11.3693		4.75198	11.4087
16.7846	10.3972		4.75386	11.359		4.75386	11.4015
16.7891	10.3969		4.75573	11.3488		4.75573	11.3943
16.8072	10.3958		4.7576	11.3385		4.7576	11.3872
16.8254	10.3948		4.75948	11.3282		4.75948	11.38
16.8435	10.3937		4.76135	11.3179		4.76135	11.3728
16.8616	10.3926		4.76322	11.3076		4.76322	11.3657
16.8797	10.3916		4.7651	11.2973		4.7651	11.3586
16.8978	10.3905		4.76697	11.287		4.76697	11.3514
16.9159	10.3895		4.76884	11.2767		4.76884	11.3444
16.934	10.3884		4.77071	11.2664		4.77071	11.3373
16.9522	10.3873		4.77259	11.2561		4.77259	11.3302
16.9703	10.3863		4.77446	11.2458		4.77446	11.3231
16.9884	10.3853		4.77633	11.2355		4.77633	11.3161
17.0065	10.3842		4.77821	11.2252		4.77821	11.3091
17.0246	10.3832		4.78008	11.2149		4.78008	11.3021
17.0428	10.3821		4.78195	11.2046		4.78195	11.2951
17.0609	10.3811		4.78383	11.1943		4.78383	11.2881
17.079	10.3801		4.7857	11.184		4.7857	11.2811
17.0971	10.379		4.78757	11.1738		4.78757	11.2741
17.1152	10.378		4.78944	11.1635		4.78944	11.2672
17.1333	10.377		4.79132	11.1532		4.79132	11.2603
17.1515	10.3759		4.79319	11.1429		4.79319	11.2533
17.1696	10.3749		4.79506	11.1326		4.79506	11.2464
17.1877	10.3739		4.79694	11.1223		4.79694	11.2395
17.2058	10.3729		4.79881	11.112		4.79881	11.2327
17.2239	10.3719		4.80068	11.1017		4.80068	11.2258
17.242	10.3709		4.80256	11.0914		4.80256	11.219
17.2602	10.3698		4.80443	11.0811		4.80443	11.2121
17.2783	10.3689		4.8063	11.0708		4.8063	11.2053
17.2964	10.3678		4.80817	11.0605		4.80817	11.1985
17.2976	10.3678		4.81005	11.0502		4.81005	11.1917
17.3145	10.3668		4.81192	11.0399		4.81192	11.1849
17.3326	10.3658		4.81379	11.0296		4.81379	11.1782
17.3507	10.3648		4.81567	11.0193		4.81567	11.1714
17.3689	10.3638		4.81715	11.0112		4.81715	11.1661
17.387	10.3628		4.81754	11.009		4.81754	11.1647
17.4051	10.3619		4.81941	10.9987		4.81941	11.158
17.4232	10.3609		4.82129	10.9885		4.82129	11.1513
17.4413	10.3599		4.82316	10.9782		4.82316	11.1446
17.4594	10.3589		4.82503	10.9679		4.82503	11.1379
17.4776	10.3579		4.8269	10.9576		4.8269	11.1312
17.4957	10.3569		4.82878	10.9473		4.82878	11.1246
17.5138	10.3559		4.83065	10.937		4.83065	11.1179
17.5319	10.355		4.83252	10.9267		4.83252	11.1113
17.55	10.354		4.8344	10.9164		4.8344	11.1047
17.5681	10.353		4.83627	10.9061		4.83627	11.0981
17.5863	10.3521		4.83814	10.8958		4.83814	11.0915
17.6044	10.3511		4.84002	10.8855		4.84002	11.085
17.6225	10.3501		4.84189	10.8752		4.84189	11.0784
17.6406	10.3492		4.84376	10.8649		4.84376	11.0719
17.6587	10.3482		4.84563	10.8546		4.84563	11.0654
17.6768	10.3472		4.84751	10.8443		4.84751	11.0589
17.695	10.3463		4.84938	10.834		4.84938	11.0524
17.7131	10.3453		4.85125	10.8238		4.85125	11.0459
17.7312	10.3444		4.85313	10.8134		4.85313	11.0394
17.7493	10.3434		4.855	10.8032		4.855	11.033
17.7674	10.3425		4.85687	10.7929		4.85687	11.0266
17.7855	10.3415		4.85875	10.7826		4.85875	11.0201
17.8037	10.3406		4.86062	10.7723		4.86062	11.0137
17.8105	10.3402		4.86249	10.762		4.86249	11.0073
17.8218	10.3396		4.86436	10.7517		4.86436	11.0009
17.8399	10.3387		4.86624	10.7414		4.86624	10.9946
17.858	10.3378		4.86811	10.7311		4.86811	10.9882
17.8761	10.3368		4.86998	10.7208		4.86998	10.9819
17.8942	10.3359		4.87186	10.7105		4.87186	10.9756
17.9124	10.335		4.87373	10.7002		4.87373	10.9693
17.9305	10.334		4.8756	10.6899		4.8756	10.963
17.9486	10.3331		4.87748	10.6796		4.87748	10.9567
17.9667	10.3322		4.87935	10.6693		4.87935	10.9505
17.9848	10.3313		4.88122	10.659		4.88122	10.9442
18.0029	10.3303		4.88309	10.6487		4.88309	10.938
18.0211	10.3294		4.88497	10.6385		4.88497	10.9318
18.0392	10.3285		4.88684	10.6282		4.88684	10.9255
18.0573	10.3276		4.88871	10.6179		4.88871	10.9194
18.0754	10.3267		4.89059	10.6076		4.89059	10.9132
18.0935	10.3257		4.89246	10.5973		4.89246	10.907
18.1116	10.3248		4.89433	10.587		4.89433	10.9009
18.1298	10.3239		4.89621	10.5767		4.89621	10.8948
18.1479	10.323		4.89808	10.5664		4.89808	10.8886
18.166	10.3221		4.89995	10.5561		4.89995	10.8825
18.1841	10.3212		4.90182	10.5458		4.90182	10.8765
18.2022	10.3203		4.9037	10.5355		4.9037	10.8704
18.2203	10.3194		4.90557	10.5252		4.90557	10.8643
18.2385	10.3185		4.90744	10.5149		4.90744	10.8583
18.2566	10.3176		4.90932	10.5046		4.90932	10.8523
18.2747	10.3167		4.91119	10.4943		4.91119	10.8462
18.2928	10.3158		4.91306	10.484		4.91306	10.8402
18.3109	10.315		4.91494	10.4737		4.91494	10.8343
18.3234	10.3143		4.91681	10.4634		4.91681	10.8283
18.329	10.3141		4.91868	10.4532		4.91868	10.8224
18.3472	10.3132		4.92055	10.4429		4.92055	10.8164
18.3653	10.3123		4.92243	10.4326		4.92243	10.8105
18.3834	10.3114		4.9243	10.4223		4.9243	10.8046
18.4015	10.3105		4.92617	10.412		4.92617	10.7987
18.4196	10.3097		4.92805	10.4017		4.92805	10.7928
18.4377	10.3088		4.92992	10.3914		4.92992	10.7869
18.4559	10.3079		4.93179	10.3811		4.93179	10.7811
18.474	10.3071		4.93367	10.3708		4.93367	10.7753
18.4921	10.3062		4.93554	10.3605		4.93554	10.7695
18.5102	10.3053		4.93741	10.3502		4.93741	10.7636
18.5283	10.3044		4.93928	10.3399		4.93928	10.7578
18.5464	10.3036		4.94116	10.3296		4.94116	10.7521
18.5646	10.3027		4.94303	10.3193		4.94303	10.7463
18.5827	10.3019		4.9449	10.309		4.9449	10.7406
18.6008	10.301		4.94678	10.2987		4.94678	10.7348
18.6189	10.3002		4.94865	10.2884		4.94865	10.7291
18.637	10.2993		4.95052	10.2782		4.95052	10.7234
18.6551	10.2984		4.9524	10.2679		4.9524	10.7178
18.6733	10.2976		4.95427	10.2576		4.95427	10.7121
18.6914	10.2967		4.95614	10.2473		4.95614	10.7064
18.7095	10.2959		4.95801	10.237		4.95801	10.7008
18.7276	10.295		4.95989	10.2267		4.95989	10.6952
18.7457	10.2942		4.96176	10.2164		4.96176	10.6896
18.7638	10.2934		4.96363	10.2061		4.96363	10.684
18.782	10.2925		4.96551	10.1958		4.96551	10.6784
18.8001	10.2917		4.96738	10.1855		4.96738	10.6728
18.8182	10.2908		4.96925	10.1752		4.96925	10.6673
18.8363	10.29		4.97113	10.1649		4.97113	10.6617
18.8363	10.29		4.973	10.1546		4.973	10.6562
18.8544	10.2892		4.97487	10.1443		4.97487	10.6507
18.8725	10.2883		4.97674	10.134		4.97674	10.6453
18.8907	10.2875		4.97862	10.1237		4.97862	10.6398
18.9088	10.2867		4.98049	10.1135		4.98049	10.6343
18.9269	10.2858		4.98236	10.1031		4.98236	10.6289
18.945	10.285		4.98424	10.0929		4.98424	10.6235
18.9631	10.2842		4.98611	10.0826		4.98611	10.6181
18.9812	10.2834		4.98798	10.0723		4.98798	10.6127
18.9994	10.2826		4.98986	10.062		4.98986	10.6073
19.0175	10.2817		4.99173	10.0517		4.99173	10.6019
19.0356	10.2809		4.9936	10.0414		4.9936	10.5966
19.0537	10.2801		4.99547	10.0311		4.99547	10.5912
19.0718	10.2793		4.99735	10.0208		4.99735	10.5859
19.0899	10.2785		4.99922	10.0105		4.99922	10.5806
19.1081	10.2777		5.00109	10.0002		5.00109	10.5753
19.1262	10.2769		5.00297	9.98992		5.00297	10.5701
19.1443	10.2761		5.00484	9.97962		5.00484	10.5648
19.1624	10.2753		5.00671	9.96933		5.00671	10.5595
19.1805	10.2744		5.00859	9.95903		5.00859	10.5543
19.1986	10.2736		5.01046	9.94874		5.01046	10.5491
19.2168	10.2729		5.01233	9.93845		5.01233	10.5439
19.2349	10.2721		5.0142	9.92815		5.0142	10.5387
19.253	10.2713		5.01608	9.91786		5.01608	10.5336
19.2711	10.2705		5.01795	9.90756		5.01795	10.5284
19.2892	10.2697		5.01982	9.89727		5.01982	10.5233
19.3073	10.2689		5.0217	9.88697		5.0217	10.5182
19.3255	10.2681		5.02357	9.87668		5.02357	10.5131
19.3436	10.2673		5.02544	9.86639		5.02544	10.508
19.3492	10.267		5.02732	9.85609		5.02732	10.5029
19.3617	10.2665		5.02919	9.8458		5.02919	10.4979
19.3798	10.2657		5.03106	9.8355		5.03106	10.4928
19.3979	10.2649		5.03293	9.82521		5.03293	10.4878
19.416	10.2642		5.03481	9.81491		5.03481	10.4828
19.4342	10.2634		5.03668	9.80462		5.03668	10.4778
19.4523	10.2626		5.03855	9.79433		5.03855	10.4728
19.4704	10.2618		5.04043	9.78403		5.04043	10.4679
19.4885	10.261		5.0423	9.77374		5.0423	10.4629
19.5066	10.2603		5.04417	9.76344		5.04417	10.458
19.5248	10.2595		5.04605	9.75315		5.04605	10.4531
19.5429	10.2587		5.04792	9.74286		5.04792	10.4482
19.561	10.2579		5.04979	9.73256		5.04979	10.4433
19.5791	10.2572		5.05166	9.72227		5.05166	10.4384
19.5972	10.2564		5.05354	9.71197		5.05354	10.4336
19.6153	10.2556		5.05541	9.70168		5.05541	10.4288
19.6334	10.2549		5.05728	9.69138		5.05728	10.4239
19.6516	10.2541		5.05916	9.68109		5.05916	10.4191
19.6697	10.2534		5.06103	9.6708		5.06103	10.4144
19.6878	10.2526		5.0629	9.6605		5.0629	10.4096
19.7059	10.2518		5.06478	9.65021		5.06478	10.4048
19.724	10.2511		5.06665	9.63991		5.06665	10.4001
19.7421	10.2503		5.06852	9.62962		5.06852	10.3954
19.7603	10.2496		5.07039	9.61933		5.07039	10.3907
19.7784	10.2488		5.07227	9.60903		5.07227	10.386
19.7965	10.2481		5.07414	9.59874		5.07414	10.3813
19.8622	10.2454		5.07601	9.58844		5.07601	10.3766
20.3751	10.2249		5.07789	9.57815		5.07789	10.372
20.7204	10.2117		5.07976	9.56785		5.07976	10.3674
