# Supplementary material for: Bond performance between hybrid fiber-reinforced concrete and BFRP bars under freeze-thaw cycle
Source: PLoS One. 2024 May 13;19(5):e0303327. doi: 10.1371/journal.pone.0303327 (PMC11090331; doi:10.1371/journal.pone.0303327)
Supplement: S1 Data — (ZIP) [file pone.0303327.s001.zip › Supporting Information files/The fitting data of the descending section of the bond slip curve/FT25-C0B0.xlsx]

## Sheet: Sheet1
	Malvar model			MBPE model			Continuous Curve model
Slip(mm)	Bond stress(MPa)		Slip(mm)	Bond stress(MPa)		Slip(mm)	Bond stress(MPa)
3.73633	19.386		3.73633	19.386		3.73633	20.5142
3.7509	19.3667		3.74128	19.3657		3.73881	20.5042
3.76547	19.3208		3.74376	19.3556		3.74128	20.4943
3.78004	19.2596		3.74624	19.3454		3.74376	20.4843
3.79461	19.1889		3.74872	19.3352		3.74624	20.4744
3.80918	19.1123		3.75615	19.3048		3.74872	20.4644
3.82375	19.032		3.75862	19.2947		3.75119	20.4544
3.83832	18.9493		3.7611	19.2845		3.75367	20.4444
3.85289	18.8652		3.76358	19.2743		3.75615	20.4344
3.91117	18.5257		3.77101	19.2439		3.75862	20.4244
3.92574	18.4416		3.77349	19.2338		3.7611	20.4144
3.94032	18.3582		3.77596	19.2236		3.76358	20.4044
3.95489	18.2755		3.77844	19.2135		3.76606	20.3943
3.96946	18.1936		3.78587	19.183		3.76853	20.3843
3.98403	18.1126		3.78835	19.1729		3.77101	20.3743
3.9986	18.0326		3.79083	19.1627		3.77349	20.3642
4.01317	17.9535		3.7933	19.1526		3.77596	20.3541
4.02774	17.8754		3.79578	19.1424		3.77844	20.344
4.04231	17.7983		3.80073	19.1221		3.78092	20.334
4.05688	17.7222		3.80321	19.112		3.78339	20.3239
4.07145	17.6471		3.80569	19.1018		3.78587	20.3138
4.08602	17.5729		3.80817	19.0917		3.78835	20.3036
4.10059	17.4998		3.81064	19.0815		3.79083	20.2935
4.11516	17.4277		3.81312	19.0713		3.7933	20.2834
4.12414	17.3837		3.8156	19.0612		3.79578	20.2733
4.12973	17.3565		3.81807	19.0511		3.79826	20.2631
4.1443	17.2863		3.82055	19.0409		3.80073	20.2529
4.15887	17.2171		3.82303	19.0308		3.80321	20.2428
4.17344	17.1488		3.82551	19.0206		3.80569	20.2326
4.18801	17.0815		3.82798	19.0104		3.80817	20.2224
4.20258	17.0151		3.83046	19.0003		3.81064	20.2122
4.21715	16.9495		3.83294	18.9901		3.81312	20.202
4.23172	16.8849		3.83541	18.98		3.8156	20.1918
4.24629	16.8211		3.83789	18.9699		3.81807	20.1816
4.26086	16.7583		3.84284	18.9495		3.82055	20.1714
4.27543	16.6962		3.84532	18.9394		3.82303	20.1611
4.29	16.635		3.8478	18.9292		3.82551	20.1509
4.30457	16.5746		3.85028	18.9191		3.82798	20.1406
4.31915	16.515		3.85275	18.909		3.83046	20.1303
4.33372	16.4562		3.86018	18.8785		3.83294	20.1201
4.34829	16.3982		3.86266	18.8683		3.83541	20.1098
4.36216	16.3437		3.86514	18.8582		3.83789	20.0995
4.36286	16.3409		3.86762	18.8481		3.84037	20.0892
4.37743	16.2844		3.87257	18.8278		3.84284	20.0789
4.392	16.2286		3.87505	18.8176		3.84532	20.0686
4.40657	16.1736		3.87752	18.8074		3.8478	20.0583
4.42114	16.1193		3.88	18.7973		3.85028	20.0479
4.43571	16.0656		3.88248	18.7872		3.85275	20.0376
4.45028	16.0127		3.88496	18.777		3.85523	20.0272
4.46485	15.9604		3.88743	18.7669		3.85771	20.0169
4.46681	15.9534		3.88991	18.7567		3.86018	20.0065
4.47942	15.9088		3.89239	18.7465		3.86266	19.9961
4.49399	15.8578		3.89486	18.7364		3.86514	19.9857
4.50856	15.8075		3.89734	18.7263		3.86762	19.9753
4.52313	15.7578		3.89982	18.7161		3.87009	19.9649
4.5377	15.7087		3.90229	18.706		3.87257	19.9545
4.55227	15.6602		3.90477	18.6958		3.87505	19.9441
4.56684	15.6123		3.90725	18.6856		3.87752	19.9337
4.56941	15.6039		3.90973	18.6755		3.88	19.9232
4.58141	15.565		3.9122	18.6654		3.88248	19.9128
4.59598	15.5183		3.91468	18.6552		3.88496	19.9023
4.61055	15.4721		3.91716	18.6451		3.88743	19.8919
4.62512	15.4265		3.91963	18.6349		3.88991	19.8814
4.63969	15.3814		3.92211	18.6247		3.89239	19.8709
4.65426	15.3369		3.92459	18.6146		3.89486	19.8605
4.6679	15.2957		3.92707	18.6044		3.89734	19.85
4.66883	15.2929		3.92954	18.5943		3.89982	19.8395
4.6834	15.2494		3.93202	18.5841		3.90229	19.8289
4.69798	15.2064		3.9345	18.574		3.90477	19.8184
4.71255	15.1639		3.93697	18.5638		3.90725	19.8079
4.72712	15.1219		3.93945	18.5537		3.90973	19.7974
4.74169	15.0804		3.94193	18.5435		3.9122	19.7868
4.75408	15.0455		3.94441	18.5334		3.91468	19.7763
4.75626	15.0394		3.94688	18.5232		3.91716	19.7657
4.77083	14.9988		3.94936	18.5131		3.91963	19.7551
4.7854	14.9587		3.95184	18.5029		3.92211	19.7446
4.79997	14.919		3.95431	18.4928		3.92459	19.734
4.81454	14.8798		3.95679	18.4826		3.92707	19.7234
4.8259	14.8495		3.95927	18.4725		3.92954	19.7128
4.82911	14.841		3.96174	18.4623		3.93202	19.7022
4.84368	14.8026		3.96422	18.4522		3.9345	19.6915
4.85825	14.7647		3.9667	18.442		3.93697	19.6809
4.87282	14.7272		3.96918	18.4319		3.93945	19.6703
4.88739	14.6901		3.97165	18.4217		3.94193	19.6596
4.89771	14.664		3.97413	18.4116		3.94441	19.649
4.90196	14.6533		3.97661	18.4014		3.94688	19.6383
4.91653	14.617		3.97908	18.3913		3.94936	19.6277
4.9311	14.5811		3.98156	18.3811		3.95184	19.617
4.94567	14.5456		3.98404	18.371		3.95431	19.6063
4.96024	14.5104		3.98652	18.3608		3.95679	19.5956
4.97481	14.4756		3.98899	18.3507		3.95927	19.5849
4.98184	14.459		3.99147	18.3405		3.96174	19.5742
4.98938	14.4412		3.99395	18.3304		3.96422	19.5635
5.00395	14.4071		3.99642	18.3202		3.9667	19.5528
5.01852	14.3734		3.9989	18.3101		3.96918	19.542
5.03309	14.34		4.00138	18.2999		3.97165	19.5313
5.04766	14.307		4.00386	18.2898		3.97413	19.5206
5.06223	14.2743		4.00633	18.2796		3.97661	19.5098
5.06598	14.266		4.00881	18.2695		3.97908	19.499
5.0768	14.242		4.01129	18.2593		3.98156	19.4883
5.09138	14.21		4.01376	18.2492		3.98404	19.4775
5.10595	14.1783		4.01624	18.239		3.98652	19.4667
5.12052	14.1469		4.01872	18.2289		3.98899	19.4559
5.13509	14.1158		4.0212	18.2187		3.99147	19.4451
5.14966	14.0851		4.02367	18.2086		3.99395	19.4343
5.16423	14.0546		4.02615	18.1984		3.99642	19.4235
5.16446	14.0541		4.02863	18.1883		3.9989	19.4127
5.1788	14.0245		4.0311	18.1781		4.00138	19.4018
5.19337	13.9946		4.03358	18.168		4.00386	19.391
5.20794	13.965		4.03606	18.1578		4.00633	19.3801
5.22251	13.9358		4.03853	18.1477		4.00881	19.3693
5.23708	13.9068		4.04101	18.1375		4.01129	19.3584
5.25165	13.8781		4.04349	18.1274		4.01376	19.3475
5.26622	13.8496		4.04597	18.1172		4.01624	19.3367
5.27937	13.8242		4.04844	18.1071		4.01872	19.3258
5.28079	13.8215		4.05092	18.0969		4.0212	19.3149
5.29536	13.7935		4.0534	18.0868		4.02367	19.304
5.30993	13.7659		4.05587	18.0766		4.02615	19.2931
5.3245	13.7385		4.05835	18.0665		4.02863	19.2821
5.33907	13.7114		4.06083	18.0563		4.0311	19.2712
5.35364	13.6845		4.06331	18.0462		4.03358	19.2603
5.36821	13.6579		4.06578	18.036		4.03606	19.2493
5.38278	13.6316		4.06826	18.0259		4.03853	19.2384
5.39735	13.6054		4.07074	18.0157		4.04101	19.2274
5.41192	13.5795		4.07321	18.0056		4.04349	19.2165
5.41275	13.5781		4.07569	17.9954		4.04597	19.2055
5.42649	13.5539		4.07817	17.9853		4.04844	19.1945
5.44106	13.5284		4.08065	17.9751		4.05092	19.1835
5.45563	13.5032		4.08312	17.965		4.0534	19.1725
5.47021	13.4783		4.0856	17.9548		4.05587	19.1615
5.48478	13.4535		4.08808	17.9447		4.05835	19.1505
5.49935	13.429		4.09055	17.9345		4.06083	19.1395
5.51392	13.4047		4.09303	17.9244		4.06331	19.1285
5.52849	13.3806		4.09551	17.9142		4.06578	19.1175
5.53792	13.3651		4.09798	17.9041		4.06826	19.1064
5.54306	13.3567		4.10046	17.8939		4.07074	19.0954
5.55763	13.333		4.10294	17.8838		4.07321	19.0843
5.5722	13.3096		4.10542	17.8736		4.07569	19.0733
5.58677	13.2863		4.10789	17.8635		4.07817	19.0622
5.60134	13.2632		4.11037	17.8533		4.08065	19.0511
5.61591	13.2404		4.11285	17.8432		4.08312	19.04
5.63048	13.2177		4.11532	17.833		4.0856	19.0289
5.64505	13.1952		4.1178	17.8229		4.08808	19.0178
5.65962	13.173		4.12028	17.8127		4.09055	19.0067
5.67419	13.1509		4.12276	17.8026		4.09303	18.9956
5.68876	13.1289		4.12414	17.7969		4.09551	18.9845
5.70333	13.1072		4.12523	17.7924		4.09798	18.9734
5.71643	13.0878		4.12771	17.7823		4.10046	18.9623
5.7179	13.0857		4.13019	17.7721		4.10294	18.9511
5.73247	13.0643		4.13266	17.762		4.10542	18.94
5.74704	13.0431		4.13514	17.7518		4.10789	18.9288
5.76161	13.0221		4.13762	17.7417		4.11037	18.9176
5.77618	13.0013		4.1401	17.7315		4.11285	18.9065
5.79075	12.9806		4.14257	17.7214		4.11532	18.8953
5.80532	12.9601		4.14505	17.7112		4.1178	18.8841
5.81989	12.9398		4.14753	17.7011		4.12028	18.8729
5.83446	12.9196		4.15	17.6909		4.12276	18.8617
5.84904	12.8996		4.15248	17.6808		4.12414	18.8555
5.86361	12.8797		4.15496	17.6706		4.12523	18.8505
5.87818	12.86		4.15743	17.6605		4.12771	18.8393
5.89275	12.8405		4.15991	17.6503		4.13019	18.8281
5.90732	12.8211		4.16239	17.6402		4.13266	18.8168
5.92189	12.8019		4.16487	17.63		4.13514	18.8056
5.93646	12.7828		4.16734	17.6199		4.13762	18.7944
5.95103	12.7639		4.16982	17.6097		4.1401	18.7831
5.95856	12.7542		4.1723	17.5996		4.14257	18.7719
5.9656	12.7451		4.17477	17.5894		4.14505	18.7606
5.98017	12.7265		4.17725	17.5793		4.14753	18.7493
5.99474	12.708		4.17973	17.5691		4.15	18.7381
6.00931	12.6897		4.18221	17.559		4.15248	18.7268
6.02388	12.6715		4.18468	17.5488		4.15496	18.7155
6.03845	12.6534		4.18716	17.5387		4.15743	18.7042
6.05302	12.6355		4.18964	17.5285		4.15991	18.6929
6.06759	12.6177		4.19211	17.5184		4.16239	18.6816
6.08216	12.6		4.19459	17.5082		4.16487	18.6703
6.09673	12.5825		4.19707	17.4981		4.16734	18.6589
6.1113	12.5651		4.19955	17.4879		4.16982	18.6476
6.12587	12.5479		4.20202	17.4778		4.1723	18.6363
6.14044	12.5307		4.2045	17.4676		4.17477	18.6249
6.15501	12.5137		4.20698	17.4575		4.17725	18.6136
6.16958	12.4968		4.20945	17.4473		4.17973	18.6022
6.18415	12.4801		4.21193	17.4372		4.18221	18.5908
6.19872	12.4634		4.21441	17.427		4.18468	18.5795
6.21094	12.4496		4.21688	17.4169		4.18716	18.5681
6.21329	12.4469		4.21936	17.4067		4.18964	18.5567
6.22787	12.4306		4.22184	17.3966		4.19211	18.5453
6.24244	12.4143		4.22432	17.3864		4.19459	18.5339
6.25701	12.3981		4.22679	17.3763		4.19707	18.5225
6.27158	12.3821		4.22927	17.3661		4.19955	18.5111
6.28615	12.3662		4.23175	17.356		4.20202	18.4997
6.30072	12.3504		4.23422	17.3458		4.2045	18.4882
6.31529	12.3347		4.2367	17.3357		4.20698	18.4768
6.32986	12.3191		4.23918	17.3255		4.20945	18.4654
6.34443	12.3036		4.24166	17.3154		4.21193	18.4539
6.359	12.2883		4.24413	17.3052		4.21441	18.4425
6.37357	12.273		4.24661	17.2951		4.21688	18.431
6.38814	12.2579		4.24909	17.2849		4.21936	18.4195
6.40271	12.2428		4.25156	17.2748		4.22184	18.4081
6.41728	12.2279		4.25404	17.2646		4.22432	18.3966
6.43185	12.2131		4.25652	17.2545		4.22679	18.3851
6.44642	12.1983		4.259	17.2443		4.22927	18.3736
6.46099	12.1837		4.26147	17.2342		4.23175	18.3621
6.47556	12.1692		4.26395	17.224		4.23422	18.3506
6.49013	12.1547		4.26643	17.2139		4.2367	18.3391
6.5047	12.1404		4.2689	17.2037		4.23918	18.3276
6.51927	12.1262		4.27138	17.1936		4.24166	18.316
6.53384	12.112		4.27386	17.1834		4.24413	18.3045
6.54841	12.098		4.27633	17.1733		4.24661	18.293
6.56298	12.084		4.27881	17.1631		4.24909	18.2814
6.57003	12.0773		4.28129	17.153		4.25156	18.2699
6.57755	12.0702		4.28377	17.1428		4.25404	18.2583
6.59212	12.0564		4.28624	17.1327		4.25652	18.2467
6.60669	12.0428		4.28872	17.1225		4.259	18.2352
6.62127	12.0292		4.2912	17.1124		4.26147	18.2236
6.63584	12.0157		4.29367	17.1022		4.26395	18.212
6.65041	12.0023		4.29615	17.0921		4.26643	18.2004
6.66498	11.989		4.29863	17.0819		4.2689	18.1888
6.67955	11.9758		4.30111	17.0718		4.27138	18.1772
6.69412	11.9626		4.30358	17.0616		4.27386	18.1656
6.70869	11.9496		4.30606	17.0515		4.27633	18.154
6.72326	11.9366		4.30854	17.0413		4.27881	18.1424
6.73783	11.9237		4.31101	17.0312		4.28129	18.1308
6.7524	11.9109		4.31349	17.021		4.28377	18.1191
6.76697	11.8982		4.31597	17.0109		4.28624	18.1075
6.78154	11.8856		4.31845	17.0007		4.28872	18.0958
6.79611	11.873		4.32092	16.9906		4.2912	18.0842
6.81068	11.8605		4.3234	16.9804		4.29367	18.0725
6.82525	11.8482		4.32588	16.9703		4.29615	18.0609
6.83982	11.8358		4.32835	16.9601		4.29863	18.0492
6.85439	11.8236		4.33083	16.95		4.30111	18.0375
6.86896	11.8114		4.33331	16.9398		4.30358	18.0258
6.88353	11.7994		4.33579	16.9297		4.30606	18.0141
6.8981	11.7873		4.33826	16.9195		4.30854	18.0024
6.91267	11.7754		4.34074	16.9094		4.31101	17.9907
6.92724	11.7635		4.34322	16.8992		4.31349	17.979
6.94181	11.7517		4.34569	16.8891		4.31597	17.9673
6.95638	11.74		4.34817	16.8789		4.31845	17.9556
6.97095	11.7284		4.35065	16.8688		4.32092	17.9439
6.98552	11.7168		4.35312	16.8586		4.3234	17.9321
7.0001	11.7053		4.3556	16.8485		4.32588	17.9204
7.01467	11.6939		4.35808	16.8383		4.32835	17.9087
7.02924	11.6825		4.36056	16.8282		4.33083	17.8969
7.04381	11.6712		4.36216	16.8216		4.33331	17.8851
7.05838	11.66		4.36303	16.818		4.33579	17.8734
7.0707	11.6506		4.36551	16.8079		4.33826	17.8616
7.07295	11.6488		4.36799	16.7977		4.34074	17.8498
7.08752	11.6378		4.37046	16.7876		4.34322	17.8381
7.10209	11.6267		4.37294	16.7774		4.34569	17.8263
7.11666	11.6158		4.37542	16.7673		4.34817	17.8145
7.13123	11.6049		4.3779	16.7571		4.35065	17.8027
7.1458	11.594		4.38037	16.747		4.35312	17.7909
7.16037	11.5833		4.38285	16.7368		4.3556	17.7791
7.17494	11.5726		4.38533	16.7267		4.35808	17.7673
7.18951	11.5619		4.3878	16.7165		4.36056	17.7554
7.20408	11.5514		4.39028	16.7064		4.36216	17.7478
7.21865	11.5409		4.39276	16.6962		4.36303	17.7436
7.23322	11.5304		4.39524	16.6861		4.36551	17.7318
7.24779	11.52		4.39771	16.6759		4.36799	17.7199
7.26236	11.5097		4.40019	16.6658		4.37046	17.7081
7.27693	11.4994		4.40267	16.6556		4.37294	17.6962
7.2915	11.4892		4.40514	16.6455		4.37542	17.6844
7.30607	11.4791		4.40762	16.6353		4.3779	17.6725
7.32064	11.4689		4.4101	16.6252		4.38037	17.6607
7.33521	11.4589		4.41257	16.615		4.38285	17.6488
7.34978	11.4489		4.41505	16.6049		4.38533	17.6369
7.36435	11.439		4.41753	16.5947		4.3878	17.625
7.37893	11.4291		4.42001	16.5846		4.39028	17.6131
7.3935	11.4193		4.42248	16.5744		4.39276	17.6012
7.40807	11.4096		4.42496	16.5643		4.39524	17.5893
7.42264	11.3999		4.42744	16.5541		4.39771	17.5774
7.43721	11.3902		4.42991	16.544		4.40019	17.5655
7.45178	11.3806		4.43239	16.5338		4.40267	17.5536
7.46635	11.3711		4.43487	16.5237		4.40514	17.5417
7.48092	11.3616		4.43735	16.5135		4.40762	17.5297
7.49549	11.3522		4.43982	16.5034		4.4101	17.5178
7.51006	11.3428		4.4423	16.4932		4.41257	17.5059
7.52463	11.3335		4.44478	16.4831		4.41505	17.4939
7.5392	11.3242		4.44725	16.4729		4.41753	17.482
7.55377	11.3149		4.44973	16.4628		4.42001	17.47
7.56834	11.3058		4.45221	16.4526		4.42248	17.4581
7.58291	11.2966		4.45469	16.4425		4.42496	17.4461
7.58368	11.2962		4.45716	16.4323		4.42744	17.4341
7.59748	11.2876		4.45964	16.4222		4.42991	17.4221
7.61205	11.2785		4.46212	16.412		4.43239	17.4101
7.62662	11.2696		4.46459	16.4019		4.43487	17.3982
7.64119	11.2606		4.46681	16.3928		4.43735	17.3862
7.65576	11.2517		4.46707	16.3917		4.43982	17.3742
7.67033	11.2429		4.46955	16.3816		4.4423	17.3621
7.6849	11.2341		4.47202	16.3714		4.44478	17.3501
7.69947	11.2254		4.4745	16.3613		4.44725	17.3381
7.71404	11.2167		4.47698	16.3511		4.44973	17.3261
7.72861	11.208		4.47946	16.341		4.45221	17.3141
7.74318	11.1994		4.48193	16.3308		4.45469	17.302
7.75775	11.1909		4.48441	16.3207		4.45716	17.29
7.77233	11.1823		4.48689	16.3105		4.45964	17.2779
7.7869	11.1739		4.48936	16.3004		4.46212	17.2659
7.80147	11.1655		4.49184	16.2902		4.46459	17.2538
7.81604	11.1571		4.49432	16.2801		4.46681	17.2431
7.83061	11.1487		4.4968	16.2699		4.46707	17.2418
7.84518	11.1404		4.49927	16.2598		4.46955	17.2297
7.85975	11.1322		4.50175	16.2496		4.47202	17.2176
7.87432	11.124		4.50423	16.2395		4.4745	17.2056
7.88889	11.1158		4.5067	16.2293		4.47698	17.1935
7.90346	11.1077		4.50918	16.2192		4.47946	17.1814
7.91803	11.0996		4.51166	16.209		4.48193	17.1693
7.9326	11.0916		4.51414	16.1989		4.48441	17.1572
7.94717	11.0836		4.51661	16.1887		4.48689	17.1451
7.96174	11.0756		4.51909	16.1786		4.48936	17.133
7.97631	11.0677		4.52157	16.1684		4.49184	17.1209
7.99088	11.0598		4.52404	16.1583		4.49432	17.1088
8.00545	11.052		4.52652	16.1481		4.4968	17.0967
8.02002	11.0442		4.529	16.138		4.49927	17.0845
8.03459	11.0364		4.53147	16.1278		4.50175	17.0724
8.04916	11.0287		4.53395	16.1177		4.50423	17.0602
8.06373	11.021		4.53643	16.1075		4.5067	17.0481
8.0783	11.0134		4.53891	16.0974		4.50918	17.036
8.09287	11.0058		4.54138	16.0872		4.51166	17.0238
8.09666	11.0038		4.54386	16.0771		4.51414	17.0116
8.10744	10.9982		4.54634	16.0669		4.51661	16.9995
8.12201	10.9907		4.54881	16.0568		4.51909	16.9873
8.13658	10.9832		4.55129	16.0466		4.52157	16.9751
8.15116	10.9757		4.55377	16.0365		4.52404	16.963
8.16573	10.9683		4.55625	16.0263		4.52652	16.9508
8.1803	10.9609		4.55872	16.0162		4.529	16.9386
8.19487	10.9536		4.5612	16.006		4.53147	16.9264
8.20944	10.9463		4.56368	15.9959		4.53395	16.9142
8.22401	10.939		4.56615	15.9857		4.53643	16.902
8.23858	10.9317		4.56863	15.9756		4.53891	16.8898
8.25315	10.9245		4.56941	15.9724		4.54138	16.8776
8.26772	10.9174		4.57111	15.9654		4.54386	16.8654
8.28229	10.9102		4.57359	15.9553		4.54634	16.8531
8.29686	10.9031		4.57606	15.9451		4.54881	16.8409
8.31143	10.8961		4.57854	15.935		4.55129	16.8287
8.326	10.889		4.58102	15.9248		4.55377	16.8164
8.34057	10.882		4.58349	15.9147		4.55625	16.8042
8.35514	10.8751		4.58597	15.9045		4.55872	16.792
8.36971	10.8681		4.58845	15.8944		4.5612	16.7797
8.38428	10.8612		4.59093	15.8842		4.56368	16.7675
8.39885	10.8544		4.5934	15.8741		4.56615	16.7552
8.41342	10.8475		4.59588	15.8639		4.56863	16.7429
8.42799	10.8407		4.59836	15.8538		4.56941	16.7391
8.44256	10.8339		4.60083	15.8436		4.57111	16.7307
8.45713	10.8272		4.60331	15.8335		4.57359	16.7184
8.4717	10.8205		4.60579	15.8233		4.57606	16.7061
8.48627	10.8138		4.60826	15.8132		4.57854	16.6938
8.50084	10.8072		4.61074	15.803		4.58102	16.6815
8.51541	10.8006		4.61322	15.7929		4.58349	16.6693
8.52999	10.794		4.6157	15.7827		4.58597	16.6569
8.54456	10.7874		4.61817	15.7726		4.58845	16.6446
8.55913	10.7809		4.62065	15.7624		4.59093	16.6323
8.5737	10.7744		4.62313	15.7523		4.5934	16.62
8.58827	10.7679		4.6256	15.7421		4.59588	16.6077
8.60284	10.7615		4.62808	15.732		4.59836	16.5954
8.60964	10.7585		4.63056	15.7218		4.60083	16.5831
8.61741	10.7551		4.63304	15.7117		4.60331	16.5707
8.63198	10.7487		4.63551	15.7015		4.60579	16.5584
8.64655	10.7424		4.63799	15.6914		4.60826	16.5461
8.66112	10.7361		4.64047	15.6812		4.61074	16.5337
8.67569	10.7298		4.64294	15.6711		4.61322	16.5214
8.69026	10.7235		4.64542	15.6609		4.6157	16.509
8.70483	10.7173		4.6479	15.6508		4.61817	16.4967
8.7194	10.7111		4.65038	15.6406		4.62065	16.4843
8.73397	10.7049		4.65285	15.6305		4.62313	16.4719
8.74854	10.6988		4.65533	15.6203		4.6256	16.4596
8.76311	10.6926		4.65781	15.6102		4.62808	16.4472
8.77768	10.6865		4.66028	15.6		4.63056	16.4348
8.79225	10.6805		4.66276	15.5899		4.63304	16.4224
8.80682	10.6744		4.66524	15.5797		4.63551	16.41
8.82139	10.6684		4.66771	15.5696		4.63799	16.3977
8.83596	10.6624		4.6679	15.5688		4.64047	16.3853
8.85053	10.6565		4.67019	15.5594		4.64294	16.3729
8.8651	10.6505		4.67267	15.5493		4.64542	16.3605
8.87967	10.6446		4.67515	15.5391		4.6479	16.3481
8.89424	10.6387		4.67762	15.529		4.65038	16.3356
8.90882	10.6329		4.6801	15.5188		4.65285	16.3232
8.92339	10.627		4.68258	15.5087		4.65533	16.3108
8.93796	10.6212		4.68505	15.4985		4.65781	16.2984
8.95253	10.6155		4.68753	15.4884		4.66028	16.2859
8.9671	10.6097		4.69001	15.4782		4.66276	16.2735
8.98167	10.604		4.69249	15.4681		4.66524	16.2611
8.99624	10.5983		4.69496	15.4579		4.66771	16.2486
9.01081	10.5926		4.69744	15.4478		4.6679	16.2477
9.02538	10.5869		4.69992	15.4376		4.67019	16.2362
9.03995	10.5813		4.70239	15.4275		4.67267	16.2237
9.05452	10.5757		4.70487	15.4173		4.67515	16.2113
9.06909	10.5701		4.70735	15.4072		4.67762	16.1988
9.08366	10.5645		4.70983	15.397		4.6801	16.1864
9.09823	10.559		4.7123	15.3869		4.68258	16.1739
9.1128	10.5535		4.71478	15.3767		4.68505	16.1614
9.12262	10.5498		4.71726	15.3666		4.68753	16.1489
9.12737	10.548		4.71973	15.3564		4.69001	16.1364
9.14194	10.5425		4.72221	15.3463		4.69249	16.124
9.15651	10.5371		4.72469	15.3361		4.69496	16.1115
9.17108	10.5317		4.72716	15.326		4.69744	16.099
9.18565	10.5262		4.72964	15.3158		4.69992	16.0865
9.20022	10.5209		4.73212	15.3057		4.70239	16.074
9.21479	10.5155		4.7346	15.2955		4.70487	16.0615
9.22936	10.5102		4.73707	15.2854		4.70735	16.049
9.24393	10.5049		4.73955	15.2752		4.70983	16.0365
9.2585	10.4996		4.74203	15.2651		4.7123	16.0239
9.27307	10.4943		4.7445	15.2549		4.71478	16.0114
9.28764	10.4891		4.74698	15.2448		4.71726	15.9989
9.30222	10.4839		4.74946	15.2346		4.71973	15.9864
9.31679	10.4787		4.75194	15.2245		4.72221	15.9739
9.33136	10.4735		4.75408	15.2157		4.72469	15.9613
9.34593	10.4683		4.75441	15.2143		4.72716	15.9488
9.3605	10.4632		4.75689	15.2042		4.72964	15.9362
9.37507	10.4581		4.75937	15.194		4.73212	15.9237
9.38964	10.453		4.76184	15.1839		4.7346	15.9111
9.40421	10.4479		4.76432	15.1737		4.73707	15.8986
9.41878	10.4428		4.7668	15.1636		4.73955	15.886
9.43335	10.4378		4.76928	15.1534		4.74203	15.8735
9.44792	10.4328		4.77175	15.1433		4.7445	15.8609
9.46249	10.4278		4.77423	15.1331		4.74698	15.8483
9.47706	10.4228		4.77671	15.123		4.74946	15.8358
9.49163	10.4179		4.77918	15.1128		4.75194	15.8232
9.5062	10.413		4.78166	15.1027		4.75408	15.8123
9.52077	10.408		4.78414	15.0925		4.75441	15.8106
9.53534	10.4031		4.78661	15.0824		4.75689	15.798
9.54991	10.3983		4.78909	15.0722		4.75937	15.7854
9.56448	10.3934		4.79157	15.0621		4.76184	15.7728
9.57905	10.3886		4.79405	15.0519		4.76432	15.7602
9.59362	10.3838		4.79652	15.0418		4.7668	15.7476
9.60819	10.379		4.799	15.0316		4.76928	15.735
9.62276	10.3742		4.80148	15.0215		4.77175	15.7224
9.63355	10.3707		4.80395	15.0113		4.77423	15.7098
9.63733	10.3694		4.80643	15.0012		4.77671	15.6972
9.6519	10.3647		4.80891	14.991		4.77918	15.6846
9.66647	10.36		4.81139	14.9809		4.78166	15.672
9.68105	10.3552		4.81386	14.9707		4.78414	15.6593
9.69562	10.3506		4.81634	14.9606		4.78661	15.6467
9.71019	10.3459		4.81882	14.9504		4.78909	15.6341
9.72476	10.3413		4.82129	14.9403		4.79157	15.6214
9.73933	10.3366		4.82377	14.9301		4.79405	15.6088
9.7539	10.332		4.8259	14.9214		4.79652	15.5962
9.76847	10.3274		4.82625	14.92		4.799	15.5835
9.78304	10.3228		4.82873	14.9098		4.80148	15.5709
9.79761	10.3183		4.8312	14.8997		4.80395	15.5582
9.81218	10.3137		4.83368	14.8895		4.80643	15.5456
9.82675	10.3092		4.83616	14.8794		4.80891	15.5329
9.84132	10.3047		4.83863	14.8692		4.81139	15.5202
9.85589	10.3002		4.84111	14.8591		4.81386	15.5076
9.87046	10.2957		4.84359	14.8489		4.81634	15.4949
9.88503	10.2913		4.84607	14.8388		4.81882	15.4822
9.8996	10.2868		4.84854	14.8286		4.82129	15.4696
9.91417	10.2824		4.85102	14.8185		4.82377	15.4569
9.92874	10.278		4.8535	14.8083		4.8259	15.446
9.94331	10.2736		4.85597	14.7982		4.82625	15.4442
9.95788	10.2692		4.85845	14.788		4.82873	15.4315
9.97245	10.2649		4.86093	14.7779		4.8312	15.4188
9.98702	10.2606		4.8634	14.7677		4.83368	15.4061
10.0016	10.2562		4.86588	14.7576		4.83616	15.3934
10.0162	10.2519		4.86836	14.7474		4.83863	15.3807
10.0307	10.2476		4.87084	14.7373		4.84111	15.368
10.0453	10.2434		4.87331	14.7271		4.84359	15.3553
10.0599	10.2391		4.87579	14.717		4.84607	15.3426
10.0745	10.2349		4.87827	14.7068		4.84854	15.3299
10.089	10.2306		4.88074	14.6967		4.85102	15.3172
10.0952	10.2288		4.88322	14.6865		4.8535	15.3045
10.1036	10.2264		4.8857	14.6764		4.85597	15.2918
10.1182	10.2222		4.88818	14.6662		4.85845	15.279
10.1327	10.218		4.89065	14.6561		4.86093	15.2663
10.1473	10.2139		4.89313	14.6459		4.8634	15.2536
10.1619	10.2097		4.89561	14.6358		4.86588	15.2408
10.1764	10.2056		4.89771	14.6272		4.86836	15.2281
10.191	10.2015		4.89808	14.6256		4.87084	15.2154
10.2056	10.1974		4.90056	14.6155		4.87331	15.2026
10.2202	10.1933		4.90304	14.6053		4.87579	15.1899
10.2347	10.1892		4.90552	14.5952		4.87827	15.1771
10.2493	10.1852		4.90799	14.585		4.88074	15.1644
10.2639	10.1811		4.91047	14.5749		4.88322	15.1516
10.2784	10.1771		4.91295	14.5647		4.8857	15.1388
10.293	10.1731		4.91542	14.5546		4.88818	15.1261
10.3076	10.1691		4.9179	14.5444		4.89065	15.1133
10.3221	10.1651		4.92038	14.5343		4.89313	15.1006
10.3367	10.1611		4.92285	14.5241		4.89561	15.0878
10.3513	10.1571		4.92533	14.514		4.89771	15.0769
10.3659	10.1532		4.92781	14.5038		4.89808	15.075
10.3804	10.1493		4.93029	14.4937		4.90056	15.0622
10.395	10.1454		4.93276	14.4835		4.90304	15.0495
10.4096	10.1415		4.93524	14.4734		4.90552	15.0367
10.4241	10.1376		4.93772	14.4632		4.90799	15.0239
10.4387	10.1337		4.94019	14.4531		4.91047	15.0111
10.4482	10.1312		4.94267	14.4429		4.91295	14.9983
10.4533	10.1298		4.94515	14.4328		4.91542	14.9855
10.4679	10.126		4.94763	14.4226		4.9179	14.9727
10.4824	10.1221		4.9501	14.4125		4.92038	14.9599
10.497	10.1183		4.95258	14.4023		4.92285	14.9471
10.5116	10.1145		4.95506	14.3922		4.92533	14.9343
10.5261	10.1107		4.95753	14.382		4.92781	14.9215
10.5407	10.1069		4.96001	14.3719		4.93029	14.9087
10.5553	10.1032		4.96249	14.3617		4.93276	14.8959
10.5698	10.0994		4.96497	14.3516		4.93524	14.8831
10.5844	10.0957		4.96744	14.3414		4.93772	14.8703
10.599	10.092		4.96992	14.3313		4.94019	14.8574
10.6136	10.0883		4.9724	14.3211		4.94267	14.8446
10.6281	10.0846		4.97487	14.311		4.94515	14.8318
10.6427	10.0809		4.97735	14.3008		4.94763	14.8189
10.6573	10.0772		4.97983	14.2907		4.9501	14.8061
10.6718	10.0735		4.98184	14.2824		4.95258	14.7933
10.6864	10.0699		4.9823	14.2805		4.95506	14.7804
10.701	10.0662		4.98478	14.2704		4.95753	14.7676
10.7155	10.0626		4.98726	14.2602		4.96001	14.7548
10.7301	10.059		4.98974	14.2501		4.96249	14.7419
10.7447	10.0554		4.99221	14.2399		4.96497	14.7291
10.7592	10.0518		4.99469	14.2298		4.96744	14.7162
10.7738	10.0482		4.99717	14.2196		4.96992	14.7034
10.7884	10.0447		4.99964	14.2095		4.9724	14.6905
10.803	10.0411		5.00212	14.1993		4.97487	14.6776
10.8175	10.0376		5.0046	14.1892		4.97735	14.6648
10.8321	10.0341		5.00708	14.179		4.97983	14.6519
10.836	10.0331		5.00955	14.1689		4.98184	14.6415
10.8467	10.0305		5.01203	14.1587		4.9823	14.6391
10.8613	10.027		5.01451	14.1486		4.98478	14.6262
10.8758	10.0235		5.01698	14.1384		4.98726	14.6133
10.8904	10.0201		5.01946	14.1283		4.98974	14.6005
10.905	10.0166		5.02194	14.1181		4.99221	14.5876
10.9195	10.0131		5.02442	14.108		4.99469	14.5747
10.9341	10.0097		5.02689	14.0978		4.99717	14.5618
10.9487	10.0063		5.02937	14.0877		4.99964	14.5489
10.9632	10.0028		5.03185	14.0775		5.00212	14.536
10.9778	9.99943		5.03432	14.0674		5.0046	14.5232
10.9924	9.99603		5.0368	14.0572		5.00708	14.5103
11.0069	9.99264		5.03928	14.0471		5.00955	14.4974
11.0215	9.98926		5.04175	14.0369		5.01203	14.4845
11.0361	9.9859		5.04423	14.0268		5.01451	14.4716
11.0507	9.98254		5.04671	14.0166		5.01698	14.4587
11.0652	9.9792		5.04919	14.0065		5.01946	14.4458
11.0798	9.97587		5.05166	13.9963		5.02194	14.4329
11.0944	9.97255		5.05414	13.9862		5.02442	14.42
11.1089	9.96924		5.05662	13.976		5.02689	14.4071
11.1235	9.96594		5.05909	13.9659		5.02937	14.3942
11.1381	9.96265		5.06157	13.9557		5.03185	14.3813
11.1526	9.95937		5.06405	13.9456		5.03432	14.3683
11.1672	9.9561		5.06598	13.9376		5.0368	14.3554
11.1818	9.95285		5.06653	13.9354		5.03928	14.3425
11.1964	9.9496		5.069	13.9253		5.04175	14.3296
11.2109	9.94636		5.07148	13.9151		5.04423	14.3167
11.2255	9.94314		5.07396	13.905		5.04671	14.3037
11.2401	9.93993		5.07643	13.8948		5.04919	14.2908
11.2402	9.9399		5.07891	13.8847		5.05166	14.2779
11.2546	9.93672		5.08139	13.8745		5.05414	14.265
11.2692	9.93353		5.08387	13.8644		5.05662	14.252
11.2838	9.93034		5.08634	13.8542		5.05909	14.2391
11.2984	9.92717		5.08882	13.8441		5.06157	14.2261
11.3129	9.92401		5.0913	13.8339		5.06405	14.2132
11.3275	9.92085		5.09377	13.8238		5.06598	14.2031
11.3421	9.91771		5.09625	13.8136		5.06653	14.2003
11.3566	9.91458		5.09873	13.8035		5.069	14.1873
11.3712	9.91146		5.1012	13.7933		5.07148	14.1744
11.3858	9.90834		5.10368	13.7832		5.07396	14.1614
11.4003	9.90524		5.10616	13.773		5.07643	14.1485
11.4149	9.90215		5.10864	13.7629		5.07891	14.1355
11.4295	9.89906		5.11111	13.7527		5.08139	14.1226
11.4441	9.89599		5.11359	13.7426		5.08387	14.1096
11.4586	9.89293		5.11607	13.7324		5.08634	14.0967
11.4732	9.88987		5.11854	13.7223		5.08882	14.0837
11.4878	9.88683		5.12102	13.7121		5.0913	14.0707
11.5023	9.88379		5.1235	13.702		5.09377	14.0578
11.5169	9.88077		5.12598	13.6918		5.09625	14.0448
11.5315	9.87775		5.12845	13.6817		5.09873	14.0318
11.546	9.87475		5.13093	13.6715		5.1012	14.0189
11.5606	9.87175		5.13341	13.6614		5.10368	14.0059
11.5752	9.86876		5.13588	13.6512		5.10616	13.9929
11.5898	9.86578		5.13836	13.6411		5.10864	13.98
11.6043	9.86281		5.14084	13.6309		5.11111	13.967
11.6189	9.85985		5.14332	13.6208		5.11359	13.954
11.6335	9.8569		5.14579	13.6106		5.11607	13.941
11.648	9.85396		5.14827	13.6005		5.11854	13.928
11.6626	9.85103		5.15075	13.5903		5.12102	13.9151
11.6772	9.84811		5.15322	13.5802		5.1235	13.9021
11.6918	9.84519		5.1557	13.57		5.12598	13.8891
11.7063	9.84229		5.15818	13.5599		5.12845	13.8761
11.7209	9.83939		5.16066	13.5497		5.13093	13.8631
11.7286	9.83787		5.16313	13.5396		5.13341	13.8501
11.7355	9.8365		5.16446	13.5341		5.13588	13.8371
11.75	9.83362		5.16561	13.5294		5.13836	13.8241
11.7646	9.83075		5.16809	13.5193		5.14084	13.8111
11.7792	9.82789		5.17056	13.5091		5.14332	13.7981
11.7937	9.82504		5.17304	13.499		5.14579	13.7851
11.8083	9.82219		5.17552	13.4888		5.14827	13.7721
11.8229	9.81936		5.17799	13.4787		5.15075	13.7591
11.8375	9.81653		5.18047	13.4685		5.15322	13.7461
11.852	9.81372		5.18295	13.4584		5.1557	13.7331
11.8666	9.81091		5.18543	13.4482		5.15818	13.7201
11.8812	9.8081		5.1879	13.4381		5.16066	13.7071
11.8957	9.80531		5.19038	13.4279		5.16313	13.6941
11.9103	9.80253		5.19286	13.4178		5.16446	13.6871
11.9249	9.79975		5.19533	13.4076		5.16561	13.6811
11.9395	9.79699		5.19781	13.3975		5.16809	13.6681
11.954	9.79423		5.20029	13.3873		5.17056	13.6551
11.9686	9.79148		5.20277	13.3772		5.17304	13.642
11.9832	9.78873		5.20524	13.367		5.17552	13.629
11.9977	9.786		5.20772	13.3569		5.17799	13.616
12.0123	9.78327		5.2102	13.3467		5.18047	13.603
12.0269	9.78055		5.21267	13.3366		5.18295	13.59
12.0414	9.77784		5.21515	13.3264		5.18543	13.5769
12.056	9.77514		5.21763	13.3163		5.1879	13.5639
12.0706	9.77245		5.22011	13.3061		5.19038	13.5509
12.0852	9.76976		5.22258	13.296		5.19286	13.5379
12.0997	9.76708		5.22506	13.2858		5.19533	13.5248
12.1143	9.76441		5.22754	13.2757		5.19781	13.5118
12.1289	9.76175		5.23001	13.2655		5.20029	13.4988
12.1434	9.7591		5.23249	13.2554		5.20277	13.4857
12.158	9.75645		5.23497	13.2452		5.20524	13.4727
12.1726	9.75381		5.23744	13.2351		5.20772	13.4597
12.1872	9.75118		5.23992	13.2249		5.2102	13.4466
12.2017	9.74856		5.2424	13.2148		5.21267	13.4336
12.2163	9.74594		5.24488	13.2046		5.21515	13.4206
12.2309	9.74333		5.24735	13.1945		5.21763	13.4075
12.2415	9.74143		5.24983	13.1843		5.22011	13.3945
12.2454	9.74073		5.25231	13.1742		5.22258	13.3814
12.26	9.73814		5.25478	13.164		5.22506	13.3684
12.2746	9.73555		5.25726	13.1539		5.22754	13.3553
12.2891	9.73298		5.25974	13.1437		5.23001	13.3423
12.3037	9.73041		5.26222	13.1336		5.23249	13.3293
12.3183	9.72784		5.26469	13.1234		5.23497	13.3162
12.3329	9.72529		5.26717	13.1133		5.23744	13.3032
12.3474	9.72274		5.26965	13.1031		5.23992	13.2901
12.362	9.7202		5.27212	13.093		5.2424	13.277
12.3766	9.71766		5.2746	13.0828		5.24488	13.264
12.3911	9.71514		5.27708	13.0727		5.24735	13.2509
12.4057	9.71262		5.27937	13.0633		5.24983	13.2379
12.4203	9.71011		5.27956	13.0625		5.25231	13.2248
12.4349	9.7076		5.28203	13.0524		5.25478	13.2118
12.4494	9.7051		5.28451	13.0422		5.25726	13.1987
12.464	9.70261		5.28699	13.0321		5.25974	13.1857
12.4786	9.70013		5.28946	13.0219		5.26222	13.1726
12.4931	9.69765		5.29194	13.0118		5.26469	13.1595
12.5077	9.69518		5.29442	13.0016		5.26717	13.1465
12.5223	9.69272		5.29689	12.9915		5.26965	13.1334
12.5368	9.69027		5.29937	12.9813		5.27212	13.1204
12.5514	9.68782		5.30185	12.9712		5.2746	13.1073
12.566	9.68538		5.30433	12.961		5.27708	13.0942
12.5806	9.68294		5.3068	12.9509		5.27937	13.0821
12.5951	9.68051		5.30928	12.9407		5.27956	13.0812
12.6097	9.67809		5.31176	12.9306		5.28203	13.0681
12.6243	9.67568		5.31423	12.9204		5.28451	13.055
12.6388	9.67327		5.31671	12.9103		5.28699	13.042
12.6534	9.67087		5.31919	12.9001		5.28946	13.0289
12.668	9.66848		5.32167	12.89		5.29194	13.0158
12.6825	9.66609		5.32414	12.8798		5.29442	13.0028
12.6971	9.66371		5.32662	12.8697		5.29689	12.9897
12.7117	9.66133		5.3291	12.8595		5.29937	12.9766
12.7263	9.65897		5.33157	12.8494		5.30185	12.9635
12.7408	9.65661		5.33405	12.8392		5.30433	12.9505
12.7545	9.65439		5.33653	12.8291		5.3068	12.9374
12.7554	9.65425		5.33901	12.8189		5.30928	12.9243
12.77	9.6519		5.34148	12.8088		5.31176	12.9112
12.7845	9.64956		5.34396	12.7986		5.31423	12.8982
12.7991	9.64723		5.34644	12.7885		5.31671	12.8851
12.8137	9.6449		5.34891	12.7783		5.31919	12.872
12.8283	9.64258		5.35139	12.7682		5.32167	12.8589
12.8428	9.64026		5.35387	12.758		5.32414	12.8459
12.8574	9.63795		5.35634	12.7479		5.32662	12.8328
12.872	9.63565		5.35882	12.7377		5.3291	12.8197
12.8865	9.63335		5.3613	12.7276		5.33157	12.8066
12.9011	9.63106		5.36378	12.7174		5.33405	12.7935
12.9157	9.62878		5.36625	12.7073		5.33653	12.7804
12.9302	9.6265		5.36873	12.6971		5.33901	12.7674
12.9448	9.62423		5.37121	12.687		5.34148	12.7543
12.9594	9.62196		5.37368	12.6768		5.34396	12.7412
12.974	9.6197		5.37616	12.6667		5.34644	12.7281
12.9885	9.61745		5.37864	12.6565		5.34891	12.715
13.0031	9.6152		5.38112	12.6464		5.35139	12.7019
13.0177	9.61296		5.38359	12.6362		5.35387	12.6889
13.0322	9.61073		5.38607	12.6261		5.35634	12.6758
13.0468	9.6085		5.38855	12.6159		5.35882	12.6627
13.0614	9.60627		5.39102	12.6058		5.3613	12.6496
13.0759	9.60406		5.3935	12.5956		5.36378	12.6365
13.0905	9.60185		5.39598	12.5855		5.36625	12.6234
13.1051	9.59964		5.39846	12.5753		5.36873	12.6103
13.1197	9.59744		5.40093	12.5652		5.37121	12.5972
13.1342	9.59525		5.40341	12.555		5.37368	12.5841
13.1488	9.59306		5.40589	12.5449		5.37616	12.5711
13.1634	9.59088		5.40836	12.5347		5.37864	12.558
13.1779	9.5887		5.41084	12.5246		5.38112	12.5449
13.1925	9.58653		5.41275	12.5167		5.38359	12.5318
13.2071	9.58437		5.41332	12.5144		5.38607	12.5187
13.2217	9.58221		5.4158	12.5043		5.38855	12.5056
13.2362	9.58006		5.41827	12.4941		5.39102	12.4925
13.2508	9.57791		5.42075	12.484		5.3935	12.4794
13.2654	9.57577		5.42323	12.4738		5.39598	12.4663
13.2675	9.57546		5.4257	12.4637		5.39846	12.4532
13.2799	9.57363		5.43066	12.4434		5.40093	12.4401
13.2945	9.5715		5.43313	12.4332		5.40341	12.4271
13.3091	9.56938		5.43561	12.4231		5.40589	12.414
13.3236	9.56726		5.43809	12.4129		5.40836	12.4009
13.3382	9.56515		5.44057	12.4028		5.41084	12.3878
13.3528	9.56304		5.44304	12.3926		5.41275	12.3777
13.3674	9.56094		5.44552	12.3825		5.41332	12.3747
13.3819	9.55884		5.448	12.3723		5.4158	12.3616
13.3965	9.55675		5.45047	12.3622		5.41827	12.3485
13.4111	9.55466		5.45295	12.352		5.46038	12.1259
13.4256	9.55258		5.45543	12.3419		5.46286	12.1128
13.4402	9.55051		5.45791	12.3317		5.46534	12.0997
13.4548	9.54844		5.46038	12.3216		5.46781	12.0866
13.4693	9.54637		5.46286	12.3114		5.47029	12.0735
13.4839	9.54431		5.46534	12.3013		5.47277	12.0604
13.4985	9.54226		5.46781	12.2911		5.47525	12.0473
13.5131	9.54021		5.47029	12.281		5.47772	12.0343
13.5276	9.53817		5.47277	12.2708		5.4802	12.0212
13.5422	9.53613		5.47525	12.2607		5.48268	12.0081
13.5568	9.5341		5.47772	12.2505		5.48515	11.995
13.5713	9.53207		5.4802	12.2404		5.48763	11.9819
13.5859	9.53005		5.48268	12.2302		5.49011	11.9688
13.6005	9.52803		5.48515	12.2201		5.49258	11.9557
13.6151	9.52602		5.48763	12.2099		5.49506	11.9426
13.6296	9.52401		5.49011	12.1998		5.49754	11.9295
13.6442	9.52201		5.49258	12.1896		5.50002	11.9164
13.6588	9.52002		5.49506	12.1794		5.50249	11.9033
13.6733	9.51803		5.49754	12.1693		5.50497	11.8903
13.6879	9.51604		5.50002	12.1592		5.50745	11.8772
13.7025	9.51406		5.50249	12.149		5.50992	11.8641
13.717	9.51208		5.50497	12.1388		5.5124	11.851
13.7316	9.51011		5.50745	12.1287		5.51488	11.8379
13.7462	9.50814		5.50992	12.1186		5.51736	11.8248
13.7607	9.50618		5.5124	12.1084		5.51983	11.8117
13.7753	9.50423		5.51488	12.0983		5.52231	11.7986
13.7805	9.50354		5.51736	12.0881		5.52479	11.7856
13.7899	9.50228		5.51983	12.0779		5.52726	11.7725
13.8045	9.50033		5.52231	12.0678		5.52974	11.7594
13.819	9.49839		5.52479	12.0577		5.53222	11.7463
13.8336	9.49645		5.52726	12.0475		5.5347	11.7332
13.8482	9.49452		5.52974	12.0373		5.53717	11.7201
13.8627	9.49259		5.53222	12.0272		5.53792	11.7162
13.8773	9.49067		5.5347	12.017		5.53965	11.7071
13.8919	9.48875		5.53717	12.0069		5.54213	11.694
13.9065	9.48684		5.53792	12.0038		5.5446	11.6809
13.921	9.48493		5.53965	11.9968		5.54708	11.6678
13.9356	9.48303		5.54213	11.9866		5.54956	11.6547
13.9502	9.48113		5.5446	11.9764		5.55203	11.6417
13.9647	9.47924		5.54708	11.9663		5.55451	11.6286
13.9793	9.47735		5.54956	11.9561		5.55699	11.6155
13.9939	9.47547		5.55203	11.946		5.55947	11.6024
14.0084	9.47359		5.55451	11.9359		5.56194	11.5893
14.023	9.47171		5.55699	11.9257		5.56442	11.5762
14.0376	9.46984		5.55947	11.9155		5.5669	11.5632
14.0522	9.46798		5.56194	11.9054		5.56937	11.5501
14.0667	9.46612		5.56442	11.8953		5.57185	11.537
14.0813	9.46426		5.5669	11.8851		5.57433	11.5239
14.0959	9.46241		5.56937	11.875		5.57681	11.5109
14.1104	9.46056		5.57185	11.8648		5.57928	11.4978
14.125	9.45872		5.57433	11.8546		5.58176	11.4847
14.1396	9.45688		5.57681	11.8445		5.58424	11.4717
14.1541	9.45505		5.57928	11.8344		5.58671	11.4586
14.1687	9.45322		5.58176	11.8242		5.58919	11.4455
14.1833	9.45139		5.58424	11.814		5.59167	11.4325
14.1979	9.44957		5.58671	11.8039		5.59415	11.4194
14.2124	9.44776		5.58919	11.7937		5.59662	11.4063
14.227	9.44594		5.59167	11.7836		5.5991	11.3933
14.2416	9.44414		5.59415	11.7735		5.60158	11.3802
14.2561	9.44233		5.59662	11.7633		5.60405	11.3671
14.2707	9.44054		5.5991	11.7531		5.60653	11.3541
14.2853	9.43874		5.60158	11.743		5.60901	11.341
14.2935	9.43774		5.60405	11.7328		5.61148	11.3279
14.2999	9.43695		5.60653	11.7227		5.61396	11.3149
14.3144	9.43517		5.60901	11.7126		5.61644	11.3018
14.329	9.43339		5.61148	11.7024		5.61892	11.2888
14.3436	9.43161		5.61396	11.6922		5.62139	11.2757
14.3581	9.42984		5.61644	11.6821		5.62387	11.2627
14.3727	9.42807		5.61892	11.672		5.62635	11.2496
14.3873	9.42631		5.62139	11.6618		5.62882	11.2365
14.4018	9.42455		5.62387	11.6517		5.6313	11.2235
14.4164	9.42279		5.62635	11.6415		5.63378	11.2104
14.431	9.42104		5.62882	11.6313		5.63626	11.1974
14.4456	9.41929		5.6313	11.6212		5.63873	11.1843
14.4601	9.41755		5.63378	11.6111		5.64121	11.1713
14.4747	9.41581		5.63626	11.6009		5.64369	11.1582
14.4893	9.41408		5.63873	11.5907		5.64616	11.1452
14.5038	9.41234		5.64121	11.5806		5.64864	11.1321
14.5184	9.41062		5.64369	11.5704		5.65112	11.1191
14.533	9.4089		5.64616	11.5603		5.6536	11.106
14.5475	9.40718		5.64864	11.5502		5.65607	11.093
14.5621	9.40546		5.65112	11.54		5.65855	11.08
14.5767	9.40375		5.6536	11.5298		5.66103	11.0669
14.5913	9.40205		5.65607	11.5197		5.6635	11.0539
14.6058	9.40034		5.65855	11.5096		5.66598	11.0409
14.6204	9.39865		5.66103	11.4994		5.66846	11.0278
14.635	9.39695		5.6635	11.4893		5.67094	11.0148
14.6495	9.39526		5.66598	11.4791		5.67341	11.0017
14.6641	9.39358		5.66846	11.4689		5.67589	10.9887
14.6787	9.39189		5.67094	11.4588		5.67837	10.9757
14.6933	9.39022		5.67341	11.4487		5.68084	10.9626
14.7078	9.38854		5.67589	11.4385		5.68332	10.9496
14.7224	9.38687		5.67837	11.4284		5.6858	10.9366
14.737	9.3852		5.68084	11.4182		5.68827	10.9236
14.7515	9.38354		5.68332	11.408		5.69075	10.9105
14.7661	9.38188		5.6858	11.3979		5.69323	10.8975
14.7807	9.38023		5.68827	11.3878		5.69571	10.8845
14.7952	9.37858		5.69075	11.3776		5.69818	10.8715
14.8064	9.37731		5.69323	11.3674		5.70066	10.8584
14.8098	9.37693		5.69571	11.3573		5.70314	10.8454
14.8244	9.37529		5.69818	11.3471		5.70561	10.8324
14.839	9.37365		5.70066	11.337		5.70809	10.8194
14.8535	9.37201		5.70314	11.3269		5.71057	10.8064
14.8681	9.37038		5.70561	11.3167		5.71305	10.7934
14.8827	9.36875		5.70809	11.3065		5.71552	10.7804
14.8972	9.36713		5.71057	11.2964		5.71643	10.7756
14.9118	9.3655		5.71305	11.2863		5.718	10.7674
14.9264	9.36389		5.71552	11.2761		5.72048	10.7544
14.941	9.36227		5.71643	11.2724		5.72295	10.7413
14.9555	9.36066		5.718	11.266		5.72543	10.7283
14.9701	9.35906		5.72048	11.2558		5.72791	10.7153
14.9847	9.35746		5.72295	11.2456		5.73039	10.7023
14.9992	9.35586		5.72543	11.2355		5.73286	10.6893
15.0138	9.35426		5.72791	11.2254		5.73534	10.6763
15.0284	9.35267		5.73039	11.2152		5.73782	10.6633
15.0429	9.35108		5.73286	11.205		5.74029	10.6503
15.0575	9.3495		5.73534	11.1949		5.74277	10.6373
15.0721	9.34792		5.73782	11.1847		5.74525	10.6244
15.0867	9.34634		5.74029	11.1746		5.74772	10.6114
15.1012	9.34477		5.74277	11.1645		5.7502	10.5984
15.1158	9.3432		5.74525	11.1543		5.75268	10.5854
15.1304	9.34163		5.74772	11.1441		5.75516	10.5724
15.1449	9.34007		5.7502	11.134		5.75763	10.5594
15.1595	9.33851		5.75268	11.1238		5.76011	10.5464
15.1741	9.33695		5.75516	11.1137		5.76259	10.5335
15.1887	9.3354		5.75763	11.1036		5.76506	10.5205
15.2032	9.33385		5.76011	11.0934		5.76754	10.5075
15.2178	9.33231		5.76259	11.0832		5.77002	10.4945
15.2324	9.33077		5.76506	11.0731		5.7725	10.4816
15.2469	9.32923		5.76754	11.063		5.77497	10.4686
15.2615	9.32769		5.77002	11.0528		5.77745	10.4556
15.2761	9.32616		5.7725	11.0427		5.77993	10.4427
15.2906	9.32463		5.77497	11.0325		5.7824	10.4297
15.3052	9.32311		5.77745	11.0223		5.78488	10.4167
15.3194	9.32162		5.77993	11.0122		5.78736	10.4038
15.3198	9.32159		5.7824	11.0021		5.78984	10.3908
15.3344	9.32007		5.78488	10.9919		5.79231	10.3778
15.3489	9.31855		5.78736	10.9817		5.79479	10.3649
15.3635	9.31704		5.78984	10.9716		5.79727	10.3519
15.3781	9.31554		5.79231	10.9614		5.79974	10.339
15.3926	9.31403		5.79479	10.9513		5.80222	10.326
15.4072	9.31253		5.79727	10.9412		5.8047	10.3131
15.4218	9.31103		5.79974	10.931		5.80717	10.3001
15.4363	9.30954		5.80222	10.9208		5.80965	10.2872
15.4509	9.30805		5.8047	10.9107		5.81213	10.2743
15.4655	9.30656		5.80717	10.9006		5.81461	10.2613
15.4801	9.30507		5.80965	10.8904		5.81708	10.2484
15.4946	9.30359		5.81213	10.8803		5.81956	10.2354
15.5092	9.30211		5.81461	10.8701		5.82204	10.2225
15.5238	9.30064		5.81708	10.8599		5.82451	10.2096
15.5383	9.29917		5.81956	10.8498		5.82699	10.1966
15.5529	9.2977		5.82204	10.8397		5.82947	10.1837
15.5675	9.29623		5.82451	10.8295		5.83195	10.1708
15.5821	9.29477		5.82699	10.8194		5.83442	10.1579
15.5966	9.29331		5.82947	10.8092		5.8369	10.1449
15.6112	9.29186		5.83195	10.799		5.83938	10.132
15.6258	9.29041		5.83442	10.7889		5.84185	10.1191
15.6403	9.28896		5.8369	10.7788		5.84433	10.1062
15.6549	9.28751		5.83938	10.7686		5.84681	10.0933
15.6695	9.28607		5.84185	10.7584		5.84929	10.0804
15.684	9.28463		5.84433	10.7483		5.85176	10.0675
15.6986	9.28319		5.84681	10.7381		5.85424	10.0546
15.7132	9.28176		5.84929	10.728		5.85672	10.0417
15.7278	9.28033		5.85176	10.7179		5.85919	10.0288
15.7423	9.2789		5.85424	10.7077		5.86167	10.0159
15.7569	9.27747		5.85672	10.6975		5.86415	10.003
15.7715	9.27605		5.85919	10.6874		5.86662	9.99006
15.786	9.27463		5.86167	10.6773		5.8691	9.97716
15.8006	9.27322		5.86415	10.6671		5.87158	9.96427
15.8152	9.27181		5.86662	10.657		5.87406	9.95139
15.8298	9.2704		5.8691	10.6468		5.87653	9.9385
15.8324	9.27014		5.87158	10.6366		5.87901	9.92562
15.8443	9.26899		5.87406	10.6265		5.88149	9.91274
15.8589	9.26759		5.87653	10.6164		5.88396	9.89986
15.8735	9.26619		5.87901	10.6062		5.88644	9.88698
15.888	9.26479		5.88149	10.596		5.88892	9.87411
15.9026	9.2634		5.88396	10.5859		5.8914	9.86124
15.9172	9.26201		5.88644	10.5757		5.89387	9.84837
15.9317	9.26062		5.88892	10.5656		5.89635	9.8355
15.9463	9.25923		5.8914	10.5554		5.89883	9.82264
15.9609	9.25785		5.89387	10.5453		5.9013	9.80978
15.9755	9.25647		5.89635	10.5351		5.90378	9.79692
15.99	9.25509		5.89883	10.525		5.90626	9.78406
16.0046	9.25372		5.9013	10.5148		5.90874	9.77121
16.0192	9.25235		5.90378	10.5047		5.91121	9.75836
16.0337	9.25098		5.90626	10.4945		5.91369	9.74551
16.0483	9.24962		5.90874	10.4844		5.91617	9.73267
16.0629	9.24825		5.91121	10.4742		5.91864	9.71982
16.0774	9.2469		5.91369	10.4641		5.92112	9.70698
16.092	9.24554		5.91617	10.4539		5.9236	9.69414
16.1066	9.24419		5.91864	10.4438		5.92607	9.68131
16.1212	9.24283		5.92112	10.4336		5.92855	9.66848
16.1357	9.24149		5.9236	10.4235		5.93103	9.65565
16.1503	9.24014		5.92607	10.4133		5.93351	9.64282
16.1649	9.2388		5.92855	10.4032		5.93598	9.62999
16.1794	9.23746		5.93103	10.393		5.93846	9.61717
16.194	9.23612		5.93351	10.3829		5.94094	9.60435
16.2086	9.23479		5.93598	10.3727		5.94341	9.59154
16.2232	9.23346		5.93846	10.3626		5.94589	9.57872
16.2377	9.23213		5.94094	10.3524		5.94837	9.56591
16.2523	9.23081		5.94341	10.3423		5.95085	9.5531
16.2669	9.22948		5.94589	10.3321		5.95332	9.5403
16.2814	9.22816		5.94837	10.322		5.9558	9.5275
16.296	9.22685		5.95085	10.3118		5.95828	9.5147
16.3106	9.22553		5.95332	10.3017		5.95856	9.51323
16.3251	9.22422		5.9558	10.2915		5.96075	9.5019
16.3397	9.22291		5.95828	10.2814		5.96323	9.4891
16.3454	9.2224		5.95856	10.2802		5.96571	9.47631
16.3543	9.2216		5.96075	10.2712		5.96819	9.46352
16.3688	9.2203		5.96323	10.2611		5.97066	9.45074
16.3834	9.219		5.96571	10.2509		5.97314	9.43796
16.398	9.2177		5.96819	10.2408		5.97562	9.42518
16.4126	9.21641		5.97066	10.2306		5.97809	9.4124
16.4271	9.21511		5.97314	10.2205		5.98057	9.39962
16.4417	9.21382		5.97562	10.2103		5.98305	9.38685
16.4563	9.21253		5.97809	10.2002		5.98553	9.37408
16.4708	9.21125		5.98057	10.19		5.988	9.36132
16.4854	9.20997		5.98305	10.1799		5.99048	9.34856
16.5	9.20869		5.98553	10.1697		5.99296	9.3358
16.5145	9.20741		5.988	10.1596		5.99543	9.32304
16.5291	9.20614		5.99048	10.1494		5.99791	9.31029
16.5437	9.20486		5.99296	10.1393		6.00039	9.29754
16.5583	9.20359		5.99543	10.1291		6.00286	9.28479
16.5728	9.20233		5.99791	10.119		6.00534	9.27205
16.5874	9.20106		6.00039	10.1088		6.00782	9.25931
16.602	9.1998		6.00286	10.0987		6.0103	9.24657
16.6166	9.19854		6.00534	10.0885		6.01277	9.23383
16.6311	9.19729		6.00782	10.0784		6.01525	9.2211
16.6457	9.19603		6.0103	10.0682		6.01773	9.20837
16.6603	9.19478		6.01277	10.0581		6.0202	9.19565
16.6748	9.19353		6.01525	10.0479		6.02268	9.18292
16.6894	9.19229		6.01773	10.0378		6.02516	9.1702
16.704	9.19104		6.0202	10.0276		6.02764	9.15749
16.7185	9.1898		6.02268	10.0175		6.03011	9.14478
16.7331	9.18856		6.02516	10.0073		6.03259	9.13207
16.7477	9.18732		6.02764	9.99719		6.03507	9.11936
16.7623	9.18609		6.03011	9.98704		6.03754	9.10666
16.7768	9.18486		6.03259	9.97689		6.04002	9.09396
16.7914	9.18363		6.03507	9.96674		6.0425	9.08126
16.806	9.1824		6.03754	9.95659		6.04498	9.06857
16.8205	9.18118		6.04002	9.94644		6.04745	9.05588
16.8351	9.17996		6.0425	9.93629		6.04993	9.04319
16.8497	9.17874		6.04498	9.92614		6.05241	9.0305
16.8584	9.17801		6.04745	9.91599		6.05488	9.01782
16.8642	9.17752		6.04993	9.90584		6.05736	9.00515
16.8788	9.17631		6.05241	9.89569		6.05984	8.99247
16.8934	9.1751		6.05488	9.88554		6.06231	8.9798
16.9079	9.17389		6.05736	9.87539		6.06479	8.96714
16.9225	9.17268		6.05984	9.86524		6.06727	8.95447
16.9371	9.17147		6.06231	9.85509		6.06975	8.94181
16.9517	9.17027		6.06479	9.84494		6.07222	8.92916
16.9662	9.16907		6.06727	9.83479		6.0747	8.9165
16.9808	9.16787		6.06975	9.82464		6.07718	8.90385
16.9954	9.16668		6.07222	9.81449		6.07965	8.89121
17.0099	9.16549		6.0747	9.80434		6.08213	8.87856
17.0245	9.1643		6.07718	9.79419		6.08461	8.86593
17.0391	9.16311		6.07965	9.78404		6.08709	8.85329
17.0537	9.16192		6.08213	9.77389		6.08956	8.84066
17.0682	9.16074		6.08461	9.76374		6.09204	8.82803
17.0828	9.15956		6.08709	9.75359		6.09452	8.8154
17.0974	9.15838		6.08956	9.74344		6.09699	8.80278
17.1119	9.1572		6.09204	9.73329		6.09947	8.79016
17.1265	9.15603		6.09452	9.72314		6.10195	8.77755
17.1411	9.15486		6.09699	9.71299		6.10443	8.76494
17.1557	9.15369		6.09947	9.70284		6.1069	8.75233
17.1702	9.15252		6.10195	9.69269		6.10938	8.73973
17.1848	9.15135		6.10443	9.68254		6.11186	8.72713
17.1994	9.15019		6.1069	9.67239		6.11433	8.71453
17.2139	9.14903		6.10938	9.66224		6.11681	8.70194
17.2285	9.14787		6.11186	9.65209		6.11929	8.68935
17.2431	9.14672		6.11433	9.64194		6.12176	8.67676
17.2576	9.14556		6.11681	9.63179		6.12424	8.66418
17.2722	9.14441		6.11929	9.62164		6.12672	8.6516
17.2868	9.14326		6.12176	9.61149		6.1292	8.63903
17.3013	9.14211		6.12424	9.60134		6.13167	8.62646
17.3159	9.14097		6.12672	9.59119		6.13415	8.61389
17.3305	9.13983		6.1292	9.58104		6.13663	8.60133
17.3451	9.13869		6.13167	9.57089		6.1391	8.58877
17.3596	9.13755		6.13415	9.56074		6.14158	8.57621
17.3713	9.13663		6.13663	9.55059		6.14406	8.56366
17.3742	9.13641		6.1391	9.54044		6.14654	8.55111
17.3888	9.13528		6.14158	9.53029		6.14901	8.53857
17.4033	9.13415		6.14406	9.52014		6.15149	8.52603
17.4179	9.13302		6.14654	9.50999		6.15397	8.51349
17.4325	9.13189		6.14901	9.49984		6.15644	8.50096
17.4471	9.13076		6.15149	9.48969		6.15892	8.48843
17.4616	9.12964		6.15397	9.47954		6.1614	8.47591
17.4762	9.12852		6.15644	9.46939		6.16388	8.46339
17.4908	9.1274		6.15892	9.45924		6.16635	8.45087
17.5053	9.12628		6.1614	9.44909		6.16883	8.43836
17.5199	9.12517		6.16388	9.43894		6.17131	8.42585
17.5345	9.12406		6.16635	9.42879		6.17378	8.41334
17.5491	9.12295		6.16883	9.41864		6.17626	8.40084
17.5636	9.12184		6.17131	9.40849		6.17874	8.38835
17.5782	9.12073		6.17378	9.39834		6.18121	8.37585
17.5928	9.11963		6.17626	9.38819		6.18369	8.36336
17.6073	9.11853		6.17874	9.37804		6.18617	8.35088
17.6219	9.11743		6.18369	9.35774		6.18865	8.3384
17.6365	9.11633		6.18865	9.33744		6.19112	8.32592
17.651	9.11523		6.19112	9.32729		6.1936	8.31345
17.6656	9.11414		6.1936	9.31714		6.19608	8.30098
17.6802	9.11305		6.19608	9.30699		6.19855	8.28851
17.6947	9.11196		6.20103	9.28669		6.20103	8.27605
17.7093	9.11087		6.20351	9.27654		6.20351	8.2636
17.7239	9.10979		6.20599	9.26639		6.20599	8.25115
17.8843	9.09797		6.20846	9.25624		6.20846	8.2387
18.2921	9.06899		6.21094	9.24609		6.21094	8.22625
