# Supplementary material for: Bond performance between hybrid fiber-reinforced concrete and BFRP bars under freeze-thaw cycle
Source: PLoS One. 2024 May 13;19(5):e0303327. doi: 10.1371/journal.pone.0303327 (PMC11090331; doi:10.1371/journal.pone.0303327)
Supplement: S1 Data — (ZIP) [file pone.0303327.s001.zip › Supporting Information files/The fitting data of the descending section of the bond slip curve/FT50-C0.15B0.2.xlsx]

## Sheet: Sheet1
	Malvar model			MBPE model			Continuous Curve model
Slip(mm)	Bond stress(MPa)		Slip(mm)	Bond stress(MPa)		Slip(mm)	Bond stress(MPa)
3.87831	18.6764		3.87831	18.6764		3.87831	18.8111
3.89547	18.6688		3.88046	18.6708		3.88046	18.8109
3.91263	18.6489		3.8826	18.6653		3.8826	18.8107
3.9298	18.6197		3.88475	18.6598		3.88475	18.8105
3.94696	18.5836		3.8869	18.6542		3.8869	18.8103
3.96412	18.5421		3.88905	18.6487		3.88905	18.81
3.98128	18.4966		3.89119	18.6432		3.89119	18.8098
3.99845	18.448		3.89334	18.6376		3.89334	18.8094
4.01561	18.3969		3.89549	18.6321		3.89549	18.8091
4.03277	18.344		3.89764	18.6266		3.89764	18.8088
4.04993	18.2897		3.89978	18.6211		3.89978	18.8085
4.06709	18.2343		3.90193	18.6155		3.90193	18.8081
4.08426	18.1781		3.90408	18.61		3.90408	18.8077
4.10142	18.1215		3.90623	18.6044		3.90623	18.8073
4.11858	18.0645		3.91052	18.5934		3.90837	18.8069
4.17007	17.893		3.91267	18.5879		3.91052	18.8064
4.18723	17.836		3.91481	18.5823		3.91267	18.806
4.20439	17.7792		3.91696	18.5768		3.91481	18.8055
4.21638	17.7397		3.91911	18.5713		3.91696	18.805
4.22155	17.7227		3.9234	18.5602		3.91911	18.8045
4.23872	17.6666		3.92555	18.5547		3.92126	18.8039
4.25588	17.6108		3.9277	18.5491		3.9234	18.8034
4.27304	17.5554		3.92985	18.5436		3.92555	18.8028
4.2902	17.5005		3.93199	18.5381		3.9277	18.8022
4.30737	17.446		3.93414	18.5326		3.92985	18.8016
4.32453	17.392		3.93629	18.527		3.93199	18.801
4.34169	17.3385		3.93844	18.5215		3.93414	18.8003
4.35885	17.2855		3.94058	18.516		3.93629	18.7996
4.37601	17.233		3.94273	18.5104		3.93844	18.7989
4.39318	17.1811		3.94488	18.5049		3.94058	18.7982
4.41034	17.1297		3.94702	18.4994		3.94273	18.7975
4.4275	17.0788		3.94917	18.4938		3.94488	18.7968
4.44466	17.0285		3.95132	18.4883		3.94702	18.796
4.46183	16.9787		3.95347	18.4828		3.94917	18.7952
4.47899	16.9294		3.95561	18.4772		3.95132	18.7944
4.49615	16.8807		3.95776	18.4717		3.95347	18.7936
4.50732	16.8493		3.95991	18.4662		3.95561	18.7928
4.51331	16.8326		3.96206	18.4606		3.95776	18.7919
4.53047	16.7849		3.9642	18.4551		3.95991	18.791
4.54764	16.7378		3.96635	18.4496		3.96206	18.7901
4.5648	16.6912		3.9685	18.444		3.9642	18.7892
4.58196	16.6451		3.97065	18.4385		3.96635	18.7883
4.59912	16.5996		3.97279	18.433		3.9685	18.7873
4.61629	16.5545		3.97494	18.4275		3.97065	18.7864
4.63345	16.51		3.97709	18.4219		3.97279	18.7854
4.65061	16.4659		3.97923	18.4164		3.97494	18.7844
4.66777	16.4224		3.98138	18.4109		3.97709	18.7834
4.68493	16.3793		3.98353	18.4053		3.97923	18.7823
4.7021	16.3368		3.98568	18.3998		3.98138	18.7813
4.71926	16.2947		3.98782	18.3943		3.98353	18.7802
4.73642	16.2531		3.98997	18.3887		3.98568	18.7791
4.75358	16.2119		3.99212	18.3832		3.98782	18.778
4.76138	16.1934		3.99427	18.3777		3.98997	18.7768
4.77075	16.1712		3.99641	18.3721		3.99212	18.7757
4.78791	16.131		3.99856	18.3666		3.99427	18.7745
4.80507	16.0912		4.00071	18.3611		3.99641	18.7733
4.82223	16.0518		4.00285	18.3555		3.99856	18.7721
4.8394	16.0129		4.005	18.35		4.00071	18.7709
4.85656	15.9744		4.00715	18.3445		4.00285	18.7696
4.87372	15.9364		4.0093	18.339		4.005	18.7684
4.89088	15.8987		4.01144	18.3334		4.00715	18.7671
4.90804	15.8615		4.01359	18.3279		4.0093	18.7658
4.92521	15.8247		4.01574	18.3224		4.01144	18.7645
4.94237	15.7883		4.01789	18.3168		4.01359	18.7631
4.95953	15.7523		4.02003	18.3113		4.01574	18.7618
4.97651	15.717		4.02218	18.3058		4.01789	18.7604
4.97669	15.7166		4.02433	18.3002		4.02003	18.759
4.99386	15.6814		4.02648	18.2947		4.02218	18.7576
5.01102	15.6465		4.02862	18.2892		4.02433	18.7562
5.02159	15.6252		4.03077	18.2836		4.02648	18.7548
5.02818	15.612		4.03292	18.2781		4.02862	18.7533
5.04534	15.5778		4.03506	18.2726		4.03077	18.7518
5.0625	15.5441		4.03721	18.267		4.03292	18.7503
5.07076	15.5279		4.03936	18.2615		4.03506	18.7488
5.07967	15.5106		4.04151	18.256		4.03721	18.7473
5.09683	15.4776		4.04365	18.2505		4.03936	18.7457
5.11399	15.4449		4.0458	18.2449		4.04151	18.7442
5.13115	15.4125		4.04795	18.2394		4.04365	18.7426
5.14832	15.3804		4.0501	18.2339		4.0458	18.741
5.16548	15.3487		4.05224	18.2283		4.04795	18.7393
5.18264	15.3173		4.05439	18.2228		4.0501	18.7377
5.19164	15.301		4.05654	18.2173		4.05224	18.736
5.1998	15.2863		4.05869	18.2117		4.05439	18.7344
5.21696	15.2555		4.06083	18.2062		4.05654	18.7327
5.23413	15.2251		4.06298	18.2007		4.05869	18.731
5.25129	15.195		4.06513	18.1951		4.06083	18.7292
5.26845	15.1651		4.06727	18.1896		4.06298	18.7275
5.28561	15.1356		4.06942	18.1841		4.06513	18.7257
5.30278	15.1064		4.07157	18.1785		4.06727	18.7239
5.31994	15.0774		4.07372	18.173		4.06942	18.7221
5.32687	15.0658		4.07586	18.1675		4.07157	18.7203
5.3371	15.0488		4.07801	18.162		4.07372	18.7185
5.35426	15.0204		4.08016	18.1564		4.07586	18.7166
5.37142	14.9923		4.08231	18.1509		4.07801	18.7147
5.38859	14.9645		4.08445	18.1454		4.08016	18.7128
5.40575	14.937		4.0866	18.1398		4.08231	18.711
5.42291	14.9097		4.08875	18.1343		4.08445	18.709
5.43956	14.8835		4.0909	18.1288		4.0866	18.7071
5.44007	14.8827		4.09304	18.1232		4.08875	18.7051
5.45724	14.8559		4.09519	18.1177		4.0909	18.7031
5.4744	14.8294		4.09734	18.1122		4.09304	18.7011
5.49156	14.8032		4.09948	18.1066		4.09519	18.6991
5.50872	14.7772		4.10163	18.1011		4.09734	18.6971
5.52588	14.7515		4.10378	18.0956		4.09948	18.695
5.54305	14.726		4.10593	18.09		4.10163	18.693
5.56021	14.7007		4.10807	18.0845		4.10378	18.6909
5.57274	14.6824		4.11022	18.079		4.10593	18.6888
5.57737	14.6757		4.11237	18.0735		4.10807	18.6867
5.59453	14.6509		4.11452	18.0679		4.11022	18.6845
5.6117	14.6263		4.11666	18.0624		4.11237	18.6824
5.62886	14.602		4.11881	18.0569		4.11452	18.6802
5.64602	14.5778		4.12096	18.0513		4.11666	18.678
5.66318	14.554		4.12311	18.0458		4.11881	18.6758
5.68034	14.5303		4.12525	18.0403		4.12096	18.6736
5.69751	14.5068		4.1274	18.0347		4.12311	18.6714
5.71467	14.4836		4.12955	18.0292		4.12525	18.6691
5.73183	14.4605		4.13169	18.0237		4.1274	18.6668
5.73665	14.4541		4.13384	18.0181		4.12955	18.6645
5.74899	14.4377		4.13599	18.0126		4.13169	18.6622
5.76616	14.4151		4.13814	18.0071		4.13384	18.6599
5.78332	14.3926		4.14028	18.0015		4.13599	18.6576
5.80048	14.3704		4.14243	17.996		4.13814	18.6552
5.81764	14.3483		4.14458	17.9905		4.14028	18.6528
5.8348	14.3265		4.14673	17.985		4.14243	18.6504
5.85197	14.3049		4.14887	17.9794		4.14458	18.648
5.86913	14.2834		4.15102	17.9739		4.14673	18.6456
5.88629	14.2621		4.15317	17.9684		4.14887	18.6431
5.90345	14.241		4.15532	17.9628		4.15102	18.6407
5.92062	14.2201		4.15746	17.9573		4.15317	18.6382
5.93778	14.1994		4.15961	17.9518		4.15532	18.6357
5.95494	14.1788		4.16176	17.9462		4.15746	18.6332
5.9721	14.1584		4.1639	17.9407		4.15961	18.6306
5.98926	14.1382		4.16605	17.9352		4.16176	18.6281
6.00643	14.1182		4.1682	17.9296		4.1639	18.6255
6.02349	14.0984		4.17035	17.9241		4.16605	18.6229
6.02359	14.0983		4.17249	17.9186		4.1682	18.6203
6.04075	14.0786		4.17464	17.913		4.17035	18.6177
6.05791	14.059		4.17679	17.9075		4.17249	18.6151
6.07508	14.0397		4.17894	17.902		4.17464	18.6124
6.09224	14.0204		4.18108	17.8964		4.17679	18.6097
6.1094	14.0014		4.18323	17.8909		4.17894	18.6071
6.12656	13.9825		4.18538	17.8854		4.18108	18.6044
6.14372	13.9637		4.18753	17.8799		4.18323	18.6016
6.16089	13.9451		4.18967	17.8743		4.18538	18.5989
6.17805	13.9267		4.19182	17.8688		4.18753	18.5961
6.19521	13.9084		4.19397	17.8633		4.18967	18.5934
6.21237	13.8902		4.19611	17.8577		4.19182	18.5906
6.22954	13.8722		4.19826	17.8522		4.19397	18.5878
6.2467	13.8543		4.20041	17.8467		4.19611	18.585
6.26321	13.8373		4.20256	17.8411		4.19826	18.5821
6.26386	13.8366		4.2047	17.8356		4.20041	18.5793
6.28102	13.819		4.20685	17.8301		4.20256	18.5764
6.29818	13.8016		4.209	17.8245		4.2047	18.5735
6.31535	13.7843		4.21115	17.819		4.20685	18.5706
6.33251	13.7671		4.21329	17.8135		4.209	18.5677
6.34967	13.7501		4.21544	17.8079		4.21115	18.5647
6.36683	13.7332		4.21638	17.8055		4.21329	18.5618
6.384	13.7164		4.21759	17.8024		4.21544	18.5588
6.40116	13.6997		4.21974	17.7969		4.21638	18.5575
6.41832	13.6832		4.22188	17.7914		4.21759	18.5558
6.43548	13.6668		4.22403	17.7858		4.21974	18.5528
6.45264	13.6506		4.22618	17.7803		4.22188	18.5498
6.46981	13.6344		4.22832	17.7748		4.22403	18.5467
6.48697	13.6184		4.23047	17.7692		4.22618	18.5437
6.50413	13.6025		4.23262	17.7637		4.22832	18.5406
6.52129	13.5867		4.23477	17.7582		4.23047	18.5375
6.53846	13.571		4.23691	17.7526		4.23262	18.5344
6.55562	13.5555		4.23906	17.7471		4.23477	18.5313
6.57278	13.5401		4.24121	17.7416		4.23691	18.5282
6.58994	13.5248		4.24336	17.736		4.23906	18.525
6.6071	13.5096		4.2455	17.7305		4.24121	18.5218
6.61152	13.5057		4.24765	17.725		4.24336	18.5187
6.62427	13.4945		4.2498	17.7194		4.2455	18.5155
6.64143	13.4795		4.25194	17.7139		4.24765	18.5122
6.65859	13.4646		4.25409	17.7084		4.2498	18.509
6.67575	13.4498		4.25624	17.7029		4.25194	18.5057
6.69292	13.4352		4.25839	17.6973		4.25409	18.5025
6.71008	13.4206		4.26053	17.6918		4.25624	18.4992
6.72724	13.4062		4.26268	17.6863		4.25839	18.4959
6.7444	13.3918		4.26483	17.6807		4.26053	18.4926
6.76157	13.3776		4.26698	17.6752		4.26268	18.4892
6.77873	13.3635		4.26912	17.6697		4.26483	18.4859
6.79589	13.3494		4.27127	17.6641		4.26698	18.4825
6.81305	13.3355		4.27342	17.6586		4.26912	18.4791
6.83021	13.3216		4.27557	17.6531		4.27127	18.4757
6.84738	13.3079		4.27771	17.6475		4.27342	18.4723
6.86454	13.2942		4.27986	17.642		4.27557	18.4689
6.8817	13.2807		4.28201	17.6365		4.27771	18.4654
6.89886	13.2672		4.28415	17.6309		4.27986	18.462
6.91603	13.2539		4.2863	17.6254		4.28201	18.4585
6.93319	13.2406		4.28845	17.6199		4.28415	18.455
6.95035	13.2274		4.2906	17.6144		4.2863	18.4515
6.96751	13.2143		4.29274	17.6088		4.28845	18.4479
6.98467	13.2013		4.29489	17.6033		4.2906	18.4444
7.00184	13.1884		4.29704	17.5978		4.29274	18.4408
7.019	13.1756		4.29919	17.5922		4.29489	18.4372
7.03616	13.1628		4.30133	17.5867		4.29704	18.4336
7.05332	13.1502		4.30348	17.5812		4.29919	18.43
7.07049	13.1376		4.30563	17.5756		4.30133	18.4264
7.08765	13.1251		4.30778	17.5701		4.30348	18.4228
7.1012	13.1153		4.30992	17.5646		4.30563	18.4191
7.10481	13.1127		4.31207	17.559		4.30778	18.4154
7.12197	13.1004		4.31422	17.5535		4.30992	18.4117
7.13913	13.0882		4.31636	17.548		4.31207	18.408
7.1563	13.076		4.31851	17.5424		4.31422	18.4043
7.17346	13.0639		4.32066	17.5369		4.31636	18.4006
7.19062	13.0519		4.32281	17.5314		4.31851	18.3968
7.20778	13.04		4.32495	17.5258		4.32066	18.393
7.22495	13.0282		4.3271	17.5203		4.32281	18.3893
7.24211	13.0164		4.32925	17.5148		4.32495	18.3854
7.25927	13.0047		4.3314	17.5093		4.3271	18.3816
7.27643	12.9931		4.33354	17.5037		4.32925	18.3778
7.29359	12.9816		4.33569	17.4982		4.3314	18.374
7.31076	12.9701		4.33784	17.4927		4.33354	18.3701
7.32792	12.9587		4.33999	17.4871		4.33569	18.3662
7.34508	12.9474		4.34213	17.4816		4.33784	18.3623
7.36224	12.9361		4.34428	17.4761		4.33999	18.3584
7.37941	12.925		4.34643	17.4705		4.34213	18.3545
7.39657	12.9139		4.34857	17.465		4.34428	18.3505
7.41373	12.9028		4.35072	17.4595		4.34643	18.3466
7.43089	12.8919		4.35287	17.4539		4.34857	18.3426
7.44805	12.881		4.35502	17.4484		4.35072	18.3386
7.46522	12.8702		4.35716	17.4429		4.35287	18.3346
7.48238	12.8594		4.35931	17.4373		4.35502	18.3305
7.49954	12.8487		4.36146	17.4318		4.35716	18.3265
7.5167	12.8381		4.36361	17.4263		4.35931	18.3225
7.53387	12.8275		4.36575	17.4208		4.36146	18.3184
7.55103	12.817		4.3679	17.4152		4.36361	18.3143
7.56819	12.8066		4.37005	17.4097		4.36575	18.3102
7.58535	12.7962		4.3722	17.4042		4.3679	18.3061
7.60251	12.7859		4.37434	17.3986		4.37005	18.302
7.61343	12.7794		4.37649	17.3931		4.3722	18.2978
7.61968	12.7757		4.37864	17.3876		4.37434	18.2936
7.63684	12.7655		4.38078	17.382		4.37649	18.2895
7.654	12.7554		4.38293	17.3765		4.37864	18.2853
7.67116	12.7453		4.38508	17.371		4.38078	18.2811
7.68833	12.7353		4.38723	17.3654		4.38293	18.2768
7.70549	12.7254		4.38937	17.3599		4.38508	18.2726
7.72265	12.7155		4.39152	17.3544		4.38723	18.2683
7.73981	12.7057		4.39367	17.3488		4.38937	18.2641
7.75697	12.6959		4.39582	17.3433		4.39152	18.2598
7.77414	12.6862		4.39796	17.3378		4.39367	18.2555
7.7913	12.6766		4.40011	17.3322		4.39582	18.2512
7.80846	12.667		4.40226	17.3267		4.39796	18.2468
7.82562	12.6574		4.40441	17.3212		4.40011	18.2425
7.84279	12.6479		4.40655	17.3157		4.40226	18.2381
7.85995	12.6385		4.4087	17.3101		4.40441	18.2337
7.87711	12.6291		4.41085	17.3046		4.40655	18.2293
7.89427	12.6198		4.41299	17.2991		4.4087	18.2249
7.91143	12.6106		4.41514	17.2935		4.41085	18.2205
7.9286	12.6014		4.41729	17.288		4.41299	18.2161
7.94576	12.5922		4.41944	17.2825		4.41514	18.2116
7.96292	12.5831		4.42158	17.2769		4.41729	18.2071
7.98008	12.5741		4.42373	17.2714		4.41944	18.2026
7.99725	12.5651		4.42588	17.2659		4.42158	18.1981
8.01441	12.5561		4.42803	17.2603		4.42373	18.1936
8.03157	12.5472		4.43017	17.2548		4.42588	18.1891
8.04873	12.5384		4.43232	17.2493		4.42803	18.1846
8.06589	12.5296		4.43447	17.2437		4.43017	18.18
8.08306	12.5208		4.43662	17.2382		4.43232	18.1754
8.10022	12.5121		4.43876	17.2327		4.43447	18.1708
8.11738	12.5035		4.44091	17.2272		4.43662	18.1662
8.12565	12.4993		4.44306	17.2216		4.43876	18.1616
8.13454	12.4949		4.4452	17.2161		4.44091	18.157
8.15171	12.4863		4.44735	17.2106		4.44306	18.1523
8.16887	12.4778		4.4495	17.205		4.4452	18.1476
8.18603	12.4694		4.45165	17.1995		4.44735	18.143
8.20319	12.461		4.45379	17.194		4.4495	18.1383
8.22035	12.4526		4.45594	17.1884		4.45165	18.1336
8.23752	12.4443		4.45809	17.1829		4.45379	18.1288
8.25468	12.436		4.46024	17.1774		4.45594	18.1241
8.27184	12.4278		4.46238	17.1718		4.45809	18.1193
8.289	12.4196		4.46453	17.1663		4.46024	18.1146
8.30617	12.4114		4.46668	17.1608		4.46238	18.1098
8.32333	12.4033		4.46883	17.1552		4.46453	18.105
8.34049	12.3953		4.47097	17.1497		4.46668	18.1002
8.35765	12.3873		4.47312	17.1442		4.46883	18.0953
8.37481	12.3793		4.47527	17.1386		4.47097	18.0905
8.39198	12.3714		4.47741	17.1331		4.47312	18.0856
8.40914	12.3635		4.47956	17.1276		4.47527	18.0807
8.4263	12.3557		4.48171	17.1221		4.47741	18.0759
8.44346	12.3479		4.48386	17.1165		4.47956	18.071
8.46063	12.3401		4.486	17.111		4.48171	18.066
8.47779	12.3324		4.48815	17.1055		4.48386	18.0611
8.49495	12.3247		4.4903	17.0999		4.486	18.0562
8.51211	12.3171		4.49245	17.0944		4.48815	18.0512
8.52927	12.3095		4.49459	17.0889		4.4903	18.0462
8.54644	12.3019		4.49674	17.0833		4.49245	18.0412
8.5636	12.2944		4.49889	17.0778		4.49459	18.0362
8.58076	12.2869		4.50103	17.0723		4.49674	18.0312
8.59792	12.2795		4.50318	17.0667		4.49889	18.0262
8.61509	12.2721		4.50533	17.0612		4.50103	18.0211
8.63225	12.2647		4.50732	17.0561		4.50318	18.016
8.63787	12.2623		4.50748	17.0557		4.50533	18.011
8.64941	12.2574		4.50962	17.0501		4.50732	18.0062
8.66657	12.2501		4.51177	17.0446		4.50748	18.0059
8.68374	12.2429		4.51392	17.0391		4.50962	18.0008
8.7009	12.2356		4.51607	17.0336		4.51177	17.9956
8.71806	12.2285		4.51821	17.028		4.51392	17.9905
8.73522	12.2213		4.52036	17.0225		4.51607	17.9854
8.75238	12.2142		4.52251	17.017		4.51821	17.9802
8.76955	12.2072		4.52466	17.0114		4.52036	17.975
8.78671	12.2001		4.5268	17.0059		4.52251	17.9698
8.80387	12.1931		4.52895	17.0004		4.52466	17.9646
8.82103	12.1862		4.5311	16.9948		4.5268	17.9594
8.8382	12.1792		4.53324	16.9893		4.52895	17.9541
8.85536	12.1724		4.53539	16.9838		4.5311	17.9489
8.87252	12.1655		4.53754	16.9782		4.53324	17.9436
8.88968	12.1587		4.53969	16.9727		4.53539	17.9383
8.90684	12.1519		4.54183	16.9672		4.53754	17.933
8.92401	12.1451		4.54398	16.9616		4.53969	17.9277
8.94117	12.1384		4.54613	16.9561		4.54183	17.9224
8.95833	12.1317		4.54828	16.9506		4.54398	17.9171
8.97549	12.1251		4.55042	16.9451		4.54613	17.9117
8.99266	12.1184		4.55257	16.9395		4.54828	17.9063
9.00982	12.1119		4.55472	16.934		4.55042	17.901
9.02698	12.1053		4.55687	16.9285		4.55257	17.8956
9.04414	12.0988		4.55901	16.9229		4.55472	17.8901
9.0613	12.0923		4.56116	16.9174		4.55687	17.8847
9.07847	12.0858		4.56331	16.9119		4.55901	17.8793
9.09563	12.0794		4.56545	16.9063		4.56116	17.8738
9.11279	12.073		4.5676	16.9008		4.56331	17.8684
9.12995	12.0666		4.56975	16.8953		4.56545	17.8629
9.14712	12.0602		4.5719	16.8897		4.5676	17.8574
9.15009	12.0592		4.57404	16.8842		4.56975	17.8519
9.16428	12.0539		4.57619	16.8787		4.5719	17.8464
9.18144	12.0477		4.57834	16.8731		4.57404	17.8408
9.1986	12.0414		4.58049	16.8676		4.57619	17.8353
9.21576	12.0352		4.58263	16.8621		4.57834	17.8297
9.23293	12.029		4.58478	16.8566		4.58049	17.8241
9.25009	12.0228		4.58693	16.851		4.58263	17.8185
9.26725	12.0167		4.58908	16.8455		4.58478	17.8129
9.28441	12.0106		4.59122	16.84		4.58693	17.8073
9.30158	12.0045		4.59337	16.8344		4.58908	17.8017
9.31874	11.9985		4.59552	16.8289		4.59122	17.796
9.3359	11.9924		4.59766	16.8234		4.59337	17.7904
9.35306	11.9865		4.59981	16.8178		4.59552	17.7847
9.37022	11.9805		4.60196	16.8123		4.59766	17.779
9.38739	11.9746		4.60411	16.8068		4.59981	17.7733
9.40455	11.9687		4.60625	16.8012		4.60196	17.7676
9.42171	11.9628		4.6084	16.7957		4.60411	17.7618
9.43887	11.9569		4.61055	16.7902		4.60625	17.7561
9.45604	11.9511		4.6127	16.7846		4.6084	17.7503
9.4732	11.9453		4.61484	16.7791		4.61055	17.7446
9.49036	11.9395		4.61699	16.7736		4.6127	17.7388
9.50752	11.9338		4.61914	16.7681		4.61484	17.733
9.52468	11.928		4.62129	16.7625		4.61699	17.7272
9.54185	11.9223		4.62343	16.757		4.61914	17.7213
9.55901	11.9167		4.62558	16.7515		4.62129	17.7155
9.57617	11.911		4.62773	16.7459		4.62343	17.7096
9.59333	11.9054		4.62987	16.7404		4.62558	17.7038
9.6105	11.8998		4.63202	16.7349		4.62773	17.6979
9.62766	11.8942		4.63417	16.7293		4.62987	17.692
9.64482	11.8887		4.63632	16.7238		4.63202	17.6861
9.66198	11.8832		4.63846	16.7183		4.63417	17.6802
9.66231	11.8831		4.64061	16.7127		4.63632	17.6742
9.67914	11.8777		4.64276	16.7072		4.63846	17.6683
9.69631	11.8722		4.64491	16.7017		4.64061	17.6623
9.71347	11.8668		4.64705	16.6961		4.64276	17.6563
9.73063	11.8613		4.6492	16.6906		4.64491	17.6503
9.74779	11.8559		4.65135	16.6851		4.64705	17.6443
9.76496	11.8506		4.6535	16.6796		4.6492	17.6383
9.78212	11.8452		4.65564	16.674		4.65135	17.6323
9.79928	11.8399		4.65779	16.6685		4.6535	17.6262
9.81644	11.8346		4.65994	16.663		4.65564	17.6202
9.8336	11.8293		4.66208	16.6574		4.65779	17.6141
9.85077	11.8241		4.66423	16.6519		4.65994	17.608
9.86793	11.8188		4.66638	16.6464		4.66208	17.6019
9.88509	11.8136		4.66853	16.6408		4.66423	17.5958
9.90225	11.8084		4.67067	16.6353		4.66638	17.5897
9.91942	11.8033		4.67282	16.6298		4.66853	17.5835
9.93658	11.7981		4.67497	16.6242		4.67067	17.5774
9.95374	11.793		4.67712	16.6187		4.67282	17.5712
9.9709	11.7879		4.67926	16.6132		4.67497	17.565
9.98806	11.7828		4.68141	16.6076		4.67712	17.5588
10.0052	11.7778		4.68356	16.6021		4.67926	17.5526
10.0224	11.7727		4.68571	16.5966		4.68141	17.5464
10.0396	11.7677		4.68785	16.591		4.68356	17.5402
10.0567	11.7627		4.69	16.5855		4.68571	17.534
10.0739	11.7577		4.69215	16.58		4.68785	17.5277
10.091	11.7528		4.69429	16.5745		4.69	17.5214
10.1082	11.7479		4.69644	16.5689		4.69215	17.5151
10.1254	11.743		4.69859	16.5634		4.69429	17.5088
10.1425	11.7381		4.70074	16.5579		4.69644	17.5025
10.1597	11.7332		4.70288	16.5523		4.69859	17.4962
10.1745	11.729		4.70503	16.5468		4.70074	17.4899
10.1768	11.7284		4.70718	16.5413		4.70288	17.4835
10.194	11.7235		4.70933	16.5357		4.70503	17.4772
10.2112	11.7187		4.71147	16.5302		4.70718	17.4708
10.2283	11.7139		4.71362	16.5247		4.70933	17.4644
10.2455	11.7092		4.71577	16.5191		4.71147	17.458
10.2627	11.7044		4.71791	16.5136		4.71362	17.4516
10.2798	11.6997		4.72006	16.5081		4.71577	17.4451
10.297	11.695		4.72221	16.5025		4.71791	17.4387
10.3141	11.6903		4.72436	16.497		4.72006	17.4322
10.3313	11.6856		4.7265	16.4915		4.72221	17.4258
10.3485	11.681		4.72865	16.486		4.72436	17.4193
10.3656	11.6763		4.7308	16.4804		4.7265	17.4128
10.3828	11.6717		4.73295	16.4749		4.72865	17.4063
10.4	11.6671		4.73509	16.4694		4.7308	17.3998
10.4171	11.6626		4.73724	16.4638		4.73295	17.3932
10.4343	11.658		4.73939	16.4583		4.73509	17.3867
10.4514	11.6535		4.74154	16.4528		4.73724	17.3802
10.4686	11.649		4.74368	16.4472		4.73939	17.3736
10.4858	11.6445		4.74583	16.4417		4.74154	17.367
10.5029	11.64		4.74798	16.4362		4.74368	17.3604
10.5201	11.6355		4.75012	16.4306		4.74583	17.3538
10.5373	11.6311		4.75227	16.4251		4.74798	17.3472
10.5544	11.6266		4.75442	16.4196		4.75012	17.3405
10.5716	11.6222		4.75657	16.414		4.75227	17.3339
10.5887	11.6178		4.75871	16.4085		4.75442	17.3272
10.6059	11.6135		4.76086	16.403		4.75657	17.3206
10.6231	11.6091		4.76138	16.4017		4.75871	17.3139
10.6402	11.6048		4.76301	16.3975		4.76086	17.3072
10.6574	11.6004		4.76516	16.3919		4.76138	17.3056
10.6745	11.5961		4.7673	16.3864		4.76301	17.3005
10.6867	11.5931		4.76945	16.3809		4.76516	17.2937
10.6917	11.5918		4.7716	16.3753		4.7673	17.287
10.7089	11.5876		4.77375	16.3698		4.76945	17.2802
10.726	11.5833		4.77589	16.3643		4.7716	17.2735
10.7432	11.5791		4.77804	16.3587		4.77375	17.2667
10.7604	11.5748		4.78019	16.3532		4.77589	17.2599
10.7775	11.5706		4.78233	16.3477		4.77804	17.2531
10.7947	11.5664		4.78448	16.3422		4.78019	17.2463
10.8118	11.5623		4.78663	16.3366		4.78233	17.2395
10.829	11.5581		4.78878	16.3311		4.78448	17.2327
10.8462	11.554		4.79092	16.3255		4.78663	17.2258
10.8633	11.5498		4.79307	16.32		4.78878	17.219
10.8805	11.5457		4.79522	16.3145		4.79092	17.2121
10.8977	11.5417		4.79737	16.309		4.79307	17.2052
10.9148	11.5376		4.79951	16.3034		4.79522	17.1983
10.932	11.5335		4.80166	16.2979		4.79737	17.1914
10.9491	11.5295		4.80381	16.2924		4.79951	17.1845
10.9663	11.5254		4.80596	16.2868		4.80166	17.1775
10.9835	11.5214		4.8081	16.2813		4.80381	17.1706
11.0006	11.5174		4.81025	16.2758		4.80596	17.1636
11.0178	11.5134		4.8124	16.2702		4.8081	17.1566
11.035	11.5094		4.81454	16.2647		4.81025	17.1497
11.0521	11.5055		4.81669	16.2592		4.8124	17.1427
11.0693	11.5016		4.81884	16.2536		4.81454	17.1357
11.0864	11.4976		4.82099	16.2481		4.81669	17.1286
11.1036	11.4937		4.82313	16.2426		4.81884	17.1216
11.1208	11.4898		4.82528	16.237		4.82099	17.1146
11.1379	11.4859		4.82743	16.2315		4.82313	17.1075
11.1551	11.4821		4.82958	16.226		4.82528	17.1004
11.1723	11.4782		4.83172	16.2205		4.82743	17.0934
11.1894	11.4744		4.83387	16.2149		4.82958	17.0863
11.199	11.4723		4.83602	16.2094		4.83172	17.0791
11.2066	11.4706		4.83817	16.2039		4.83387	17.072
11.2238	11.4667		4.84031	16.1983		4.83602	17.0649
11.2409	11.463		4.84246	16.1928		4.83817	17.0578
11.2581	11.4592		4.84461	16.1873		4.84031	17.0506
11.2752	11.4554		4.84675	16.1817		4.84246	17.0434
11.2924	11.4517		4.8489	16.1762		4.84461	17.0363
11.3096	11.4479		4.85105	16.1707		4.84675	17.0291
11.3267	11.4442		4.8532	16.1651		4.8489	17.0219
11.3439	11.4405		4.85534	16.1596		4.85105	17.0146
11.361	11.4368		4.85749	16.1541		4.8532	17.0074
11.3782	11.4331		4.85964	16.1486		4.85534	17.0002
11.3954	11.4294		4.86179	16.143		4.85749	16.9929
11.4125	11.4258		4.86393	16.1375		4.85964	16.9857
11.4297	11.4221		4.86608	16.132		4.86179	16.9784
11.4468	11.4185		4.86823	16.1264		4.86393	16.9711
11.464	11.4149		4.87038	16.1209		4.86608	16.9638
11.4812	11.4113		4.87252	16.1154		4.86823	16.9565
11.4983	11.4077		4.87467	16.1098		4.87038	16.9492
11.5155	11.4041		4.87682	16.1043		4.87252	16.9418
11.5327	11.4005		4.87896	16.0988		4.87467	16.9345
11.5498	11.397		4.88111	16.0932		4.87682	16.9271
11.567	11.3934		4.88326	16.0877		4.87896	16.9198
11.5841	11.3899		4.88541	16.0822		4.88111	16.9124
11.6013	11.3864		4.88755	16.0766		4.88326	16.905
11.6185	11.3829		4.8897	16.0711		4.88541	16.8976
11.6356	11.3794		4.89185	16.0656		4.88755	16.8902
11.6528	11.3759		4.894	16.0601		4.8897	16.8828
11.67	11.3724		4.89614	16.0545		4.89185	16.8753
11.6871	11.369		4.89829	16.049		4.894	16.8679
11.7043	11.3655		4.90044	16.0434		4.89614	16.8604
11.7112	11.3642		4.90259	16.0379		4.89829	16.8529
11.7215	11.3621		4.90473	16.0324		4.90044	16.8454
11.7386	11.3587		4.90688	16.0269		4.90259	16.8379
11.7558	11.3553		4.91117	16.0158		4.90473	16.8304
11.7729	11.3519		4.91332	16.0103		4.90688	16.8229
11.7901	11.3485		4.91547	16.0047		4.90903	16.8154
11.8073	11.3451		4.91762	15.9992		4.91117	16.8078
11.8244	11.3418		4.91976	15.9937		4.91332	16.8003
11.8416	11.3384		4.92191	15.9881		4.91547	16.7927
11.8588	11.3351		4.92406	15.9826		4.91762	16.7851
11.8759	11.3318		4.92621	15.9771		4.91976	16.7775
11.8931	11.3285		4.92835	15.9716		4.92191	16.7699
11.9102	11.3252		4.9305	15.966		4.92406	16.7623
11.9274	11.3219		4.93265	15.9605		4.92621	16.7547
11.9446	11.3186		4.9348	15.955		4.92835	16.7471
11.9617	11.3153		4.93694	15.9494		4.9305	16.7394
11.9789	11.3121		4.93909	15.9439		4.93265	16.7318
11.9961	11.3088		4.94124	15.9384		4.9348	16.7241
12.0132	11.3056		4.94338	15.9328		4.93694	16.7164
12.0304	11.3024		4.94553	15.9273		4.93909	16.7087
12.0475	11.2992		4.94768	15.9218		4.94124	16.701
12.0647	11.296		4.94983	15.9162		4.94338	16.6933
12.0819	11.2928		4.95197	15.9107		4.94553	16.6856
12.099	11.2896		4.95412	15.9052		4.94768	16.6778
12.1162	11.2864		4.95842	15.8941		4.94983	16.6701
12.1333	11.2833		4.96056	15.8886		4.95197	16.6623
12.1505	11.2801		4.96271	15.8831		4.95412	16.6545
12.1677	11.277		4.96486	15.8775		4.95627	16.6468
12.1848	11.2739		4.967	15.872		4.95842	16.639
12.202	11.2707		4.96915	15.8665		4.96056	16.6312
12.2192	11.2676		4.9713	15.8609		4.96271	16.6233
12.2234	11.2669		4.97345	15.8554		4.96486	16.6155
12.2363	11.2645		4.97559	15.8499		4.967	16.6077
12.2535	11.2615		4.97651	15.8475		4.96915	16.5998
12.2706	11.2584		4.97774	15.8443		4.9713	16.592
12.2878	11.2553		4.97989	15.8388		4.97345	16.5841
12.305	11.2523		4.98204	15.8333		4.97559	16.5762
12.3221	11.2492		4.98418	15.8277		4.97651	16.5728
12.3393	11.2462		4.98633	15.8222		4.97774	16.5683
12.3565	11.2432		4.98848	15.8167		4.97989	16.5604
12.3736	11.2402		4.99063	15.8111		4.98204	16.5525
12.3908	11.2372		4.99277	15.8056		4.98418	16.5446
12.4079	11.2342		4.99492	15.8001		4.98633	16.5366
12.4251	11.2312		4.99707	15.7945		4.98848	16.5287
12.4423	11.2282		4.99921	15.789		4.99063	16.5207
12.4594	11.2253		5.00136	15.7835		4.99277	16.5127
12.4766	11.2223		5.00351	15.778		4.99492	16.5048
12.4938	11.2194		5.00566	15.7724		4.99707	16.4968
12.5109	11.2164		5.0078	15.7669		4.99921	16.4888
12.5281	11.2135		5.00995	15.7614		5.00136	16.4807
12.5452	11.2106		5.0121	15.7558		5.00351	16.4727
12.5624	11.2077		5.01425	15.7503		5.00566	16.4647
12.5796	11.2048		5.01639	15.7448		5.0078	16.4566
12.5967	11.2019		5.01854	15.7392		5.00995	16.4486
12.6139	11.199		5.02069	15.7337		5.0121	16.4405
12.6311	11.1961		5.02159	15.7314		5.01425	16.4324
12.6482	11.1933		5.02284	15.7282		5.01639	16.4243
12.6654	11.1904		5.02498	15.7226		5.01854	16.4162
12.6825	11.1876		5.02713	15.7171		5.02069	16.4081
12.6997	11.1848		5.02928	15.7116		5.02159	16.4047
12.7169	11.182		5.03142	15.706		5.02284	16.4
12.734	11.1791		5.03357	15.7005		5.02498	16.3919
12.7356	11.1789		5.03572	15.695		5.02713	16.3837
12.7512	11.1763		5.03787	15.6895		5.02928	16.3756
12.7683	11.1735		5.04001	15.6839		5.03142	16.3674
12.7855	11.1707		5.04216	15.6784		5.03357	16.3592
12.8027	11.168		5.04431	15.6729		5.03572	16.351
12.8198	11.1652		5.04646	15.6673		5.03787	16.3428
12.837	11.1624		5.0486	15.6618		5.04001	16.3346
12.8542	11.1597		5.05075	15.6563		5.04216	16.3264
12.8713	11.1569		5.0529	15.6507		5.04431	16.3182
12.8885	11.1542		5.05505	15.6452		5.04646	16.3099
12.9056	11.1515		5.05719	15.6397		5.0486	16.3017
12.9228	11.1488		5.05934	15.6341		5.05075	16.2934
12.94	11.1461		5.06149	15.6286		5.0529	16.2852
12.9571	11.1434		5.06363	15.6231		5.05505	16.2769
12.9743	11.1407		5.06578	15.6175		5.05719	16.2686
12.9915	11.138		5.06793	15.612		5.05934	16.2603
13.0086	11.1353		5.07008	15.6065		5.06149	16.252
13.0258	11.1326		5.07076	15.6047		5.06363	16.2436
13.0429	11.13		5.07437	15.5954		5.06578	16.2353
13.0601	11.1273		5.07652	15.5899		5.06793	16.227
13.0773	11.1247		5.07867	15.5844		5.07008	16.2186
13.0944	11.1221		5.08081	15.5788		5.07076	16.2159
13.1116	11.1194		5.08296	15.5733		5.07222	16.2102
13.1288	11.1168		5.08511	15.5678		5.07437	16.2019
13.1459	11.1142		5.08726	15.5622		5.07652	16.1935
13.1631	11.1116		5.0894	15.5567		5.07867	16.1851
13.1802	11.109		5.09155	15.5512		5.08081	16.1767
13.1974	11.1064		5.0937	15.5456		5.08296	16.1683
13.2146	11.1038		5.09584	15.5401		5.08511	16.1598
13.2274	11.1019		5.09799	15.5346		5.08726	16.1514
13.2317	11.1013		5.10014	15.529		5.0894	16.1429
13.2489	11.0987		5.10229	15.5235		5.09155	16.1345
13.266	11.0962		5.10443	15.518		5.0937	16.126
13.2832	11.0936		5.10658	15.5124		5.09584	16.1176
13.3004	11.0911		5.10873	15.5069		5.09799	16.1091
13.3175	11.0885		5.11088	15.5014		5.10014	16.1006
13.3347	11.086		5.11302	15.4959		5.10229	16.0921
13.3519	11.0835		5.11517	15.4903		5.10443	16.0835
13.369	11.081		5.11732	15.4848		5.10658	16.075
13.3862	11.0785		5.11947	15.4793		5.10873	16.0665
13.4033	11.076		5.12161	15.4737		5.11088	16.0579
13.4205	11.0735		5.12376	15.4682		5.11302	16.0494
13.4377	11.071		5.12591	15.4627		5.11517	16.0408
13.4548	11.0686		5.12805	15.4571		5.11732	16.0322
13.472	11.0661		5.1302	15.4516		5.11947	16.0236
13.4892	11.0637		5.13235	15.4461		5.12161	16.015
13.5063	11.0612		5.1345	15.4405		5.12376	16.0064
13.5235	11.0588		5.13664	15.435		5.12591	15.9978
13.5406	11.0563		5.13879	15.4295		5.12805	15.9892
13.5578	11.0539		5.14094	15.4239		5.1302	15.9805
13.575	11.0515		5.14309	15.4184		5.13235	15.9719
13.5921	11.0491		5.14523	15.4129		5.1345	15.9632
13.6093	11.0467		5.14738	15.4073		5.13664	15.9545
13.6265	11.0443		5.14953	15.4018		5.13879	15.9459
13.6436	11.0419		5.15168	15.3963		5.14094	15.9372
13.6608	11.0395		5.15382	15.3908		5.14309	15.9285
13.6779	11.0371		5.15597	15.3852		5.14523	15.9198
13.6951	11.0347		5.15812	15.3797		5.14738	15.9111
13.7027	11.0337		5.16026	15.3742		5.14953	15.9023
13.7123	11.0324		5.16241	15.3686		5.15168	15.8936
13.7294	11.03		5.16456	15.3631		5.15382	15.8848
13.7466	11.0277		5.16671	15.3576		5.15597	15.8761
13.7638	11.0253		5.16885	15.352		5.15812	15.8673
13.7809	11.023		5.171	15.3465		5.16026	15.8585
13.7981	11.0207		5.17315	15.341		5.16241	15.8498
13.8152	11.0183		5.1753	15.3354		5.16456	15.841
13.8324	11.016		5.17744	15.3299		5.16671	15.8322
13.8496	11.0137		5.17959	15.3244		5.16885	15.8233
13.8667	11.0114		5.18174	15.3188		5.171	15.8145
13.8839	11.0091		5.18389	15.3133		5.17315	15.8057
13.901	11.0068		5.18603	15.3078		5.1753	15.7968
13.9182	11.0046		5.18818	15.3023		5.17744	15.788
13.9354	11.0023		5.19033	15.2967		5.17959	15.7791
13.9525	11		5.19164	15.2934		5.18174	15.7703
13.9697	10.9977		5.19247	15.2912		5.18389	15.7614
13.9869	10.9955		5.19462	15.2857		5.18603	15.7525
14.004	10.9932		5.19677	15.2801		5.18818	15.7436
14.0212	10.991		5.19892	15.2746		5.19033	15.7347
14.0383	10.9887		5.20106	15.2691		5.19164	15.7292
14.0555	10.9865		5.20321	15.2635		5.19247	15.7257
14.0727	10.9843		5.20536	15.258		5.19462	15.7168
14.0898	10.9821		5.20751	15.2525		5.19677	15.7079
14.107	10.9799		5.20965	15.247		5.19892	15.6989
14.1242	10.9777		5.2118	15.2414		5.20106	15.69
14.1413	10.9755		5.21395	15.2359		5.20321	15.681
14.1585	10.9733		5.21609	15.2303		5.20536	15.672
14.1756	10.9711		5.21824	15.2248		5.20751	15.663
14.1904	10.9692		5.22039	15.2193		5.20965	15.654
14.1928	10.9689		5.22254	15.2138		5.2118	15.645
14.21	10.9667		5.22468	15.2082		5.21395	15.636
14.2271	10.9646		5.22683	15.2027		5.21609	15.627
14.2443	10.9624		5.22898	15.1972		5.21824	15.618
14.2615	10.9602		5.23113	15.1916		5.22039	15.6089
14.2786	10.9581		5.23327	15.1861		5.22254	15.5999
14.2958	10.9559		5.23542	15.1806		5.22468	15.5908
14.313	10.9538		5.23757	15.175		5.22683	15.5817
14.3301	10.9517		5.23972	15.1695		5.22898	15.5727
14.3473	10.9496		5.24186	15.164		5.23113	15.5636
14.3644	10.9474		5.24401	15.1584		5.23327	15.5545
14.3816	10.9453		5.24616	15.1529		5.23542	15.5454
14.3988	10.9432		5.2483	15.1474		5.23757	15.5363
14.4159	10.9411		5.25045	15.1418		5.23972	15.5271
14.4331	10.939		5.2526	15.1363		5.24186	15.518
14.4503	10.9369		5.25475	15.1308		5.24401	15.5089
14.4674	10.9348		5.25689	15.1253		5.24616	15.4997
14.4846	10.9327		5.25904	15.1197		5.2483	15.4906
14.5017	10.9307		5.26119	15.1142		5.25045	15.4814
14.5189	10.9286		5.26334	15.1087		5.2526	15.4722
14.5361	10.9265		5.26548	15.1031		5.25475	15.463
14.5532	10.9245		5.26763	15.0976		5.25689	15.4538
14.5704	10.9224		5.26978	15.0921		5.25904	15.4446
14.5875	10.9204		5.27193	15.0865		5.26119	15.4354
14.6047	10.9183		5.27407	15.081		5.26334	15.4262
14.6219	10.9163		5.27622	15.0755		5.26548	15.4169
14.639	10.9143		5.27837	15.0699		5.26763	15.4077
14.6562	10.9123		5.28051	15.0644		5.26978	15.3984
14.6733	10.9102		5.28266	15.0589		5.27193	15.3892
14.6905	10.9082		5.28481	15.0534		5.27407	15.3799
14.7026	10.9068		5.28696	15.0478		5.27622	15.3706
14.7077	10.9062		5.2891	15.0423		5.27837	15.3613
14.7248	10.9042		5.29125	15.0368		5.28051	15.3521
14.742	10.9022		5.2934	15.0312		5.28266	15.3428
14.7592	10.9002		5.29555	15.0257		5.28481	15.3334
14.7763	10.8982		5.29769	15.0202		5.28696	15.3241
14.7935	10.8963		5.29984	15.0146		5.2891	15.3148
14.8107	10.8943		5.30199	15.0091		5.29125	15.3055
14.8278	10.8923		5.30414	15.0036		5.2934	15.2961
14.845	10.8903		5.30628	14.998		5.29555	15.2867
14.8621	10.8884		5.30843	14.9925		5.29769	15.2774
14.8793	10.8864		5.31058	14.987		5.29984	15.268
14.8965	10.8845		5.31272	14.9814		5.30199	15.2586
14.9136	10.8825		5.31487	14.9759		5.30414	15.2492
14.9308	10.8806		5.31702	14.9704		5.30628	15.2398
14.948	10.8787		5.31917	14.9649		5.30843	15.2304
14.9651	10.8767		5.32131	14.9593		5.31058	15.221
14.9823	10.8748		5.32346	14.9538		5.31272	15.2116
14.9994	10.8729		5.32561	14.9482		5.31487	15.2022
15.0166	10.871		5.32687	14.945		5.31702	15.1927
15.0338	10.8691		5.32776	14.9427		5.31917	15.1833
15.0509	10.8672		5.3299	14.9372		5.32131	15.1738
15.0681	10.8653		5.33205	14.9317		5.32346	15.1643
15.0853	10.8634		5.3342	14.9261		5.32561	15.1549
15.1024	10.8615		5.33635	14.9206		5.32687	15.1493
15.1196	10.8596		5.33849	14.9151		5.32776	15.1454
15.1367	10.8577		5.34064	14.9095		5.3299	15.1359
15.1539	10.8559		5.34279	14.904		5.33205	15.1264
15.1711	10.854		5.34493	14.8985		5.3342	15.1169
15.1882	10.8521		5.34708	14.8929		5.33635	15.1074
15.2054	10.8503		5.34923	14.8874		5.33849	15.0978
15.2148	10.8492		5.35138	14.8819		5.34064	15.0883
15.2226	10.8484		5.35352	14.8764		5.34279	15.0787
15.2397	10.8466		5.35567	14.8708		5.34493	15.0692
15.2569	10.8447		5.35782	14.8653		5.34708	15.0596
15.274	10.8429		5.35997	14.8598		5.34923	15.0501
15.2912	10.841		5.36211	14.8542		5.35138	15.0405
15.3084	10.8392		5.36426	14.8487		5.35352	15.0309
15.3255	10.8374		5.36641	14.8432		5.35567	15.0213
15.3427	10.8356		5.36856	14.8376		5.35782	15.0117
15.3598	10.8337		5.3707	14.8321		5.35997	15.0021
15.377	10.8319		5.37285	14.8266		5.36211	14.9925
15.3942	10.8301		5.375	14.821		5.36426	14.9828
15.4113	10.8283		5.37714	14.8155		5.36641	14.9732
15.4285	10.8265		5.37929	14.81		5.36856	14.9636
15.4457	10.8247		5.38144	14.8044		5.3707	14.9539
15.4628	10.8229		5.38359	14.7989		5.37285	14.9443
15.48	10.8212		5.39003	14.7823		5.375	14.9346
15.4971	10.8194		5.39218	14.7768		5.37714	14.9249
15.5143	10.8176		5.39432	14.7713		5.37929	14.9152
15.5315	10.8158		5.39647	14.7657		5.38144	14.9055
15.5486	10.8141		5.39862	14.7602		5.38359	14.8958
15.5658	10.8123		5.40077	14.7547		5.38573	14.8861
15.583	10.8105		5.40291	14.7491		5.38788	14.8764
15.6001	10.8088		5.40506	14.7436		5.39003	14.8667
15.6173	10.8071		5.40721	14.7381		5.39218	14.857
15.6344	10.8053		5.40935	14.7325		5.39432	14.8472
15.6516	10.8036		5.4115	14.727		5.39647	14.8375
15.6688	10.8018		5.41365	14.7215		5.39862	14.8277
15.6859	10.8001		5.4158	14.7159		5.40077	14.818
15.7031	10.7984		5.41794	14.7104		5.40291	14.8082
15.7203	10.7966		5.42009	14.7049		5.40506	14.7984
15.727	10.796		5.42224	14.6994		5.40721	14.7886
15.7374	10.7949		5.42439	14.6938		5.40935	14.7788
15.7546	10.7932		5.42653	14.6883		5.4115	14.769
15.7717	10.7915		5.42868	14.6828		5.41365	14.7592
15.7889	10.7898		5.43083	14.6772		5.4158	14.7494
15.8061	10.7881		5.43297	14.6717		5.41794	14.7396
15.8232	10.7864		5.43512	14.6662		5.42009	14.7297
15.8404	10.7847		5.43727	14.6606		5.42224	14.7199
15.8575	10.783		5.43942	14.6551		5.42439	14.7101
15.8747	10.7813		5.43956	14.6547		5.42653	14.7002
15.8919	10.7797		5.44156	14.6496		5.42868	14.6903
15.909	10.778		5.44371	14.644		5.43083	14.6805
15.9262	10.7763		5.44586	14.6385		5.43297	14.6706
15.9434	10.7746		5.44801	14.633		5.43512	14.6607
15.9605	10.773		5.45015	14.6274		5.43727	14.6508
15.9777	10.7713		5.4523	14.6219		5.43942	14.6409
15.9948	10.7697		5.45445	14.6164		5.43956	14.6402
16.012	10.768		5.4566	14.6108		5.44156	14.631
16.0292	10.7664		5.45874	14.6053		5.44371	14.6211
16.0463	10.7647		5.46089	14.5998		5.44586	14.6111
16.0635	10.7631		5.46304	14.5943		5.44801	14.6012
16.0807	10.7614		5.46518	14.5887		5.45015	14.5913
16.0978	10.7598		5.46733	14.5832		5.4523	14.5813
16.115	10.7582		5.46948	14.5777		5.45445	14.5713
16.1321	10.7566		5.47163	14.5721		5.4566	14.5614
16.1493	10.7549		5.47377	14.5666		5.45874	14.5514
16.1665	10.7533		5.47592	14.5611		5.46089	14.5414
16.1836	10.7517		5.47807	14.5555		5.46304	14.5314
16.2008	10.7501		5.48022	14.55		5.46518	14.5214
16.2179	10.7485		5.48236	14.5445		5.46733	14.5114
16.2351	10.7469		5.48451	14.5389		5.46948	14.5014
16.2392	10.7465		5.48666	14.5334		5.47163	14.4914
16.2523	10.7453		5.48881	14.5279		5.47377	14.4814
16.2694	10.7437		5.49095	14.5223		5.47592	14.4714
16.2866	10.7421		5.4931	14.5168		5.47807	14.4613
16.3038	10.7406		5.49525	14.5113		5.48022	14.4513
16.3209	10.739		5.49739	14.5058		5.48236	14.4412
16.3381	10.7374		5.49954	14.5002		5.48451	14.4312
16.3553	10.7358		5.50169	14.4947		5.48666	14.4211
16.3724	10.7342		5.50384	14.4892		5.48881	14.411
16.3896	10.7327		5.50598	14.4836		5.49095	14.4009
16.4067	10.7311		5.50813	14.4781		5.4931	14.3909
16.4239	10.7296		5.51028	14.4726		5.49525	14.3808
16.4411	10.728		5.51243	14.467		5.49739	14.3706
16.4582	10.7264		5.51457	14.4615		5.49954	14.3605
16.4754	10.7249		5.51672	14.456		5.50169	14.3504
16.4926	10.7234		5.51887	14.4504		5.50384	14.3403
16.5097	10.7218		5.52102	14.4449		5.50598	14.3302
16.5269	10.7203		5.52316	14.4394		5.50813	14.32
16.544	10.7188		5.52531	14.4338		5.51028	14.3099
16.5612	10.7172		5.52746	14.4283		5.51243	14.2997
16.5784	10.7157		5.5296	14.4228		5.51457	14.2896
16.5955	10.7142		5.53175	14.4172		5.51672	14.2794
16.6127	10.7127		5.5339	14.4117		5.51887	14.2692
16.6299	10.7111		5.53605	14.4062		5.52102	14.259
16.647	10.7096		5.53819	14.4007		5.52316	14.2488
16.6642	10.7081		5.54034	14.3951		5.52531	14.2386
16.6813	10.7066		5.54249	14.3896		5.52746	14.2285
16.6985	10.7051		5.54464	14.3841		5.5296	14.2182
16.7157	10.7036		5.54678	14.3785		5.53175	14.208
16.7328	10.7021		5.54893	14.373		5.5339	14.1978
16.75	10.7006		5.55108	14.3675		5.53605	14.1876
16.7514	10.7005		5.55323	14.3619		5.53819	14.1773
16.7672	10.6991		5.55537	14.3564		5.54034	14.1671
16.7843	10.6977		5.55752	14.3509		5.54249	14.1568
16.8015	10.6962		5.55967	14.3453		5.54464	14.1466
16.8186	10.6947		5.56181	14.3398		5.54678	14.1363
16.8358	10.6932		5.56396	14.3343		5.54893	14.126
16.853	10.6918		5.56611	14.3287		5.55108	14.1158
16.8701	10.6903		5.56826	14.3232		5.55323	14.1055
16.8873	10.6888		5.5704	14.3177		5.55537	14.0952
16.9044	10.6874		5.57255	14.3122		5.55752	14.0849
16.9216	10.6859		5.57274	14.3117		5.55967	14.0746
16.9388	10.6845		5.5747	14.3066		5.56181	14.0643
16.9559	10.683		5.57685	14.3011		5.56396	14.0539
16.9731	10.6816		5.58114	14.29		5.56611	14.0436
16.9903	10.6801		5.58544	14.279		5.56826	14.0333
17.0074	10.6787		5.58758	14.2734		5.5704	14.0229
17.0246	10.6773		5.58973	14.2679		5.57255	14.0126
17.0417	10.6758		5.59188	14.2624		5.57274	14.0117
17.0589	10.6744		5.59402	14.2568		5.5747	14.0022
17.0761	10.673		5.59617	14.2513		5.57685	13.9919
17.0932	10.6715		5.59832	14.2458		5.57899	13.9815
17.1104	10.6701		5.60047	14.2402		5.58114	13.9711
17.1275	10.6687		5.60261	14.2347		5.58329	13.9608
17.1447	10.6673		5.60476	14.2292		5.58544	13.9504
17.1619	10.6659		5.60691	14.2236		5.58758	13.94
17.179	10.6645		5.60906	14.2181		5.58973	13.9296
17.1962	10.6631		5.6112	14.2126		5.59188	13.9192
17.2134	10.6617		5.61335	14.2071		5.59402	13.9088
17.2305	10.6603		5.6155	14.2015		5.59617	13.8983
17.2477	10.6589		5.61765	14.196		5.59832	13.8879
17.2637	10.6576		5.61979	14.1905		5.60047	13.8775
17.2648	10.6575		5.62194	14.1849		5.60261	13.8671
17.282	10.6561		5.62409	14.1794		5.60476	13.8566
17.2992	10.6547		5.62623	14.1739		5.60691	13.8461
17.3163	10.6533		5.62838	14.1683		5.60906	13.8357
17.3335	10.652		5.63053	14.1628		5.6112	13.8252
17.3507	10.6506		5.63268	14.1573		5.61335	13.8148
17.3678	10.6492		5.63482	14.1517		5.6155	13.8043
17.385	10.6478		5.63697	14.1462		5.61765	13.7938
17.4021	10.6465		5.63912	14.1407		5.61979	13.7833
17.4193	10.6451		5.64127	14.1351		5.62194	13.7728
17.4365	10.6438		5.64341	14.1296		5.62409	13.7623
17.4536	10.6424		5.64556	14.1241		5.62623	13.7518
17.4708	10.641		5.64771	14.1186		5.62838	13.7413
17.488	10.6397		5.64986	14.113		5.63053	13.7308
17.5051	10.6383		5.652	14.1075		5.63268	13.7202
17.5223	10.637		5.65415	14.102		5.63482	13.7097
17.5394	10.6357		5.6563	14.0964		5.63697	13.6992
17.5566	10.6343		5.65844	14.0909		5.63912	13.6886
17.5738	10.633		5.66059	14.0854		5.64127	13.6781
17.5909	10.6316		5.66274	14.0798		5.64341	13.6675
17.6081	10.6303		5.66489	14.0743		5.64556	13.657
17.6253	10.629		5.66918	14.0632		5.64771	13.6464
17.6424	10.6276		5.67133	14.0577		5.64986	13.6358
17.6596	10.6263		5.67348	14.0522		5.652	13.6252
17.6767	10.625		5.67562	14.0466		5.65415	13.6146
17.6939	10.6237		5.67777	14.0411		5.6563	13.604
17.7111	10.6224		5.67992	14.0356		5.65844	13.5934
17.7282	10.6211		5.68206	14.0301		5.66059	13.5828
17.7454	10.6198		5.68421	14.0245		5.66274	13.5722
17.7626	10.6185		5.68636	14.019		5.66489	13.5616
17.7759	10.6174		5.68851	14.0135		5.66703	13.551
17.7797	10.6172		5.69065	14.0079		5.66918	13.5404
17.7969	10.6159		5.6928	14.0024		5.67133	13.5297
17.814	10.6146		5.69495	13.9969		5.67348	13.5191
17.8312	10.6133		5.6971	13.9913		5.67562	13.5084
17.8484	10.612		5.69924	13.9858		5.67777	13.4978
17.8655	10.6107		5.70139	13.9803		5.67992	13.4871
17.8827	10.6094		5.70354	13.9747		5.68206	13.4764
17.8999	10.6081		5.70569	13.9692		5.68421	13.4658
17.917	10.6068		5.70783	13.9637		5.68636	13.4551
17.9342	10.6056		5.70998	13.9581		5.68851	13.4444
17.9513	10.6043		5.71213	13.9526		5.69065	13.4337
17.9685	10.603		5.71427	13.9471		5.6928	13.423
17.9857	10.6017		5.71642	13.9416		5.69495	13.4123
18.0028	10.6005		5.71857	13.936		5.6971	13.4016
18.02	10.5992		5.72072	13.9305		5.69924	13.3909
18.0372	10.598		5.72286	13.925		5.70139	13.3802
18.0543	10.5967		5.72501	13.9194		5.70354	13.3695
18.0715	10.5954		5.72716	13.9139		5.70569	13.3587
18.0886	10.5942		5.72931	13.9084		5.70783	13.348
18.1058	10.5929		5.73145	13.9028		5.70998	13.3373
18.123	10.5917		5.7336	13.8973		5.71213	13.3265
18.1401	10.5905		5.73575	13.8918		5.71427	13.3158
18.1573	10.5892		5.73665	13.8895		5.71642	13.305
18.1745	10.588		5.7379	13.8862		5.71857	13.2942
18.1916	10.5867		5.74004	13.8807		5.72072	13.2835
18.2088	10.5855		5.74219	13.8752		5.72286	13.2727
18.2259	10.5843		5.74434	13.8697		5.72501	13.2619
18.2431	10.583		5.74648	13.8641		5.72716	13.2512
18.2603	10.5818		5.74863	13.8586		5.72931	13.2404
18.2774	10.5806		5.75078	13.853		5.73145	13.2296
18.2881	10.5798		5.75293	13.8475		5.7336	13.2188
18.2946	10.5794		5.75507	13.842		5.73575	13.208
18.3117	10.5782		5.75722	13.8365		5.73665	13.2034
18.3289	10.5769		5.75937	13.8309		5.7379	13.1971
18.3461	10.5757		5.76152	13.8254		5.74004	13.1863
18.3632	10.5745		5.76366	13.8199		5.74219	13.1755
18.3804	10.5733		5.76581	13.8143		5.74434	13.1647
18.3976	10.5721		5.76796	13.8088		5.74648	13.1538
18.4147	10.5709		5.77011	13.8033		5.74863	13.143
18.4319	10.5697		5.77225	13.7977		5.75078	13.1321
18.449	10.5685		5.7744	13.7922		5.75293	13.1213
18.4662	10.5673		5.77655	13.7867		5.75507	13.1105
18.4834	10.5661		5.77869	13.7812		5.75722	13.0996
18.5005	10.5649		5.78084	13.7756		5.75937	13.0887
18.5177	10.5637		5.78299	13.7701		5.76152	13.0778
18.5349	10.5625		5.78514	13.7645		5.76366	13.067
18.552	10.5613		5.78728	13.759		5.76581	13.0561
18.5692	10.5602		5.78943	13.7535		5.76796	13.0452
18.5863	10.559		5.79158	13.748		5.77011	13.0343
18.6035	10.5578		5.79373	13.7424		5.77225	13.0234
18.6207	10.5566		5.79587	13.7369		5.7744	13.0125
18.6378	10.5555		5.79802	13.7314		5.77655	13.0016
18.655	10.5543		5.80017	13.7258		5.77869	12.9907
18.6721	10.5531		5.80232	13.7203		5.78084	12.9798
18.6893	10.552		5.80446	13.7148		5.78299	12.9689
18.7065	10.5508		5.80661	13.7092		5.78514	12.9579
18.7236	10.5496		5.80876	13.7037		5.78728	12.947
18.7408	10.5485		5.8109	13.6982		5.78943	12.9361
18.758	10.5473		5.81305	13.6927		5.79158	12.9251
18.7751	10.5462		5.8152	13.6871		5.79373	12.9142
18.7923	10.545		5.81735	13.6816		5.79587	12.9032
18.8003	10.5445		5.81949	13.6761		5.79802	12.8923
18.8094	10.5439		5.82164	13.6705		5.80017	12.8813
18.8266	10.5427		5.82379	13.665		5.80232	12.8703
18.8438	10.5416		5.82594	13.6595		5.80446	12.8593
18.8609	10.5405		5.82808	13.6539		5.80661	12.8484
18.8781	10.5393		5.83023	13.6484		5.80876	12.8374
18.8953	10.5382		5.83238	13.6429		5.8109	12.8264
18.9124	10.5371		5.83453	13.6373		5.81305	12.8154
18.9296	10.5359		5.83667	13.6318		5.8152	12.8044
18.9468	10.5348		5.83882	13.6263		5.81735	12.7934
18.9639	10.5337		5.84097	13.6207		5.81949	12.7824
18.9811	10.5326		5.84311	13.6152		5.82164	12.7714
18.9982	10.5314		5.84526	13.6097		5.82379	12.7604
19.0154	10.5303		5.84741	13.6042		5.82594	12.7493
19.0326	10.5292		5.84956	13.5986		5.82808	12.7383
19.0497	10.5281		5.8517	13.5931		5.83023	12.7273
19.0669	10.527		5.85385	13.5876		5.83238	12.7163
19.0841	10.5259		5.856	13.582		5.83453	12.7052
19.1012	10.5247		5.85815	13.5765		5.83667	12.6942
19.1184	10.5236		5.86029	13.571		5.83882	12.6831
19.1355	10.5225		5.86244	13.5654		5.84097	12.6721
19.1527	10.5214		5.86459	13.5599		5.84311	12.661
19.1699	10.5203		5.86674	13.5544		5.84526	12.65
19.187	10.5192		5.86888	13.5488		5.84741	12.6389
19.2042	10.5181		5.87103	13.5433		5.84956	12.6278
19.2214	10.517		5.87318	13.5378		5.8517	12.6167
19.2385	10.516		5.87532	13.5322		5.85385	12.6056
19.2557	10.5149		5.87747	13.5267		5.856	12.5946
19.2728	10.5138		5.87962	13.5212		5.85815	12.5835
19.29	10.5127		5.88177	13.5156		5.86029	12.5724
19.3072	10.5116		5.88391	13.5101		5.86244	12.5613
19.3126	10.5113		5.88606	13.5046		5.86459	12.5502
19.3243	10.5105		5.88821	13.4991		5.86674	12.539
19.3415	10.5094		5.89036	13.4935		5.86888	12.5279
19.3586	10.5084		5.8925	13.488		5.87103	12.5168
19.3758	10.5073		5.89465	13.4825		5.87318	12.5057
19.393	10.5062		5.8968	13.4769		5.87532	12.4946
19.4101	10.5052		5.89895	13.4714		5.87747	12.4834
19.4273	10.5041		5.90109	13.4659		5.87962	12.4723
19.4444	10.503		5.90324	13.4603		5.88177	12.4612
19.4616	10.502		5.90539	13.4548		5.88391	12.45
19.4788	10.5009		5.90753	13.4493		5.88606	12.4389
19.4959	10.4998		5.90968	13.4437		5.88821	12.4277
19.5131	10.4988		5.91183	13.4382		5.89036	12.4166
19.5303	10.4977		5.91398	13.4327		5.8925	12.4054
19.5474	10.4967		5.91612	13.4271		5.89465	12.3942
19.5646	10.4956		5.91827	13.4216		5.8968	12.3831
19.5817	10.4946		5.92042	13.4161		5.89895	12.3719
19.5989	10.4935		5.92257	13.4106		5.90109	12.3607
19.6161	10.4925		5.92471	13.405		5.90324	12.3495
19.6332	10.4914		5.92686	13.3995		5.90539	12.3383
19.6504	10.4904		5.92901	13.394		5.90753	12.3271
19.6676	10.4894		5.93115	13.3884		5.90968	12.3159
19.6847	10.4883		5.9333	13.3829		5.91183	12.3047
19.7019	10.4873		5.93545	13.3774		5.91398	12.2935
19.719	10.4863		5.9376	13.3718		5.91612	12.2823
19.7362	10.4852		5.93974	13.3663		5.91827	12.2711
19.7534	10.4842		5.94189	13.3608		5.92042	12.2599
19.7705	10.4832		5.94404	13.3552		5.92257	12.2487
19.7877	10.4822		5.94619	13.3497		5.92471	12.2375
19.8049	10.4811		5.94833	13.3442		5.92686	12.2262
19.822	10.4801		5.95048	13.3386		5.92901	12.215
19.8248	10.4799		5.95263	13.3331		5.93115	12.2037
19.8392	10.4791		5.95478	13.3276		5.9333	12.1925
19.8563	10.4781		5.95692	13.3221		5.93545	12.1813
19.8735	10.4771		5.95907	13.3165		5.9376	12.17
19.8907	10.476		5.96122	13.311		5.93974	12.1588
19.9078	10.475		5.96336	13.3055		5.94189	12.1475
19.925	10.474		5.96551	13.2999		5.94404	12.1363
19.9422	10.473		5.96766	13.2944		5.94619	12.125
19.9593	10.472		5.96981	13.2889		5.94833	12.1137
19.9765	10.471		5.97195	13.2833		5.95048	12.1024
19.9936	10.47		5.9741	13.2778		5.95263	12.0912
20.0108	10.469		5.97625	13.2723		5.95478	12.0799
20.028	10.468		5.9784	13.2667		5.95692	12.0686
20.0451	10.467		5.98054	13.2612		5.95907	12.0573
20.0623	10.466		5.98269	13.2557		5.96122	12.046
20.0795	10.465		5.98484	13.2501		5.96336	12.0347
20.0966	10.464		5.98699	13.2446		5.96551	12.0234
20.1138	10.4631		5.98913	13.2391		5.96766	12.0121
20.1309	10.4621		5.99128	13.2335		5.96981	12.0008
20.1481	10.4611		5.99343	13.228		5.97195	11.9895
20.1653	10.4601		5.99557	13.2225		5.9741	11.9782
20.1824	10.4591		5.99772	13.217		5.97625	11.9669
20.1996	10.4581		5.99987	13.2114		5.9784	11.9556
20.2168	10.4572		6.00202	13.2059		5.98054	11.9442
20.2339	10.4562		6.00416	13.2004		5.98269	11.9329
20.2511	10.4552		6.00631	13.1948		5.98484	11.9216
20.2682	10.4542		6.00846	13.1893		5.98699	11.9102
20.2854	10.4533		6.01061	13.1838		5.98913	11.8989
20.3026	10.4523		6.01275	13.1782		5.99128	11.8875
20.3104	10.4519		6.01705	13.1672		5.99343	11.8762
20.3197	10.4513		6.0192	13.1616		5.99557	11.8649
20.7796	10.4261		6.02134	13.1561		5.99772	11.8535
21.0234	10.4132		6.02349	13.1506		6.02349	11.717
