# Supplementary material for: Bond performance between hybrid fiber-reinforced concrete and BFRP bars under freeze-thaw cycle
Source: PLoS One. 2024 May 13;19(5):e0303327. doi: 10.1371/journal.pone.0303327 (PMC11090331; doi:10.1371/journal.pone.0303327)
Supplement: S1 Data — (ZIP) [file pone.0303327.s001.zip › Supporting Information files/The fitting data of the descending section of the bond slip curve/FT75-C0.15B0.2.xlsx]

## Sheet: Sheet1
	Malvar model			MBPE model			Continuous Curve model
Slip(mm)	Bond stress(MPa)		Slip(mm)	Bond stress(MPa)		Slip(mm)	Bond stress(MPa)
4.61996	16.0429		4.61996	16.0429		4.61996	16.098
4.63636	16.0369		4.62678	16.0299		4.62337	16.0927
4.65276	16.0211		4.63019	16.0233		4.62678	16.0874
4.66916	15.9979		4.6336	16.0168		4.63019	16.0821
4.68556	15.9691		4.63701	16.0103		4.6336	16.0768
4.70196	15.9359		4.64041	16.0038		4.63701	16.0714
4.71836	15.8994		4.64382	15.9972		4.64041	16.0661
4.73476	15.8603		4.64723	15.9907		4.64382	16.0608
4.75116	15.8191		4.65405	15.9777		4.64723	16.0555
4.76756	15.7763		4.65746	15.9711		4.65064	16.0501
4.78396	15.7323		4.66087	15.9646		4.65405	16.0448
4.80036	15.6873		4.66769	15.9515		4.65746	16.0394
4.81676	15.6417		4.6711	15.945		4.66087	16.0341
4.83316	15.5954		4.67792	15.932		4.66428	16.0287
4.84956	15.5489		4.68132	15.9254		4.66769	16.0234
4.86596	15.5021		4.68814	15.9124		4.6711	16.018
4.90668	15.3855		4.69155	15.9059		4.67451	16.0127
4.91516	15.3612		4.69496	15.8993		4.67792	16.0073
4.93156	15.3143		4.69837	15.8928		4.68132	16.0019
4.94796	15.2676		4.70519	15.8797		4.68473	15.9965
4.96436	15.2211		4.71542	15.8602		4.68814	15.9911
4.98076	15.1748		4.71883	15.8537		4.69155	15.9857
4.99716	15.1288		4.72223	15.8471		4.69496	15.9803
5.01356	15.083		4.72905	15.8341		4.69837	15.9749
5.02996	15.0376		4.73246	15.8275		4.70178	15.9695
5.04636	14.9925		4.73587	15.821		4.70519	15.9641
5.06276	14.9477		4.73928	15.8145		4.7086	15.9587
5.07916	14.9033		4.74269	15.808		4.71201	15.9533
5.09556	14.8593		4.74951	15.7949		4.71542	15.9479
5.11196	14.8156		4.75292	15.7884		4.71883	15.9424
5.11761	14.8006		4.75633	15.7819		4.72223	15.937
5.12836	14.7723		4.76655	15.7623		4.72564	15.9316
5.14476	14.7294		4.77337	15.7492		4.72905	15.9261
5.16116	14.6869		4.77678	15.7427		4.73246	15.9207
5.17756	14.6447		4.78019	15.7362		4.73587	15.9152
5.19396	14.603		4.7836	15.7296		4.73928	15.9098
5.21036	14.5617		4.79383	15.7101		4.74269	15.9043
5.22676	14.5207		4.79724	15.7035		4.7461	15.8988
5.24316	14.4802		4.80065	15.697		4.74951	15.8934
5.25956	14.44		4.80405	15.6905		4.75292	15.8879
5.27596	14.4003		4.80746	15.6839		4.75633	15.8824
5.29236	14.3609		4.81087	15.6774		4.75974	15.8769
5.30808	14.3235		4.81428	15.6709		4.76314	15.8715
5.30876	14.3219		4.81769	15.6644		4.76655	15.866
5.32516	14.2833		4.8211	15.6578		4.76996	15.8605
5.34156	14.2451		4.82451	15.6513		4.77337	15.855
5.35796	14.2073		4.82792	15.6448		4.77678	15.8495
5.37436	14.1699		4.83133	15.6383		4.78019	15.8439
5.39076	14.1328		4.83474	15.6317		4.7836	15.8384
5.40716	14.0961		4.83815	15.6252		4.78701	15.8329
5.41662	14.0751		4.84156	15.6187		4.79042	15.8274
5.42356	14.0597		4.84496	15.6122		4.79383	15.8218
5.43996	14.0238		4.84837	15.6056		4.79724	15.8163
5.45636	13.9882		4.85178	15.5991		4.80065	15.8108
5.47276	13.9529		4.85519	15.5926		4.80405	15.8052
5.48916	13.918		4.8586	15.5861		4.80746	15.7997
5.50556	13.8834		4.86201	15.5795		4.81087	15.7941
5.52196	13.8492		4.86542	15.573		4.81428	15.7886
5.53836	13.8154		4.86883	15.5665		4.81769	15.783
5.55476	13.7818		4.87224	15.56		4.8211	15.7775
5.57116	13.7486		4.87565	15.5534		4.82451	15.7719
5.58756	13.7158		4.87906	15.5469		4.82792	15.7663
5.60396	13.6832		4.88247	15.5404		4.83133	15.7607
5.62036	13.651		4.88587	15.5338		4.83474	15.7552
5.63676	13.6191		4.88928	15.5273		4.83815	15.7496
5.64599	13.6013		4.89269	15.5208		4.84156	15.744
5.65316	13.5875		4.8961	15.5143		4.84496	15.7384
5.66956	13.5562		4.89951	15.5077		4.84837	15.7328
5.68596	13.5252		4.90292	15.5012		4.85178	15.7272
5.70236	13.4946		4.90633	15.4947		4.85519	15.7216
5.71876	13.4642		4.90668	15.494		4.8586	15.7159
5.73516	13.4341		4.90974	15.4882		4.86201	15.7103
5.75156	13.4043		4.91315	15.4816		4.86542	15.7047
5.76796	13.3748		4.91656	15.4751		4.86883	15.6991
5.78436	13.3455		4.91997	15.4686		4.87224	15.6934
5.80076	13.3166		4.92338	15.462		4.87565	15.6878
5.81716	13.2879		4.92678	15.4555		4.87906	15.6822
5.83356	13.2595		4.93019	15.449		4.88247	15.6765
5.84996	13.2314		4.9336	15.4425		4.88587	15.6709
5.86636	13.2035		4.93701	15.4359		4.88928	15.6652
5.88276	13.1759		4.94042	15.4294		4.89269	15.6595
5.89916	13.1485		4.94383	15.4229		4.8961	15.6539
5.90198	13.1438		4.94724	15.4164		4.89951	15.6482
5.91556	13.1214		4.95065	15.4098		4.90292	15.6425
5.93196	13.0945		4.95406	15.4033		4.90633	15.6369
5.94836	13.0679		4.95747	15.3968		4.90668	15.6363
5.96476	13.0416		4.96088	15.3903		4.90974	15.6312
5.98116	13.0155		4.96429	15.3837		4.91315	15.6255
5.99756	12.9896		4.96769	15.3772		4.91656	15.6198
6.01396	12.964		4.9711	15.3707		4.91997	15.6141
6.03036	12.9385		4.97451	15.3642		4.92338	15.6084
6.04676	12.9133		4.97792	15.3576		4.92678	15.6027
6.06316	12.8884		4.98133	15.3511		4.93019	15.597
6.07956	12.8637		4.98474	15.3446		4.9336	15.5913
6.09596	12.8392		4.98815	15.338		4.93701	15.5856
6.11236	12.8149		4.99156	15.3315		4.94042	15.5799
6.12876	12.7908		4.99497	15.325		4.94383	15.5741
6.13545	12.781		4.99838	15.3185		4.94724	15.5684
6.14516	12.7669		5.00179	15.3119		4.95065	15.5627
6.16156	12.7433		5.00519	15.3054		4.95406	15.5569
6.17796	12.7198		5.0086	15.2989		4.95747	15.5512
6.19436	12.6966		5.01201	15.2924		4.96088	15.5455
6.21076	12.6735		5.01542	15.2858		4.96429	15.5397
6.22716	12.6507		5.01883	15.2793		4.96769	15.5339
6.24356	12.628		5.02224	15.2728		4.9711	15.5282
6.25996	12.6056		5.02565	15.2662		4.97451	15.5224
6.27636	12.5833		5.02906	15.2597		4.97792	15.5167
6.29276	12.5613		5.03247	15.2532		4.98133	15.5109
6.30916	12.5394		5.03588	15.2467		4.98474	15.5051
6.32556	12.5177		5.03929	15.2401		4.98815	15.4993
6.34196	12.4962		5.0427	15.2336		4.99156	15.4935
6.35663	12.4771		5.0461	15.2271		4.99497	15.4878
6.35836	12.4748		5.04951	15.2206		4.99838	15.482
6.37476	12.4537		5.05292	15.214		5.00179	15.4762
6.39116	12.4327		5.05633	15.2075		5.00519	15.4704
6.40756	12.4119		5.05974	15.201		5.0086	15.4645
6.42396	12.3913		5.06315	15.1945		5.01201	15.4587
6.44036	12.3708		5.06656	15.1879		5.01542	15.4529
6.45676	12.3505		5.06997	15.1814		5.01883	15.4471
6.47316	12.3304		5.07338	15.1749		5.02224	15.4413
6.48956	12.3104		5.07679	15.1684		5.02565	15.4355
6.50596	12.2906		5.0802	15.1618		5.02906	15.4296
6.52236	12.271		5.08361	15.1553		5.03247	15.4238
6.5348	12.2562		5.08701	15.1488		5.03588	15.4179
6.53876	12.2515		5.09042	15.1422		5.03929	15.4121
6.55516	12.2321		5.09383	15.1357		5.0427	15.4063
6.57156	12.213		5.09724	15.1292		5.0461	15.4004
6.58796	12.1939		5.10065	15.1227		5.04951	15.3946
6.60436	12.1751		5.10406	15.1161		5.05292	15.3887
6.62076	12.1563		5.10747	15.1096		5.05633	15.3828
6.63716	12.1378		5.11088	15.1031		5.05974	15.377
6.65356	12.1194		5.11429	15.0966		5.06315	15.3711
6.66996	12.1011		5.11761	15.0902		5.06656	15.3652
6.68636	12.0829		5.1177	15.09		5.06997	15.3593
6.70276	12.0649		5.12111	15.0835		5.07338	15.3534
6.70888	12.0582		5.12452	15.077		5.07679	15.3476
6.71916	12.0471		5.12792	15.0704		5.0802	15.3417
6.73556	12.0293		5.13133	15.0639		5.08361	15.3358
6.75196	12.0117		5.13474	15.0574		5.08701	15.3299
6.76836	11.9943		5.13815	15.0509		5.09042	15.3239
6.78476	11.977		5.14156	15.0443		5.09383	15.318
6.80103	11.9599		5.14497	15.0378		5.09724	15.3121
6.80116	11.9598		5.14838	15.0313		5.10065	15.3062
6.81756	11.9427		5.15179	15.0248		5.10406	15.3003
6.83396	11.9258		5.1552	15.0182		5.10747	15.2944
6.85036	11.909		5.15861	15.0117		5.11088	15.2884
6.86676	11.8923		5.16202	15.0052		5.11429	15.2825
6.88316	11.8758		5.16543	14.9987		5.11761	15.2767
6.89956	11.8593		5.16883	14.9921		5.1177	15.2766
6.91596	11.843		5.17224	14.9856		5.12111	15.2706
6.93236	11.8268		5.17565	14.9791		5.12452	15.2647
6.94876	11.8107		5.17906	14.9726		5.12792	15.2587
6.96516	11.7948		5.18247	14.966		5.13133	15.2528
6.98156	11.779		5.18588	14.9595		5.13474	15.2468
6.9874	11.7734		5.18929	14.953		5.13815	15.2408
6.99796	11.7632		5.1927	14.9464		5.14156	15.2349
7.01436	11.7476		5.19611	14.9399		5.14497	15.2289
7.03076	11.7321		5.19952	14.9334		5.14838	15.2229
7.04716	11.7167		5.20293	14.9269		5.15179	15.2169
7.06356	11.7015		5.20634	14.9203		5.1552	15.211
7.07996	11.6863		5.20974	14.9138		5.15861	15.205
7.09636	11.6713		5.21315	14.9073		5.16202	15.199
7.11276	11.6563		5.21656	14.9008		5.16543	15.193
7.12916	11.6415		5.21997	14.8942		5.16883	15.187
7.14556	11.6267		5.22338	14.8877		5.17224	15.181
7.16196	11.6121		5.22679	14.8812		5.17565	15.175
7.17836	11.5976		5.2302	14.8747		5.17906	15.169
7.19476	11.5831		5.23361	14.8681		5.18247	15.163
7.21116	11.5688		5.23702	14.8616		5.18588	15.1569
7.22291	11.5586		5.24043	14.8551		5.18929	15.1509
7.22756	11.5546		5.24384	14.8485		5.1927	15.1449
7.24396	11.5404		5.24725	14.842		5.19611	15.1388
7.26036	11.5264		5.25065	14.8355		5.19952	15.1328
7.27676	11.5125		5.25406	14.829		5.20293	15.1268
7.29316	11.4986		5.25747	14.8224		5.20634	15.1207
7.30956	11.4849		5.26088	14.8159		5.20974	15.1147
7.32596	11.4712		5.26429	14.8094		5.21315	15.1086
7.34236	11.4576		5.2677	14.8029		5.21656	15.1026
7.35876	11.4442		5.27111	14.7963		5.21997	15.0965
7.37036	11.4347		5.27452	14.7898		5.22338	15.0905
7.37516	11.4308		5.27793	14.7833		5.22679	15.0844
7.39156	11.4175		5.28134	14.7767		5.2302	15.0783
7.40796	11.4043		5.28475	14.7702		5.23361	15.0722
7.42436	11.3912		5.28816	14.7637		5.23702	15.0662
7.44076	11.3781		5.29156	14.7572		5.24043	15.0601
7.45716	11.3652		5.29497	14.7506		5.24384	15.054
7.47356	11.3523		5.29838	14.7441		5.24725	15.0479
7.47891	11.3482		5.30179	14.7376		5.25065	15.0418
7.48996	11.3396		5.3052	14.7311		5.25406	15.0357
7.50636	11.3269		5.30808	14.7256		5.25747	15.0296
7.52276	11.3143		5.30861	14.7245		5.26088	15.0235
7.53916	11.3018		5.31202	14.718		5.26429	15.0174
7.55556	11.2893		5.31543	14.7115		5.2677	15.0113
7.57196	11.277		5.31884	14.705		5.27111	15.0052
7.58836	11.2647		5.32225	14.6984		5.27452	14.999
7.60476	11.2525		5.32566	14.6919		5.27793	14.9929
7.62116	11.2403		5.32907	14.6854		5.28134	14.9868
7.63756	11.2283		5.33247	14.6789		5.28475	14.9807
7.65396	11.2163		5.33588	14.6723		5.28816	14.9745
7.67036	11.2044		5.33929	14.6658		5.29156	14.9684
7.68676	11.1926		5.3427	14.6593		5.29497	14.9622
7.70316	11.1809		5.34611	14.6527		5.29838	14.9561
7.71956	11.1692		5.34952	14.6462		5.30179	14.9499
7.73596	11.1576		5.35293	14.6397		5.3052	14.9438
7.74719	11.1497		5.35634	14.6332		5.30808	14.9386
7.75236	11.1461		5.35975	14.6266		5.30861	14.9376
7.76876	11.1346		5.36316	14.6201		5.31202	14.9314
7.78516	11.1232		5.36657	14.6136		5.31543	14.9253
7.80156	11.1119		5.36998	14.6071		5.31884	14.9191
7.81796	11.1007		5.37338	14.6005		5.32225	14.9129
7.83436	11.0895		5.37679	14.594		5.32566	14.9068
7.85076	11.0784		5.3802	14.5875		5.32907	14.9006
7.86716	11.0674		5.38361	14.5809		5.33247	14.8944
7.88356	11.0564		5.38702	14.5744		5.33588	14.8882
7.89996	11.0455		5.39043	14.5679		5.33929	14.882
7.91636	11.0347		5.39384	14.5614		5.3427	14.8758
7.93276	11.0239		5.39725	14.5549		5.34611	14.8696
7.94916	11.0132		5.40066	14.5483		5.34952	14.8634
7.96556	11.0026		5.40407	14.5418		5.35293	14.8572
7.98196	10.992		5.40748	14.5353		5.35634	14.851
7.99836	10.9815		5.41088	14.5287		5.35975	14.8448
8.01476	10.971		5.41429	14.5222		5.36316	14.8385
8.02571	10.9641		5.41662	14.5178		5.36657	14.8323
8.03116	10.9606		5.4177	14.5157		5.36998	14.8261
8.04756	10.9503		5.42111	14.5092		5.37338	14.8199
8.06396	10.94		5.42452	14.5026		5.37679	14.8136
8.08036	10.9298		5.42793	14.4961		5.3802	14.8074
8.09676	10.9197		5.43134	14.4896		5.38361	14.8011
8.11316	10.9096		5.43475	14.4831		5.38702	14.7949
8.12956	10.8996		5.43816	14.4765		5.39043	14.7886
8.14596	10.8896		5.44157	14.47		5.39384	14.7824
8.16236	10.8797		5.44498	14.4635		5.39725	14.7761
8.17876	10.8698		5.44839	14.457		5.40066	14.7699
8.19516	10.86		5.45179	14.4504		5.40407	14.7636
8.21156	10.8503		5.4552	14.4439		5.40748	14.7573
8.22796	10.8406		5.45861	14.4374		5.41088	14.7511
8.24436	10.831		5.46202	14.4308		5.41429	14.7448
8.26076	10.8214		5.46543	14.4243		5.41662	14.7405
8.27716	10.8119		5.46884	14.4178		5.4177	14.7385
8.29356	10.8024		5.47225	14.4113		5.42111	14.7322
8.30996	10.793		5.47566	14.4047		5.42452	14.7259
8.32636	10.7836		5.47907	14.3982		5.42793	14.7197
8.34276	10.7744		5.48248	14.3917		5.43134	14.7134
8.35916	10.7651		5.48589	14.3851		5.43475	14.7071
8.37556	10.7559		5.4893	14.3786		5.43816	14.7008
8.37591	10.7557		5.4927	14.3721		5.44157	14.6945
8.39196	10.7467		5.49611	14.3656		5.44498	14.6882
8.40836	10.7376		5.49952	14.359		5.44839	14.6818
8.42476	10.7286		5.50293	14.3525		5.45179	14.6755
8.44116	10.7196		5.50634	14.346		5.4552	14.6692
8.45756	10.7106		5.50975	14.3395		5.45861	14.6629
8.47396	10.7017		5.51316	14.3329		5.46202	14.6566
8.49036	10.6929		5.51657	14.3264		5.46543	14.6502
8.50676	10.6841		5.51998	14.3199		5.46884	14.6439
8.52316	10.6753		5.52339	14.3134		5.47225	14.6376
8.53956	10.6666		5.5268	14.3068		5.47566	14.6312
8.55596	10.658		5.53021	14.3003		5.47907	14.6249
8.57236	10.6494		5.53361	14.2938		5.48248	14.6185
8.58876	10.6408		5.53702	14.2873		5.48589	14.6122
8.60516	10.6323		5.54043	14.2807		5.4893	14.6058
8.62156	10.6238		5.54384	14.2742		5.4927	14.5995
8.63796	10.6154		5.54725	14.2677		5.49611	14.5931
8.65436	10.607		5.55066	14.2612		5.49952	14.5867
8.67076	10.5986		5.55407	14.2546		5.50293	14.5804
8.68716	10.5903		5.55748	14.2481		5.50634	14.574
8.70356	10.5821		5.56089	14.2416		5.50975	14.5676
8.71997	10.5739		5.5643	14.235		5.51316	14.5612
8.73637	10.5657		5.56771	14.2285		5.51657	14.5549
8.75277	10.5576		5.57112	14.222		5.51998	14.5485
8.76917	10.5495		5.57452	14.2155		5.52339	14.5421
8.78557	10.5415		5.57793	14.2089		5.5268	14.5357
8.80197	10.5335		5.58134	14.2024		5.53021	14.5293
8.81837	10.5255		5.58475	14.1959		5.53361	14.5229
8.83477	10.5176		5.58816	14.1893		5.53702	14.5165
8.83875	10.5157		5.59157	14.1828		5.54043	14.5101
8.85117	10.5098		5.59498	14.1763		5.54384	14.5037
8.86757	10.5019		5.59839	14.1698		5.54725	14.4972
8.88397	10.4941		5.6018	14.1632		5.55066	14.4908
8.90037	10.4864		5.60521	14.1567		5.55407	14.4844
8.91677	10.4787		5.60862	14.1502		5.55748	14.478
8.93317	10.471		5.61203	14.1437		5.56089	14.4716
8.94957	10.4634		5.61543	14.1371		5.5643	14.4651
8.96597	10.4558		5.61884	14.1306		5.56771	14.4587
8.98237	10.4482		5.62225	14.1241		5.57112	14.4522
8.99877	10.4407		5.62566	14.1176		5.57452	14.4458
9.01517	10.4332		5.62907	14.111		5.57793	14.4394
9.03157	10.4258		5.63248	14.1045		5.58134	14.4329
9.04797	10.4184		5.63589	14.098		5.58475	14.4265
9.06437	10.411		5.6393	14.0915		5.58816	14.42
9.08077	10.4037		5.64271	14.0849		5.59157	14.4136
9.09717	10.3964		5.64599	14.0786		5.59498	14.4071
9.11357	10.3892		5.64612	14.0784		5.59839	14.4006
9.12997	10.3819		5.64953	14.0719		5.6018	14.3941
9.14637	10.3748		5.65294	14.0654		5.60521	14.3877
9.16277	10.3676		5.65634	14.0588		5.60862	14.3812
9.17917	10.3605		5.65975	14.0523		5.61203	14.3747
9.19557	10.3534		5.66316	14.0458		5.61543	14.3682
9.21197	10.3464		5.66657	14.0392		5.61884	14.3618
9.22837	10.3393		5.66998	14.0327		5.62225	14.3553
9.24477	10.3324		5.67339	14.0262		5.62566	14.3488
9.26117	10.3254		5.6768	14.0197		5.62907	14.3423
9.27757	10.3185		5.68021	14.0131		5.63248	14.3358
9.29397	10.3117		5.68362	14.0066		5.63589	14.3293
9.31037	10.3048		5.68703	14.0001		5.6393	14.3228
9.32677	10.298		5.69044	13.9936		5.64271	14.3163
9.34317	10.2912		5.69385	13.987		5.64599	14.31
9.35073	10.2881		5.69725	13.9805		5.64612	14.3097
9.35957	10.2845		5.70066	13.974		5.64953	14.3032
9.37597	10.2778		5.70407	13.9674		5.65294	14.2967
9.39237	10.2711		5.70748	13.9609		5.65634	14.2902
9.40877	10.2645		5.71089	13.9544		5.65975	14.2837
9.42517	10.2578		5.7143	13.9479		5.66316	14.2771
9.44157	10.2513		5.71771	13.9413		5.66657	14.2706
9.45797	10.2447		5.72112	13.9348		5.66998	14.2641
9.47437	10.2382		5.72453	13.9283		5.67339	14.2575
9.49077	10.2317		5.72794	13.9218		5.6768	14.251
9.50717	10.2252		5.73135	13.9152		5.68021	14.2444
9.52357	10.2188		5.73476	13.9087		5.68362	14.2379
9.53997	10.2124		5.73816	13.9022		5.68703	14.2313
9.55637	10.206		5.74157	13.8956		5.69044	14.2248
9.57277	10.1997		5.74498	13.8891		5.69385	14.2182
9.58917	10.1934		5.74839	13.8826		5.69725	14.2117
9.60557	10.1871		5.7518	13.8761		5.70066	14.2051
9.62197	10.1808		5.75521	13.8696		5.70407	14.1985
9.63837	10.1746		5.75862	13.863		5.70748	14.192
9.65477	10.1684		5.76203	13.8565		5.71089	14.1854
9.67117	10.1623		5.76544	13.85		5.7143	14.1788
9.68757	10.1561		5.76885	13.8434		5.71771	14.1722
9.70397	10.15		5.77226	13.8369		5.72112	14.1656
9.72037	10.1439		5.77566	13.8304		5.72453	14.1591
9.73677	10.1379		5.77907	13.8239		5.72794	14.1525
9.75317	10.1319		5.78248	13.8173		5.73135	14.1459
9.76957	10.1258		5.78589	13.8108		5.73476	14.1393
9.78597	10.1199		5.7893	13.8043		5.73816	14.1327
9.80237	10.1139		5.79271	13.7978		5.74157	14.1261
9.81877	10.108		5.79612	13.7912		5.74498	14.1195
9.83517	10.1021		5.79953	13.7847		5.74839	14.1128
9.85157	10.0963		5.80294	13.7782		5.7518	14.1062
9.86272	10.0923		5.80635	13.7716		5.75521	14.0996
9.86797	10.0904		5.80976	13.7651		5.75862	14.093
9.88437	10.0846		5.81317	13.7586		5.76203	14.0864
9.90077	10.0788		5.81657	13.7521		5.76544	14.0797
9.91717	10.0731		5.81998	13.7455		5.76885	14.0731
9.93357	10.0673		5.82339	13.739		5.77226	14.0665
9.94997	10.0616		5.8268	13.7325		5.77566	14.0598
9.96637	10.0559		5.83021	13.726		5.77907	14.0532
9.98277	10.0503		5.83362	13.7194		5.78248	14.0466
9.99917	10.0446		5.83703	13.7129		5.78589	14.0399
10.0156	10.039		5.84044	13.7064		5.7893	14.0333
10.032	10.0334		5.84385	13.6998		5.79271	14.0266
10.0484	10.0279		5.84726	13.6933		5.79612	14.02
10.0648	10.0223		5.85067	13.6868		5.79953	14.0133
10.0812	10.0168		5.85408	13.6803		5.80294	14.0067
10.0976	10.0113		5.85748	13.6738		5.80635	14
10.114	10.0059		5.86089	13.6672		5.80976	13.9933
10.1304	10.0004		5.8643	13.6607		5.81317	13.9866
10.1468	9.99498		5.86771	13.6542		5.81657	13.98
10.1632	9.98959		5.87112	13.6476		5.81998	13.9733
10.1796	9.98421		5.87453	13.6411		5.82339	13.9666
10.196	9.97886		5.87794	13.6346		5.8268	13.9599
10.2124	9.97353		5.88135	13.6281		5.83021	13.9533
10.2288	9.96823		5.88476	13.6215		5.83362	13.9466
10.2452	9.96295		5.88817	13.615		5.83703	13.9399
10.2616	9.95769		5.89158	13.6085		5.84044	13.9332
10.278	9.95245		5.89499	13.602		5.84385	13.9265
10.2944	9.94723		5.89839	13.5954		5.84726	13.9198
10.3108	9.94204		5.9018	13.5889		5.85067	13.9131
10.3272	9.93687		5.90198	13.5886		5.85408	13.9064
10.3436	9.93172		5.90521	13.5824		5.85748	13.8997
10.36	9.92659		5.90862	13.5759		5.86089	13.893
10.3706	9.92327		5.91203	13.5693		5.8643	13.8862
10.3764	9.92148		5.91544	13.5628		5.86771	13.8795
10.3928	9.91639		5.91885	13.5563		5.87112	13.8728
10.4092	9.91133		5.92226	13.5497		5.87453	13.8661
10.4256	9.90629		5.92567	13.5432		5.87794	13.8593
10.442	9.90126		5.92908	13.5367		5.88135	13.8526
10.4584	9.89626		5.93249	13.5302		5.88476	13.8459
10.4748	9.89128		5.9359	13.5236		5.88817	13.8391
10.4912	9.88632		5.9393	13.5171		5.89158	13.8324
10.5076	9.88138		5.94271	13.5106		5.89499	13.8257
10.524	9.87646		5.94612	13.5041		5.89839	13.8189
10.5404	9.87156		5.94953	13.4975		5.9018	13.8122
10.5568	9.86668		5.95294	13.491		5.90198	13.8118
10.5732	9.86182		5.95635	13.4845		5.90521	13.8054
10.5896	9.85698		5.95976	13.4779		5.90862	13.7987
10.606	9.85216		5.96317	13.4714		5.91203	13.7919
10.6224	9.84736		5.96658	13.4649		5.91544	13.7851
10.6388	9.84257		5.96999	13.4584		5.91885	13.7784
10.6552	9.83781		5.9734	13.4518		5.92226	13.7716
10.6716	9.83307		5.97681	13.4453		5.92567	13.7648
10.688	9.82834		5.98021	13.4388		5.92908	13.7581
10.7044	9.82364		5.98362	13.4323		5.93249	13.7513
10.7208	9.81895		5.98703	13.4257		5.9359	13.7445
10.7372	9.81428		5.99044	13.4192		5.9393	13.7377
10.7536	9.80964		5.99385	13.4127		5.94271	13.7309
10.77	9.805		5.99726	13.4062		5.94612	13.7242
10.7864	9.80039		6.00067	13.3996		5.94953	13.7174
10.8028	9.7958		6.00408	13.3931		5.95294	13.7106
10.8192	9.79122		6.00749	13.3866		5.95635	13.7038
10.8356	9.78667		6.0109	13.3801		5.95976	13.697
10.8437	9.78441		6.01431	13.3735		5.96317	13.6902
10.852	9.78213		6.01772	13.367		5.96658	13.6834
10.8684	9.7776		6.02112	13.3605		5.96999	13.6766
10.8848	9.7731		6.02453	13.3539		5.9734	13.6698
10.9012	9.76861		6.02794	13.3474		5.97681	13.663
10.9176	9.76414		6.03135	13.3409		5.98021	13.6561
10.934	9.75969		6.03476	13.3344		5.98362	13.6493
10.9504	9.75526		6.03817	13.3278		5.98703	13.6425
10.9668	9.75084		6.04158	13.3213		5.99044	13.6357
10.9832	9.74644		6.04499	13.3148		5.99385	13.6288
10.9996	9.74206		6.0484	13.3083		5.99726	13.622
11.016	9.73769		6.05181	13.3017		6.00067	13.6152
11.0324	9.73335		6.05522	13.2952		6.00408	13.6084
11.0488	9.72901		6.05863	13.2887		6.00749	13.6015
11.0652	9.7247		6.06203	13.2821		6.0109	13.5947
11.0816	9.7204		6.06544	13.2756		6.01431	13.5878
11.098	9.71612		6.06885	13.2691		6.01772	13.581
11.1144	9.71185		6.07226	13.2626		6.02112	13.5741
11.1308	9.7076		6.07567	13.256		6.02453	13.5673
11.1472	9.70337		6.07908	13.2495		6.02794	13.5604
11.1636	9.69915		6.08249	13.243		6.03135	13.5536
11.18	9.69495		6.0859	13.2365		6.03476	13.5467
11.1964	9.69076		6.08931	13.2299		6.03817	13.5398
11.2128	9.68659		6.09272	13.2234		6.04158	13.533
11.2292	9.68244		6.09613	13.2169		6.04499	13.5261
11.2456	9.6783		6.09954	13.2104		6.0484	13.5192
11.262	9.67418		6.10294	13.2038		6.05181	13.5124
11.2784	9.67007		6.10635	13.1973		6.05522	13.5055
11.2948	9.66598		6.10976	13.1908		6.05863	13.4986
11.3112	9.6619		6.11317	13.1843		6.06203	13.4917
11.3276	9.65784		6.11658	13.1777		6.06544	13.4848
11.3372	9.65545		6.11999	13.1712		6.06885	13.478
11.344	9.65379		6.1234	13.1647		6.07226	13.4711
11.3604	9.64976		6.12681	13.1581		6.07567	13.4642
11.3768	9.64574		6.13022	13.1516		6.07908	13.4573
11.3932	9.64174		6.13363	13.1451		6.08249	13.4504
11.4096	9.63775		6.13545	13.1416		6.0859	13.4435
11.426	9.63378		6.13704	13.1386		6.08931	13.4366
11.4424	9.62982		6.14044	13.132		6.09272	13.4297
11.4588	9.62588		6.14385	13.1255		6.09613	13.4228
11.4752	9.62195		6.14726	13.119		6.09954	13.4159
11.4916	9.61804		6.15067	13.1125		6.10294	13.4089
11.508	9.61414		6.15408	13.1059		6.10635	13.402
11.5244	9.61025		6.15749	13.0994		6.10976	13.3951
11.5408	9.60638		6.1609	13.0929		6.11317	13.3882
11.5572	9.60252		6.16431	13.0863		6.11658	13.3812
11.5736	9.59868		6.16772	13.0798		6.11999	13.3743
11.59	9.59485		6.17113	13.0733		6.1234	13.3674
11.6064	9.59104		6.17454	13.0668		6.12681	13.3605
11.6228	9.58723		6.17795	13.0602		6.13022	13.3535
11.6392	9.58345		6.18135	13.0537		6.13363	13.3466
11.6556	9.57967		6.18476	13.0472		6.13545	13.3429
11.672	9.57591		6.18817	13.0407		6.13704	13.3396
11.6884	9.57216		6.19158	13.0341		6.14044	13.3327
11.7048	9.56843		6.19499	13.0276		6.14385	13.3257
11.7212	9.56471		6.1984	13.0211		6.14726	13.3188
11.7376	9.561		6.20181	13.0146		6.15067	13.3118
11.754	9.55731		6.20522	13.008		6.15408	13.3049
11.7704	9.55362		6.20863	13.0015		6.15749	13.2979
11.7868	9.54996		6.21204	12.995		6.1609	13.291
11.8032	9.5463		6.21545	12.9885		6.16431	13.284
11.8196	9.54266		6.21886	12.9819		6.16772	13.2771
11.836	9.53903		6.22226	12.9754		6.17113	13.2701
11.841	9.53791		6.22567	12.9689		6.17454	13.2631
11.8524	9.53541		6.22908	12.9623		6.17795	13.2561
11.8688	9.53181		6.23249	12.9558		6.18135	13.2492
11.8852	9.52822		6.2359	12.9493		6.18476	13.2422
11.9016	9.52464		6.23931	12.9428		6.18817	13.2352
11.918	9.52107		6.24272	12.9362		6.19158	13.2282
11.9344	9.51752		6.24613	12.9297		6.19499	13.2212
11.9508	9.51398		6.24954	12.9232		6.1984	13.2143
11.9672	9.51045		6.25295	12.9167		6.20181	13.2073
11.9836	9.50693		6.25636	12.9101		6.20522	13.2003
12	9.50343		6.25977	12.9036		6.20863	13.1933
12.0164	9.49993		6.26317	12.8971		6.21204	13.1863
12.0328	9.49645		6.26658	12.8905		6.21545	13.1793
12.0492	9.49298		6.26999	12.884		6.21886	13.1723
12.0656	9.48953		6.2734	12.8775		6.22226	13.1653
12.082	9.48608		6.27681	12.871		6.22567	13.1583
12.0984	9.48265		6.28022	12.8644		6.22908	13.1513
12.1148	9.47923		6.28363	12.8579		6.23249	13.1442
12.1312	9.47582		6.28704	12.8514		6.2359	13.1372
12.1476	9.47242		6.29045	12.8449		6.23931	13.1302
12.164	9.46903		6.29386	12.8383		6.24272	13.1232
12.1804	9.46566		6.29727	12.8318		6.24613	13.1162
12.1968	9.4623		6.30068	12.8253		6.24954	13.1091
12.2132	9.45894		6.30408	12.8188		6.25295	13.1021
12.2296	9.4556		6.30749	12.8122		6.25636	13.0951
12.246	9.45227		6.3109	12.8057		6.25977	13.0881
12.2624	9.44896		6.31431	12.7992		6.26317	13.081
12.2788	9.44565		6.31772	12.7927		6.26658	13.074
12.2952	9.44235		6.32113	12.7861		6.26999	13.0669
12.3116	9.43907		6.32454	12.7796		6.2734	13.0599
12.328	9.43579		6.32795	12.7731		6.27681	13.0529
12.3444	9.43253		6.33136	12.7665		6.28022	13.0458
12.351	9.43122		6.33477	12.76		6.28363	13.0388
12.3608	9.42928		6.33818	12.7535		6.28704	13.0317
12.3772	9.42604		6.34159	12.747		6.29045	13.0247
12.3936	9.42281		6.34499	12.7404		6.29386	13.0176
12.41	9.41959		6.3484	12.7339		6.29727	13.0105
12.4264	9.41638		6.35181	12.7274		6.30068	13.0035
12.4428	9.41318		6.35522	12.7209		6.30408	12.9964
12.4592	9.40999		6.35663	12.7182		6.30749	12.9893
12.4756	9.40682		6.35863	12.7143		6.3109	12.9823
12.492	9.40365		6.36204	12.7078		6.31431	12.9752
12.5084	9.40049		6.36545	12.7013		6.31772	12.9681
12.5248	9.39735		6.36886	12.6948		6.32113	12.9611
12.5412	9.39421		6.37227	12.6882		6.32454	12.954
12.5576	9.39109		6.37568	12.6817		6.32795	12.9469
12.574	9.38797		6.37909	12.6752		6.33136	12.9398
12.5904	9.38487		6.3825	12.6686		6.33477	12.9327
12.6068	9.38177		6.3859	12.6621		6.33818	12.9256
12.6232	9.37869		6.38931	12.6556		6.34159	12.9186
12.6396	9.37561		6.39272	12.6491		6.34499	12.9115
12.656	9.37255		6.39613	12.6425		6.3484	12.9044
12.6724	9.36949		6.39954	12.636		6.35181	12.8973
12.6888	9.36645		6.40295	12.6295		6.35522	12.8902
12.7052	9.36341		6.40636	12.623		6.35663	12.8872
12.7216	9.36039		6.40977	12.6164		6.35863	12.8831
12.738	9.35737		6.41318	12.6099		6.36204	12.876
12.7544	9.35436		6.41659	12.6034		6.36545	12.8689
12.7708	9.35137		6.42	12.5968		6.36886	12.8618
12.7872	9.34838		6.42341	12.5903		6.37227	12.8546
12.8036	9.3454		6.42681	12.5838		6.37568	12.8475
12.82	9.34244		6.43022	12.5773		6.37909	12.8404
12.8364	9.33948		6.43363	12.5708		6.3825	12.8333
12.8528	9.33653		6.43704	12.5642		6.3859	12.8262
12.863	9.3347		6.44045	12.5577		6.38931	12.8191
12.8692	9.33359		6.44386	12.5512		6.39272	12.8119
12.8856	9.33066		6.44727	12.5446		6.39613	12.8048
12.902	9.32774		6.45068	12.5381		6.39954	12.7977
12.9184	9.32483		6.45409	12.5316		6.40295	12.7905
12.9348	9.32192		6.4575	12.5251		6.40636	12.7834
12.9512	9.31903		6.46091	12.5185		6.40977	12.7763
12.9676	9.31615		6.46432	12.512		6.41318	12.7691
12.984	9.31327		6.46772	12.5055		6.41659	12.762
13.0004	9.3104		6.47113	12.499		6.42	12.7549
13.0168	9.30755		6.47454	12.4924		6.42341	12.7477
13.0332	9.3047		6.47795	12.4859		6.42681	12.7406
13.0496	9.30186		6.48136	12.4794		6.43022	12.7334
13.066	9.29903		6.48477	12.4728		6.43363	12.7263
13.0824	9.29621		6.48818	12.4663		6.43704	12.7191
13.0988	9.29339		6.49159	12.4598		6.44045	12.712
13.1152	9.29059		6.495	12.4533		6.44386	12.7048
13.1316	9.28779		6.49841	12.4467		6.44727	12.6976
13.148	9.28501		6.50182	12.4402		6.45068	12.6905
13.1644	9.28223		6.50523	12.4337		6.45409	12.6833
13.1808	9.27946		6.50863	12.4272		6.4575	12.6761
13.1972	9.2767		6.51204	12.4206		6.46091	12.669
13.2136	9.27394		6.51545	12.4141		6.46432	12.6618
13.23	9.2712		6.51886	12.4076		6.46772	12.6546
13.2464	9.26846		6.52227	12.401		6.47113	12.6475
13.2628	9.26573		6.52568	12.3945		6.47454	12.6403
13.2792	9.26301		6.52909	12.388		6.47795	12.6331
13.2956	9.2603		6.5325	12.3815		6.48136	12.6259
13.312	9.2576		6.5348	12.3771		6.48477	12.6187
13.3284	9.25491		6.53591	12.375		6.48818	12.6116
13.3448	9.25222		6.53932	12.3684		6.49159	12.6044
13.3612	9.24954		6.54273	12.3619		6.495	12.5972
13.375	9.2473		6.54613	12.3554		6.49841	12.59
13.3776	9.24687		6.54954	12.3488		6.50182	12.5828
13.394	9.24421		6.55295	12.3423		6.50523	12.5756
13.4104	9.24155		6.55636	12.3358		6.50863	12.5684
13.4268	9.23891		6.55977	12.3293		6.51204	12.5612
13.4432	9.23627		6.56318	12.3227		6.51545	12.554
13.4596	9.23364		6.56659	12.3162		6.51886	12.5468
13.476	9.23102		6.57	12.3097		6.52227	12.5396
13.4924	9.2284		6.57341	12.3032		6.52568	12.5324
13.5088	9.2258		6.57682	12.2966		6.52909	12.5252
13.5252	9.2232		6.58023	12.2901		6.5325	12.518
13.5416	9.22061		6.58364	12.2836		6.5348	12.5131
13.558	9.21802		6.58704	12.277		6.53591	12.5107
13.5744	9.21545		6.59045	12.2705		6.53932	12.5035
13.5908	9.21288		6.59386	12.264		6.54273	12.4963
13.6072	9.21032		6.59727	12.2575		6.54613	12.4891
13.6236	9.20777		6.60068	12.2509		6.54954	12.4819
13.64	9.20522		6.60409	12.2444		6.55295	12.4746
13.6564	9.20268		6.6075	12.2379		6.55636	12.4674
13.6728	9.20015		6.61091	12.2314		6.55977	12.4602
13.6892	9.19763		6.61432	12.2248		6.56318	12.4529
13.7056	9.19511		6.61773	12.2183		6.56659	12.4457
13.722	9.1926		6.62114	12.2118		6.57	12.4385
13.7384	9.1901		6.62455	12.2052		6.57341	12.4312
13.7548	9.18761		6.62795	12.1987		6.57682	12.424
13.7712	9.18512		6.63136	12.1922		6.58023	12.4168
13.7876	9.18264		6.63477	12.1857		6.58364	12.4095
13.804	9.18017		6.63818	12.1791		6.58704	12.4023
13.8204	9.17771		6.64159	12.1726		6.59045	12.395
13.8368	9.17525		6.645	12.1661		6.59386	12.3878
13.8532	9.1728		6.64841	12.1596		6.59727	12.3805
13.8696	9.17036		6.65182	12.153		6.60068	12.3733
13.886	9.16792		6.65523	12.1465		6.60409	12.366
13.887	9.16778		6.65864	12.14		6.6075	12.3588
13.9024	9.16549		6.66205	12.1335		6.61091	12.3515
13.9188	9.16307		6.66546	12.1269		6.61432	12.3442
13.9352	9.16065		6.66886	12.1204		6.61773	12.337
13.9516	9.15825		6.67227	12.1139		6.62114	12.3297
13.968	9.15584		6.67568	12.1074		6.62455	12.3224
13.9844	9.15345		6.67909	12.1008		6.62795	12.3152
14.0008	9.15106		6.6825	12.0943		6.63136	12.3079
14.0172	9.14868		6.68591	12.0878		6.63477	12.3006
14.0336	9.14631		6.68932	12.0813		6.63818	12.2934
14.05	9.14394		6.69273	12.0747		6.64159	12.2861
14.0664	9.14158		6.69614	12.0682		6.645	12.2788
14.0828	9.13923		6.69955	12.0617		6.64841	12.2715
14.0992	9.13688		6.70296	12.0551		6.65182	12.2643
14.1156	9.13454		6.70637	12.0486		6.65523	12.257
14.132	9.1322		6.70888	12.0438		6.65864	12.2497
14.1484	9.12988		6.70977	12.0421		6.66205	12.2424
14.1648	9.12756		6.71318	12.0356		6.66546	12.2351
14.1812	9.12524		6.71659	12.029		6.66886	12.2278
14.1976	9.12294		6.72	12.0225		6.67227	12.2205
14.214	9.12063		6.72341	12.016		6.67568	12.2132
14.2304	9.11834		6.72682	12.0094		6.67909	12.2059
14.2468	9.11605		6.73023	12.0029		6.6825	12.1986
14.2632	9.11377		6.73364	11.9964		6.68591	12.1913
14.2796	9.11149		6.73705	11.9899		6.68932	12.184
14.296	9.10922		6.74046	11.9833		6.69273	12.1767
14.3124	9.10696		6.74387	11.9768		6.69614	12.1694
14.3288	9.1047		6.74728	11.9703		6.69955	12.1621
14.3452	9.10245		6.75068	11.9638		6.70296	12.1548
14.3616	9.10021		6.75409	11.9572		6.70637	12.1475
14.378	9.09797		6.7575	11.9507		6.70888	12.1421
14.3944	9.09574		6.76091	11.9442		6.70977	12.1402
14.3989	9.09512		6.76432	11.9377		6.71318	12.1329
14.4108	9.09352		6.76773	11.9311		6.71659	12.1255
14.4272	9.0913		6.77114	11.9246		6.72	12.1182
14.4436	9.08908		6.77455	11.9181		6.72341	12.1109
14.46	9.08688		6.77796	11.9116		6.72682	12.1036
14.4764	9.08467		6.78137	11.905		6.73023	12.0963
14.4928	9.08248		6.78478	11.8985		6.73364	12.0889
14.5092	9.08029		6.78819	11.892		6.73705	12.0816
14.5256	9.07811		6.79159	11.8855		6.74046	12.0743
14.542	9.07593		6.795	11.8789		6.74387	12.0669
14.5584	9.07376		6.79841	11.8724		6.74728	12.0596
14.5748	9.07159		6.80103	11.8674		6.75068	12.0523
14.5912	9.06943		6.80182	11.8659		6.75409	12.0449
14.6076	9.06728		6.80523	11.8593		6.7575	12.0376
14.624	9.06513		6.80864	11.8528		6.76091	12.0303
14.6404	9.06299		6.81205	11.8463		6.76432	12.0229
14.6568	9.06086		6.81546	11.8398		6.76773	12.0156
14.6732	9.05873		6.81887	11.8332		6.77114	12.0082
14.6896	9.0566		6.82228	11.8267		6.77455	12.0009
14.706	9.05448		6.82569	11.8202		6.77796	11.9935
14.7224	9.05237		6.8291	11.8137		6.78137	11.9862
14.7388	9.05026		6.8325	11.8071		6.78478	11.9788
14.7552	9.04816		6.83591	11.8006		6.78819	11.9715
14.7716	9.04606		6.83932	11.7941		6.79159	11.9641
14.788	9.04397		6.84273	11.7875		6.795	11.9568
14.8044	9.04189		6.84614	11.781		6.79841	11.9494
14.8208	9.03981		6.84955	11.7745		6.80103	11.9438
14.8372	9.03774		6.85296	11.768		6.80182	11.9421
14.8536	9.03567		6.85637	11.7614		6.80523	11.9347
14.87	9.0336		6.85978	11.7549		6.80864	11.9273
14.8864	9.03155		6.86319	11.7484		6.81205	11.92
14.9028	9.0295		6.8666	11.7419		6.81546	11.9126
14.9109	9.02848		6.87001	11.7353		6.81887	11.9052
14.9192	9.02745		6.87341	11.7288		6.82228	11.8979
14.9356	9.02541		6.87682	11.7223		6.82569	11.8905
14.952	9.02337		6.88023	11.7157		6.8291	11.8831
14.9684	9.02134		6.88364	11.7092		6.8325	11.8757
14.9848	9.01932		6.88705	11.7027		6.83591	11.8684
15.0012	9.0173		6.89046	11.6962		6.83932	11.861
15.0176	9.01528		6.89387	11.6897		6.84273	11.8536
15.034	9.01327		6.89728	11.6831		6.84614	11.8462
15.0504	9.01127		6.90069	11.6766		6.84955	11.8388
15.0668	9.00927		6.9041	11.6701		6.85296	11.8315
15.0832	9.00728		6.90751	11.6635		6.85637	11.8241
15.0996	9.00529		6.91091	11.657		6.85978	11.8167
15.116	9.00331		6.91432	11.6505		6.86319	11.8093
15.1324	9.00133		6.91773	11.644		6.8666	11.8019
15.1488	8.99936		6.92114	11.6374		6.87001	11.7945
15.1652	8.99739		6.92455	11.6309		6.87341	11.7871
15.1816	8.99543		6.92796	11.6244		6.87682	11.7797
15.198	8.99347		6.93137	11.6179		6.88023	11.7723
15.2144	8.99152		6.93478	11.6113		6.88364	11.7649
15.2308	8.98957		6.93819	11.6048		6.88705	11.7575
15.2472	8.98763		6.9416	11.5983		6.89046	11.7501
15.2636	8.98569		6.94501	11.5917		6.89387	11.7427
15.28	8.98376		6.94842	11.5852		6.89728	11.7353
15.2964	8.98183		6.95182	11.5787		6.90069	11.7279
15.3128	8.97991		6.95523	11.5722		6.9041	11.7205
15.3292	8.97799		6.95864	11.5656		6.90751	11.7131
15.3456	8.97608		6.96205	11.5591		6.91091	11.7057
15.362	8.97418		6.96546	11.5526		6.91432	11.6983
15.3784	8.97227		6.96887	11.5461		6.91773	11.6908
15.3948	8.97037		6.97228	11.5395		6.92114	11.6834
15.4112	8.96848		6.97569	11.533		6.92455	11.676
15.4229	8.96713		6.9791	11.5265		6.92796	11.6686
15.4276	8.96659		6.98251	11.52		6.93137	11.6612
15.444	8.96471		6.98592	11.5134		6.93478	11.6538
15.4604	8.96283		6.9874	11.5106		6.93819	11.6463
15.4768	8.96096		6.98933	11.5069		6.9416	11.6389
15.4932	8.95909		6.99273	11.5004		6.94501	11.6315
15.5096	8.95723		6.99614	11.4939		6.94842	11.6241
15.526	8.95537		6.99955	11.4873		6.95182	11.6166
15.5424	8.95351		7.00296	11.4808		6.95523	11.6092
15.5588	8.95166		7.00637	11.4743		6.95864	11.6018
15.5752	8.94982		7.00978	11.4677		6.96205	11.5943
15.5916	8.94797		7.01319	11.4612		6.96546	11.5869
15.608	8.94614		7.0166	11.4547		6.96887	11.5794
15.6244	8.94431		7.02001	11.4482		6.97228	11.572
15.6408	8.94248		7.02342	11.4416		6.97569	11.5646
15.6572	8.94066		7.02683	11.4351		6.9791	11.5571
15.6736	8.93884		7.03024	11.4286		6.98251	11.5497
15.69	8.93703		7.03364	11.4221		6.98592	11.5422
15.7064	8.93522		7.03705	11.4155		6.9874	11.539
15.7228	8.93341		7.04046	11.409		6.98933	11.5348
15.7392	8.93161		7.04387	11.4025		6.99273	11.5274
15.7556	8.92982		7.04728	11.3959		6.99614	11.5199
15.772	8.92803		7.05069	11.3894		6.99955	11.5125
15.7884	8.92624		7.0541	11.3829		7.00296	11.505
15.8048	8.92446		7.05751	11.3764		7.00637	11.4976
15.8212	8.92268		7.06092	11.3698		7.00978	11.4901
15.8376	8.92091		7.06433	11.3633		7.01319	11.4826
15.854	8.91914		7.06774	11.3568		7.0166	11.4752
15.8704	8.91737		7.07115	11.3503		7.02001	11.4677
15.8868	8.91561		7.07455	11.3437		7.02342	11.4603
15.9032	8.91386		7.07796	11.3372		7.02683	11.4528
15.9196	8.9121		7.08137	11.3307		7.03024	11.4454
15.9349	8.91047		7.08478	11.3242		7.03364	11.4379
15.936	8.91036		7.08819	11.3176		7.03705	11.4304
15.9524	8.90861		7.0916	11.3111		7.04046	11.423
15.9688	8.90688		7.09501	11.3046		7.04387	11.4155
15.9852	8.90514		7.09842	11.298		7.04728	11.408
16.0016	8.90341		7.10183	11.2915		7.05069	11.4006
16.018	8.90168		7.10524	11.285		7.0541	11.3931
16.0344	8.89996		7.10865	11.2785		7.05751	11.3856
16.0508	8.89824		7.11206	11.2719		7.06092	11.3781
16.0672	8.89653		7.11546	11.2654		7.06433	11.3707
16.0836	8.89482		7.11887	11.2589		7.06774	11.3632
16.1	8.89312		7.12228	11.2524		7.07115	11.3557
16.1164	8.89141		7.12569	11.2458		7.07455	11.3482
16.1328	8.88972		7.1291	11.2393		7.07796	11.3408
16.1492	8.88802		7.13251	11.2328		7.08137	11.3333
16.1656	8.88634		7.13592	11.2263		7.08478	11.3258
16.182	8.88465		7.13933	11.2197		7.08819	11.3183
16.1984	8.88297		7.14274	11.2132		7.0916	11.3108
16.2148	8.88129		7.14615	11.2067		7.09501	11.3033
16.2312	8.87962		7.14956	11.2002		7.09842	11.2958
16.2476	8.87795		7.15297	11.1936		7.10183	11.2884
16.264	8.87629		7.15637	11.1871		7.10524	11.2809
16.2804	8.87463		7.15978	11.1806		7.10865	11.2734
16.2968	8.87297		7.16319	11.174		7.11206	11.2659
16.3132	8.87132		7.1666	11.1675		7.11546	11.2584
16.3296	8.86967		7.17001	11.161		7.11887	11.2509
16.346	8.86802		7.17342	11.1545		7.12228	11.2434
16.3624	8.86638		7.17683	11.1479		7.12569	11.2359
16.3788	8.86474		7.18024	11.1414		7.1291	11.2284
16.3952	8.86311		7.18365	11.1349		7.13251	11.2209
16.4116	8.86148		7.18706	11.1284		7.13592	11.2134
16.428	8.85985		7.19047	11.1218		7.13933	11.2059
16.4444	8.85823		7.19388	11.1153		7.14274	11.1984
16.4469	8.85798		7.19728	11.1088		7.14615	11.1909
16.4608	8.85661		7.20069	11.1022		7.14956	11.1834
16.4772	8.855		7.2041	11.0957		7.15297	11.1759
16.4936	8.85339		7.20751	11.0892		7.15637	11.1684
16.51	8.85178		7.21092	11.0827		7.15978	11.1609
16.5264	8.85018		7.21433	11.0761		7.16319	11.1534
16.5428	8.84858		7.21774	11.0696		7.1666	11.1458
16.5592	8.84698		7.22115	11.0631		7.17001	11.1383
16.5756	8.84539		7.22291	11.0597		7.17342	11.1308
16.592	8.84381		7.22456	11.0566		7.17683	11.1233
16.6084	8.84222		7.22797	11.05		7.18024	11.1158
16.6248	8.84064		7.23138	11.0435		7.18365	11.1083
16.6412	8.83906		7.23479	11.037		7.18706	11.1007
16.6576	8.83749		7.23819	11.0305		7.19047	11.0932
16.674	8.83592		7.2416	11.0239		7.19388	11.0857
16.6904	8.83435		7.24501	11.0174		7.19728	11.0782
16.7068	8.83279		7.24842	11.0109		7.20069	11.0707
16.7232	8.83123		7.25183	11.0044		7.2041	11.0632
16.7396	8.82968		7.25524	10.9978		7.20751	11.0556
16.756	8.82813		7.25865	10.9913		7.21092	11.0481
16.7724	8.82658		7.26206	10.9848		7.21433	11.0406
16.7888	8.82503		7.26547	10.9782		7.21774	11.033
16.8052	8.82349		7.26888	10.9717		7.22115	11.0255
16.8216	8.82196		7.27229	10.9652		7.22291	11.0216
16.838	8.82042		7.27569	10.9587		7.22456	11.018
16.8544	8.81889		7.2791	10.9521		7.22797	11.0105
16.8708	8.81737		7.28251	10.9456		7.23138	11.0029
16.8872	8.81584		7.28592	10.9391		7.23479	10.9954
16.9036	8.81432		7.28933	10.9326		7.23819	10.9878
16.92	8.81281		7.29274	10.926		7.2416	10.9803
16.9364	8.81129		7.29615	10.9195		7.24501	10.9728
16.9528	8.80978		7.29956	10.913		7.24842	10.9652
16.9589	8.80922		7.30297	10.9064		7.25183	10.9577
16.9692	8.80828		7.30638	10.8999		7.25524	10.9502
16.9856	8.80678		7.30979	10.8934		7.25865	10.9426
17.002	8.80528		7.3132	10.8869		7.26206	10.9351
17.0184	8.80378		7.3166	10.8803		7.26547	10.9275
17.0348	8.80229		7.32001	10.8738		7.26888	10.92
17.0512	8.8008		7.32342	10.8673		7.27229	10.9124
17.0676	8.79931		7.32683	10.8608		7.27569	10.9049
17.084	8.79783		7.33024	10.8542		7.2791	10.8973
17.1004	8.79635		7.33365	10.8477		7.28251	10.8898
17.1168	8.79488		7.33706	10.8412		7.28592	10.8823
17.1332	8.7934		7.34047	10.8347		7.28933	10.8747
17.1496	8.79193		7.34388	10.8281		7.29274	10.8672
17.166	8.79047		7.34729	10.8216		7.29615	10.8596
17.1824	8.78901		7.3507	10.8151		7.29956	10.8521
17.1988	8.78755		7.35411	10.8086		7.30297	10.8445
17.2152	8.78609		7.35751	10.802		7.30638	10.8369
17.2316	8.78464		7.36092	10.7955		7.30979	10.8294
17.248	8.78319		7.36433	10.789		7.3132	10.8218
17.2644	8.78174		7.36774	10.7824		7.3166	10.8143
17.2808	8.7803		7.37036	10.7774		7.32001	10.8067
17.2972	8.77886		7.37115	10.7759		7.32342	10.7991
17.3136	8.77742		7.37456	10.7694		7.32683	10.7916
17.33	8.77599		7.37797	10.7629		7.33024	10.784
17.3464	8.77456		7.38138	10.7563		7.33365	10.7765
17.3628	8.77313		7.38479	10.7498		7.33706	10.7689
17.3792	8.77171		7.3882	10.7433		7.34047	10.7613
17.3956	8.77029		7.39161	10.7368		7.34388	10.7538
17.412	8.76887		7.39502	10.7302		7.34729	10.7462
17.4284	8.76746		7.39842	10.7237		7.3507	10.7386
17.4448	8.76604		7.40183	10.7172		7.35411	10.7311
17.4612	8.76464		7.40524	10.7106		7.35751	10.7235
17.4709	8.76381		7.40865	10.7041		7.36092	10.7159
17.4776	8.76323		7.41206	10.6976		7.36433	10.7084
17.494	8.76183		7.41547	10.6911		7.36774	10.7008
17.5104	8.76043		7.41888	10.6845		7.37036	10.695
17.5268	8.75903		7.42229	10.678		7.37115	10.6932
17.5432	8.75764		7.4257	10.6715		7.37456	10.6857
17.5596	8.75625		7.42911	10.665		7.37797	10.6781
17.576	8.75486		7.43252	10.6584		7.38138	10.6705
17.5924	8.75348		7.43593	10.6519		7.38479	10.6629
17.6088	8.7521		7.43933	10.6454		7.3882	10.6554
17.6252	8.75072		7.44274	10.6389		7.39161	10.6478
17.6416	8.74935		7.44615	10.6323		7.39502	10.6402
17.658	8.74798		7.44956	10.6258		7.39842	10.6326
17.6744	8.74661		7.45297	10.6193		7.40183	10.625
17.6908	8.74524		7.45638	10.6128		7.40524	10.6175
17.7072	8.74388		7.45979	10.6062		7.40865	10.6099
17.7236	8.74252		7.4632	10.5997		7.41206	10.6023
17.74	8.74116		7.46661	10.5932		7.41547	10.5947
17.7564	8.73981		7.47002	10.5867		7.41888	10.5871
17.7728	8.73846		7.47343	10.5801		7.42229	10.5795
17.7892	8.73711		7.47684	10.5736		7.4257	10.572
17.8056	8.73576		7.47891	10.5696		7.42911	10.5644
17.822	8.73442		7.48024	10.5671		7.43252	10.5568
17.8384	8.73308		7.48365	10.5605		7.43593	10.5492
17.8548	8.73174		7.48706	10.554		7.43933	10.5416
17.8712	8.73041		7.49047	10.5475		7.44274	10.534
17.8876	8.72908		7.49388	10.541		7.44615	10.5264
17.904	8.72775		7.49729	10.5344		7.44956	10.5189
17.9204	8.72642		7.5007	10.5279		7.45297	10.5113
17.9368	8.7251		7.50411	10.5214		7.45638	10.5037
17.9532	8.72378		7.50752	10.5148		7.45979	10.4961
17.9696	8.72246		7.51093	10.5083		7.4632	10.4885
17.9828	8.7214		7.51434	10.5018		7.46661	10.4809
17.986	8.72115		7.51775	10.4953		7.47002	10.4733
18.0024	8.71984		7.52115	10.4887		7.47343	10.4657
18.0188	8.71853		7.52456	10.4822		7.47684	10.4581
18.0352	8.71722		7.52797	10.4757		7.47891	10.4535
18.0516	8.71592		7.53138	10.4692		7.48024	10.4505
18.068	8.71462		7.53479	10.4626		7.48365	10.4429
18.0844	8.71332		7.5382	10.4561		7.48706	10.4353
18.1008	8.71203		7.54161	10.4496		7.49047	10.4277
18.1172	8.71074		7.54502	10.4431		7.49388	10.4201
18.1336	8.70945		7.54843	10.4365		7.49729	10.4125
18.15	8.70816		7.55184	10.43		7.5007	10.4049
18.1664	8.70688		7.55525	10.4235		7.50411	10.3973
18.1828	8.7056		7.55866	10.4169		7.50752	10.3897
18.1992	8.70432		7.56206	10.4104		7.51093	10.3821
18.2156	8.70304		7.56547	10.4039		7.51434	10.3745
18.232	8.70177		7.56888	10.3974		7.51775	10.3669
18.2484	8.7005		7.57229	10.3909		7.52115	10.3593
18.2648	8.69923		7.5757	10.3843		7.52456	10.3517
18.2812	8.69796		7.57911	10.3778		7.52797	10.3441
18.2976	8.6967		7.58252	10.3713		7.53138	10.3365
18.314	8.69544		7.58593	10.3647		7.53479	10.3288
18.3304	8.69418		7.58934	10.3582		7.5382	10.3212
18.3468	8.69293		7.59275	10.3517		7.54161	10.3136
18.3632	8.69168		7.59616	10.3452		7.54502	10.306
18.3796	8.69043		7.59957	10.3386		7.54843	10.2984
18.396	8.68918		7.60297	10.3321		7.55184	10.2908
18.4124	8.68794		7.60638	10.3256		7.55525	10.2832
18.4288	8.68669		7.60979	10.3191		7.55866	10.2756
18.4452	8.68545		7.6132	10.3125		7.56206	10.268
18.4616	8.68422		7.61661	10.306		7.56547	10.2604
18.478	8.68298		7.62002	10.2995		7.56888	10.2527
18.4944	8.68175		7.62343	10.2929		7.57229	10.2451
18.4948	8.68172		7.62684	10.2864		7.5757	10.2375
18.5108	8.68052		7.63025	10.2799		7.57911	10.2299
18.5272	8.6793		7.63366	10.2734		7.58252	10.2223
18.5436	8.67807		7.63707	10.2668		7.58593	10.2147
18.56	8.67685		7.64048	10.2603		7.58934	10.2071
18.5764	8.67563		7.64388	10.2538		7.59275	10.1994
18.5928	8.67441		7.64729	10.2473		7.59616	10.1918
18.6092	8.6732		7.6507	10.2407		7.59957	10.1842
18.6256	8.67199		7.65411	10.2342		7.60297	10.1766
18.642	8.67078		7.65752	10.2277		7.60638	10.169
18.6584	8.66957		7.66093	10.2211		7.60979	10.1613
18.6748	8.66837		7.66434	10.2146		7.6132	10.1537
18.6912	8.66717		7.66775	10.2081		7.61661	10.1461
18.7076	8.66597		7.67116	10.2016		7.62002	10.1385
18.724	8.66477		7.67457	10.1951		7.62343	10.1309
18.7404	8.66357		7.67798	10.1885		7.62684	10.1232
18.7568	8.66238		7.68138	10.182		7.63025	10.1156
18.7732	8.66119		7.68479	10.1755		7.63366	10.108
18.7896	8.66001		7.6882	10.1689		7.63707	10.1004
18.806	8.65882		7.69161	10.1624		7.64048	10.0927
18.8224	8.65764		7.69502	10.1559		7.64388	10.0851
18.8388	8.65646		7.69843	10.1494		7.64729	10.0775
18.8552	8.65528		7.70184	10.1428		7.6507	10.0699
18.8716	8.6541		7.70525	10.1363		7.65411	10.0622
18.888	8.65293		7.70866	10.1298		7.65752	10.0546
18.9044	8.65176		7.71207	10.1233		7.66093	10.047
18.9208	8.65059		7.71548	10.1167		7.66434	10.0393
18.9372	8.64943		7.71889	10.1102		7.66775	10.0317
18.9536	8.64826		7.72229	10.1037		7.67116	10.0241
18.97	8.6471		7.7257	10.0971		7.67457	10.0165
18.9864	8.64594		7.72911	10.0906		7.67798	10.0088
19.0028	8.64478		7.73252	10.0841		7.68138	10.0012
19.0068	8.6445		7.73593	10.0776		7.68479	9.99357
19.0192	8.64363		7.73934	10.071		7.6882	9.98594
19.0356	8.64248		7.74275	10.0645		7.69161	9.9783
19.052	8.64133		7.74616	10.058		7.69502	9.97067
19.0684	8.64018		7.74719	10.056		7.69843	9.96304
19.0848	8.63904		7.74957	10.0515		7.70184	9.95541
19.1012	8.63789		7.75298	10.0449		7.70525	9.94777
19.1176	8.63675		7.75639	10.0384		7.70866	9.94014
19.134	8.63561		7.7598	10.0319		7.71207	9.93251
19.1504	8.63448		7.7632	10.0253		7.71548	9.92487
19.1668	8.63334		7.76661	10.0188		7.71889	9.91724
19.1832	8.63221		7.77002	10.0123		7.72229	9.9096
19.1996	8.63108		7.77343	10.0058		7.7257	9.90197
19.216	8.62995		7.77684	9.99925		7.72911	9.89433
19.2324	8.62883		7.78025	9.99272		7.73252	9.8867
19.2488	8.62771		7.78366	9.98619		7.73593	9.87906
19.2652	8.62658		7.78707	9.97967		7.73934	9.87143
19.2816	8.62547		7.79048	9.97314		7.74275	9.86379
19.298	8.62435		7.79389	9.96661		7.74616	9.85615
19.3144	8.62324		7.7973	9.96009		7.74719	9.85384
19.3308	8.62212		7.80071	9.95356		7.74957	9.84851
19.3472	8.62101		7.80411	9.94703		7.75298	9.84088
19.3636	8.61991		7.80752	9.94051		7.75639	9.83324
19.38	8.6188		7.81093	9.93398		7.7598	9.8256
19.3964	8.6177		7.81434	9.92745		7.7632	9.81796
19.4128	8.6166		7.81775	9.92093		7.76661	9.81032
19.4292	8.6155		7.82116	9.9144		7.77002	9.80268
19.4456	8.6144		7.82457	9.90787		7.77343	9.79504
19.462	8.61331		7.82798	9.90135		7.77684	9.7874
19.4784	8.61221		7.83139	9.89482		7.78025	9.77976
19.4948	8.61112		7.8348	9.88829		7.78366	9.77212
19.5112	8.61003		7.83821	9.88177		7.78707	9.76448
19.5188	8.60953		7.84162	9.87524		7.79048	9.75684
19.5276	8.60895		7.84502	9.86871		7.79389	9.7492
19.544	8.60786		7.84843	9.86219		7.7973	9.74156
19.5604	8.60678		7.85184	9.85566		7.80071	9.73391
19.5768	8.6057		7.85525	9.84913		7.80411	9.72627
19.5932	8.60462		7.85866	9.84261		7.80752	9.71863
19.6096	8.60355		7.86207	9.83608		7.81093	9.71099
19.626	8.60247		7.86548	9.82955		7.81434	9.70335
19.6424	8.6014		7.86889	9.82303		7.81775	9.6957
19.6588	8.60033		7.8723	9.8165		7.82116	9.68806
19.6752	8.59926		7.87571	9.80997		7.82457	9.68042
19.6916	8.5982		7.87912	9.80345		7.82798	9.67277
19.708	8.59713		7.88253	9.79692		7.83139	9.66513
19.7244	8.59607		7.88593	9.79039		7.8348	9.65748
19.7408	8.59501		7.88934	9.78387		7.83821	9.64984
19.7572	8.59396		7.89275	9.77734		7.84162	9.6422
19.7736	8.5929		7.89616	9.77081		7.84502	9.63455
19.79	8.59185		7.89957	9.76429		7.84843	9.62691
19.8064	8.59079		7.90298	9.75776		7.85184	9.61926
19.8228	8.58974		7.90639	9.75123		7.85525	9.61162
19.8392	8.5887		7.9098	9.74471		7.85866	9.60397
19.8556	8.58765		7.91321	9.73818		7.86207	9.59632
19.872	8.58661		7.91662	9.73165		7.86548	9.58868
19.8884	8.58557		7.92003	9.72513		7.86889	9.58103
19.9048	8.58453		7.92344	9.7186		7.8723	9.57339
19.9212	8.58349		7.92684	9.71207		7.87571	9.56574
19.9376	8.58245		7.93025	9.70555		7.87912	9.5581
19.954	8.58142		7.93366	9.69902		7.88253	9.55045
19.9704	8.58039		7.93707	9.6925		7.88593	9.5428
19.9868	8.57936		7.94048	9.68597		7.88934	9.53516
20.0032	8.57833		7.94389	9.67944		7.89275	9.52751
20.0196	8.5773		7.9473	9.67292		7.89616	9.51986
20.0308	8.5766		7.95071	9.66639		7.89957	9.51222
20.036	8.57628		7.95412	9.65986		7.90298	9.50457
20.0524	8.57526		7.95753	9.65334		7.90639	9.49692
20.0688	8.57424		7.96094	9.64681		7.9098	9.48927
20.0852	8.57322		7.96435	9.64028		7.91321	9.48163
20.1016	8.5722		7.96775	9.63376		7.91662	9.47398
20.118	8.57119		7.97116	9.62723		7.92003	9.46633
20.1344	8.57017		7.97457	9.6207		7.92344	9.45868
20.1508	8.56916		7.97798	9.61418		7.92684	9.45104
20.1672	8.56816		7.98139	9.60765		7.93025	9.44339
20.1836	8.56715		7.9848	9.60112		7.93366	9.43574
20.2	8.56614		7.98821	9.5946		7.93707	9.42809
20.2164	8.56514		7.99162	9.58807		7.94048	9.42044
20.2328	8.56414		7.99503	9.58154		7.94389	9.4128
20.2492	8.56314		7.99844	9.57502		8.00185	9.28278
20.2656	8.56214		8.00185	9.56849		8.00526	9.27513
20.282	8.56114		8.00526	9.56196		8.00866	9.26748
20.2984	8.56015		8.00866	9.55544		8.01207	9.25984
20.3148	8.55916		8.01207	9.54891		8.01548	9.25219
20.3312	8.55817		8.01548	9.54238		8.01889	9.24454
20.5428	8.54555		8.0223	9.52933		8.0223	9.23689
21.0036	8.51908		8.02571	9.5228		8.02571	9.22925
